# Supplementary material for: Genome of Pythium myriotylum Uncovers an Extensive Arsenal of Virulence-Related Genes among the Broad-Host-Range Necrotrophic Pythium Plant Pathogens
Source: Microbiol Spectr. 2022 Aug 10;10(4):e02268-21. doi: 10.1128/spectrum.02268-21 (PMC9430622; doi:10.1128/spectrum.02268-21)
Supplement: Supplemental file 2 — Supplemental material. Download spectrum.02268-21-s0002.xlsx, XLSX file, 2.1 MB [file spectrum.02268-21-s0002.xlsx]

## Sheet: Table S2
Table S2. Ortholog analysis using MCL of P. myriotylum genes and the genes of other Pythium species. Core genes are those that are present in all ten genomes, dispensable genes are those that are present in two or more genomes and unique genes are present in only one of the ten genomes.
Py_MCL_group	core, dispensable or unique?	number of species that have a member of MCL group	total number of proteins in MCL group	P. myriotylum (PYMY)	P. aphanidermatum (PYAP)	P. arrhenomanes (PYAR)	P. irregulare (PYIR)	P. iwayami (PYIW)	P. splendens (PYSP_KAF)	P. ultimum (PYU1)	P. oligandrum (Poli_TMW)	P. guiyangense (PG3S)	P. insidiosum (PINS_GAX/GAY)	Protein members of MCL group
Py_MCL_00001	CORE	10	3950	311	156	268	200	326	1100	461	288	726	114	KAF1330739.1	PG3S_04961	KAF1314270.1	PYAP_18045	PYU1_G005126	KAF1316544.1	Pmyriotylum_g3328	GAX99839.1	GAY00857.1	PYAP_14180	TMW55540.1	PG3S_14583	PG3S_06235	Pmyriotylum_g3318	PYAR_21545	PYIW_26193	PYIW_27569	KAF1316543.1	KAF1316334.1	KAF1313739.1	Pmyriotylum_g8676	PG3S_21004	PYAR_20735	PYAP_19960	PYIR_18435	GAY01996.1	PYIR_24494	PYU1_G004482	PYU1_G005129	Pmyriotylum_g3316	Pmyriotylum_g5116	KAF1333539.1	KAF1323945.1	Pmyriotylum_g8679	Pmyriotylum_g3323	PYIR_18439
Py_MCL_00002	CORE	10	2437	216	84	121	144	253	240	210	228	819	122	PG3S_17168	PG3S_14877	Pmyriotylum_g586	KAF1333622.1	KAF1326195.1	KAF1326263.1	PG3S_14845	PG3S_17237	Pmyriotylum_g20963	PG3S_17214	KAF1318884.1	KAF1318899.1	KAF1314682.1	PG3S_14821	KAF1314662.1	KAF1328562.1	KAF1313649.1	PG3S_15192	PG3S_15197	PG3S_07669	PG3S_07660	KAF1326567.1	PG3S_07674	KAF1318888.1	Pmyriotylum_g10751	Pmyriotylum_g10752	Pmyriotylum_g10750	KAF1318866.1	PG3S_07654	PG3S_17215	KAF1318807.1	PG3S_05999	PG3S_17236	PG3S_23168	KAF1316261.1	PG3S_23160
Py_MCL_00003	CORE	10	1855	154	8	33	27	16	887	145	18	565	2	KAF1326590.1	KAF1314431.1	KAF1315215.1	KAF1314253.1	KAF1321050.1	KAF1317232.1	PG3S_17284	PG3S_18949	GAY02632.1	TMW57248.1	KAF1336745.1	Pmyriotylum_g17225	PG3S_10799	PG3S_03807	PG3S_02000	PG3S_23145	PG3S_23144	PG3S_06593	PG3S_06458	PG3S_01972	PG3S_08517	PYAP_21789	Pmyriotylum_g21745	KAF1320306.1	KAF1320272.1	KAF1321799.1	PG3S_10635	KAF1332719.1	PYAR_20223	KAF1330896.1	KAF1330948.1	KAF1315265.1	KAF1316914.1	KAF1315231.1	KAF1314303.1	KAF1318312.1
Py_MCL_00004	CORE	10	1581	175	101	105	116	125	162	133	169	334	161	Pmyriotylum_g19306	PYU1_G004121	PYIW_24042	PG3S_03734	PG3S_03726	PG3S_19400	PG3S_19395	PYAR_17569	PG3S_06657	PG3S_07346	PYU1_G011354	Pmyriotylum_g17025	Pmyriotylum_g9439	Pmyriotylum_g16444	PYIW_17366	Pmyriotylum_g7033	TMW57103.1	Pmyriotylum_g2168	PG3S_08676	TMW62512.1	TMW64454.1	KAF1323759.1	PG3S_18329	KAF1328306.1	TMW66403.1	PYAR_15272	PG3S_20070	GAY06667.1	Pmyriotylum_g735	PG3S_27999	PG3S_24537	KAF1317761.1	PG3S_22075	PG3S_21660	TMW66284.1	GAY02207.1
Py_MCL_00005	CORE	10	1177	204	59	87	91	87	112	91	127	236	83	Pmyriotylum_g1310	Pmyriotylum_g6946	GAX93759.1	TMW62586.1	Pmyriotylum_g6945	PYAP_16854	TMW66372.1	PG3S_07460	KAF1329076.1	Pmyriotylum_g658	PYAP_13195	Pmyriotylum_g9712	TMW66005.1	PYIR_20998	PYU1_G010503	PG3S_06902	KAF1334129.1	PYIW_16462	Pmyriotylum_g8827	TMW68569.1	PG3S_00355	PG3S_25202	TMW57075.1	Pmyriotylum_g16993	PYIW_22763	Pmyriotylum_g16863	GAY01183.1	PG3S_18294	PG3S_08712	PG3S_16188	KAF1317553.1	Pmyriotylum_g18619	GAX94263.1	KAF1328051.1	PYU1_G010983	Pmyriotylum_g8082
Py_MCL_00006	CORE	10	1095	154	62	85	125	115	120	115	120	146	53	PYAR_21359	Pmyriotylum_g12736	GAX94075.1	PYAP_19266	PG3S_04727	PYU1_G001977	PYIR_21557	KAF1319963.1	PG3S_28444	TMW60156.1	PYIR_17025	PG3S_18051	PG3S_04744	KAF1319941.1	PG3S_04728	PYIW_15953	PYU1_G001959	PYIW_23201	PYU1_G001974	KAF1319984.1	PG3S_18063	KAF1319959.1	PYU1_G001975	PYIR_21559	PYIW_23200	PYU1_G001978	PYAP_21529	TMW56202.1	Pmyriotylum_g5411	GAX98594.1	PYIR_17027	KAF1330965.1	PYAR_18719	PYIW_20289	PYU1_G014115	KAF1319935.1
Py_MCL_00007	CORE	10	1071	130	66	115	113	165	111	83	112	130	46	PYAP_13121	TMW66361.1	Pmyriotylum_g12388	KAF1329074.1	PYIR_17788	PYU1_G013975	GAY00523.1	PG3S_29343	PYIW_20327	PG3S_07463	Pmyriotylum_g9713	TMW66004.1	TMW63424.1	PG3S_07106	PYAR_18647	PG3S_06901	PYU1_G010502	PYIR_13675	PYIW_16457	PYAR_16462	PYAP_13414	Pmyriotylum_g3516	PG3S_09237	PG3S_09239	GAX96586.1	PG3S_04396	PG3S_04398	TMW64889.1	PYU1_G008475	KAF1328963.1	PYIR_21317	KAF1314572.1	KAF1334128.1	PYIW_21440	TMW62331.1	PYU1_G001142
Py_MCL_00008	CORE	10	1000	119	55	51	90	78	113	114	228	120	32	TMW58266.1	PYU1_G001442	TMW60444.1	Pmyriotylum_g21680	PYAP_14358	PYAR_16207	KAF1331681.1	PYU1_G005924	PYIR_23825	PYIW_15344	PG3S_08741	PG3S_18264	PYAP_24877	Pmyriotylum_g21413	TMW57012.1	PYAR_25405	Pmyriotylum_g21414	GAX95110.1	PYAP_16271	Pmyriotylum_g9484	PG3S_01496	PYAP_22083	PG3S_01497	PG3S_05254	Pmyriotylum_g21833	PYAP_24018	TMW59779.1	PYAR_23729	Pmyriotylum_g6031	TMW59776.1	Pmyriotylum_g21743	Pmyriotylum_g6032	Pmyriotylum_g21684	PYU1_G001430	PYIW_25151	PYIR_24259
Py_MCL_00009	CORE	10	874	137	59	56	100	120	50	80	97	131	44	KAF1334207.1	PYAP_13209	Pmyriotylum_g9767	Pmyriotylum_g9775	TMW65969.1	TMW65968.1	GAY02930.1	PG3S_25856	PG3S_25857	PG3S_30355	PG3S_30354	PYU1_G010398	KAF1329415.1	PG3S_07743	PG3S_10669	PG3S_10668	PG3S_30371	PG3S_22487	KAF1317760.1	PG3S_29407	PG3S_29406	KAF1317996.1	PG3S_29255	PYU1_G010394	PG3S_23245	PYU1_G010386	KAF1314677.1	PG3S_23243	PG3S_29397	PG3S_22482	PG3S_23274	PYU1_G010382	PYU1_G008000	PG3S_10677	PYU1_G010370	PYU1_G010391
Py_MCL_00010	CORE	10	835	432	16	21	5	22	154	29	15	131	10	KAF1314531.1	PG3S_12231	Pmyriotylum_g6730	KAF1318635.1	PYAP_14128	PYAR_15137	Pmyriotylum_g4862	GAY05661.1	PG3S_06045	PG3S_24130	PYU1_G003075	KAF1332743.1	PYIR_17188	PYIW_19639	GAY02056.1	KAF1313151.1	TMW65773.1	KAF1318959.1	PYU1_G007037	KAF1332058.1	PYIR_19512	TMW68734.1	PG3S_21066	PG3S_00548	PYIW_14926	GAY02275.1	PYAR_14893	Pmyriotylum_g20498	PYAP_17807	GAX96036.1	Pmyriotylum_g2630	PYAP_21541	Pmyriotylum_g8466	PYAP_15362	TMW57131.1	PYIR_13713
Py_MCL_00011	CORE	10	762	147	73	73	77	85	24	74	87	91	31	PG3S_03862	KAF1335889.1	Pmyriotylum_g19964	TMW67440.1	GAX96655.1	KAF1335894.1	PYAP_14021	PYAP_24479	Pmyriotylum_g3921	PYAR_20148	PYIW_16276	PYAR_21855	PYIW_16274	PYAR_23029	Pmyriotylum_g13975	GAY01022.1	PYIW_22750	PYAR_25029	PYIW_18778	PYAP_18413	PG3S_13053	Pmyriotylum_g13969	PG3S_15577	TMW58449.1	PYAP_14438	PYAR_23560	PYIR_16033	PYAP_24295	Pmyriotylum_g2110	Pmyriotylum_g20185	PYAP_17708	PYAP_17693	Pmyriotylum_g20193	Pmyriotylum_g18309	Pmyriotylum_g10492	Pmyriotylum_g18308
Py_MCL_00012	CORE	10	753	62	66	57	58	71	25	39	78	144	153	GAY04799.1	PYAP_13130	Pmyriotylum_g12389	TMW66360.1	GAY00522.1	PYIW_20328	PYIR_17786	PYIR_14321	TMW68879.1	PG3S_20134	PYU1_G014418	PYIR_20838	PYAP_17852	PG3S_13087	PG3S_13108	PYAP_17696	PYIW_16739	Pmyriotylum_g21835	PYAR_22192	TMW67544.1	PG3S_20116	PYIR_14323	PYIW_20196	PG3S_20222	PG3S_13000	TMW69036.1	TMW68880.1	PYAP_23870	PG3S_20117	PYIR_14322	PYIW_15060	TMW58452.1	PYAR_16902	PYIW_22473	PYU1_G014419	TMW67545.1
Py_MCL_00013	CORE	10	748	120	74	56	57	78	57	63	89	128	26	PYAP_13538	PYAR_22053	Pmyriotylum_g5876	TMW65158.1	GAX99695.1	GAY03849.1	KAF1322441.1	TMW65159.1	PYAP_13551	KAF1319393.1	PYU1_G010722	TMW56535.1	PYU1_G010723	PYU1_G008880	PG3S_17737	PYU1_G010748	KAF1322529.1	PG3S_08927	PG3S_04098	PG3S_04102	Pmyriotylum_g5877	KAF1322154.1	PG3S_08931	PYIR_25363	PG3S_10903	PYAR_22052	PYIR_14454	Pmyriotylum_g5874	PYIR_18926	PG3S_16899	PG3S_16897	PYIR_25029	Pmyriotylum_g5872	PG3S_26567	TMW56537.1	PYU1_G004678
Py_MCL_00014	CORE	10	701	73	56	53	70	56	63	64	52	137	77	PYU1_G001041	PYIW_14953	TMW60844.1	Pmyriotylum_g2270	PYIR_23743	PG3S_02913	Pmyriotylum_g2568	GAX92989.1	PYU1_G000733	PG3S_03202	PG3S_25622	PYIR_22381	PG3S_24964	PYAP_22542	PYAP_13187	Pmyriotylum_g22511	PG3S_23301	TMW65816.1	PG3S_22437	PYIR_16529	PYU1_G010324	KAF1334364.1	GAY02206.1	TMW61680.1	PYAP_21736	PYIR_25679	Pmyriotylum_g15210	PYAP_19860	PYIR_19781	Pmyriotylum_g19239	PYAP_21742	TMW57749.1	PYIR_24294	Pmyriotylum_g11711	PG3S_13147	PG3S_11915
Py_MCL_00015	CORE	10	647	59	58	64	54	59	55	66	53	117	62	PYIR_19368	PG3S_00451	PYAP_13242	Pmyriotylum_g20561	TMW68664.1	GAX99311.1	PG3S_21166	PYAR_20398	PYIR_18600	KAF1332001.1	PYIW_21940	PYU1_G007115	GAX94793.1	PYU1_G000477	PYAP_22528	Pmyriotylum_g18121	PYIW_18466	PG3S_22084	PYAR_13622	PG3S_24533	PG3S_23332	PG3S_23330	PYIR_16238	TMW65878.1	PYIW_21942	Pmyriotylum_g22532	Pmyriotylum_g20729	GAY00310.1	PYIW_24383	PYAR_18765	PG3S_22410	PG3S_22405	PYU1_G010315	Pmyriotylum_g20749	Pmyriotylum_g20733	PYAP_19007
Py_MCL_00016	CORE	10	632	125	49	67	33	55	47	42	61	104	49	PYIW_21640	PYU1_G006378	PG3S_26617	GAY03349.1	GAX99061.1	GAY02522.1	PG3S_16952	Pmyriotylum_g13898	PG3S_07728	PG3S_09879	PYAP_24497	Pmyriotylum_g15976	PG3S_29270	PG3S_07731	PG3S_12650	Pmyriotylum_g4822	TMW65670.1	PYIR_18975	PYIW_26871	GAY04138.1	TMW56145.1	KAF1325195.1	PYAP_13643	PYAP_24347	PYAP_23161	PYAP_24348	Pmyriotylum_g4472	PYAP_24593	TMW65413.1	Pmyriotylum_g1657	Pmyriotylum_g4479	Pmyriotylum_g4478	Pmyriotylum_g4477	Pmyriotylum_g4476	PYAP_22064	TMW65410.1
Py_MCL_00017	CORE	10	610	86	35	71	57	87	40	47	105	63	19	GAX97004.1	PG3S_16586	GAY02133.1	GAY01713.1	PG3S_29945	Pmyriotylum_g4781	PG3S_10605	PG3S_30640	PYAP_15142	Pmyriotylum_g9947	TMW57728.1	Pmyriotylum_g9946	PYAR_24010	PYIW_21806	PYU1_G013230	PG3S_29952	PG3S_29948	PG3S_17715	PG3S_27378	PG3S_17721	KAF1317256.1	PYIR_19267	PYAP_15199	Pmyriotylum_g1447	Pmyriotylum_g1446	GAX98848.1	KAF1331244.1	KAF1321109.1	PYU1_G006238	KAF1331147.1	KAF1321119.1	PYU1_G006212	TMW62722.1	PG3S_17311	PG3S_16662	TMW62723.1
Py_MCL_00018	CORE	10	610	1	4	4	114	20	3	58	1	399	6	PG3S_12484	PG3S_01957	PYAP_14103	PG3S_30628	PG3S_02112	PG3S_02971	PG3S_02972	PYU1_G001860	PG3S_23229	PG3S_06091	PG3S_29199	PG3S_02510	PG3S_28317	PG3S_07740	PG3S_06898	PG3S_20922	PG3S_27056	PG3S_22251	PG3S_21177	PG3S_10901	PG3S_02236	PG3S_18487	PG3S_14578	PG3S_10915	PG3S_25985	PG3S_10634	PG3S_08899	PYU1_G012915	PG3S_02656	PG3S_18702	PYU1_G002163	PG3S_11811	PYU1_G009351	PYIW_27240	PG3S_23583	PG3S_15435
Py_MCL_00019	CORE	10	580	120	43	40	53	39	66	57	45	74	43	PYAP_13649	Pmyriotylum_g19253	PYAP_14265	Pmyriotylum_g10071	PYAR_16411	PG3S_21372	PG3S_21371	PG3S_02579	PG3S_02578	PYIW_26655	Pmyriotylum_g19255	Pmyriotylum_g19252	PYU1_G003057	PYIR_24935	Pmyriotylum_g2987	PYIR_25275	PYIR_17978	Pmyriotylum_g19789	Pmyriotylum_g12236	Pmyriotylum_g12244	PYU1_G003056	PYIW_19601	PYIW_26928	KAF1313809.1	KAF1316443.1	PYU1_G012344	PG3S_11768	KAF1314197.1	PG3S_11773	PYIR_23622	PYIW_26657	TMW59712.1	PYU1_G007242	KAF1331715.1	PG3S_13311	PG3S_13306
Py_MCL_00020	CORE	10	543	77	72	66	38	41	54	43	31	93	28	PYAP_13245	Pmyriotylum_g20562	TMW68663.1	PYAR_23177	GAX99312.1	GAX94795.1	PG3S_02987	Pmyriotylum_g16763	PYU1_G007093	PYIW_24046	PYIR_25538	PG3S_25547	PG3S_25545	PG3S_25558	PG3S_25557	PG3S_02998	PG3S_02993	TMW58760.1	PYIW_27137	TMW68013.1	GAY02177.1	GAX98795.1	PYU1_G000972	PYAP_19335	PYIW_23370	Pmyriotylum_g16432	PYAR_15589	Pmyriotylum_g19894	PYU1_G000964	Pmyriotylum_g19921	PG3S_00478	GAY02174.1	PG3S_11250	PYIW_22928	Pmyriotylum_g2330	KAF1327698.1
Py_MCL_00021	CORE	10	533	56	44	65	50	43	54	51	29	129	12	PYAP_13292	PYAR_25527	Pmyriotylum_g19298	TMW56532.1	PYIR_23771	KAF1334797.1	GAY04405.1	PYU1_G004134	PG3S_19380	PG3S_03709	PYAP_18058	Pmyriotylum_g1233	PG3S_11588	PG3S_11583	PYU1_G006445	PYAR_26235	GAY04404.1	TMW66863.1	Pmyriotylum_g1238	KAF1329439.1	TMW66868.1	PYIW_20786	TMW66865.1	PG3S_11573	KAF1317310.1	KAF1313437.1	PG3S_16968	TMW66864.1	PG3S_11559	PG3S_06076	PYAP_22654	PYIR_26565	PYU1_G006427	PYIR_21996	PG3S_11558	PYIR_23143
Py_MCL_00022	CORE	10	513	181	25	5	20	4	133	78	30	18	19	PYAP_13125	PYAP_23936	Pmyriotylum_g5692	Pmyriotylum_g5695	Pmyriotylum_g11924	Pmyriotylum_g15535	Pmyriotylum_g6075	Pmyriotylum_g11953	Pmyriotylum_g11933	Pmyriotylum_g9341	Pmyriotylum_g16605	Pmyriotylum_g8854	Pmyriotylum_g8872	Pmyriotylum_g834	Pmyriotylum_g8881	Pmyriotylum_g11948	Pmyriotylum_g13494	Pmyriotylum_g20760	Pmyriotylum_g20758	Pmyriotylum_g19649	Pmyriotylum_g8866	Pmyriotylum_g20774	Pmyriotylum_g16603	Pmyriotylum_g12366	Pmyriotylum_g20770	Pmyriotylum_g12370	Pmyriotylum_g11971	Pmyriotylum_g12363	Pmyriotylum_g15026	Pmyriotylum_g18703	Pmyriotylum_g15545	Pmyriotylum_g13508	Pmyriotylum_g13505	Pmyriotylum_g13504	Pmyriotylum_g13501	Pmyriotylum_g13499
Py_MCL_00023	CORE	10	498	68	41	52	48	36	48	50	53	72	30	PYAP_14379	Pmyriotylum_g18271	PYAR_20378	PYU1_G014398	PYIR_17039	PYIW_18492	KAF1333387.1	PG3S_13065	PG3S_20161	GAX99880.1	TMW69599.1	PYU1_G007765	KAF1333167.1	PYAP_21634	PYAR_23058	Pmyriotylum_g18448	PYIW_15384	GAY02864.1	PG3S_12958	TMW68942.1	GAY02924.1	GAX93803.1	KAF1333342.1	PYAP_24532	PYU1_G007746	PYIR_21730	PYAR_20284	GAX93810.1	PG3S_20227	PG3S_13005	PYAP_22390	PYIW_16201	PYIR_25067	Pmyriotylum_g19729	TMW58751.1	PYIR_17883
Py_MCL_00024	CORE	10	487	79	33	55	38	28	40	40	72	61	41	Pmyriotylum_g14964	PYAP_14131	Pmyriotylum_g4861	TMW65774.1	GAY05660.1	PG3S_24058	KAF1332744.1	PG3S_05973	PG3S_06044	PYU1_G002983	PYIW_24213	PYU1_G002984	KAF1332819.1	PG3S_24128	KAF1332818.1	PG3S_05972	PG3S_24057	PYIR_21750	TMW64551.1	PYIR_17190	PYU1_G003076	Pmyriotylum_g20948	PYIW_19640	PYIR_21751	TMW64154.1	PG3S_01979	PG3S_14312	TMW64071.1	PYU1_G006734	PYIR_17598	PYIR_21029	PG3S_24049	Pmyriotylum_g22338	PG3S_12587	KAF1317549.1	PG3S_18890
Py_MCL_00025	CORE	10	465	93	30	43	33	64	45	42	46	65	4	PG3S_11201	Pmyriotylum_g19706	PG3S_11200	PG3S_08020	PG3S_08019	KAF1332840.1	PG3S_11191	PG3S_05735	KAF1332775.1	PYIR_21624	PG3S_13940	PG3S_11149	PG3S_11154	Pmyriotylum_g11629	PYAP_23730	PG3S_00175	Pmyriotylum_g8781	PYAR_17754	TMW68519.1	KAF1326387.1	PG3S_25256	PG3S_00302	PYU1_G013606	KAF1320209.1	PYIR_14244	KAF1326216.1	Pmyriotylum_g19822	PYIR_13211	PG3S_11129	PG3S_11128	KAF1316980.1	TMW69612.1	PG3S_08097	PG3S_08096	Pmyriotylum_g19816	Pmyriotylum_g8528
Py_MCL_00026	CORE	10	444	92	29	17	47	21	61	54	69	35	19	TMW67257.1	PYAP_21993	TMW61937.1	KAF1327467.1	Pmyriotylum_g18611	PYU1_G011682	PYIW_23611	KAF1327393.1	PG3S_18614	PYIR_22732	Pmyriotylum_g18615	Pmyriotylum_g3848	PYAP_19579	GAX95897.1	GAX95893.1	PYAP_19577	Pmyriotylum_g18621	Pmyriotylum_g3841	GAX95896.1	TMW67223.1	PYU1_G011683	KAF1327402.1	PYIW_26513	PYIR_22733	PG3S_18613	TMW67222.1	TMW67227.1	PYU1_G011652	PYIR_17763	KAF1327374.1	PYIR_21539	KAF1327310.1	PYU1_G011659	PYIR_17765	KAF1327292.1	GAX95898.1
Py_MCL_00027	CORE	10	444	14	10	90	14	50	12	5	3	241	5	PYAP_13296	PYAR_20838	TMW56533.1	PYU1_G004135	PYIR_16554	PG3S_19401	PG3S_03735	PYIW_16793	KAF1334800.1	GAX97164.1	GAY06992.1	GAX97163.1	PYIR_24991	PG3S_22612	PG3S_24931	PYAR_14372	PYAR_21820	PG3S_21602	PG3S_17745	PYAR_22790	PG3S_30541	PG3S_25022	PYAR_22210	PG3S_19752	PG3S_15246	KAF1320983.1	KAF1334943.1	KAF1320973.1	PG3S_22710	PYAR_22030	KAF1326739.1	KAF1323531.1	PG3S_05546	PYU1_G003738	PYAR_21022	PYAR_21294
Py_MCL_00028	DISPENSABLE	7	440	0	4	33	42	51	18	11	0	281	0	PG3S_11577	PG3S_28018	PYAP_15422	PYIW_25955	PYIR_26652	PYIW_27936	PYIW_26248	PYIW_24460	PYIR_26588	PYIW_24348	PG3S_30040	PG3S_30353	PG3S_27098	PG3S_27092	PG3S_05427	PG3S_05424	PG3S_23815	PG3S_02305	PG3S_00578	PG3S_19941	PG3S_20114	PG3S_29142	PG3S_06092	PG3S_05127	PYIR_23596	PYAR_15481	PYIW_25113	PG3S_02310	PG3S_04943	PG3S_21721	PG3S_21720	PG3S_16845	PG3S_16843	PG3S_11913	PYIW_18104	PYIW_23829
Py_MCL_00029	CORE	10	439	45	42	37	38	37	39	39	44	77	41	PYAP_13156	TMW66378.1	Pmyriotylum_g12338	PG3S_20102	PYIW_14331	PG3S_30565	PYIR_17658	PYAR_17481	KAF1313731.1	PYIW_24816	PG3S_28255	PG3S_12618	PYIR_20476	Pmyriotylum_g11415	PYAR_13339	TMW64053.1	Pmyriotylum_g7678	PYIR_18382	KAF1315713.1	KAF1334438.1	TMW58733.1	PG3S_24841	PG3S_27250	PYAR_15463	GAY04753.1	PYIR_17260	PG3S_16643	PYU1_G006228	Pmyriotylum_g1477	PYIW_15516	TMW62689.1	PYAP_18533	KAF1325796.1	Pmyriotylum_g12940	PG3S_24483	PG3S_17329
Py_MCL_00030	CORE	10	432	39	31	51	35	36	42	41	35	83	39	TMW57353.1	KAF1325812.1	PYAR_18791	PYIR_14104	Pmyriotylum_g12910	GAY04998.1	TMW60053.1	GAX98289.1	PYAP_23117	PG3S_24463	PG3S_04605	PYIW_17124	TMW63087.1	PYIR_13976	PYAP_14512	GAY03526.1	Pmyriotylum_g9627	PYAR_15997	PYAR_22510	PYAP_13282	Pmyriotylum_g20601	TMW68621.1	GAY05116.1	PYIW_13275	PG3S_00408	PYIR_18951	PG3S_21209	KAF1332010.1	PYU1_G007176	PYAR_17519	GAX94830.1	PYAR_24843	KAF1322191.1	GAX96501.1	PYIW_18584	TMW66725.1
Py_MCL_00031	CORE	10	428	38	38	40	37	49	37	38	38	68	45	PYAP_13101	TMW66333.1	Pmyriotylum_g12420	PYAR_15254	PYU1_G014017	KAF1329187.1	GAY03561.1	PYIR_21943	PG3S_06576	PG3S_07415	GAY00490.1	PYIW_26343	PYIW_26577	Pmyriotylum_g14024	GAX94404.1	KAF1317821.1	PYU1_G011500	PYIW_21096	PYIW_23837	PYIR_20969	PG3S_29792	Pmyriotylum_g5802	PG3S_10015	PYAP_21473	KAF1328675.1	PYU1_G008358	PYIR_17082	TMW62163.1	PG3S_04277	PG3S_09111	TMW65113.1	PYAR_19286	GAY00566.1	Pmyriotylum_g19288	TMW56545.1	PYAR_17762
Py_MCL_00032	CORE	10	428	39	50	49	36	37	31	41	33	74	38	Pmyriotylum_g533	GAX94929.1	PYIW_16339	PYIR_23484	PG3S_27382	PYIW_14165	PYAR_16316	PYIW_14717	KAF1336782.1	PYAR_26179	PG3S_18899	PG3S_04637	PYU1_G002069	PG3S_24493	PYIW_20578	PYAP_16802	PYIR_18833	PYU1_G006738	PYIW_17581	PYIW_15669	TMW60006.1	PYIR_21028	PYAP_16958	KAF1320972.1	TMW57730.1	PYU1_G003657	PYAR_26019	PYIW_20402	PYIR_21686	PYIR_14608	PYIR_20181	PG3S_12598	PYAR_14378	PG3S_15916	PG3S_18898	PG3S_29944
Py_MCL_00033	CORE	10	415	38	34	39	39	39	39	41	38	65	43	PYAP_13321	PYIR_18985	KAF1321121.1	PG3S_17340	Pmyriotylum_g19289	PYAR_17763	PYU1_G004144	TMW56544.1	PYIR_16546	PYIW_23003	PG3S_19375	PG3S_03698	KAF1334975.1	Pmyriotylum_g3087	GAX96994.1	PYU1_G013090	PYIW_19431	KAF1336577.1	Pmyriotylum_g1398	PG3S_17277	PG3S_16702	TMW69465.1	PYIR_21344	PYAP_25348	PYU1_G007006	PYIW_22434	PG3S_21036	PG3S_00580	TMW68763.1	PG3S_11037	PYIR_21869	PYAP_17796	PYU1_G006282	PYAR_14217	Pmyriotylum_g20511	GAY01129.1
Py_MCL_00034	CORE	10	398	43	36	50	27	33	28	33	38	72	38	TMW58795.1	KAF1327076.1	PYIW_20227	PYU1_G012962	Pmyriotylum_g17748	PYAP_22853	Pmyriotylum_g4155	PYAR_22850	Pmyriotylum_g4156	PG3S_13682	PYU1_G004753	PYAP_24134	PG3S_14401	TMW63595.1	TMW69043.1	PYU1_G008163	PYIR_20230	KAF1330805.1	PYIR_22974	TMW66754.1	Pmyriotylum_g17716	PYIW_19519	TMW69112.1	TMW66753.1	GAX94035.1	PYAR_26673	GAY06832.1	Pmyriotylum_g9116	KAF1323097.1	TMW67398.1	PYIR_19908	PYIW_17666	GAX96525.1	PYIR_16752	PYIR_13235	PG3S_30323
Py_MCL_00035	CORE	10	391	38	32	36	34	37	35	38	37	64	40	PYAP_13472	PYAR_13517	Pmyriotylum_g19185	TMW56641.1	PG3S_26318	PG3S_03962	PYIW_15255	PYU1_G003932	KAF1328320.1	PG3S_03400	PG3S_28998	KAF1335624.1	PYIR_16324	PYU1_G000579	TMW60430.1	PYAP_16525	GAX99106.1	Pmyriotylum_g2732	PYIW_16408	KAF1330387.1	PYU1_G014848	PYIR_17820	GAY05537.1	PYAP_13929	TMW58678.1	Pmyriotylum_g3055	GAX97016.1	Pmyriotylum_g2840	PYAR_16941	KAF1336489.1	PYIW_14283	PYU1_G013115	TMW69435.1	PG3S_10986	PG3S_08248	PYU1_G010817
Py_MCL_00036	CORE	10	389	136	24	30	24	19	21	17	42	57	19	GAX95114.1	PYAP_13479	PYAP_15904	Pmyriotylum_g3813	Pmyriotylum_g3809	Pmyriotylum_g18654	Pmyriotylum_g18650	PG3S_01218	PG3S_01217	GAX95890.1	KAF1335981.1	KAF1335887.1	PYIR_19322	PYAP_15892	PYAP_15905	Pmyriotylum_g20853	PYIR_26101	PYU1_G004850	PYU1_G004851	Pmyriotylum_g13278	Pmyriotylum_g13281	Pmyriotylum_g13277	PYAP_24340	PG3S_20939	KAF1323875.1	PYU1_G004854	PYU1_G004917	PYAP_24768	KAF1324030.1	KAF1323922.1	Pmyriotylum_g13327	PG3S_20938	KAF1324031.1	PYIR_24564	GAX96024.1	Pmyriotylum_g13245
Py_MCL_00037	CORE	10	386	39	31	36	41	50	39	40	34	52	24	PYAP_13122	PYAR_24121	Pmyriotylum_g12397	TMW66355.1	GAY00516.1	PYIR_17781	KAF1329162.1	PYU1_G013973	PG3S_29338	PYIW_20331	PYAP_14252	Pmyriotylum_g19282	KAF1334984.1	TMW56553.1	GAX97151.1	PYAR_18479	PYU1_G004153	PG3S_06436	PG3S_16389	Pmyriotylum_g17873	PG3S_03687	PG3S_19372	PYIR_21946	KAF1323574.1	KAF1319725.1	PG3S_15958	TMW61536.1	TMW59051.1	PYU1_G003717	PYU1_G009352	PYIR_21032	GAX93319.1	PYIR_22878	TMW57528.1	KAF1316737.1	PYU1_G009939
Py_MCL_00038	CORE	10	380	30	20	21	20	38	48	48	45	79	31	PG3S_00394	PYAP_13271	Pmyriotylum_g20609	TMW68604.1	GAY05044.1	PYAR_17477	PYU1_G007191	PYIW_13273	GAX94841.1	KAF1332145.1	PYIR_18634	PG3S_21228	GAX94354.1	PYIW_16916	TMW61348.1	PYIR_17587	PYAP_18440	KAF1326628.1	PYU1_G008977	PYIW_17797	KAF1329346.1	KAF1329407.1	PYAP_22949	KAF1329406.1	KAF1329338.1	Pmyriotylum_g5745	Pmyriotylum_g8186	Pmyriotylum_g8187	KAF1313439.1	Pmyriotylum_g7399	PYU1_G012197	PYAR_23031	KAF1326939.1	KAF1329340.1	GAY03345.1	TMW61737.1
Py_MCL_00039	CORE	10	378	20	13	12	108	89	3	2	1	110	20	GAX94916.1	PG3S_24691	PYAP_15136	Pmyriotylum_g9896	TMW57703.1	KAF1318100.1	PG3S_04859	KAF1329803.1	PYU1_G001835	PYIW_22094	PYIR_20798	PG3S_23122	PG3S_04445	PYIR_24696	KAF1328918.1	PYIR_20842	PYU1_G008525	PYIR_25129	PYIR_26075	PYIW_27440	PG3S_03974	PYIW_25826	PG3S_28112	PG3S_24853	PYIW_25912	PG3S_27054	PYIR_25810	PG3S_03659	PG3S_04909	PG3S_24656	PG3S_05012	PG3S_18485	PYIR_26838	PYIR_25438	PG3S_16223	PG3S_26560
Py_MCL_00040	CORE	10	377	6	3	5	82	31	18	18	8	196	10	KAF1325459.1	PG3S_01716	PYU1_G005638	PYIR_14226	KAF1336539.1	PG3S_00492	KAF1329808.1	PG3S_09120	PG3S_12131	PG3S_00771	PG3S_28416	PG3S_14455	PG3S_07440	PG3S_09641	PG3S_00009	PG3S_25011	PG3S_06089	PG3S_02573	PG3S_06245	PG3S_08092	PG3S_10126	TMW59467.1	PG3S_18461	PG3S_04197	PG3S_06133	PG3S_15369	PG3S_11935	PG3S_11965	PG3S_12025	PG3S_13591	PG3S_18185	PG3S_00837	Pmyriotylum_g3992	GAY01053.1	PYIR_26030	PYAP_19281
Py_MCL_00041	CORE	10	375	27	40	54	25	35	41	34	26	51	42	KAF1335992.1	PYAP_15833	PG3S_03177	GAX99609.1	GAY03653.1	PG3S_28331	Pmyriotylum_g21321	GAX96897.1	Pmyriotylum_g21372	GAX94478.1	PYAP_17280	PG3S_04842	PYU1_G001856	GAX97549.1	PYIW_14983	PYIR_13595	PYAR_14869	PYIW_13095	PYAR_14878	TMW60250.1	PYAP_14941	PYIR_23066	PG3S_21895	PG3S_00974	TMW64716.1	PYIW_19710	PYIW_16545	PYAP_14738	TMW64824.1	GAX94575.1	PYAR_19222	PYIR_20059	PYIW_17748	KAF1322172.1	PG3S_23163	KAF1328928.1
Py_MCL_00042	CORE	10	352	32	27	34	27	30	32	33	32	67	38	PYIR_20140	PYU1_G009642	KAF1326002.1	PYAP_14313	TMW58938.1	PYIW_16541	PYAP_13143	TMW66377.1	Pmyriotylum_g12339	PYAR_17483	PG3S_30566	PG3S_20103	KAF1313722.1	PYIR_17650	PYU1_G010030	PYIW_14322	GAX96013.1	TMW60345.1	Pmyriotylum_g12545	PG3S_30168	PYU1_G001751	KAF1329877.1	PG3S_04958	PYIR_22780	PYAP_17751	PYIW_21280	PYAR_13578	GAX98716.1	Pmyriotylum_g19460	PG3S_26300	PYAR_13270	PYAP_16194	PG3S_03940	TMW56326.1	PYU1_G004316	PYAP_13442
Py_MCL_00043	CORE	10	349	27	32	29	31	21	29	42	26	66	46	KAF1314525.1	PYU1_G007420	PYAR_16992	PYIR_23686	PYIW_17531	TMW61682.1	PG3S_11907	PG3S_13152	PYAP_21745	PYAP_13228	TMW65954.1	PYU1_G010430	PYIR_15074	PG3S_06985	PG3S_07024	PYAR_23361	PYIW_23597	PYAR_25646	TMW57530.1	PYIW_27397	PG3S_24192	PG3S_30036	Pmyriotylum_g10358	PYU1_G009356	PYIR_20020	PYAP_20252	GAX96227.1	PYIW_20704	TMW56352.1	Pmyriotylum_g2576	GAX92961.1	PYIR_21277	Pmyriotylum_g19434	TMW60576.1	PYU1_G001919	PYAP_17733
Py_MCL_00044	CORE	10	349	64	25	35	37	29	10	28	42	58	21	PYAP_13417	PYAR_25140	PYIR_19983	PG3S_20515	PYU1_G008450	PG3S_20520	PG3S_00113	PG3S_00119	PG3S_04334	PG3S_20509	PG3S_15603	PYU1_G007607	PG3S_24220	PYAR_18605	PG3S_00123	PG3S_15607	PYIW_18436	PG3S_05913	PG3S_09176	PG3S_24217	PG3S_24173	PG3S_30051	Pmyriotylum_g10344	PG3S_24172	PG3S_13329	PYIW_18433	PYIR_25122	PYIR_26113	PYIW_19552	PG3S_24176	PYU1_G008451	PG3S_04355	PG3S_09165	PG3S_09171	PYIR_15275	PYIR_18184
Py_MCL_00045	CORE	10	347	35	15	24	34	22	72	47	50	36	12	PYIW_14594	TMW61184.1	KAF1314183.1	PYAR_18023	PYAP_20348	PG3S_24282	PG3S_15658	Pmyriotylum_g10454	PG3S_29887	PYAP_16095	KAF1336627.1	KAF1336395.1	KAF1336677.1	KAF1336633.1	KAF1336394.1	KAF1336625.1	KAF1336412.1	PYU1_G014958	PYAP_24288	TMW59818.1	TMW63292.1	KAF1319682.1	KAF1319734.1	KAF1314412.1	KAF1314395.1	TMW59817.1	PYU1_G007312	PYU1_G013169	PYU1_G013213	PYU1_G014946	PYU1_G013212	TMW59820.1	KAF1313699.1	KAF1316495.1	TMW59050.1	PYIR_23628
Py_MCL_00046	DISPENSABLE	9	347	5	16	34	1	27	1	3	0	256	4	PG3S_12888	PYAP_15426	PYAR_22490	PG3S_07698	PG3S_13922	PYAR_23216	PG3S_21559	PG3S_21604	PG3S_09000	PG3S_11748	Pmyriotylum_g19666	PG3S_00524	PG3S_02948	PG3S_21495	PYAR_14952	PG3S_23098	PG3S_05673	PG3S_05671	PG3S_09453	GAY03996.1	PG3S_09456	PG3S_15182	PG3S_02183	PYAP_23543	PG3S_29187	PG3S_16336	PYIW_21292	PG3S_05941	PG3S_02626	PG3S_01466	PG3S_21330	PG3S_21097	PG3S_04962	PG3S_18045	PG3S_23820	PYAP_21662
Py_MCL_00047	CORE	10	323	41	19	24	23	30	32	27	18	73	36	PYAP_13085	PYAP_13088	Pmyriotylum_g12444	Pmyriotylum_g12446	Pmyriotylum_g12445	KAF1329089.1	PYU1_G014036	TMW66310.1	TMW66309.1	PG3S_13009	PG3S_12992	PG3S_12991	PG3S_13032	PG3S_13022	PG3S_13021	PG3S_13018	PG3S_13015	PG3S_13024	PG3S_13019	PG3S_13016	PG3S_20229	PG3S_20228	PG3S_20212	PG3S_20202	PG3S_20201	PG3S_20213	PYIR_23840	PG3S_13029	GAY04608.1	PG3S_06598	PG3S_06597	TMW66311.1	PG3S_07400	PG3S_07399	PG3S_07393	Pmyriotylum_g9418
Py_MCL_00048	DISPENSABLE	2	316	0	0	0	0	0	315	0	1	0	0	KAF1334210.1	KAF1323099.1	KAF1319655.1	KAF1314268.1	KAF1331702.1	KAF1335871.1	KAF1318424.1	KAF1324315.1	KAF1317465.1	KAF1328374.1	KAF1319757.1	KAF1313580.1	KAF1315128.1	KAF1334461.1	KAF1316927.1	KAF1316220.1	KAF1326176.1	KAF1321174.1	KAF1314683.1	KAF1323238.1	KAF1323533.1	TMW67114.1	KAF1327937.1	KAF1317578.1	KAF1331172.1	KAF1321177.1	KAF1317103.1	KAF1319018.1	KAF1314276.1	KAF1325162.1	KAF1327208.1	KAF1314385.1	KAF1333230.1	KAF1315243.1	KAF1321847.1	KAF1326181.1
Py_MCL_00049	CORE	10	314	28	23	24	28	30	30	30	31	58	32	TMW63775.1	TMW61465.1	PG3S_21035	PG3S_00581	Pmyriotylum_g3067	Pmyriotylum_g13645	KAF1318224.1	PYU1_G006555	KAF1319100.1	PYAP_21913	PYAP_20290	KAF1336366.1	Pmyriotylum_g13660	PG3S_11011	PG3S_08231	PYU1_G005209	PG3S_30583	PG3S_17548	TMW69448.1	KAF1316131.1	PG3S_02053	GAX95391.1	TMW68762.1	KAF1323618.1	TMW64290.1	PYIR_21036	PYU1_G012110	KAF1332207.1	TMW63111.1	PG3S_19170	PG3S_15957	PYU1_G003707	TMW61535.1	PYU1_G003718	PYIR_15483	Pmyriotylum_g265
Py_MCL_00050	CORE	10	307	27	27	28	26	26	31	26	37	50	29	GAX94810.1	PYAP_13256	TMW68645.1	PYAR_19167	Pmyriotylum_g20575	PYU1_G007139	KAF1332013.1	PG3S_00432	PYIR_15597	PYIW_23539	PG3S_21186	GAX94046.1	KAF1332380.1	PYU1_G003305	PG3S_21249	PYIW_15402	PYAP_15062	Pmyriotylum_g9106	Pmyriotylum_g21856	PG3S_02682	PYIW_26054	GAX92411.1	TMW63607.1	PYAP_17959	PYAP_16931	PG3S_05124	TMW63827.1	PG3S_01340	PYIR_23480	PYAP_16614	TMW59649.1	TMW65649.1	KAF1321440.1	KAF1317000.1	PYU1_G001593	GAY02453.1
Py_MCL_00051	CORE	10	304	45	27	28	25	22	30	26	31	37	33	PYIR_24331	GAX99433.1	GAX92191.1	TMW57016.1	PYAP_20116	GAY03901.1	PYU1_G005921	PG3S_08743	KAF1331675.1	KAF1314957.1	PG3S_18257	PG3S_25099	Pmyriotylum_g19599	PYU1_G000552	PG3S_19775	PYAP_16782	PYAR_21991	PYU1_G008623	PYIR_13933	PYIR_17439	PYU1_G000386	KAF1328132.1	KAF1334523.1	KAF1319023.1	PG3S_22681	PYAP_23663	PG3S_09434	PYAR_16074	KAF1315486.1	PYIR_21334	KAF1335527.1	KAF1316756.1	PYIR_14110	Pmyriotylum_g16766	Pmyriotylum_g14582	GAY05992.1
Py_MCL_00052	CORE	10	297	26	22	16	25	26	33	32	77	36	4	PG3S_13006	KAF1328672.1	TMW68996.1	PYIW_13279	PYAP_17256	Pmyriotylum_g765	TMW64348.1	KAF1318529.1	PG3S_27562	PG3S_03445	PYU1_G014369	PYAR_15823	PYIR_13401	TMW64350.1	TMW64349.1	GAX97301.1	PYIW_26997	GAY06903.1	GAY06902.1	Pmyriotylum_g18459	TMW62125.1	TMW62124.1	TMW68949.1	PYU1_G014916	PYAR_18622	PYU1_G014686	TMW61706.1	TMW68988.1	PYIR_20334	TMW68944.1	PG3S_09266	TMW55573.1	TMW69072.1	TMW69069.1	PG3S_18115	PG3S_18114
Py_MCL_00053	CORE	10	285	39	18	17	30	29	32	21	35	42	22	PYAP_21614	PYIR_25815	Pmyriotylum_g6497	TMW62025.1	TMW62023.1	TMW62024.1	GAY02708.1	PYU1_G008499	KAF1328971.1	PG3S_04410	PG3S_04407	PG3S_09261	PG3S_09255	PYAR_22174	GAY03941.1	PG3S_04400	PG3S_09244	PYIR_17671	PYIR_19182	PYU1_G008492	KAF1336122.1	PYIR_20741	KAF1328700.1	KAF1328868.1	KAF1328699.1	KAF1328694.1	KAF1328873.1	PYU1_G002546	PYU1_G002543	PYAR_18522	PYU1_G002544	KAF1336128.1	GAX99224.1	PYAP_23609	TMW64559.1	KAF1328994.1
Py_MCL_00054	CORE	10	276	38	19	27	25	34	24	21	28	47	13	PYAP_13083	Pmyriotylum_g12448	TMW66308.1	GAY04610.1	PYU1_G014043	KAF1329204.1	PYIR_18076	PG3S_06622	PG3S_06619	PG3S_07381	TMW66298.1	KAF1329242.1	PG3S_06634	PG3S_07378	PG3S_07369	PG3S_06625	Pmyriotylum_g12463	KAF1329239.1	PYAP_18027	Pmyriotylum_g9426	PYU1_G011366	PG3S_07385	PG3S_06644	PG3S_07360	PYU1_G011375	KAF1329207.1	KAF1329201.1	KAF1329200.1	PYIR_25119	PYAP_18017	PYIW_23226	TMW66301.1	PYU1_G011376	PYU1_G011374	KAF1329205.1	PYIR_25235
Py_MCL_00055	CORE	10	276	28	24	28	27	39	25	26	20	41	18	GAX94341.1	PYAP_13716	Pmyriotylum_g7917	Pmyriotylum_g8188	PYAR_19628	TMW62819.1	TMW62820.1	TMW62821.1	PYU1_G013674	KAF1334287.1	GAX92277.1	PG3S_22770	KAF1334288.1	PG3S_09360	PYU1_G013673	KAF1334281.1	PG3S_22771	PG3S_09358	PYIW_20125	PYU1_G013672	PYIW_25261	PYIR_21148	PYIW_26209	PYIR_24684	PYIR_18602	GAX94170.1	PYIW_26718	PYIR_19142	TMW61286.1	GAX94168.1	GAY04523.1	PYIR_24903	TMW58845.1	TMW58841.1	Pmyriotylum_g573	KAF1326014.1
Py_MCL_00056	CORE	10	270	21	22	17	35	51	16	34	16	50	8	GAX97898.1	PYAR_14559	TMW64505.1	PG3S_27392	PYU1_G013266	PYIR_21658	KAF1318116.1	PYIW_18214	TMW57777.1	Pmyriotylum_g10002	PYAP_15902	Pmyriotylum_g20876	GAY02536.1	PYAR_13657	PYIW_15580	PG3S_01193	PG3S_01199	Pmyriotylum_g20871	PYAP_18357	Pmyriotylum_g20884	PYAR_13656	PYAP_15907	PYIR_16569	PYU1_G002591	TMW64488.1	PYU1_G002598	PG3S_01231	PG3S_01122	PYIW_24665	PYIW_20690	Pmyriotylum_g20885	GAY02532.1	GAY02533.1	PYAP_18352	PYIW_20423	TMW63635.1
Py_MCL_00057	CORE	10	265	23	24	32	23	21	21	26	22	40	33	TMW60638.1	GAX99634.1	GAX99628.1	PYAR_25315	KAF1335619.1	PG3S_03147	PG3S_28365	PYAR_17081	PYIW_22543	PYU1_G000802	PYIW_14497	PYIR_15695	PYIR_20224	Pmyriotylum_g7571	PG3S_15928	PYAP_16914	TMW58329.1	PYAP_13463	TMW56631.1	KAF1328356.1	PG3S_03950	PG3S_26307	PYIW_18592	PYU1_G003914	PYAR_24672	Pmyriotylum_g19193	PYAR_13509	PYIW_19198	PYIR_17984	PYAR_18111	PYU1_G013290	TMW57704.1	KAF1318104.1	Pmyriotylum_g9897	PG3S_27436	PG3S_28841
Py_MCL_00058	CORE	10	263	44	24	28	18	15	23	17	56	26	12	PYAP_13167	Pmyriotylum_g22299	TMW65982.1	TMW65983.1	Pmyriotylum_g22302	Pmyriotylum_g22300	Pmyriotylum_g9759	Pmyriotylum_g15807	Pmyriotylum_g9725	KAF1334432.1	PYU1_G010515	PYIR_14890	Pmyriotylum_g15794	Pmyriotylum_g9747	Pmyriotylum_g9741	Pmyriotylum_g9735	KAF1334405.1	Pmyriotylum_g9731	Pmyriotylum_g9729	Pmyriotylum_g9751	Pmyriotylum_g6773	TMW65988.1	Pmyriotylum_g9745	Pmyriotylum_g9739	Pmyriotylum_g9733	TMW65989.1	KAF1334433.1	TMW63699.1	PYAR_25102	KAF1334468.1	PYAP_13169	PYU1_G010486	Pmyriotylum_g9760	PG3S_06928	KAF1334398.1	Pmyriotylum_g9724
Py_MCL_00059	CORE	10	261	70	23	25	4	18	31	21	46	7	16	TMW69070.1	TMW69071.1	TMW68971.1	TMW68973.1	PYAP_14071	GAX99226.1	TMW60659.1	KAF1334964.1	TMW67578.1	Pmyriotylum_g6325	PYAR_24595	TMW69067.1	Pmyriotylum_g14529	TMW69064.1	TMW68974.1	TMW69062.1	Pmyriotylum_g6338	TMW69065.1	TMW69063.1	TMW60084.1	TMW65884.1	TMW58430.1	TMW69066.1	TMW58764.1	Pmyriotylum_g6334	Pmyriotylum_g6330	PYAR_23377	PYAR_14815	KAF1331942.1	PYAR_23378	PYAR_17513	PYAP_22767	Pmyriotylum_g13104	Pmyriotylum_g13101	KAF1335584.1	PYAP_24935
Py_MCL_00060	CORE	10	256	36	28	41	13	26	19	19	25	34	15	PG3S_28549	Pmyriotylum_g631	TMW58921.1	PYAP_14001	PYAP_14029	PYAP_21088	Pmyriotylum_g22337	PYAP_21089	Pmyriotylum_g1932	Pmyriotylum_g9762	Pmyriotylum_g13235	PYAR_14643	PYAP_14829	TMW62439.1	PYAR_14254	PYAR_14642	Pmyriotylum_g22117	PYAR_22995	Pmyriotylum_g13238	TMW57510.1	TMW57355.1	TMW57511.1	PYAR_18641	PYAR_17077	TMW57513.1	PYAR_15720	PYAR_17358	PYAR_18812	PYAR_14651	Pmyriotylum_g1923	PYAR_18640	Pmyriotylum_g19985	Pmyriotylum_g3989	PYAR_21844	TMW57515.1	PYAP_23302
Py_MCL_00061	CORE	10	255	67	16	14	11	10	55	19	42	18	3	PYAP_22047	PYAP_14214	Pmyriotylum_g20471	GAY02293.1	KAF1332085.1	KAF1318909.1	KAF1318908.1	PYU1_G007066	PYU1_G007064	KAF1332086.1	TMW68705.1	TMW68710.1	PG3S_21102	KAF1318927.1	PG3S_21105	PYIW_16239	KAF1332088.1	PG3S_00520	PG3S_21104	PG3S_00513	Pmyriotylum_g20477	Pmyriotylum_g20474	PYIW_16240	Pmyriotylum_g20476	PYU1_G007065	Pmyriotylum_g20473	PYIR_25306	KAF1318926.1	GAY04863.1	KAF1332090.1	KAF1318973.1	PG3S_00521	PG3S_21103	PG3S_21093	PG3S_21092	KAF1317668.1
Py_MCL_00062	CORE	10	244	16	13	23	18	52	20	24	23	32	23	KAF1329596.1	PG3S_04714	GAX94103.1	PYIR_15805	TMW60126.1	KAF1319952.1	PG3S_18041	GAX94102.1	KAF1318584.1	PYIW_22634	Pmyriotylum_g12770	PYU1_G002012	PYAP_17688	PYAP_13445	Pmyriotylum_g19243	PYAR_15349	PG3S_26274	TMW59992.1	PYU1_G007972	KAF1333137.1	PG3S_03915	KAF1329508.1	PYU1_G012572	KAF1313855.1	Pmyriotylum_g11419	GAY00878.1	PG3S_12728	TMW59993.1	PYU1_G006754	PG3S_12731	PYAR_17364	Pmyriotylum_g21489	PYIR_24370	KAF1321194.1	KAF1315592.1	Pmyriotylum_g14724
Py_MCL_00063	CORE	10	242	41	12	19	16	20	15	18	28	45	28	PYAP_13544	TMW65197.1	TMW65198.1	TMW65201.1	PYIR_14984	PYU1_G010762	Pmyriotylum_g5907	PG3S_04070	PG3S_04058	GAY05202.1	Pmyriotylum_g5908	GAX99678.1	KAF1322108.1	PG3S_08886	PYU1_G010763	KAF1322111.1	PYAP_24688	PG3S_08895	PG3S_04071	PYIR_20528	PYIR_20762	PYIW_14084	PYIW_27112	TMW55816.1	PYIW_19346	PG3S_29609	PG3S_14430	PYIR_16091	PG3S_08876	PYAR_13168	KAF1333686.1	PYU1_G014797	Pmyriotylum_g4932	PYAP_18498	PYIW_27630	PYAR_26604
Py_MCL_00064	CORE	10	240	13	13	6	31	18	19	23	8	54	55	PG3S_05687	GAX94985.1	PYIW_19796	PYAP_14925	Pmyriotylum_g21200	PYAR_16622	GAX97540.1	TMW64720.1	PYIR_13489	PYU1_G002378	PYIW_19412	PG3S_00959	KAF1336002.1	PYIW_13269	PYU1_G007157	PG3S_00420	PG3S_21201	PYIR_24751	PYU1_G007153	PG3S_14276	PG3S_01938	Pmyriotylum_g20846	PG3S_01932	GAX94982.1	PYIR_16561	PYIW_20216	PYIR_24545	PYIR_16571	PYAP_24963	PYIR_21924	PG3S_01244	KAF1335821.1	TMW64524.1	PG3S_14286	PG3S_01233	Pmyriotylum_g20844
Py_MCL_00065	CORE	10	240	48	14	25	21	14	23	29	13	49	4	PYAP_14486	PG3S_23515	PYAP_18704	Pmyriotylum_g21484	PG3S_23495	Pmyriotylum_g9832	PYIR_24207	TMW60471.1	PG3S_12067	Pmyriotylum_g9831	KAF1323125.1	Pmyriotylum_g17106	PG3S_23509	Pmyriotylum_g9829	PG3S_12061	KAF1328195.1	PYAP_18366	PG3S_12050	Pmyriotylum_g9834	Pmyriotylum_g9836	KAF1322869.1	Pmyriotylum_g9825	PG3S_19428	Pmyriotylum_g9830	PG3S_12065	Pmyriotylum_g9882	PYAP_16888	KAF1328111.1	PYAP_17823	PYU1_G011187	Pmyriotylum_g9833	TMW60469.1	Pmyriotylum_g9823	Pmyriotylum_g9819	Pmyriotylum_g9824	PYU1_G003517
Py_MCL_00066	CORE	10	239	23	22	23	23	20	24	22	22	40	20	TMW55037.1	GAX95590.1	PYAP_18792	TMW67427.1	Pmyriotylum_g6374	GAX98622.1	GAX98352.1	PYU1_G013597	PYIR_14241	PYAP_16701	TMW68506.1	PYAR_14275	PG3S_25264	PG3S_00294	PYIW_18305	KAF1326373.1	KAF1320206.1	Pmyriotylum_g8774	PYAP_13444	PYAR_16796	TMW56621.1	PYIW_13981	PG3S_03939	PG3S_26299	PYIR_15383	PYU1_G003909	GAX97365.1	Pmyriotylum_g19212	PG3S_21796	PG3S_19928	PYAP_15223	TMW59351.1	GAY01414.1	PYU1_G010213	TMW66530.1	PYIR_13629
Py_MCL_00067	CORE	10	236	31	16	18	17	24	39	24	20	30	17	PYAR_14722	PYAR_22230	PYAP_24399	GAY02399.1	Pmyriotylum_g21298	PYAP_16996	Pmyriotylum_g1092	PYAR_21272	TMW66996.1	GAY04143.1	PYIR_16252	GAX95072.1	PYIW_19828	PG3S_11435	KAF1319127.1	PYU1_G006534	GAX95064.1	GAX95068.1	PYIR_14552	TMW59254.1	PYAP_21235	PG3S_01818	KAF1326594.1	PG3S_14156	PYU1_G009166	Pmyriotylum_g952	PYIW_25018	PYAR_18331	GAX97826.1	GAX95069.1	Pmyriotylum_g12830	Pmyriotylum_g9305	PG3S_24516	PYU1_G003502	PYAP_24241	TMW55052.1
Py_MCL_00068	CORE	10	235	33	17	12	17	21	21	19	48	30	17	GAX96020.1	TMW62616.1	PYAP_23759	Pmyriotylum_g11817	TMW61850.1	Pmyriotylum_g11822	PYU1_G007207	PG3S_23891	PYIR_25755	PYIW_24663	PG3S_13346	PYAR_15366	GAX96247.1	PYIW_15340	KAF1331696.1	Pmyriotylum_g21391	Pmyriotylum_g5400	PYU1_G005896	KAF1319377.1	GAY04919.1	PYAP_15824	TMW57044.1	Pmyriotylum_g21367	GAY02968.1	PYIR_19387	PG3S_08774	PG3S_18229	Pmyriotylum_g16299	GAX99969.1	PYU1_G000067	PYIR_13536	PG3S_10465	TMW67770.1	PYIW_21860	PYAP_20709	GAX99968.1
Py_MCL_00069	DISPENSABLE	6	234	2	6	4	3	2	0	0	0	217	0	PYAP_16522	PG3S_18994	PG3S_17733	PG3S_11624	Pmyriotylum_g22616	PG3S_00632	PG3S_12181	PG3S_23271	PG3S_24230	PG3S_08778	PG3S_30756	PG3S_17972	PG3S_17973	PG3S_12280	PG3S_08699	PG3S_19897	PG3S_07831	PG3S_19241	PG3S_18585	PG3S_18588	PG3S_18582	PG3S_26836	PG3S_21317	PG3S_03520	PG3S_02237	PG3S_08782	PG3S_26807	PG3S_30649	PG3S_27053	PG3S_02939	PG3S_18912	PG3S_07441	PG3S_27167	PG3S_17521	PG3S_16057	PG3S_22753
Py_MCL_00070	CORE	10	232	23	20	19	18	16	20	18	21	41	36	PYAP_13100	Pmyriotylum_g12433	TMW66321.1	KAF1329095.1	PYU1_G014028	PYAR_19030	PG3S_06590	PG3S_07406	PYIR_23953	GAY03572.1	PG3S_26500	PG3S_19578	PYAR_23733	PYIW_17214	PYIR_13664	TMW62244.1	Pmyriotylum_g13945	KAF1329329.1	PYU1_G011054	GAY01226.1	PYAP_18760	TMW62969.1	GAX96399.1	PG3S_20454	Pmyriotylum_g18865	PYAP_22116	KAF1319605.1	GAX95165.1	TMW59937.1	PYAR_26692	TMW68280.1	PG3S_00054	PG3S_16415	PG3S_06414	PYU1_G001667	PYIR_18374
Py_MCL_00071	CORE	10	231	18	13	24	23	15	26	27	19	52	14	PYAR_26465	GAX96769.1	PYAP_14314	Pmyriotylum_g8081	PYAP_23698	TMW63704.1	Pmyriotylum_g185	PYIR_24550	Pmyriotylum_g186	PYU1_G013937	KAF1332602.1	TMW63705.1	TMW63706.1	PYAP_17325	PYIR_24514	PYAP_17338	PYAR_23777	GAY06915.1	GAX96756.1	PYIR_15861	Pmyriotylum_g190	PG3S_15513	PYAR_23382	PYAR_23778	TMW63702.1	GAX96759.1	PG3S_02775	TMW63691.1	PYAR_24546	Pmyriotylum_g189	PYU1_G013946	TMW63703.1	KAF1332447.1	KAF1332439.1	PYAR_20922	PYIW_21454
Py_MCL_00072	CORE	10	229	16	14	19	24	31	19	34	17	39	16	PG3S_03161	PG3S_29347	PG3S_23961	PG3S_22876	PYIW_24923	KAF1327957.1	PG3S_06689	PYU1_G010942	TMW66251.1	PG3S_29997	Pmyriotylum_g9462	Pmyriotylum_g9457	GAX93075.1	KAF1329190.1	GAX94234.1	TMW56902.1	PYIR_13328	Pmyriotylum_g10785	PG3S_29784	PG3S_30895	PYU1_G011329	PYU1_G004759	KAF1330954.1	TMW56226.1	PG3S_16825	PYAR_18504	PYIR_13327	PG3S_07329	PG3S_07338	PYAR_14781	TMW66262.1	PYIR_18360	PG3S_30325	PYAR_19114	TMW66264.1	PYIR_18255
Py_MCL_00073	CORE	10	229	19	20	19	22	21	15	23	20	41	29	PYAP_13334	Pmyriotylum_g19335	TMW56491.1	GAY01919.1	PYAR_20528	GAX99815.1	PG3S_03765	PYU1_G004092	KAF1334820.1	PYIR_16739	Pmyriotylum_g17708	PYAR_22333	GAX94149.1	GAY06609.1	PYU1_G012387	PYAP_19648	TMW61210.1	PG3S_17106	PG3S_14949	Pmyriotylum_g17170	GAX92736.1	PG3S_18447	TMW57231.1	PYIR_18392	PYIR_14139	PYU1_G005705	KAF1325666.1	PG3S_26853	PG3S_02378	PYIR_14382	PYAR_19377	GAY04995.1	Pmyriotylum_g16302	PYU1_G004531	PYU1_G005528	PYU1_G002341
Py_MCL_00074	CORE	10	225	24	9	13	23	19	35	29	8	43	22	PYU1_G007221	GAX93195.1	GAX93197.1	Pmyriotylum_g11400	TMW64039.1	GAY05248.1	PYIW_23873	KAF1321167.1	PYIR_20546	PG3S_12541	PG3S_18845	PG3S_18844	PYU1_G006695	PG3S_18521	PYAR_23040	GAY00778.1	Pmyriotylum_g4046	GAY03163.1	PYIR_15355	PYAP_18102	PYIW_16476	TMW63063.1	PYAP_18392	TMW67366.1	GAY06281.1	PYU1_G011596	KAF1319895.1	GAY00987.1	PYAR_21179	GAX98239.1	PYIR_14370	Pmyriotylum_g7687	GAY05610.1	TMW55937.1	Pmyriotylum_g5095	PG3S_14592
Py_MCL_00075	CORE	10	221	25	15	21	17	18	30	26	15	42	12	KAF1321601.1	KAF1335942.1	PYU1_G009009	PG3S_25717	PG3S_10639	TMW67482.1	GAX98508.1	Pmyriotylum_g6294	PYAP_15387	PYIW_22531	PYAP_13574	PYAP_24096	GAX94975.1	TMW64639.1	PYU1_G001657	KAF1321498.1	PG3S_27787	KAF1335804.1	PYIR_17908	PG3S_01093	PYU1_G001659	KAF1321506.1	Pmyriotylum_g21067	Pmyriotylum_g8895	PYU1_G002512	PG3S_27779	PYIW_23130	PG3S_01083	PYAR_23942	PYIR_17907	PYU1_G002511	PYIR_22293	Pmyriotylum_g7072	TMW64638.1	TMW62077.1	PYAP_22244
Py_MCL_00076	CORE	10	220	25	16	12	17	12	19	18	16	48	37	GAX97093.1	PYAP_14825	Pmyriotylum_g8256	Pmyriotylum_g8265	Pmyriotylum_g16339	PG3S_19951	PG3S_19954	Pmyriotylum_g8255	PG3S_16290	PG3S_16288	PYAP_19767	PG3S_21778	GAX99509.1	GAY05161.1	PYAP_17459	PYIR_22717	GAX95129.1	PG3S_22068	PYAR_18650	PYIW_19440	PG3S_24538	PYU1_G000511	TMW58997.1	TMW67834.1	PYIR_26696	TMW58872.1	PYAR_15243	KAF1313201.1	GAX92633.1	PYAR_18492	PYIW_26609	PYU1_G000142	KAF1317645.1	PYU1_G009682	TMW58876.1	KAF1326042.1
Py_MCL_00077	CORE	10	218	17	7	4	21	23	20	29	39	50	8	KAF1313617.1	KAF1318967.1	PG3S_07180	PG3S_06827	KAF1318979.1	PYAP_24553	KAF1320932.1	PYAP_23834	PG3S_20009	PYU1_G010130	PYIW_23537	PYIR_25461	PG3S_21726	PG3S_20010	PG3S_01444	PYIR_23649	PG3S_01445	PG3S_05229	PG3S_20003	PG3S_05217	PG3S_01564	PG3S_10241	PYIR_22671	PYU1_G013580	PYU1_G010513	GAX94744.1	PYU1_G010514	PG3S_06915	PG3S_06824	PYU1_G004963	GAX94742.1	PYU1_G007328	PYIW_23538	PG3S_07097	KAF1319678.1	KAF1317912.1
Py_MCL_00078	CORE	10	215	19	11	13	22	21	10	13	24	46	36	GAY00950.1	PYAP_15435	TMW61268.1	TMW58446.1	Pmyriotylum_g12208	Pmyriotylum_g12209	PYAR_16298	TMW67491.1	TMW67494.1	PYAR_21466	Pmyriotylum_g12212	PYAR_16297	Pmyriotylum_g12210	GAX94754.1	GAY05018.1	GAY05730.1	GAY05732.1	GAY04248.1	KAF1325606.1	PYIR_16703	Pmyriotylum_g5394	Pmyriotylum_g5393	PYAR_24316	PYAP_23658	PYAR_21909	KAF1330468.1	PYIR_19996	PYAP_24948	TMW63074.1	PYU1_G013444	PYIR_24340	PG3S_15039	PG3S_29654	PG3S_16997	TMW54983.1	GAX96406.1
Py_MCL_00079	CORE	10	213	27	11	19	23	18	18	16	16	49	16	TMW68488.1	Pmyriotylum_g11047	Pmyriotylum_g13115	PYIW_24575	PYU1_G002145	Pmyriotylum_g13118	TMW59976.1	PYAR_20719	PG3S_04570	PG3S_24427	PYIR_24830	KAF1325877.1	PYAP_14411	TMW68896.1	PYAR_13375	PYIR_23044	Pmyriotylum_g18305	PG3S_20196	PG3S_20183	PG3S_20174	PYU1_G014392	PG3S_13047	PG3S_13058	PG3S_13036	PYU1_G007725	Pmyriotylum_g12941	Pmyriotylum_g15378	GAX98838.1	PYIR_25062	Pmyriotylum_g14185	PYAP_23724	TMW59977.1	KAF1326349.1	KAF1326414.1	PYAR_20445	PYAP_21847
Py_MCL_00080	CORE	10	211	19	17	18	17	17	14	20	30	34	25	PYAP_13232	PYAR_18375	PYU1_G010480	Pmyriotylum_g9772	PYIR_21702	PG3S_06944	PG3S_06939	GAY02947.1	PG3S_07074	PG3S_07067	PYAP_15542	Pmyriotylum_g4841	PYAR_16670	GAY02076.1	GAY05277.1	PYIR_19898	TMW65714.1	PG3S_24063	PYU1_G002987	PG3S_24070	PG3S_05980	PG3S_05986	PYIW_16108	PYAP_18475	PYIW_17869	GAY03543.1	GAY03542.1	PYAP_17613	KAF1330360.1	PYU1_G013495	PYIR_13344	PYU1_G011722	PYU1_G013713	Pmyriotylum_g7884	PG3S_11498	PYIW_21489
Py_MCL_00081	CORE	10	209	42	11	22	18	27	21	21	11	29	7	PG3S_19175	TMW65984.1	PYAP_13168	Pmyriotylum_g9758	PYAR_18050	GAX94868.1	PYU1_G010484	KAF1334169.1	PG3S_07066	PG3S_06946	GAX96330.1	Pmyriotylum_g6147	PYAP_14870	TMW63106.1	PG3S_02045	Pmyriotylum_g22442	PYU1_G006776	Pmyriotylum_g15169	PG3S_02115	KAF1319826.1	KAF1315597.1	PG3S_19110	KAF1319782.1	PYAP_19886	Pmyriotylum_g22444	PYU1_G006784	PYIR_22413	PYU1_G002985	PYAP_15551	KAF1319788.1	PYU1_G006783	PG3S_12632	PG3S_28233	KAF1319830.1	PG3S_12615	TMW65697.1
Py_MCL_00082	CORE	10	208	11	10	13	29	47	12	17	9	51	9	KAF1328338.1	PYAP_14019	Pmyriotylum_g17317	PYIW_14206	PYIR_19918	TMW57338.1	PG3S_21560	PG3S_08398	GAY05539.1	PYU1_G012053	KAF1336666.1	PYAR_25292	GAX94674.1	PYIR_13326	PYU1_G011309	PYIW_21613	PYIW_15241	PYAP_14360	KAF1329114.1	TMW57626.1	TMW66252.1	PG3S_07332	PG3S_06682	PYU1_G009458	PYAR_16208	PYIR_22423	PYU1_G009457	GAX93085.1	GAX93078.1	Pmyriotylum_g9476	PG3S_24296	TMW57627.1	GAY05982.1	PG3S_15675	PYAP_20191	PYIW_22355
Py_MCL_00083	CORE	10	207	31	23	18	21	8	16	18	20	39	13	PYAP_13550	PYAP_13583	Pmyriotylum_g5932	PYAP_19034	Pmyriotylum_g9972	PYAR_19760	PG3S_08859	PG3S_08854	PYIR_21828	PYIW_22231	KAF1322093.1	PG3S_08858	PG3S_08855	TMW65212.1	PYAP_20089	TMW65227.1	PG3S_04032	PG3S_04029	PYAP_13580	Pmyriotylum_g5946	KAF1322086.1	Pmyriotylum_g5934	PYU1_G010782	PYAP_13579	PYAP_22632	PYAP_13578	Pmyriotylum_g5963	PYAR_15177	PYIW_24157	TMW65238.1	PYAP_13577	PG3S_08860	PG3S_04033	PYAP_13590	PYIW_19535	TMW65218.1
Py_MCL_00084	CORE	10	201	25	13	11	11	17	23	20	36	36	9	Pmyriotylum_g16325	PYAP_17364	Pmyriotylum_g15264	Pmyriotylum_g15259	PYIW_26658	Pmyriotylum_g15267	Pmyriotylum_g15263	Pmyriotylum_g15262	Pmyriotylum_g15261	PYU1_G005294	PG3S_02145	PG3S_02130	GAX93397.1	PG3S_19096	PG3S_19084	TMW63429.1	TMW63430.1	TMW58590.1	KAF1324562.1	TMW58278.1	PYIR_24937	PYU1_G005291	PYIW_15565	PYU1_G005290	PYU1_G005295	KAF1324530.1	KAF1324529.1	KAF1324525.1	PYU1_G007313	PYAP_22576	KAF1324544.1	PYU1_G005286	GAX93398.1	PYIW_23688	TMW63431.1	PYIR_24938
Py_MCL_00086	CORE	10	200	23	12	27	12	18	7	6	70	19	6	PYU1_G008945	KAF1329266.1	PYIR_22455	PYAR_17825	PYAR_14397	PYAP_15450	PYAP_15460	PYAR_16859	PYAP_22733	PYAP_19845	Pmyriotylum_g4679	PYAP_15456	PYAR_16860	PYAR_16864	Pmyriotylum_g4551	Pmyriotylum_g4675	PYAR_22415	PYAR_22141	TMW56740.1	PYAR_21955	TMW61263.1	TMW61258.1	TMW67575.1	Pmyriotylum_g4555	TMW56741.1	TMW61265.1	TMW61266.1	TMW67564.1	TMW61259.1	Pmyriotylum_g4582	PYAR_24647	TMW67574.1	PYAR_22414	KAF1329328.1	PYAR_26441	PYAP_22734
Py_MCL_00085	DISPENSABLE	9	200	13	2	6	15	51	2	5	0	92	14	PYAP_14431	Pmyriotylum_g54	Pmyriotylum_g3686	GAX99101.1	Pmyriotylum_g281	Pmyriotylum_g33	Pmyriotylum_g13219	PG3S_06339	PG3S_10131	PG3S_17532	PG3S_01622	PYIW_25211	PYIW_15158	PYIW_22339	PYIW_22246	PG3S_17739	PG3S_00283	PG3S_00279	GAX95784.1	Pmyriotylum_g10364	PG3S_29267	PG3S_18182	PYIW_15906	PG3S_22667	PG3S_29268	GAX94767.1	PYAP_17221	GAY06453.1	PYIW_27575	KAF1334157.1	GAY05644.1	PG3S_00523	PYU1_G010302	PG3S_00411	PYIW_28080	PYIW_18587
Py_MCL_00087	CORE	10	199	32	15	28	15	15	12	14	22	34	12	PG3S_23439	PYAP_13535	Pmyriotylum_g14015	PYAR_22122	KAF1317840.1	PG3S_19648	PG3S_10030	PYIW_20769	PYIR_21683	TMW62174.1	Pmyriotylum_g18393	PG3S_15905	TMW57615.1	PYAP_23782	Pmyriotylum_g10457	PYIR_23492	TMW66988.1	PYIR_24897	GAX95269.1	PYIW_19090	PG3S_15666	Pmyriotylum_g10442	PYAP_23783	TMW64718.1	TMW64719.1	TMW66991.1	PYIW_20427	Pmyriotylum_g15372	PG3S_15664	TMW57613.1	PG3S_15665	PG3S_24287	PYIW_15243	Pmyriotylum_g10111	PYAR_20034	Pmyriotylum_g11545
Py_MCL_00088	CORE	10	199	41	15	19	14	18	20	19	8	33	12	Pmyriotylum_g2348	PYAP_14692	Pmyriotylum_g22037	PYAR_22590	TMW59477.1	PYU1_G001218	KAF1314371.1	GAY02365.1	PG3S_05516	PG3S_01711	PYIW_21788	PYIR_16928	KAF1314365.1	KAF1314343.1	KAF1314364.1	PG3S_01706	KAF1314362.1	PG3S_05509	PYU1_G001215	PYU1_G001217	KAF1314355.1	PYU1_G001200	PYU1_G001216	KAF1314377.1	KAF1314359.1	Pmyriotylum_g22040	PYAR_22589	Pmyriotylum_g4652	PYAP_15445	Pmyriotylum_g17693	Pmyriotylum_g17692	PYIR_22444	Pmyriotylum_g4640	Pmyriotylum_g4635	PYU1_G001207	Pmyriotylum_g17683
Py_MCL_00089	CORE	10	198	17	17	13	18	21	15	22	20	32	23	PG3S_08680	KAF1331578.1	PYIR_13980	PG3S_18322	PG3S_08681	PYAP_14541	Pmyriotylum_g17019	PYAR_13993	TMW57098.1	PYU1_G005820	PYIW_20912	PG3S_18321	PYU1_G012327	KAF1327287.1	KAF1325672.1	PYIR_20347	PYIR_26591	PYIW_24392	PYIW_25050	TMW58099.1	PG3S_29163	PG3S_29166	PYU1_G012261	KAF1327206.1	PG3S_29173	GAY05468.1	GAY01574.1	Pmyriotylum_g996	PYIW_23431	PG3S_11729	TMW67099.1	Pmyriotylum_g13461	PYAR_21090	PYAP_18282	KAF1328708.1	PYU1_G006299
Py_MCL_00090	CORE	10	197	52	15	19	16	12	13	14	14	26	16	PYAP_13097	Pmyriotylum_g12442	Pmyriotylum_g16968	TMW66314.1	Pmyriotylum_g16964	Pmyriotylum_g16953	Pmyriotylum_g16957	TMW56991.1	Pmyriotylum_g22044	GAY06644.1	Pmyriotylum_g16958	Pmyriotylum_g16955	TMW56964.1	KAF1328040.1	PYAR_24446	Pmyriotylum_g16950	PYU1_G010847	PYU1_G010848	KAF1327950.1	TMW59484.1	Pmyriotylum_g16952	PYAR_14269	Pmyriotylum_g16954	PYIR_19798	Pmyriotylum_g12441	TMW56962.1	PYU1_G011012	PYIW_14177	Pmyriotylum_g16963	Pmyriotylum_g16962	Pmyriotylum_g16961	PYAR_14741	GAX94286.1	PYIR_15397	PG3S_22812	PG3S_22939
Py_MCL_00091	CORE	10	195	25	12	13	18	20	22	13	10	49	13	PG3S_29144	TMW66904.1	PG3S_28550	Pmyriotylum_g2147	GAY06613.1	Pmyriotylum_g2145	PYAP_17881	Pmyriotylum_g19634	PYU1_G012121	TMW64293.1	GAX97270.1	TMW64294.1	KAF1326694.1	GAY03425.1	PG3S_17555	PG3S_11522	PG3S_11514	PG3S_11509	PG3S_30588	PYAP_23360	PYAP_25078	PYIR_23226	PYIR_20221	GAX93794.1	PG3S_11531	PG3S_11430	PG3S_11429	Pmyriotylum_g1149	PYAP_21510	PYIR_26192	PG3S_11518	Pmyriotylum_g1150	PG3S_11542	PG3S_11539	PYAR_21437	Pmyriotylum_g1167
Py_MCL_00092	CORE	10	194	18	15	23	18	17	17	16	13	33	24	PG3S_29047	Pmyriotylum_g12396	PYAR_20766	GAY00517.1	TMW66356.1	PYU1_G013972	KAF1329161.1	PYIR_17787	PG3S_29337	PYIW_19024	PYIW_20330	PG3S_17456	Pmyriotylum_g6960	PYAP_16840	GAX93746.1	PG3S_16498	PYU1_G006090	KAF1331289.1	TMW66210.1	PYIR_16780	PYIW_14611	PYIR_20706	PG3S_07280	PG3S_06738	TMW62565.1	Pmyriotylum_g8450	GAX93033.1	Pmyriotylum_g6638	PYAR_23457	PYAP_16699	PYU1_G011261	TMW68496.1	Pmyriotylum_g9529	GAX98343.1	KAF1329232.1	Pmyriotylum_g8765
Py_MCL_00093	CORE	10	194	22	11	12	26	37	21	18	12	20	15	PYU1_G010715	PYAR_15567	Pmyriotylum_g5835	TMW65144.1	PYIR_24611	KAF1322544.1	GAY03857.1	PG3S_08970	PYAP_15994	Pmyriotylum_g5821	KAF1322499.1	KAF1322498.1	KAF1322497.1	TMW65130.1	PYU1_G010704	KAF1322494.1	TMW65129.1	PYU1_G010705	KAF1322495.1	GAX94420.1	PG3S_04127	PG3S_08958	PYU1_G010702	PG3S_08986	PG3S_04153	PYAR_21803	KAF1322442.1	PYU1_G010682	PG3S_04152	PG3S_04140	PG3S_08987	KAF1322462.1	KAF1322496.1	PG3S_08968	PYU1_G010651	PG3S_04132
Py_MCL_00094	CORE	10	189	16	16	19	17	16	16	18	20	35	16	PYIW_21476	PG3S_03460	PYIR_13397	TMW64379.1	TMW61126.1	PYAP_13305	Pmyriotylum_g19323	TMW56509.1	PG3S_03749	PYAR_25381	GAY01931.1	PYU1_G004107	PYIR_20920	PG3S_19412	PYIW_22643	PYU1_G001073	KAF1315675.1	GAY03628.1	PG3S_26409	PG3S_02870	PYIW_21981	TMW60872.1	PYIR_25878	PYIW_13197	PYIR_24420	Pmyriotylum_g2221	PYAR_18578	PYU1_G012441	TMW61127.1	PYAP_17298	PG3S_14833	PG3S_14835	Pmyriotylum_g17782	PG3S_20609	PYIW_18968	GAX99485.1
Py_MCL_00095	DISPENSABLE	4	189	0	0	0	3	1	0	1	0	184	0	PG3S_16705	PG3S_22757	PG3S_00016	PG3S_13693	PG3S_23834	PG3S_02968	PG3S_08810	PG3S_01745	PG3S_24927	PG3S_01369	PG3S_12165	PG3S_25862	PG3S_01857	PG3S_25860	PG3S_30392	PG3S_20946	PG3S_06686	PG3S_25844	PG3S_12128	PG3S_30422	PG3S_28104	PG3S_01746	PG3S_01367	PG3S_01748	PG3S_07466	PG3S_13680	PG3S_24681	PG3S_20966	PG3S_29618	PG3S_23232	PG3S_15862	PG3S_18951	PG3S_09614	PG3S_29673	PG3S_09168	PG3S_03808
Py_MCL_00096	CORE	10	188	58	11	11	20	18	17	14	9	22	8	KAF1322863.1	PG3S_25619	PG3S_00931	PG3S_19537	TMW69856.1	PG3S_19554	PYIW_14261	PYAP_14563	TMW60840.1	Pmyriotylum_g2274	PYU1_G001033	PYIR_23995	PYAR_19204	KAF1320490.1	PG3S_02916	PG3S_26530	PG3S_26528	Pmyriotylum_g6715	Pmyriotylum_g8532	PYAP_18618	PYAP_21013	PYIR_18401	PYIR_19816	PG3S_25311	KAF1324600.1	PG3S_02089	PG3S_19133	PYIW_14646	TMW63149.1	PG3S_19517	PYIW_18643	PYU1_G011079	PYU1_G005245	Pmyriotylum_g8497	KAF1313419.1	PYU1_G011081
Py_MCL_00097	CORE	10	186	21	16	17	17	20	12	18	18	30	17	PYAP_13230	TMW65973.1	PYAR_18676	Pmyriotylum_g9765	PYIW_17225	PYU1_G010459	KAF1334200.1	PYIR_14896	PG3S_07048	PG3S_06962	GAY02929.1	TMW63082.1	PYAP_20627	Pmyriotylum_g1522	PYIR_16692	KAF1330333.1	PG3S_29645	PG3S_09696	PYU1_G013436	PYU1_G006915	PYIR_18800	TMW68829.1	Pmyriotylum_g20451	PYAR_13118	PYIW_13288	PYAP_23335	KAF1331941.1	PYAR_14671	PG3S_26717	GAX97437.1	GAX98060.1	Pmyriotylum_g9631	TMW66097.1	PYIW_16524	PYU1_G010623	KAF1324047.1
Py_MCL_00098	CORE	10	185	19	16	17	18	18	15	15	16	30	21	PYU1_G008718	KAF1334007.1	PG3S_09546	PYIW_26021	PG3S_26222	PYIR_21838	TMW66821.1	PYAR_14208	TMW60326.1	Pmyriotylum_g10309	Pmyriotylum_g12563	TMW57460.1	PYAR_22193	PYIW_22492	PYIR_21669	PYAR_19712	KAF1329756.1	PYU1_G003771	KAF1318798.1	PYAR_16531	TMW61581.1	GAX99706.1	PYIR_22678	PG3S_16023	PYAP_14148	PYAR_14987	TMW62983.1	KAF1334418.1	PYIR_17742	PYU1_G008662	PYIW_19050	GAX92105.1	Pmyriotylum_g7767	PYAR_20944	TMW58023.1	GAY04882.1
Py_MCL_00099	CORE	10	180	14	17	8	35	26	9	21	5	43	2	TMW65289.1	GAX94932.1	PG3S_08948	PG3S_14020	KAF1324710.1	PYAP_21707	PYAP_21715	PYAP_21708	PYAP_21712	Pmyriotylum_g18859	PYAR_19687	PYIW_14568	PG3S_14681	PG3S_14679	PG3S_14651	Pmyriotylum_g18835	KAF1324726.1	PYAR_17474	PG3S_14051	PYIW_14567	PYAP_21716	PYIW_14572	PG3S_05621	PG3S_18914	PG3S_05607	KAF1324719.1	PYIW_21724	PYU1_G002676	PYIR_17942	PYIW_22366	PYAR_24868	Pmyriotylum_g10702	PYU1_G002660	PYU1_G002678	PG3S_06146	PYIR_17160
Py_MCL_00100	CORE	10	180	20	15	13	20	16	19	14	11	38	14	Pmyriotylum_g7728	PYIR_22453	PYAP_22372	PYIR_15299	TMW63023.1	PYIW_17975	KAF1334052.1	Pmyriotylum_g7729	PG3S_09600	PG3S_09599	PG3S_24926	PG3S_24925	PYU1_G008786	PG3S_26025	PYIR_15644	PYIW_15385	Pmyriotylum_g18330	PG3S_22257	PYIR_26632	PYIW_16022	PG3S_04236	Pmyriotylum_g5752	PYAR_15393	PYIR_25423	GAX93442.1	PYAR_18546	GAY02147.1	PYU1_G013348	PG3S_09067	PYAR_19199	KAF1333242.1	PG3S_22262	TMW61920.1	TMW68906.1	Pmyriotylum_g11737	PYAP_18435
Py_MCL_00101	CORE	10	178	21	14	13	12	17	21	28	4	34	14	PYAP_15288	Pmyriotylum_g11636	Pmyriotylum_g11637	PYAR_23570	Pmyriotylum_g11639	Pmyriotylum_g11638	PYAR_17073	PYAR_17072	Pmyriotylum_g17750	PYIW_25784	PYU1_G007396	PYAP_18367	PG3S_28038	PG3S_28037	PYIR_24605	KAF1313399.1	PYU1_G005161	PYIW_25783	PG3S_11901	Pmyriotylum_g13292	PG3S_29157	KAF1313391.1	KAF1326558.1	Pmyriotylum_g12970	PG3S_13159	PG3S_11896	GAY04085.1	PG3S_28034	PG3S_28033	GAY05427.1	TMW64112.1	KAF1318422.1	Pmyriotylum_g11460	PYIR_20981	TMW64113.1	PYAP_16458
Py_MCL_00102	CORE	10	172	21	16	8	11	9	36	22	25	18	6	GAX93479.1	KAF1319073.1	GAX93469.1	PYAP_19134	Pmyriotylum_g17350	Pmyriotylum_g17349	PG3S_03511	PG3S_03508	PG3S_29837	PG3S_29835	KAF1334855.1	PYU1_G004297	PYIR_21876	PYAR_23255	PYIR_25996	Pmyriotylum_g4677	PYIR_21552	PYAR_26078	PYIW_23551	PYAR_24997	TMW61693.1	TMW61692.1	TMW61697.1	TMW64415.1	TMW69520.1	TMW64414.1	TMW64412.1	TMW64411.1	TMW61705.1	TMW61704.1	TMW61703.1	TMW61702.1	PYAR_21620	GAX93470.1	TMW61723.1	Pmyriotylum_g15863
Py_MCL_00103	CORE	10	172	23	22	13	8	20	14	16	19	24	13	KAF1334711.1	PYAP_14316	PYAR_19548	TMW58900.1	Pmyriotylum_g22367	GAY06702.1	Pmyriotylum_g22366	PYAP_14322	PG3S_06520	PG3S_16299	PYIW_23955	PYU1_G009694	PYU1_G009696	GAX95098.1	KAF1326023.1	PYU1_G009695	GAX95102.1	PG3S_06523	KAF1326030.1	PYAP_14320	TMW58899.1	Pmyriotylum_g8067	PYAP_14319	PYAR_15596	PYIW_25205	TMW58901.1	PYAR_15488	PYAP_20001	TMW61515.1	KAF1319740.1	TMW65376.1	KAF1323570.1	PG3S_13861	Pmyriotylum_g4452	GAX94157.1	PYU1_G003713
Py_MCL_00104	CORE	10	170	28	9	26	15	16	13	12	10	25	16	PG3S_16333	PG3S_16344	PYAP_16007	Pmyriotylum_g5832	GAY03859.1	TMW65138.1	GAY03860.1	GAX94427.1	PYU1_G010718	PG3S_26783	PYIR_24369	PYIW_20070	PG3S_00602	PYIW_16014	PYU1_G007028	KAF1332227.1	KAF1322545.1	PG3S_04115	PG3S_08946	Pmyriotylum_g7429	Pmyriotylum_g7427	GAX94428.1	Pmyriotylum_g7420	KAF1324338.1	Pmyriotylum_g20697	Pmyriotylum_g7428	PYAP_17138	PYIR_25041	PYIR_21137	Pmyriotylum_g7426	Pmyriotylum_g7430	PYU1_G009608	PYIR_18001	Pmyriotylum_g7431	Pmyriotylum_g7422	Pmyriotylum_g7432
Py_MCL_00105	CORE	10	170	14	15	17	14	14	14	14	14	35	19	PYAP_13728	Pmyriotylum_g7931	TMW62806.1	GAX92291.1	PYIR_22176	PG3S_22797	PG3S_09332	PYU1_G013644	PYAR_18855	KAF1334022.1	PYAR_15529	Pmyriotylum_g22033	TMW59472.1	PYAP_14693	PYU1_G001221	PG3S_05513	PG3S_01710	PG3S_01707	PYIW_21787	PYIW_15500	PYIR_18799	TMW68830.1	PYIR_16926	PG3S_26716	PG3S_00674	PG3S_21389	Pmyriotylum_g20452	PYAR_13115	PYIW_14360	PYAP_23330	PYU1_G006920	TMW63463.1	GAX95968.1	Pmyriotylum_g22324	PYAP_14845	GAY06520.1
Py_MCL_00106	CORE	10	167	8	11	27	1	71	7	5	10	19	8	TMW58593.1	PYAR_15413	PYAR_15409	PYAP_20268	PYAP_21256	PYAP_20785	PYAR_19081	PYAR_22043	PYIW_24940	PYIW_25555	PG3S_17431	PG3S_10426	PYIW_18599	PG3S_22148	PG3S_25555	KAF1324822.1	PYIW_27055	PYAR_23660	PYIW_25294	PYAR_22478	PYAR_21470	GAY06688.1	TMW66586.1	TMW66599.1	TMW66591.1	TMW69122.1	TMW68298.1	TMW69725.1	PYAR_19283	PYIW_20843	PYIW_25708	PYIW_17543	PYAR_15518	PYAR_19996	PYAR_14760	PYIW_22312
Py_MCL_00107	CORE	10	166	14	14	12	17	18	13	16	15	33	14	PYAR_18455	PYAP_13288	TMW68635.1	PYIW_16282	PYIR_20131	PG3S_21196	PG3S_00424	PYU1_G007147	GAX94817.1	KAF1332015.1	Pmyriotylum_g20586	PYIW_14859	PYIR_17526	PYU1_G007962	PG3S_25470	PG3S_12745	Pmyriotylum_g2997	GAX92101.1	TMW69290.1	PYIW_15161	PG3S_22658	PG3S_09476	PYU1_G008654	PYIR_18798	PYAR_23435	GAY00892.1	GAY06236.1	TMW62990.1	TMW57393.1	Pmyriotylum_g17372	PYU1_G011954	PYIW_24453	PG3S_11370	PG3S_07845	Pmyriotylum_g19802	TMW59754.1
Py_MCL_00108	CORE	10	166	39	11	20	7	12	12	12	22	16	15	GAX96449.1	Pmyriotylum_g7184	Pmyriotylum_g7197	Pmyriotylum_g18657	TMW62434.1	Pmyriotylum_g3806	Pmyriotylum_g7193	Pmyriotylum_g7185	TMW67204.1	Pmyriotylum_g7191	Pmyriotylum_g7190	PYAR_23308	Pmyriotylum_g7175	PYAR_17048	PYAR_15872	Pmyriotylum_g7192	PYAR_17047	PYAR_17359	KAF1315148.1	KAF1334394.1	PYAP_19804	PYIW_25768	PYIR_13347	PYAP_14465	PYAP_17402	Pmyriotylum_g19858	TMW69676.1	PYU1_G011796	KAF1327711.1	GAX98002.1	PG3S_07929	Pmyriotylum_g4328	PG3S_11297	GAY01493.1	PYIW_13336	Pmyriotylum_g4320
Py_MCL_00109	CORE	10	165	16	13	15	14	17	15	16	14	26	19	KAF1326755.1	PYIR_16308	PYAP_19325	TMW64431.1	PG3S_17608	PYIW_25704	Pmyriotylum_g688	PYU1_G012181	Pmyriotylum_g10204	PYAP_13280	PYAR_13802	Pmyriotylum_g20635	TMW68589.1	KAF1332111.1	PYU1_G007202	PYIR_22147	PG3S_00381	PG3S_21242	PYIW_14769	PYU1_G004159	TMW56558.1	PYIR_22877	PG3S_03685	PYAP_14280	PYAP_19269	GAX97147.1	Pmyriotylum_g12746	PYAR_26000	PYAP_14259	PG3S_03682	PG3S_24827	PG3S_19360	TMW56555.1	PYIR_23502	PG3S_18047	PYAR_18478
Py_MCL_00110	CORE	10	164	13	15	16	14	13	12	14	14	28	25	PYAP_19711	TMW58178.1	PYAR_19120	PG3S_25027	PYAR_19237	PYAP_24694	Pmyriotylum_g13438	TMW57572.1	KAF1325596.1	PYIR_22248	KAF1327280.1	Pmyriotylum_g10514	PYAR_15043	PYIR_18417	PYAP_14744	Pmyriotylum_g15297	PYAP_13608	Pmyriotylum_g19428	PYAR_18403	PYAR_18952	GAX96270.1	PG3S_02078	GAX94585.1	GAY06928.1	PYAP_17540	PG3S_19144	KAF1328570.1	PYAP_18654	KAF1329031.1	PYU1_G008111	KAF1330101.1	TMW56358.1	Pmyriotylum_g15614	PYIW_22962	PYIR_23566	PYU1_G004188
Py_MCL_00111	CORE	10	162	14	13	12	15	15	18	14	13	32	16	PYAR_18354	PYAP_13341	Pmyriotylum_g19329	TMW56496.1	PYIW_21755	KAF1334955.1	PYU1_G004098	PG3S_19417	PG3S_03759	PG3S_19423	PG3S_03762	PYU1_G004097	KAF1334953.1	GAY01924.1	PYIW_26567	PYIR_16737	PG3S_19418	PG3S_03757	TMW63732.1	PYU1_G013927	KAF1332377.1	TMW61186.1	GAY05207.1	PG3S_15446	PG3S_15443	PG3S_12358	PYAP_17333	PG3S_28262	PYAP_17334	PYAP_19235	GAX99452.1	PYU1_G013931	PG3S_15451	TMW63715.1	Pmyriotylum_g179	PG3S_28267
Py_MCL_00112	CORE	10	162	15	9	12	16	12	13	11	21	33	20	PG3S_05759	PYAP_16595	Pmyriotylum_g10779	Pmyriotylum_g10777	TMW56899.1	PG3S_23964	PYU1_G010938	PG3S_22885	KAF1327954.1	GAX94231.1	Pmyriotylum_g17161	PYIR_22377	GAY05881.1	GAX92744.1	PYIW_18299	GAY02327.1	GAX94237.1	KAF1327930.1	PG3S_23976	TMW57221.1	PYU1_G010948	PG3S_22895	PYIW_20876	PYAR_14784	Pmyriotylum_g10792	KAF1327931.1	PYAR_26564	PYAP_22960	PYIR_25607	TMW56907.1	PYIR_23949	PYIR_22375	PG3S_23977	Pmyriotylum_g17160	GAY05477.1	PYAR_25374
Py_MCL_00113	CORE	10	161	6	16	32	4	5	1	2	1	70	24	GAY01744.1	PYAR_19997	PYAP_15923	PYAP_25323	PYAP_23987	PYAR_20476	PG3S_25358	PYAP_24834	PYAR_20352	PG3S_00103	PG3S_25403	PG3S_28795	PG3S_23555	PG3S_28797	PG3S_12238	PG3S_18576	PG3S_12151	PG3S_20303	PG3S_03514	PG3S_28387	PG3S_01891	PG3S_30690	PG3S_28121	PG3S_11963	PG3S_29737	PYAP_25018	PG3S_00746	PYAR_23528	PYAR_26771	PG3S_13120	PYAR_25184	Pmyriotylum_g17718	PG3S_18018	PYAR_25247	PG3S_30490	PG3S_14324
Py_MCL_00114	CORE	10	161	24	13	7	17	7	14	17	5	44	13	PYU1_G011065	GAY03796.1	PYIR_17288	GAY06516.1	GAY06518.1	PG3S_24214	PG3S_24211	GAY06517.1	Pmyriotylum_g3573	PG3S_24213	PG3S_24212	GAX96239.1	PG3S_15597	PG3S_15596	Pmyriotylum_g3607	Pmyriotylum_g3605	PYAP_16150	Pmyriotylum_g3591	Pmyriotylum_g3590	PYU1_G009371	PYU1_G009374	Pmyriotylum_g3580	PG3S_24690	PYAR_23822	PYIW_18432	Pmyriotylum_g3606	PYU1_G009369	PYIR_18591	PYU1_G009372	PYIR_14409	PYIR_15337	TMW57536.1	PYAP_16132	Pmyriotylum_g3604	TMW64975.1	Pmyriotylum_g3582
Py_MCL_00115	DISPENSABLE	9	161	11	8	16	10	40	1	6	0	61	8	Pmyriotylum_g10970	PG3S_17561	PG3S_17560	PYAP_18507	GAY01280.1	PYIW_27183	GAX98733.1	PYAR_21134	PYIW_24962	GAY06725.1	PG3S_11032	PYIW_27147	PG3S_21280	PG3S_29203	PYIW_26175	PG3S_06459	PG3S_06580	PYIW_17086	PG3S_14705	PG3S_05196	PYIW_27547	PYIW_24638	PYAR_21985	PG3S_23095	PYIW_26470	PG3S_14736	PG3S_03657	PYIW_26106	PG3S_06501	GAX96733.1	PYAP_25235	PG3S_25337	PYIW_27254	PYIR_24140	PG3S_01389	PG3S_05227
Py_MCL_00116	CORE	10	157	14	12	26	13	13	11	14	13	26	15	PG3S_18306	PYAP_13797	TMW62031.1	PG3S_19471	PG3S_25348	PYU1_G011154	PYIR_22053	PYAR_22298	PYIW_16366	Pmyriotylum_g6472	GAY03934.1	KAF1322884.1	PYAR_25326	PG3S_23723	GAX96056.1	GAX99565.1	PYAP_14830	PYIW_19410	PYU1_G008139	Pmyriotylum_g15989	Pmyriotylum_g15654	TMW55340.1	PYAR_14567	PG3S_15218	PG3S_07566	PG3S_20023	PYAR_14995	PYIW_16098	PG3S_21337	PG3S_02603	TMW58309.1	Pmyriotylum_g9245	PYIR_18736	TMW63493.1	PYIW_17149	TMW63492.1
Py_MCL_00117	CORE	10	156	13	11	14	13	12	17	16	25	24	11	PYAP_13090	GAY03557.1	TMW66337.1	Pmyriotylum_g12416	PG3S_07423	PG3S_06571	PYU1_G014012	PYIR_16949	KAF1329182.1	PYAR_15739	KAF1318554.1	KAF1320006.1	Pmyriotylum_g12767	PG3S_04710	PG3S_18007	TMW60130.1	PYAP_24398	TMW55009.1	PYAP_17678	TMW54998.1	GAX94098.1	TMW55002.1	PYU1_G014530	TMW54996.1	PYIW_18954	TMW55000.1	KAF1325170.1	PG3S_07792	PG3S_07794	PG3S_27194	PG3S_27192	TMW59238.1	PYIR_24659	PYIR_15809	PG3S_22085	PG3S_24532
Py_MCL_00118	CORE	10	156	25	10	11	15	17	8	10	15	33	12	PYIW_24790	PYIR_23016	PG3S_10777	PG3S_17873	TMW66666.1	GAY03291.1	GAY03292.1	PYIW_23769	KAF1319363.1	PYU1_G008905	PYAP_22267	PYAP_15030	PYAR_22154	TMW66719.1	Pmyriotylum_g4195	PYU1_G008934	KAF1329356.1	PG3S_10748	PG3S_17926	GAY00921.1	GAY00919.1	PYAR_19338	PYIR_22827	Pmyriotylum_g15064	Pmyriotylum_g4196	TMW66718.1	KAF1329280.1	PYU1_G008922	PG3S_10749	PG3S_17927	PYIR_26343	PYAP_23126	PYIW_24359	Pmyriotylum_g4010	PG3S_12209	Pmyriotylum_g4012
Py_MCL_00119	CORE	10	156	15	13	16	16	15	12	13	15	24	17	GAY02542.1	PYAP_15890	PYU1_G002612	Pmyriotylum_g20858	PG3S_01228	KAF1336094.1	TMW64493.1	PYAR_13653	GAY02751.1	Pmyriotylum_g4596	PYAP_23446	PYAR_22986	PYAR_16094	TMW65452.1	PYIR_19473	PYIW_16402	PYU1_G002827	TMW66092.1	TMW66091.1	PG3S_07129	PYIR_19575	PYIW_20213	KAF1332690.1	KAF1334220.1	Pmyriotylum_g16715	PYU1_G010526	PYAR_23258	Pmyriotylum_g9647	Pmyriotylum_g9649	PG3S_10118	PG3S_22184	PYIR_23254	PYU1_G013413	PYAP_21553	TMW55220.1	TMW58659.1
Py_MCL_00120	CORE	10	155	24	10	7	2	5	9	7	68	21	2	PYIW_20701	PG3S_00239	PG3S_28741	PG3S_28740	PG3S_28748	PG3S_28747	PG3S_28746	PG3S_28745	PG3S_28744	PG3S_28743	PG3S_28739	PG3S_28738	PG3S_28737	PG3S_00247	PG3S_28742	PG3S_00246	PYU1_G013018	PG3S_28729	PG3S_28714	PYAP_23903	PYAP_20652	TMW57662.1	TMW57666.1	PYAP_15293	Pmyriotylum_g20182	TMW54960.1	PG3S_07821	PG3S_30804	PYU1_G014503	PYIW_25603	GAY04431.1	KAF1325185.1	PYAR_16574	GAY00940.1	PYIR_18810	PYAP_15297
Py_MCL_00121	CORE	10	155	21	12	8	13	17	14	18	12	29	11	PG3S_09963	PYAP_13478	Pmyriotylum_g14058	TMW62137.1	PYAR_23513	GAY03418.1	KAF1329581.1	PYU1_G011461	PG3S_22512	PYIR_18264	KAF1315785.1	PYAP_21509	PYU1_G011036	KAF1318603.1	KAF1314507.1	PYU1_G012129	Pmyriotylum_g103	Pmyriotylum_g1171	KAF1329362.1	PYU1_G011041	Pmyriotylum_g1169	Pmyriotylum_g105	PYAP_18368	PG3S_19603	PG3S_19588	PG3S_26483	PG3S_26471	TMW59961.1	PYAR_23075	PYIR_13662	TMW68773.1	PYU1_G006987	KAF1332032.1	PG3S_21049	PYIR_14706	KAF1326794.1
Py_MCL_00122	CORE	10	154	25	10	9	15	12	23	17	8	26	9	PYAP_14453	Pmyriotylum_g5213	Pmyriotylum_g14693	PYAP_25169	Pmyriotylum_g4639	Pmyriotylum_g4636	GAX94908.1	GAX94912.1	PYAP_24269	PG3S_06863	PG3S_07137	KAF1334213.1	PYU1_G010545	PYIR_24816	PYIW_25890	Pmyriotylum_g16827	PYIW_22912	TMW61803.1	KAF1334212.1	PYU1_G013848	Pmyriotylum_g11872	Pmyriotylum_g11863	TMW61757.1	Pmyriotylum_g11862	PYIR_25562	PYAR_17320	PYIR_25000	PYAR_19296	PYAR_20030	PG3S_26672	PYAP_16775	PYIW_25584	PYU1_G013843	PYU1_G013828	PG3S_23852	PG3S_23825
Py_MCL_00123	CORE	10	153	23	9	25	14	12	10	14	16	19	11	PYAP_15990	Pmyriotylum_g5817	TMW62591.1	TMW62588.1	TMW62589.1	PYAP_24311	PYAR_17091	Pmyriotylum_g6932	TMW62590.1	PYIR_24008	PYU1_G006112	TMW62587.1	PYIW_14455	KAF1331094.1	KAF1331097.1	GAX93760.1	PYIW_14456	Pmyriotylum_g6929	PYU1_G006111	PYU1_G006116	PG3S_16538	PG3S_16524	PG3S_17430	PG3S_17420	PYIW_21163	PG3S_05061	PG3S_05059	PG3S_01279	PG3S_01277	PG3S_16536	PYIR_23873	PG3S_17429	PYIR_24007	Pmyriotylum_g4522	PYIW_17443	PYIW_14450
Py_MCL_00124	CORE	10	151	75	7	9	10	9	7	4	22	6	2	Pmyriotylum_g13545	Pmyriotylum_g14492	Pmyriotylum_g21241	Pmyriotylum_g4344	Pmyriotylum_g4333	Pmyriotylum_g4334	Pmyriotylum_g4321	PYAR_24016	GAY00733.1	Pmyriotylum_g6176	Pmyriotylum_g6175	Pmyriotylum_g10927	Pmyriotylum_g21246	Pmyriotylum_g10929	Pmyriotylum_g21237	PG3S_27894	PYAR_23509	Pmyriotylum_g21235	TMW69099.1	Pmyriotylum_g21245	PG3S_00863	Pmyriotylum_g1941	Pmyriotylum_g1919	TMW57819.1	Pmyriotylum_g10928	PYU1_G002343	PYAP_22383	KAF1336024.1	Pmyriotylum_g21742	Pmyriotylum_g14508	PYAP_22382	Pmyriotylum_g14412	KAF1336025.1	TMW64763.1	Pmyriotylum_g14503	TMW64750.1
Py_MCL_00125	CORE	10	151	11	4	8	5	8	10	6	7	83	9	PG3S_02809	PG3S_02813	PG3S_01715	PYAR_22114	PYIW_19792	PYAP_14684	PYIR_16933	PYAR_15526	TMW59468.1	Pmyriotylum_g22028	PG3S_05502	PG3S_05503	PG3S_01694	PG3S_01693	PYU1_G001228	KAF1314373.1	PYAR_15527	TMW59465.1	Pmyriotylum_g22027	GAY02624.1	GAY02354.1	PYIW_19746	PYU1_G001227	GAY02631.1	Pmyriotylum_g22030	TMW59470.1	KAF1314372.1	PYU1_G001230	PYIW_19793	PG3S_05520	GAY02359.1	Pmyriotylum_g2373	TMW60754.1	GAX97266.1	PG3S_03058	PG3S_27688
Py_MCL_00126	CORE	10	150	17	10	12	13	13	16	12	20	29	8	Pmyriotylum_g17072	PG3S_16274	PYAP_13641	PYAP_17637	Pmyriotylum_g522	Pmyriotylum_g521	Pmyriotylum_g11816	TMW61017.1	PG3S_25791	PG3S_25789	PG3S_25788	PG3S_12118	PG3S_12116	PG3S_12115	PYIW_23412	PYU1_G003165	TMW57318.1	PYU1_G003169	GAX98025.1	PYU1_G003181	KAF1325468.1	TMW61018.1	Pmyriotylum_g17290	KAF1325391.1	PYAR_23963	TMW61023.1	PYAP_14032	TMW61020.1	PYIR_22321	TMW61021.1	GAX94644.1	PG3S_25770	PG3S_12101	KAF1325390.1	Pmyriotylum_g515	TMW61040.1
Py_MCL_00127	CORE	10	150	1	4	12	13	19	2	4	1	88	6	PG3S_21960	PYAP_14157	KAF1334419.1	GAX92112.1	Pmyriotylum_g7775	PYAR_23934	TMW62976.1	PYIW_18331	PYIR_16572	PG3S_09493	PG3S_26169	PYU1_G008670	PG3S_03169	PYAP_24603	PYIW_27668	PG3S_09241	PYIW_20096	PG3S_04062	PG3S_14183	PG3S_11688	PG3S_19854	PYIR_20488	PYIR_26486	PYIR_24829	PG3S_13333	PYIW_24107	PG3S_10908	PG3S_11636	PYIW_25474	PG3S_18707	PG3S_15159	PG3S_09996	PG3S_09995	PG3S_15360	PG3S_21835	PG3S_21834
Py_MCL_00128	CORE	10	149	14	10	6	13	12	13	16	15	35	15	PYU1_G011412	PYAR_16949	KAF1331424.1	PYAP_13351	Pmyriotylum_g19334	TMW56492.1	PYAR_18357	PYIW_22669	GAY01920.1	PYU1_G004093	PYIR_16747	PG3S_19425	PG3S_03758	PG3S_03764	KAF1334754.1	PYAP_20206	Pmyriotylum_g15286	PG3S_09894	PYU1_G013621	PYAP_13634	PG3S_22588	TMW68931.1	Pmyriotylum_g13924	PG3S_02175	PG3S_02168	PYIR_22645	PG3S_19059	PG3S_25270	GAY02505.1	PYIW_18556	TMW56925.1	PYAR_14309	PG3S_12952	PG3S_20262	PG3S_00289	GAX93385.1
Py_MCL_00129	CORE	10	148	14	16	13	10	13	13	13	14	24	18	GAX92703.1	GAX97519.1	PYAP_13815	TMW62066.1	PG3S_09899	PYU1_G011420	PYIR_19911	Pmyriotylum_g6440	PG3S_22583	GAY03784.1	GAY03785.1	KAF1329558.1	PYIW_23853	PYU1_G008674	PYAR_21030	KAF1334151.1	PYAP_14149	PG3S_05704	PG3S_26179	Pmyriotylum_g2626	TMW62971.1	PYAP_24513	Pmyriotylum_g21224	TMW60543.1	PYU1_G013335	GAY02412.1	PYAR_22010	PG3S_22279	PG3S_03289	PG3S_26010	PG3S_20733	GAX92714.1	PYAP_16723	KAF1336029.1	KAF1330437.1	PYU1_G002354
Py_MCL_00130	CORE	10	148	7	6	8	27	17	8	25	4	38	8	KAF1329797.1	KAF1329800.1	GAX95307.1	TMW64204.1	PYIR_13587	KAF1329902.1	PYU1_G001893	PG3S_04831	KAF1326855.1	PYU1_G003949	PYU1_G003837	GAX95309.1	PYIW_25402	KAF1329799.1	KAF1326271.1	PG3S_09316	PYAP_16824	PYAR_21442	KAF1334757.1	PYIW_22515	PYU1_G004265	PYIR_16199	GAY03138.1	PYAP_19723	TMW67827.1	PYAR_15775	PG3S_16106	Pmyriotylum_g16351	PG3S_16109	TMW56150.1	PYAP_21137	PYIR_22581	PG3S_07866	Pmyriotylum_g5312	PYIR_16352	PG3S_02829
Py_MCL_00131	CORE	10	147	12	7	6	19	18	6	10	9	54	6	KAF1335895.1	KAF1324372.1	PYIR_25288	PYU1_G009883	PYU1_G009884	PYIR_25586	PYIW_23450	PYIW_22305	PYU1_G009886	PG3S_25166	TMW57889.1	PG3S_19727	PG3S_25158	PG3S_19753	PG3S_19748	PG3S_25165	PG3S_25131	PG3S_25124	TMW57887.1	PG3S_25154	PG3S_19708	PYIW_22880	PYAP_15141	Pmyriotylum_g9949	Pmyriotylum_g9950	TMW66824.1	PYAP_19033	PYAP_23234	Pmyriotylum_g9991	Pmyriotylum_g9997	Pmyriotylum_g6166	PYAR_23975	Pmyriotylum_g9992	Pmyriotylum_g9984	GAX94166.1	GAX94147.1
Py_MCL_00132	DISPENSABLE	5	145	0	0	0	24	20	20	29	0	52	0	PYIR_22966	KAF1321841.1	PYIW_25537	PG3S_05359	PG3S_01571	KAF1321838.1	PYIR_24254	PG3S_05358	PG3S_05366	PG3S_05360	PYU1_G001348	PYIW_15751	PG3S_01540	KAF1321839.1	KAF1321843.1	PYIW_24632	PYIR_24847	PYU1_G001349	PYIR_22891	PYU1_G001350	PYU1_G001372	PYIR_18501	PG3S_05322	PYIR_18499	PYIW_25829	PYIR_18292	PYIW_24741	PYIR_18498	PYIR_22890	PYIR_24526	PYIW_24176	KAF1318114.1	KAF1321837.1	PG3S_05357	PYIR_22892	PG3S_01569
Py_MCL_00133	CORE	10	144	13	11	13	11	12	14	15	13	23	19	PYAP_13170	Pmyriotylum_g9708	TMW66019.1	PYIR_19711	PG3S_06921	PYIW_25138	PG3S_07091	KAF1334124.1	PYU1_G010493	GAX94880.1	PYAR_22126	PYU1_G012063	Pmyriotylum_g17126	PYIR_19916	PG3S_08525	PG3S_08403	PG3S_21554	PG3S_09311	PYAR_13649	PYIR_21637	PYAP_16391	PYIW_17165	GAX99757.1	KAF1331701.1	PYU1_G005666	GAY02794.1	PYU1_G004045	KAF1334877.1	PYIR_19933	PG3S_03825	GAX92777.1	PG3S_26087	TMW57190.1	PYIW_15943	PYAR_17224	PYAP_13185
Py_MCL_00134	CORE	10	143	3	5	11	1	25	6	2	1	71	18	PG3S_23174	PG3S_22418	PG3S_01152	PG3S_12773	PG3S_25448	PYAR_24033	PG3S_29894	PYAP_23976	PG3S_11809	PG3S_08753	PYAR_18789	PYIW_26280	PG3S_07868	PYIW_24768	GAY04236.1	GAY04105.1	PG3S_29114	KAF1328177.1	PG3S_29892	GAY03666.1	PG3S_02906	PYIW_25497	PG3S_25450	PG3S_20243	PG3S_14932	PYIW_27269	PG3S_14931	KAF1314701.1	PYAP_24011	PG3S_09189	PYAR_25699	PYAR_26509	TMW66642.1	PYAP_25221	KAF1326844.1	PG3S_29767
Py_MCL_00135	CORE	10	142	42	9	18	10	10	7	7	19	15	5	PYAP_13307	PYAP_13309	Pmyriotylum_g19319	Pmyriotylum_g19320	PYAR_22297	PYAP_22549	PYIR_15535	PYAP_24280	Pmyriotylum_g14466	PYU1_G002868	KAF1332820.1	PG3S_21852	PYIR_23266	PG3S_21845	PG3S_01017	TMW64675.1	PG3S_01021	TMW64676.1	TMW64678.1	GAY03119.1	Pmyriotylum_g21121	PYIW_27325	TMW59152.1	TMW59154.1	Pmyriotylum_g21123	Pmyriotylum_g21124	TMW59146.1	PG3S_13963	PG3S_13958	PYIR_24530	Pmyriotylum_g21120	PYU1_G002438	KAF1336007.1	GAX98009.1	Pmyriotylum_g6337	Pmyriotylum_g6333
Py_MCL_00136	CORE	10	141	39	10	7	7	7	17	16	7	24	7	TMW56082.1	PYU1_G010316	PYU1_G010445	KAF1334218.1	Pmyriotylum_g14368	Pmyriotylum_g14379	PYU1_G010949	PYU1_G010951	PYIR_22465	PG3S_23978	KAF1334091.1	KAF1327889.1	PYAP_14442	PG3S_26585	Pmyriotylum_g5248	PG3S_16917	PYU1_G004702	GAX98923.1	PYU1_G004703	Pmyriotylum_g5245	PYIW_16031	KAF1330747.1	PYU1_G004701	PG3S_16916	PG3S_26584	PYIR_18860	KAF1330750.1	PG3S_16925	PYIW_16035	PYAP_14448	PG3S_22896	PYAP_20221	Pmyriotylum_g5247	PYIW_24879	Pmyriotylum_g5246	PYIR_18052
Py_MCL_00137	CORE	10	140	14	8	9	11	18	12	13	14	25	16	TMW60689.1	TMW60698.1	TMW60700.1	TMW60697.1	GAX95256.1	PYIW_17665	PYAP_14529	TMW57100.1	Pmyriotylum_g17033	GAY03525.1	GAY03523.1	GAY03522.1	GAY03521.1	PYAR_13840	GAY03520.1	GAY03524.1	KAF1331577.1	PYIR_13961	PYU1_G005818	PG3S_18326	PG3S_18325	PG3S_08679	GAY06711.1	PYAP_19716	PYAR_22068	PYIW_24326	PYU1_G009416	Pmyriotylum_g10483	PG3S_24258	TMW57589.1	PG3S_15636	PYIR_13196	PYIW_22152	TMW62793.1	PYAP_24317	PG3S_09322
Py_MCL_00138	CORE	10	138	25	18	3	9	3	35	16	13	12	4	PYAR_22770	PYAP_16791	PYAP_25290	PYAP_24671	PYAR_25295	Pmyriotylum_g21021	Pmyriotylum_g21022	PYAP_25054	Pmyriotylum_g21018	Pmyriotylum_g21016	Pmyriotylum_g21014	Pmyriotylum_g21019	Pmyriotylum_g21017	Pmyriotylum_g21015	Pmyriotylum_g21013	Pmyriotylum_g21010	Pmyriotylum_g21020	Pmyriotylum_g21011	PYAP_23417	PG3S_17181	PG3S_17180	PG3S_14859	PG3S_14858	Pmyriotylum_g20190	PYU1_G012420	PYU1_G009518	KAF1318861.1	KAF1318844.1	KAF1318839.1	KAF1318853.1	KAF1336166.1	KAF1335911.1	KAF1336168.1	PYU1_G002538	TMW64581.1	TMW64580.1
Py_MCL_00139	CORE	10	137	16	10	7	6	7	14	16	14	28	19	PG3S_23651	PYAP_13148	Pmyriotylum_g12380	TMW66369.1	PYU1_G013983	KAF1329077.1	PYIW_15986	PYIR_21119	GAY00532.1	GAY04265.1	PG3S_29349	PG3S_07458	KAF1329234.1	PYU1_G013986	TMW66370.1	PG3S_06553	PG3S_07449	PG3S_29358	Pmyriotylum_g12379	GAY00211.1	GAY03375.1	GAY05861.1	GAX99054.1	Pmyriotylum_g11744	PYIW_16996	PYU1_G010320	PYAP_14507	Pmyriotylum_g12291	PYIW_15487	PYIR_14836	KAF1316897.1	PG3S_21686	PG3S_20044	PYU1_G010073	PG3S_00236	PYIW_20706
Py_MCL_00140	CORE	10	137	15	12	14	12	10	12	13	13	23	13	PYAP_13591	Pmyriotylum_g15298	GAX93371.1	TMW63392.1	PYAR_18405	PYIR_13844	PG3S_02191	PYU1_G005340	PG3S_19043	PYIW_13150	KAF1324634.1	PYAP_13593	Pmyriotylum_g15299	PYAR_18406	PG3S_02192	PG3S_19042	PYIW_13145	PYIR_13829	KAF1330158.1	PYU1_G005344	TMW63391.1	Pmyriotylum_g8655	PYIW_23810	TMW55747.1	KAF1323921.1	KAF1315550.1	PYU1_G004794	PYAP_22315	GAX93579.1	PYIR_20041	PG3S_21015	PYAP_16151	PYAP_13898	PYU1_G013113	PYIR_13820	TMW69437.1
Py_MCL_00141	CORE	10	137	25	7	11	14	12	10	12	19	22	5	PYAP_16314	GAX92859.1	PG3S_19449	PG3S_25376	GAY04256.1	Pmyriotylum_g22185	Pmyriotylum_g22173	PYIR_24822	GAX92858.1	PG3S_02185	PG3S_02181	PYU1_G010226	Pmyriotylum_g22216	GAX98305.1	PG3S_21811	TMW59434.1	PYU1_G014492	PG3S_10934	TMW59441.1	PG3S_27640	PYIW_13261	PG3S_27003	PG3S_27000	PYU1_G014491	PYIR_25575	PYU1_G014493	PYIW_13242	PYIR_24602	Pmyriotylum_g3938	KAF1316488.1	TMW59440.1	Pmyriotylum_g8167	Pmyriotylum_g5791	TMW59435.1	PYU1_G008172	PYAP_23209
Py_MCL_00142	CORE	10	135	17	9	9	11	15	18	13	9	23	11	GAY03215.1	PYU1_G005006	Pmyriotylum_g14768	TMW55576.1	PG3S_14269	PYIW_20276	PG3S_30397	PYIW_25066	PYAR_23459	TMW59348.1	PG3S_01925	KAF1313224.1	PYU1_G009277	PYIR_17597	PYAP_19083	KAF1317899.1	PYIR_18890	PG3S_27490	PG3S_27484	KAF1326152.1	PYAR_17259	PYIW_14948	GAX98421.1	KAF1317914.1	PYU1_G009804	PYAP_21313	KAF1335910.1	Pmyriotylum_g6124	TMW60910.1	PYIR_15264	PYAR_22266	PYIR_23379	PG3S_10157	PG3S_10155	TMW55652.1	PYIW_23175
Py_MCL_00143	CORE	10	135	20	4	6	16	13	13	11	5	37	10	Pmyriotylum_g6399	Pmyriotylum_g6121	GAX95447.1	TMW58809.1	TMW58808.1	PG3S_17818	PG3S_17813	PYU1_G009861	KAF1324388.1	Pmyriotylum_g13533	TMW58213.1	TMW67622.1	Pmyriotylum_g8087	GAY02013.1	PYAP_18287	PG3S_10871	PG3S_10868	Pmyriotylum_g3574	PYAR_20583	PYU1_G009779	GAX95427.1	PG3S_30014	KAF1319360.1	GAX97069.1	GAX97068.1	PYIW_24320	PG3S_16170	KAF1317571.1	KAF1317534.1	Pmyriotylum_g18540	PYAR_25849	PYAR_25692	PYIW_22375	Pmyriotylum_g15194	PYIR_26110	GAX96309.1
Py_MCL_00144	CORE	10	134	15	13	9	12	12	10	14	13	20	16	KAF1334724.1	PYU1_G012043	TMW57343.1	PG3S_08381	PG3S_21571	PYIR_15169	KAF1336589.1	GAX98679.1	PG3S_18977	PG3S_03564	PG3S_02253	PG3S_19236	PYAP_14007	PYIW_17200	PYAP_15630	PYIR_20071	PYIW_15381	PYIR_15031	KAF1330180.1	TMW57055.1	TMW68620.1	PYAP_13389	Pmyriotylum_g3492	PYAR_15414	PYIR_21307	TMW64860.1	PYU1_G008521	PG3S_23104	GAY06581.1	KAF1329012.1	PYIW_20264	PG3S_04438	PYU1_G014147	PG3S_00407	PG3S_21210	PG3S_24702
Py_MCL_00145	CORE	10	134	12	12	13	10	11	10	15	11	23	17	PYAP_20889	PYAP_13687	TMW63836.1	PYAR_13981	GAX92490.1	PYIW_23678	PYIR_13563	PG3S_12261	PYU1_G012854	Pmyriotylum_g358	PG3S_15340	PYIW_18853	PG3S_23953	PYAP_22937	PG3S_22867	KAF1327996.1	PYAP_16608	Pmyriotylum_g12094	PYIR_20604	PYIW_13262	Pmyriotylum_g10769	PYAP_15679	PG3S_19898	TMW66544.1	Pmyriotylum_g5767	PG3S_09077	PG3S_04246	PG3S_21818	PYIR_24344	PYIR_22073	PYIW_22240	PYIR_15636	KAF1328657.1	PYAR_14828	PYIW_25866	TMW65080.1
Py_MCL_00146	CORE	10	133	58	8	1	8	9	23	10	5	10	1	PYAP_20895	PYAP_20901	TMW57584.1	Pmyriotylum_g14976	TMW57585.1	Pmyriotylum_g14950	TMW57614.1	Pmyriotylum_g14936	Pmyriotylum_g14939	Pmyriotylum_g14938	Pmyriotylum_g14942	Pmyriotylum_g14951	Pmyriotylum_g14943	Pmyriotylum_g14949	KAF1319439.1	Pmyriotylum_g14948	Pmyriotylum_g14945	Pmyriotylum_g14941	Pmyriotylum_g14947	Pmyriotylum_g14937	Pmyriotylum_g14946	Pmyriotylum_g14940	Pmyriotylum_g14318	TMW57582.1	Pmyriotylum_g14944	Pmyriotylum_g14968	Pmyriotylum_g14963	Pmyriotylum_g14962	Pmyriotylum_g14969	Pmyriotylum_g14961	Pmyriotylum_g14975	PG3S_27602	PG3S_27036	PG3S_27615	KAF1319445.1	KAF1319440.1
Py_MCL_00147	CORE	10	132	11	11	17	11	10	11	12	9	23	17	GAX94079.1	Pmyriotylum_g12743	PYU1_G001981	PG3S_17996	KAF1319943.1	TMW60147.1	PYAP_19270	PYIR_20759	PG3S_04687	PYIW_15094	PYAP_13970	PYIW_16527	PYAP_14509	TMW66398.1	GAX95990.1	PYAR_16999	PG3S_21643	Pmyriotylum_g12317	PG3S_20090	KAF1328387.1	PYU1_G010053	PYIW_14018	PYIR_25932	PYIW_18063	PG3S_02292	PYU1_G007367	PYIR_19357	PG3S_28147	KAF1318450.1	KAF1314231.1	PG3S_11884	PG3S_13190	PYU1_G005454	KAF1330129.1	TMW63293.1	Pmyriotylum_g15404
Py_MCL_00148	CORE	10	132	13	12	12	12	14	11	12	10	26	10	TMW63950.1	TMW68399.1	PYAR_23135	PYU1_G007626	KAF1322665.1	Pmyriotylum_g9012	PG3S_00166	Pmyriotylum_g9155	PG3S_20572	TMW63554.1	PG3S_21426	PG3S_02514	PYAP_20762	PG3S_27982	PYIW_18335	PYIW_17469	GAY00842.1	PYIW_17473	PG3S_26161	PG3S_09486	PG3S_13123	PG3S_11938	PYAP_21501	Pmyriotylum_g3350	GAX98721.1	PYU1_G008166	PG3S_07589	PG3S_15204	PYIR_19841	PYU1_G004320	KAF1328432.1	KAF1334833.1	PYU1_G005107	PG3S_03470	KAF1316336.1	KAF1316560.1
Py_MCL_00149	CORE	10	130	16	10	13	13	11	11	12	10	21	13	PYAP_13109	Pmyriotylum_g12427	TMW66325.1	PG3S_06583	PG3S_07412	KAF1329189.1	PYIW_17957	GAY03568.1	TMW66328.1	PG3S_06578	PG3S_07437	PYIR_25664	PG3S_07417	PYAR_15256	PYU1_G014021	Pmyriotylum_g12431	PYAR_15262	GAY03567.1	PYIW_15865	KAF1334748.1	PYIR_15834	PYU1_G004212	PYAP_15982	PG3S_03614	PG3S_19290	PYAR_17644	TMW64252.1	PYIR_20080	GAX98361.1	KAF1315125.1	PYU1_G010550	PYAP_23002	PYIR_14240	TMW56398.1	PYIR_23077	PYAR_14996
Py_MCL_00150	CORE	10	130	12	13	15	10	13	8	11	12	24	12	PG3S_12574	PYAP_21357	PYAP_14964	GAY02310.1	TMW57441.1	PYIR_20448	PG3S_15764	PG3S_15791	PG3S_30073	PYIW_23791	PYAR_22246	PYU1_G009557	TMW67627.1	PG3S_10890	Pmyriotylum_g6112	PG3S_17760	PYU1_G008882	PYIW_16137	PYAR_24515	PYIR_17844	PYAP_18290	GAY05368.1	PYAR_26535	Pmyriotylum_g18492	PYU1_G007807	TMW69031.1	PYIR_20407	PYAR_25522	GAX95424.1	PG3S_20282	PYIW_16858	Pmyriotylum_g7020	KAF1333293.1	TMW62523.1	PYIR_24766	TMW63805.1
Py_MCL_00151	CORE	10	130	29	10	12	6	8	11	11	14	17	12	PYIW_17948	PYAR_24160	KAF1328237.1	Pmyriotylum_g1986	Pmyriotylum_g5341	PYIR_16360	Pmyriotylum_g11417	Pmyriotylum_g5349	Pmyriotylum_g5347	TMW56166.1	TMW64054.1	TMW56179.1	PYU1_G014134	KAF1330833.1	PYAP_21666	PYU1_G006757	PYAP_21673	PG3S_06094	TMW56174.1	PYAR_22259	GAY06880.1	TMW58391.1	GAY01625.1	PYU1_G000371	PYAR_13344	Pmyriotylum_g5352	TMW56169.1	Pmyriotylum_g10169	TMW68159.1	TMW64405.1	PG3S_17474	KAF1328216.1	PG3S_17476	KAF1330863.1	PG3S_12619	PG3S_16489
Py_MCL_00152	CORE	10	129	13	17	6	11	21	17	14	7	19	4	PYIW_26959	Pmyriotylum_g907	PYAP_19862	PYAP_23150	PYAP_24928	PYAR_15754	PG3S_16462	PYU1_G006054	PYU1_G006053	Pmyriotylum_g7006	PG3S_17500	TMW62533.1	GAX93725.1	KAF1331292.1	PYIW_26408	TMW62532.1	KAF1331294.1	PG3S_29043	PYAP_23148	PG3S_16447	PYIW_15530	PG3S_17507	PG3S_17508	PG3S_16455	PG3S_17502	PYIR_24623	PYIW_27066	PG3S_16460	KAF1331327.1	KAF1331328.1	KAF1331323.1	PYIR_25264	PYIW_26380	KAF1331293.1	PYU1_G006040	PG3S_29042
Py_MCL_00153	CORE	10	128	16	9	13	10	21	23	16	6	9	5	GAX94105.1	Pmyriotylum_g12782	PYAP_24871	PYU1_G011776	KAF1327715.1	PYU1_G011788	PYAR_21156	PYIR_24905	PYAP_22662	PG3S_19740	PYU1_G009851	Pmyriotylum_g14341	Pmyriotylum_g19912	PYU1_G009856	PYIW_26250	Pmyriotylum_g12780	KAF1315016.1	PYAP_24870	KAF1324661.1	KAF1315771.1	PYAR_20910	Pmyriotylum_g12783	KAF1324380.1	Pmyriotylum_g12784	KAF1324358.1	PYIW_22781	KAF1324386.1	KAF1315015.1	KAF1321209.1	KAF1321208.1	KAF1315035.1	KAF1314999.1	PYIW_23124	Pmyriotylum_g7111	PYU1_G009843	PYIR_25902
Py_MCL_00154	CORE	10	128	14	14	13	8	7	9	13	18	21	11	PYAP_14376	PYAP_14395	TMW68925.1	Pmyriotylum_g18343	GAY06595.1	KAF1333323.1	PYIW_15393	PG3S_12959	PG3S_20256	PYU1_G007766	PYIR_21731	PYAP_14397	TMW68923.1	PYIR_15285	PYAP_14403	PG3S_01192	PG3S_01186	Pmyriotylum_g18327	KAF1333328.1	KAF1333244.1	Pmyriotylum_g18365	PYAP_19726	PYU1_G007770	GAY06596.1	PYAP_20604	PYU1_G007773	PG3S_12961	PYIR_15301	TMW68924.1	PYAP_20505	PG3S_20254	PYIR_20669	PYAP_14382	PYU1_G007769	PYU1_G007772	PYIR_15302
Py_MCL_00155	CORE	10	127	24	12	12	11	10	6	18	10	17	7	PYAP_13091	Pmyriotylum_g12443	TMW66312.1	PYAR_20347	PYU1_G014040	PYIR_18074	PYIW_20860	PG3S_06600	PG3S_07397	KAF1329203.1	PYAP_13095	Pmyriotylum_g12440	PYAR_20349	GAY04607.1	TMW66315.1	PYIW_20859	PYU1_G014038	PYIR_18072	PG3S_06602	PG3S_07395	PYAP_13110	PYAR_22903	TMW66307.1	PYIR_18073	GAY04611.1	PYIW_24245	Pmyriotylum_g12449	PYU1_G014042	PG3S_07388	PYAP_13112	Pmyriotylum_g12450	PYAR_23865	PG3S_06616	PG3S_07387	PYIR_18069	PYU1_G014041
Py_MCL_00156	CORE	10	127	21	11	13	10	9	9	10	10	22	12	PG3S_01775	PYAP_14521	PYAR_20479	Pmyriotylum_g17000	PYIW_17268	PG3S_18304	PG3S_08702	PYIR_16276	KAF1331585.1	PYU1_G005841	Pmyriotylum_g14716	Pmyriotylum_g3412	Pmyriotylum_g3409	Pmyriotylum_g14713	PYU1_G009600	Pmyriotylum_g13649	Pmyriotylum_g13650	PYAR_13921	Pmyriotylum_g22078	TMW59430.1	PYAR_13919	PYU1_G009599	KAF1324305.1	Pmyriotylum_g7460	GAX97775.1	PYU1_G004761	KAF1330808.1	PYIR_23780	PYIR_18355	PYAP_21857	KAF1326580.1	PYU1_G009129	PYIW_18115	KAF1324306.1	GAX99436.1	Pmyriotylum_g9097
Py_MCL_00157	CORE	10	126	14	6	7	9	12	12	12	16	28	10	TMW63280.1	TMW63279.1	PYAP_15370	Pmyriotylum_g6310	PYIW_27791	PYAP_24946	Pmyriotylum_g15985	Pmyriotylum_g15983	Pmyriotylum_g15984	Pmyriotylum_g15660	Pmyriotylum_g15659	Pmyriotylum_g15658	PYIR_24955	PYAP_23493	GAX92359.1	GAY06826.1	PYIW_27997	TMW63270.1	TMW63269.1	PYU1_G005479	PYIR_25917	PYAR_21619	PYIR_23792	Pmyriotylum_g21786	TMW65777.1	PG3S_10630	PG3S_26880	PG3S_26879	PG3S_28166	PG3S_28161	PYIR_17810	PG3S_28168	PG3S_28165	PG3S_28162	PYAP_18612	KAF1325328.1
Py_MCL_00158	CORE	10	126	24	16	11	12	3	10	8	11	21	10	PYAP_13506	Pmyriotylum_g14039	PYAR_21522	TMW62158.1	GAY05062.1	PYU1_G011517	KAF1317846.1	PYIW_17688	PG3S_09985	PG3S_09981	PG3S_29815	PG3S_29811	PG3S_25333	PYIR_23761	PYU1_G011160	PG3S_19495	PYU1_G009073	PG3S_25331	KAF1317594.1	PG3S_19492	KAF1322855.1	PG3S_19497	PG3S_19496	PYAP_13801	PG3S_25330	PG3S_10575	PYIR_24058	PYIR_24010	Pmyriotylum_g6485	TMW62026.1	Pmyriotylum_g6486	Pmyriotylum_g6483	Pmyriotylum_g6523	PYAP_13799	PG3S_25662	PYAP_13788
Py_MCL_00159	UNIQUE	1	126	0	0	0	0	0	126	0	0	0	0	KAF1327259.1	KAF1332721.1	KAF1326163.1	KAF1325142.1	KAF1314481.1	KAF1314312.1	KAF1332508.1	KAF1315119.1	KAF1319658.1	KAF1330149.1	KAF1318368.1	KAF1329166.1	KAF1332481.1	KAF1314581.1	KAF1328286.1	KAF1313211.1	KAF1314658.1	KAF1323472.1	KAF1326384.1	KAF1328863.1	KAF1336863.1	KAF1313296.1	KAF1313310.1	KAF1325860.1	KAF1318301.1	KAF1313491.1	KAF1332442.1	KAF1327251.1	KAF1313728.1	KAF1336844.1	KAF1328288.1	KAF1313357.1	KAF1327934.1	KAF1316892.1	KAF1325490.1	KAF1323195.1
Py_MCL_00160	CORE	10	125	13	9	12	10	11	10	12	13	19	16	KAF1327321.1	Pmyriotylum_g11162	Pmyriotylum_g16584	PYAR_17308	PYU1_G000292	KAF1323657.1	KAF1319480.1	TMW68150.1	PYIW_23483	PYIR_19367	PG3S_10214	GAY00108.1	GAY00114.1	PYIW_16184	TMW55294.1	PYAP_19161	Pmyriotylum_g15933	Pmyriotylum_g15710	PYIW_17627	PYIR_19836	PYU1_G008167	PG3S_15203	PG3S_07590	PYAR_14438	GAX97746.1	PYAR_19513	KAF1328429.1	KAF1328923.1	PYU1_G005761	GAX96603.1	GAY05638.1	PYAP_15350	PG3S_18383	PYIR_16797	PG3S_08630	TMW57137.1
Py_MCL_00161	CORE	10	125	11	15	12	11	10	12	14	10	21	9	PYAP_13135	PYAR_17245	Pmyriotylum_g12377	GAY04264.1	PYIW_17134	PYIR_21118	PYU1_G013984	PYAP_13136	Pmyriotylum_g12378	PYAR_17246	TMW66371.1	PG3S_07448	PG3S_06554	KAF1329070.1	PYU1_G013985	PG3S_29359	PYIR_20946	PYIW_15396	PYU1_G012164	GAX95670.1	TMW64401.1	PYAP_22757	PYU1_G012544	PYIR_14078	PYIW_14577	PG3S_09762	PG3S_13439	PYAR_15690	GAY00959.1	GAX95757.1	Pmyriotylum_g10172	PYAP_16018	PG3S_24331	PYAR_21551	Pmyriotylum_g16626	Pmyriotylum_g11184
Py_MCL_00162	CORE	10	125	10	9	14	10	10	14	17	9	21	11	TMW64835.1	Pmyriotylum_g3470	PYAR_24636	PYAP_14471	Pmyriotylum_g5231	PYAR_16703	TMW56064.1	PYIR_18154	PYIW_19920	KAF1330798.1	KAF1316106.1	PG3S_16927	PG3S_26594	PYU1_G004675	PYIW_17024	TMW60904.1	GAX96686.1	PYIR_21887	Pmyriotylum_g2187	PYAP_22270	PYU1_G001112	KAF1317731.1	PYU1_G000005	GAY01814.1	PYAR_22527	PG3S_02845	PG3S_26376	KAF1315291.1	PG3S_18296	PYIW_22825	TMW57077.1	Pmyriotylum_g16995	PG3S_08710	TMW67724.1	PYAR_14446	KAF1315724.1
Py_MCL_00163	CORE	10	125	12	9	13	15	12	11	12	11	19	11	KAF1325190.1	GAY00947.1	PYAP_15303	PYAR_20777	TMW54966.1	PYU1_G014510	PG3S_27171	PYIW_15201	PG3S_07817	Pmyriotylum_g20205	PYIR_18806	PYU1_G014509	PG3S_06430	PG3S_06425	Pmyriotylum_g17889	TMW59077.1	PG3S_16403	PG3S_16393	PYU1_G009584	Pmyriotylum_g17891	Pmyriotylum_g17878	GAX93305.1	KAF1324360.1	PYU1_G009591	PYU1_G009574	KAF1324303.1	GAX93312.1	TMW59076.1	TMW59056.1	PG3S_16380	PG3S_06455	PYIW_23895	PYAP_18514	GAX92445.1	PYAR_15144	Pmyriotylum_g21899
Py_MCL_00164	DISPENSABLE	9	124	1	6	40	0	26	13	9	1	14	14	PYAP_16285	PYAR_22439	GAY03994.1	PYAR_13768	PYAR_20263	GAY04726.1	PG3S_26671	KAF1325502.1	PG3S_07632	PG3S_10636	PG3S_10632	PYAR_25997	PYAR_15408	KAF1314534.1	KAF1313591.1	PYAR_22151	PYAR_20952	PYU1_G011816	KAF1313589.1	KAF1313579.1	PYAR_17925	PYIW_26863	PYAR_19998	GAY02759.1	PYAR_26566	GAY04311.1	KAF1334645.1	PYAR_25564	PYAR_25634	PG3S_14841	PYAR_26652	KAF1328292.1	PG3S_04691	GAY06257.1	PYAP_25336	KAF1313575.1
Py_MCL_00165	CORE	10	123	9	11	12	10	10	13	17	10	20	11	TMW63070.1	TMW55427.1	GAX96077.1	PYAR_20458	Pmyriotylum_g15599	PG3S_28027	PG3S_18339	PG3S_07497	PG3S_08665	PYIW_17476	PYAR_15563	PYAP_16329	TMW55399.1	TMW57115.1	PYAP_21165	PYU1_G005155	PYIR_15412	GAX92854.1	PYIW_14912	PYAP_17388	KAF1313392.1	KAF1313483.1	Pmyriotylum_g17041	PYIR_19691	PG3S_15276	PYIR_19428	PYAP_14070	KAF1330340.1	PYIR_14564	PG3S_09688	PG3S_29626	PYAR_15723	PYU1_G013454	PG3S_30137	PYAR_15725	PG3S_30136
Py_MCL_00167	CORE	10	123	23	16	16	7	5	6	13	15	12	10	PYAR_18270	PYAP_17591	PG3S_19728	Pmyriotylum_g14332	PG3S_19734	PG3S_25152	PG3S_25146	PYIR_21933	PYAP_23227	PG3S_25148	Pmyriotylum_g14331	Pmyriotylum_g16110	PYAP_24833	PG3S_19732	PG3S_19735	PG3S_19729	Pmyriotylum_g14531	TMW57877.1	PYAP_23231	Pmyriotylum_g14336	PG3S_25147	Pmyriotylum_g14330	TMW57878.1	TMW57885.1	PYIW_27337	PYAR_23915	Pmyriotylum_g14530	Pmyriotylum_g14567	Pmyriotylum_g14566	PG3S_25145	Pmyriotylum_g16111	TMW57905.1	TMW57881.1	PYAP_24554	Pmyriotylum_g14329	PG3S_19733
Py_MCL_00166	DISPENSABLE	9	123	14	20	25	6	6	6	18	25	0	3	PYAP_13489	PYAP_25369	PYAP_15675	PYAP_18727	PYU1_G011625	TMW57712.1	TMW69867.1	TMW69866.1	TMW69872.1	TMW69873.1	TMW56837.1	PYU1_G014965	PYU1_G014963	TMW69868.1	TMW69870.1	PYU1_G012500	TMW60545.1	TMW69869.1	PYAP_25161	TMW69871.1	PYIR_18988	PYIR_26325	PYAP_16471	PYIW_16302	PYU1_G014745	PYAR_26881	PYIW_22319	KAF1325924.1	PYAP_18896	PYAR_22812	PYAP_18728	PYAR_26804	PYIW_20131	PYIR_15333	PYU1_G009650	PYAP_23238
Py_MCL_00168	CORE	10	122	14	5	10	20	16	19	14	8	12	4	PYIW_20235	PYAP_14815	GAX99144.1	GAX99139.1	GAX93891.1	PG3S_20352	PYAR_14686	Pmyriotylum_g3025	TMW69174.1	PYIR_16723	PYU1_G007858	PG3S_12860	KAF1333256.1	Pmyriotylum_g3030	TMW69169.1	KAF1333253.1	PYU1_G007859	PYIR_20005	PYIW_20234	PG3S_12859	PYAR_19308	TMW55448.1	TMW55449.1	PG3S_28527	TMW55450.1	PG3S_28525	PG3S_28520	PG3S_28519	Pmyriotylum_g14857	PYU1_G005018	PYAP_22673	PYU1_G005017	PYAP_23849	PYU1_G005014	KAF1317947.1	PYU1_G005023
Py_MCL_00169	CORE	10	120	14	12	10	9	11	10	9	17	17	11	Pmyriotylum_g9670	GAX94917.1	Pmyriotylum_g9702	TMW66026.1	PYIR_20075	PYIW_25913	KAF1334217.1	PG3S_07136	PYU1_G010547	PG3S_06864	PYAR_24803	TMW66066.1	TMW66070.1	GAX94886.1	PYAP_25295	GAX94913.1	TMW66027.1	PYU1_G010555	KAF1323992.1	KAF1334496.1	PG3S_06856	PG3S_07121	PYU1_G010536	PG3S_06878	GAX94885.1	PYIW_24260	Pmyriotylum_g9671	PYU1_G010546	PYAP_16509	PG3S_07141	PYAR_22930	Pmyriotylum_g9675	KAF1315113.1	PYIW_22911	PYIR_20183	PYIW_18827
Py_MCL_00170	CORE	10	119	12	9	11	10	11	15	11	12	20	8	TMW60588.1	PG3S_03229	Pmyriotylum_g2555	PG3S_20773	PYIR_13173	PYIW_15084	KAF1335698.1	PYAR_13255	KAF1328715.1	PG3S_16515	PG3S_17434	TMW62010.1	PYAP_18266	GAX95031.1	TMW67068.1	Pmyriotylum_g1012	PYAR_19210	PG3S_10520	PYIR_16667	PYU1_G006304	TMW55735.1	PYAP_20992	PYIW_22737	PYIW_26964	KAF1322920.1	GAY02702.1	PYU1_G011137	PYIR_22412	PG3S_19511	Pmyriotylum_g6513	PG3S_25316	PYAP_23893	Pmyriotylum_g8660	PYU1_G006109	PYIR_18243	PYIW_15766
Py_MCL_00171	CORE	10	119	10	11	9	10	10	12	11	10	22	14	TMW55760.1	PG3S_24710	PYU1_G014072	GAX99067.1	PYIR_13995	KAF1321870.1	PYAP_13795	PYAR_22375	TMW62044.1	Pmyriotylum_g6465	PYU1_G011168	GAY03800.1	KAF1322951.1	PYIR_22571	PG3S_19455	PG3S_25372	GAY03924.1	PYIW_26026	TMW57474.1	PYAP_14979	PYAR_24290	PYIR_13769	PG3S_28649	Pmyriotylum_g10286	PYU1_G009526	PG3S_15734	GAX95267.1	PG3S_24279	PG3S_24274	TMW55566.1	PYIW_19473	Pmyriotylum_g10459	PG3S_15650	PG3S_15655	PYU1_G005004	PG3S_10990
Py_MCL_00172	DISPENSABLE	7	117	49	18	3	5	2	38	2	0	0	0	PYIW_26534	PYAP_21754	PYAP_25362	Pmyriotylum_g7307	KAF1317061.1	KAF1317055.1	PYAP_25188	Pmyriotylum_g7287	Pmyriotylum_g7291	Pmyriotylum_g18150	KAF1335438.1	PYAP_25204	Pmyriotylum_g18141	Pmyriotylum_g18146	KAF1335652.1	KAF1335645.1	Pmyriotylum_g7290	Pmyriotylum_g7289	KAF1335647.1	PYAP_22189	PYAR_23597	PYAR_24059	KAF1315684.1	KAF1315662.1	KAF1335439.1	PYAP_24175	Pmyriotylum_g20699	PYIW_27646	KAF1315689.1	KAF1315671.1	Pmyriotylum_g8141	Pmyriotylum_g20698	Pmyriotylum_g7267	Pmyriotylum_g7288	Pmyriotylum_g18145	KAF1322165.1
Py_MCL_00173	CORE	10	116	9	11	15	10	9	10	14	10	18	10	PYIW_20711	Pmyriotylum_g15288	TMW63406.1	GAX93383.1	PYU1_G005330	PYIR_13834	PYIW_16685	PG3S_19057	PG3S_02177	PYAP_20363	PYIR_13612	PG3S_19870	PG3S_25883	PYU1_G009997	KAF1318382.1	TMW58020.1	PYIW_15420	PYAR_19821	GAY01450.1	Pmyriotylum_g22484	PYAR_23931	Pmyriotylum_g4168	PG3S_13548	PYU1_G013073	PG3S_23600	PYAP_15036	KAF1318270.1	PYIR_21525	KAF1322244.1	TMW66743.1	PG3S_14105	TMW59450.1	PG3S_01771	TMW59449.1	PYIR_21610	PYAP_19556
Py_MCL_00174	CORE	10	115	23	14	8	8	6	8	8	12	16	12	Pmyriotylum_g645	GAX97648.1	Pmyriotylum_g647	PG3S_24439	PG3S_04582	Pmyriotylum_g13146	Pmyriotylum_g13413	PYIW_23729	TMW61902.1	PYAP_24809	TMW61792.1	PYAP_22513	TMW58875.1	Pmyriotylum_g13414	PYIR_21115	PYU1_G010646	Pmyriotylum_g648	PYU1_G002128	TMW61906.1	TMW61903.1	TMW61892.1	Pmyriotylum_g11868	PYAP_22044	PYAR_17411	PYAP_17702	PYAR_25216	PYAP_24305	Pmyriotylum_g654	PG3S_11788	PG3S_13288	PG3S_09001	PG3S_11787	PYIW_24090	Pmyriotylum_g8162	Pmyriotylum_g13474	Pmyriotylum_g20301
Py_MCL_00175	CORE	10	114	14	6	4	19	13	8	9	9	26	6	PG3S_12331	PYAP_17697	PYAP_17710	PYIW_20091	KAF1318786.1	PYU1_G003782	PYIW_23318	PYIR_16835	TMW61597.1	PYIR_16582	PYIW_25220	KAF1318784.1	Pmyriotylum_g7527	PYAP_25009	PG3S_05353	PG3S_02093	KAF1318757.1	PYU1_G004926	PYU1_G003790	PYIW_20270	PG3S_15402	PG3S_19128	PG3S_15416	PG3S_16054	PYIW_23317	PYIR_16841	TMW61609.1	PYU1_G003787	PG3S_01563	PYIW_26860	PG3S_15420	TMW61610.1	PG3S_15425	PG3S_16032	PG3S_12339	PYIW_26691
Py_MCL_00176	CORE	10	114	13	7	9	7	4	11	11	10	33	9	PYAP_14175	Pmyriotylum_g5125	PYAR_18941	PYIW_14102	PYU1_G004474	PG3S_06261	PG3S_14555	PG3S_14554	GAY02007.1	PYIR_19785	GAY02005.1	TMW55967.1	KAF1333700.1	TMW55965.1	PYAR_18558	Pmyriotylum_g1914	TMW59589.1	PYU1_G001231	GAX97915.1	Pmyriotylum_g21918	GAX92458.1	TMW59590.1	PYAP_21933	KAF1314354.1	KAF1321795.1	TMW59588.1	TMW59587.1	KAF1321820.1	KAF1321796.1	TMW59591.1	TMW59586.1	Pmyriotylum_g21913	KAF1320898.1	KAF1321818.1	PYAP_24863	PYIW_23859
Py_MCL_00177	DISPENSABLE	6	114	0	0	0	25	10	4	21	2	52	0	PG3S_01800	PG3S_00265	PG3S_06521	PG3S_11905	PG3S_03710	PG3S_27334	PG3S_00388	PG3S_19592	PG3S_07969	PG3S_07968	PG3S_08159	PG3S_25418	PG3S_06444	PG3S_18512	PG3S_16584	PG3S_25414	PG3S_20344	PG3S_08163	PG3S_29233	PG3S_00936	PG3S_19577	PG3S_20166	PG3S_14911	PYIW_27060	PYU1_G009383	PYU1_G006495	PG3S_03835	PYU1_G009328	PYU1_G009340	PYU1_G004151	PG3S_26937	PYU1_G004911	PYU1_G012939	PYU1_G009428	PG3S_23225	PG3S_05005
Py_MCL_00178	CORE	10	112	7	10	13	10	10	5	12	8	22	15	PYAP_13128	TMW66347.1	Pmyriotylum_g12406	KAF1329179.1	PG3S_07426	PYIR_16954	PG3S_06568	GAY00509.1	PYU1_G013997	PYAR_21085	PYAR_16357	TMW66672.1	PYIW_20965	PG3S_10809	GAY03287.1	PYAP_20655	GAY00508.1	Pmyriotylum_g4241	KAF1329445.1	PYAR_18541	PYIR_21824	PG3S_17842	PYIW_14738	PYAR_26601	PYIW_23126	PYU1_G003435	KAF1318712.1	GAY05041.1	PYAR_13709	GAX93998.1	PYIR_15341	PYAP_16121	PYU1_G002187	KAF1322435.1	TMW55146.1	PYAR_13789
Py_MCL_00179	CORE	10	111	10	12	11	12	7	7	10	10	21	11	GAX98262.1	TMW63034.1	PG3S_10444	PYU1_G010367	PYIR_13520	PYIW_16735	PYAR_14463	PG3S_28687	PYAR_16370	PYAR_19460	GAY02720.1	GAY02196.1	PG3S_23291	GAX96218.1	Pmyriotylum_g16312	Pmyriotylum_g22564	PYAP_21035	PYU1_G000074	PYAP_21346	PG3S_15698	GAY06165.1	TMW67951.1	PG3S_22450	GAY01234.1	PYIR_24116	TMW65851.1	PYIW_25785	Pmyriotylum_g10333	PYU1_G009462	PYIR_21007	TMW57501.1	PYAP_21348	PYU1_G010364	KAF1334462.1	PYIW_16296	PYIR_21410
Py_MCL_00180	CORE	10	111	10	11	8	11	9	8	11	11	19	13	PYAP_13231	PYAR_23362	PG3S_07027	GAY02942.1	PG3S_06982	PYU1_G010435	PYIW_14936	KAF1334027.1	Pmyriotylum_g9776	TMW65953.1	PYIR_15082	TMW61687.1	PYIW_25909	PG3S_18667	PYU1_G014740	Pmyriotylum_g3773	Pmyriotylum_g9624	PYIR_25887	PYAP_24533	KAF1324044.1	PYIW_23605	Pmyriotylum_g3772	PYU1_G010621	GAX95853.1	PYAP_15000	GAY06168.1	Pmyriotylum_g18690	TMW66105.1	PYIW_21482	Pmyriotylum_g11705	PYAR_22391	PYIR_14076	TMW67193.1	PG3S_06810	PYAP_24534	GAY03892.1
Py_MCL_00181	CORE	10	111	9	9	9	9	11	11	9	9	23	12	GAY03234.1	PYAP_15644	Pmyriotylum_g15335	TMW63356.1	GAY04361.1	GAX93344.1	PYU1_G005386	KAF1330183.1	PYIW_13428	PG3S_19000	PG3S_02229	PYIR_15012	PYAR_15441	TMW64400.1	GAX95672.1	Pmyriotylum_g10190	TMW65730.1	PYAP_15802	KAF1326746.1	KAF1332956.1	PYU1_G003017	Pmyriotylum_g4849	PG3S_05995	PYAP_22758	PYU1_G012194	PG3S_24078	PYIR_19310	PYIW_15786	PG3S_29907	PYIR_18044	PG3S_17599	Pmyriotylum_g640	PYAR_16617	PYIW_14756	PG3S_28080	PG3S_30308
Py_MCL_00182	CORE	10	110	10	9	7	10	11	6	10	10	22	15	PG3S_10490	GAX97259.1	GAX98213.1	GAY05432.1	PYAP_16738	TMW64479.1	Pmyriotylum_g20833	PYIR_16541	GAY06408.1	PYU1_G002628	PG3S_01248	KAF1335825.1	PYU1_G000742	PYIW_15088	TMW55878.1	PYIR_13180	PG3S_20790	PG3S_03213	PYAR_18618	Pmyriotylum_g5041	PYAR_17201	TMW67957.1	PYAP_23111	Pmyriotylum_g1019	KAF1335702.1	PYAP_21033	PYIW_17573	PYIW_14139	GAX99961.1	PYIR_13209	Pmyriotylum_g18079	PYAR_17888	TMW59216.1	PYIR_24122	PG3S_29208	TMW55988.1
Py_MCL_00183	CORE	10	110	18	8	6	6	7	16	9	13	20	7	KAF1331318.1	TMW62508.1	PYAP_21524	PYAP_25148	PYAP_24850	PYIR_14437	TMW62503.1	PYU1_G005987	Pmyriotylum_g7036	PYAP_24529	PYIR_21169	GAX93698.1	TMW62509.1	Pmyriotylum_g16019	TMW62505.1	PYAP_25149	PYAP_24530	PG3S_28093	PG3S_28090	Pmyriotylum_g16026	Pmyriotylum_g16025	Pmyriotylum_g16024	Pmyriotylum_g16023	Pmyriotylum_g16022	Pmyriotylum_g16021	Pmyriotylum_g16020	PG3S_29092	TMW62510.1	PYU1_G013641	KAF1334016.1	Pmyriotylum_g16007	GAX93701.1	PG3S_28091	KAF1331196.1	PG3S_29089	PG3S_29088
Py_MCL_00184	CORE	10	109	11	10	7	10	9	14	9	10	21	8	PYAP_13385	Pmyriotylum_g3479	TMW64842.1	PYU1_G008537	KAF1328915.1	PYAR_19019	PG3S_23132	PG3S_04452	PYIR_16624	PYIW_19237	GAX94592.1	PYIR_22968	PG3S_27509	PG3S_02428	KAF1327029.1	Pmyriotylum_g9310	TMW63191.1	Pmyriotylum_g14345	PG3S_25141	PYU1_G009863	TMW57858.1	PYAP_23424	GAY04044.1	PG3S_19738	PYAR_13625	TMW64283.1	PYAR_19422	PYAP_17883	PG3S_30574	GAX95380.1	PG3S_17537	PYIR_22120	PYAR_20909	TMW62325.1	PYU1_G012583	PG3S_13396
Py_MCL_00185	CORE	10	109	17	6	13	9	16	13	6	6	21	2	KAF1326591.1	KAF1316116.1	PG3S_14126	Pmyriotylum_g10942	TMW59374.1	Pmyriotylum_g22129	PYAP_24799	PYAP_22904	Pmyriotylum_g22127	Pmyriotylum_g22041	PYAP_24798	Pmyriotylum_g22130	PYAP_22905	Pmyriotylum_g22122	TMW59381.1	PYAR_21746	Pmyriotylum_g22038	GAX97811.1	Pmyriotylum_g22123	PYAR_22749	TMW59382.1	Pmyriotylum_g22124	TMW59370.1	GAX97810.1	TMW59383.1	PYAR_19558	Pmyriotylum_g22142	Pmyriotylum_g22128	PYAR_21744	Pmyriotylum_g22125	PYIW_16713	TMW59375.1	PYIW_21173	Pmyriotylum_g22126	KAF1326593.1	PG3S_14148
Py_MCL_00186	CORE	10	108	10	10	15	9	9	9	9	8	20	9	PYAP_13219	TMW65955.1	GAY02940.1	PG3S_06986	PG3S_07022	KAF1334506.1	PYIR_15077	PYIW_23916	PYU1_G010429	Pmyriotylum_g9777	PYAR_14745	Pmyriotylum_g17374	KAF1333510.1	PYU1_G011956	PYIR_15880	TMW57394.1	PG3S_27864	Pmyriotylum_g15604	PG3S_15848	GAY00663.1	PYAR_26327	PG3S_07498	PG3S_15275	PYAR_20653	PYAP_22056	TMW55398.1	PYIW_20148	GAX96067.1	PYIW_18357	PYAP_21998	PYAR_13450	PYIR_15411	PYU1_G008087	PYAP_20781	PYAR_21849	Pmyriotylum_g14802
Py_MCL_00187	CORE	10	108	8	9	10	11	16	12	12	8	17	5	PYAP_14605	Pmyriotylum_g10801	PYAR_18121	TMW56917.1	KAF1327980.1	PG3S_22904	PG3S_23987	PYU1_G010958	PYIR_22464	GAX94248.1	PYIW_18345	TMW62056.1	PYU1_G011930	PYIW_26769	PG3S_15810	PYIW_15655	PG3S_15819	PYU1_G011943	PYIR_19492	PG3S_27845	KAF1333711.1	PG3S_27837	KAF1333815.1	PYU1_G011929	PYIR_19490	PYIR_19491	GAY00678.1	PYAP_20984	KAF1333529.1	PG3S_27834	Pmyriotylum_g17539	Pmyriotylum_g17390	TMW57410.1	PG3S_15803	PYIR_18772	PG3S_15804
Py_MCL_00188	CORE	10	107	9	10	8	10	9	10	10	9	20	12	PYAR_14732	PYAP_24420	TMW63945.1	PYAR_14093	KAF1321876.1	PYAP_22316	GAX99089.1	PYAP_15035	TMW66782.1	GAX96515.1	PYAR_20204	PYIR_15579	KAF1318267.1	PYU1_G013071	PG3S_13537	PG3S_23589	PYIW_18583	KAF1322196.1	Pmyriotylum_g4170	GAY04895.1	TMW58037.1	PYAP_23785	PYIW_15424	PG3S_25900	GAY04888.1	PG3S_19848	KAF1318352.1	PYIR_20171	PYU1_G009990	PYAP_24472	Pmyriotylum_g8736	PYAR_17534	PYIR_18556	Pmyriotylum_g17874	Pmyriotylum_g21808	PYIW_22297
Py_MCL_00189	CORE	10	107	9	9	13	11	11	5	15	8	15	11	PYAR_14859	PYAP_14993	TMW66115.1	PG3S_07190	PG3S_06822	PYIR_14068	Pmyriotylum_g9609	KAF1324077.1	PYU1_G010610	PYAP_20687	PYAP_14237	Pmyriotylum_g20527	TMW68744.1	GAY01118.1	GAY05673.1	PG3S_00603	PG3S_26782	PG3S_00536	PG3S_21083	PYIW_14927	GAY02285.1	PYAR_23968	PG3S_10476	PYU1_G000056	TMW68721.1	PYIW_20069	Pmyriotylum_g16277	PYIW_14133	PYIR_14702	GAX99984.1	TMW67789.1	KAF1332070.1	PYAP_18787	PYU1_G007049	PYIW_25150	KAF1329351.1
Py_MCL_00190	CORE	10	107	8	8	22	9	13	5	8	7	17	10	TMW59030.1	PYIW_20805	PG3S_10726	PYAR_23972	TMW66733.1	PG3S_17951	Pmyriotylum_g8039	PYAP_14649	Pmyriotylum_g21212	TMW64728.1	KAF1336001.1	PYU1_G002375	PG3S_21909	PG3S_00957	PG3S_21919	PG3S_00949	PYU1_G002374	TMW64727.1	GAX99236.1	PYAP_14650	Pmyriotylum_g21211	GAX97529.1	PYIR_23535	GAX99232.1	PYIR_24003	PYIW_25662	PYIW_21006	PYAR_24982	PG3S_28447	PG3S_24578	PYIW_20284	PYAP_17468	TMW59013.1	PYIR_17120	PYU1_G000548	GAX95155.1
Py_MCL_00191	CORE	10	106	9	10	9	9	10	10	11	8	21	9	PYAR_14898	GAX93529.1	PYAR_20709	PYU1_G008513	PYAP_13399	PYIR_22036	GAX96598.1	KAF1328908.1	Pmyriotylum_g3501	TMW64867.1	PG3S_09275	PYIW_20687	PYU1_G009400	KAF1336101.1	KAF1324411.1	GAX96274.1	TMW57568.1	PYU1_G009812	Pmyriotylum_g8632	Pmyriotylum_g18962	Pmyriotylum_g10520	TMW59031.1	TMW55688.1	PYU1_G009814	PYAP_16412	PYAP_24898	GAY05556.1	PYIR_13195	KAF1336100.1	PYIW_21922	PG3S_15617	Pmyriotylum_g8038	PG3S_24233	PYAR_23973	KAF1324332.1	PYU1_G004837
Py_MCL_00192	CORE	10	106	21	13	16	7	5	2	6	9	19	8	PYAP_13778	Pmyriotylum_g6463	PYAR_20897	PYAP_13813	PYAR_20658	Pmyriotylum_g6454	Pmyriotylum_g6447	Pmyriotylum_g14135	PYAR_17869	PYAR_21276	PYAP_23281	TMW62062.1	PYU1_G011066	PG3S_26508	PG3S_26504	TMW62060.1	PYAP_22246	TMW62076.1	KAF1329302.1	PG3S_09904	Pmyriotylum_g14137	Pmyriotylum_g14143	PYAP_13821	TMW62061.1	Pmyriotylum_g14134	PYIR_20436	PG3S_22578	PG3S_19561	PG3S_19557	PYAP_23280	PYAP_22245	PG3S_22570	PYAR_18415	Pmyriotylum_g14122	PYAR_18413	Pmyriotylum_g14121
Py_MCL_00193	CORE	10	105	12	11	10	10	8	5	10	12	19	8	PG3S_18668	GAX95851.1	Pmyriotylum_g19330	TMW67161.1	PYIR_19175	PYU1_G014737	PYAP_13344	PYAP_17622	TMW61057.1	Pmyriotylum_g438	PYIR_20300	PYU1_G003124	PG3S_30220	PG3S_12184	PYAR_16150	PG3S_26588	TMW60530.1	PG3S_16920	TMW56069.1	PYIR_22029	TMW56066.1	PYU1_G007844	PYAP_15327	GAX93869.1	PYAR_16705	Pmyriotylum_g18564	TMW69136.1	Pmyriotylum_g5232	PYIW_20801	PG3S_12873	PG3S_20944	PG3S_20330	PG3S_20324	TMW55710.1	PYIW_25339	KAF1323893.1
Py_MCL_00194	CORE	10	105	7	5	5	10	18	11	10	6	27	6	PG3S_26228	PG3S_09552	KAF1334009.1	PYU1_G009210	PG3S_09556	PG3S_09557	PYIW_21847	PYIW_21848	KAF1334014.1	PYU1_G008723	KAF1326193.1	PG3S_26232	PG3S_26233	KAF1326191.1	TMW59267.1	PYU1_G009205	PG3S_01893	PYIR_16413	Pmyriotylum_g960	PYU1_G008722	PG3S_01863	PG3S_01868	PYU1_G009202	PG3S_14170	TMW62931.1	PYIR_19383	Pmyriotylum_g962	PYAP_25041	PYIR_16907	TMW59266.1	KAF1326249.1	KAF1326264.1	PYAP_25174	PYU1_G009193	PYU1_G009219	Pmyriotylum_g22273
Py_MCL_00195	CORE	10	104	10	4	6	7	10	10	13	17	17	10	KAF1333533.1	PYAP_13291	Pmyriotylum_g19305	Pmyriotylum_g19318	Pmyriotylum_g19313	GAY01946.1	TMW56520.1	TMW56522.1	PYAR_18527	PYAP_13310	PYAR_17567	PYAR_17571	PG3S_19396	TMW56524.1	TMW56518.1	PG3S_19399	PYIW_27410	GAY06080.1	PYU1_G003139	PG3S_03733	PG3S_03732	PG3S_03731	PG3S_03730	PG3S_03727	PYU1_G003150	TMW56505.1	KAF1330861.1	KAF1330856.1	PYIW_27007	KAF1333530.1	KAF1333528.1	PYU1_G015208	PYAP_18675	PYU1_G008124	PYU1_G008122	KAF1328507.1
Py_MCL_00196	CORE	10	104	13	10	7	10	10	13	9	10	11	11	PG3S_06028	PYAP_14447	Pmyriotylum_g5235	PYAR_16098	TMW56073.1	KAF1330810.1	PYU1_G004692	PYIW_16032	PYIR_18711	PG3S_26576	PG3S_16907	KAF1317025.1	GAX96681.1	PYIR_18440	PYIW_19017	PG3S_24111	TMW56077.1	PYAP_14457	GAY06430.1	PYAR_16102	PYIR_18707	Pmyriotylum_g5240	PYU1_G004697	KAF1330751.1	PYIW_16037	PG3S_16912	PG3S_26580	Pmyriotylum_g21638	Pmyriotylum_g21637	PYAP_25341	PYIW_13121	PYAP_23016	GAY01642.1	Pmyriotylum_g21634	KAF1321411.1	KAF1326940.1
Py_MCL_00197	CORE	10	104	13	13	9	14	5	11	9	9	10	11	TMW63553.1	PG3S_02501	PG3S_21433	PG3S_02509	PG3S_27446	PYAR_13708	PYU1_G003437	KAF1318674.1	PG3S_30813	PYAP_15291	TMW54949.1	PYIW_21359	PYU1_G014494	PYIR_23669	PG3S_30754	PG3S_07829	GAY00931.1	PG3S_30808	PYIR_19890	PYAR_24087	PYU1_G014761	PYAP_23797	Pmyriotylum_g8127	Pmyriotylum_g19171	PYAR_22349	Pmyriotylum_g7410	Pmyriotylum_g7401	TMW61342.1	PYAP_23184	PYAP_23749	TMW61339.1	Pmyriotylum_g7406	PYAR_16972	PYAP_22952	GAX97334.1	PYAR_25044
Py_MCL_00198	CORE	10	104	11	10	10	8	11	7	11	9	14	13	PYAP_15219	Pmyriotylum_g1451	TMW62703.1	PYAR_17790	PYU1_G006241	PYIW_17587	PYIR_20786	GAX98844.1	TMW57113.1	Pmyriotylum_g17043	TMW57842.1	PYU1_G009903	KAF1324761.1	Pmyriotylum_g14285	PYIW_23442	PYAP_22987	PYU1_G005799	GAY04040.1	PYU1_G003839	PG3S_08663	PG3S_18341	PYIR_19617	PYU1_G009907	PYIR_19821	PYAR_17143	GAX92852.1	KAF1324750.1	KAF1326914.1	PYAR_18711	PG3S_25105	PG3S_19769	PYIW_19062	PYAP_16330	KAF1331561.1	PYIW_13940	PYIR_16593
Py_MCL_00199	CORE	10	103	6	6	5	10	16	14	11	2	30	3	PYAP_13522	Pmyriotylum_g14008	PYIR_21755	PYU1_G011487	PG3S_22555	PYAR_15100	TMW62167.1	PYIW_16723	GAY00561.1	PG3S_09922	KAF1317832.1	KAF1329515.1	PYAP_17509	Pmyriotylum_g21536	KAF1328160.1	PG3S_09937	PG3S_22533	PG3S_22559	PYU1_G000428	PYIR_24988	PYU1_G011444	PYIR_23269	PG3S_13351	PG3S_13349	PG3S_09920	PYIR_23270	KAF1329571.1	PYIW_16719	PYIW_26823	PYIW_24889	PYIW_25854	PYU1_G011491	PYAR_20041	KAF1324378.1	KAF1329513.1	KAF1317831.1
Py_MCL_00200	CORE	10	102	15	7	3	6	13	15	11	7	13	12	TMW69040.1	PYAP_25106	GAY00140.1	GAY01309.1	GAY05829.1	GAY00674.1	Pmyriotylum_g21614	Pmyriotylum_g5320	PYAR_25698	GAY00311.1	KAF1313348.1	TMW68175.1	Pmyriotylum_g11212	PG3S_24317	PG3S_24318	KAF1313338.1	TMW65877.1	KAF1328102.1	PYAP_18975	PG3S_24311	PG3S_24309	KAF1328103.1	KAF1313349.1	KAF1328101.1	Pmyriotylum_g16659	KAF1313343.1	PYU1_G000347	KAF1313351.1	Pmyriotylum_g11214	PYU1_G000353	Pmyriotylum_g11213	Pmyriotylum_g16660	PG3S_16166	PG3S_24307	PYIR_25578	PYIW_27038
Py_MCL_00201	CORE	10	101	8	10	9	9	10	10	10	11	14	10	GAX94859.1	PG3S_25184	PG3S_00373	Pmyriotylum_g21198	GAX97532.1	GAX97533.1	PYAP_14663	Pmyriotylum_g21208	PYAR_20511	TMW64726.1	KAF1336196.1	PYIR_13496	PG3S_00955	PG3S_21912	PYIW_19415	PYU1_G002385	GAX95484.1	Pmyriotylum_g7495	TMW61485.1	TMW61484.1	PYIR_18683	PG3S_16082	PYAR_25129	KAF1318775.1	PYU1_G003816	KAF1326891.1	PYAP_21155	PYIW_27859	TMW57027.1	TMW57024.1	PYIR_21438	TMW57023.1	TMW57028.1	PYIW_27391	KAF1336003.1	PYAP_14666
Py_MCL_00203	CORE	10	101	17	5	7	3	6	6	5	33	15	4	KAF1332897.1	PYIW_23247	PYAP_15559	GAY02082.1	PYAR_17668	Pmyriotylum_g4835	TMW65703.1	PG3S_24054	PG3S_05966	PYIW_24016	PYU1_G002993	KAF1332735.1	PYIR_19900	Pmyriotylum_g4836	PYAR_17667	TMW65704.1	TMW65700.1	TMW65699.1	TMW65701.1	GAY04139.1	TMW65687.1	PYAR_15961	PYAR_17665	PYAP_21589	KAF1319816.1	PYIW_18429	PG3S_05968	PYU1_G006798	PG3S_24056	PG3S_12643	PG3S_28231	PYIR_19460	PYU1_G002986	PG3S_06075	PG3S_26623	PYAR_17664
Py_MCL_00204	CORE	10	101	10	9	10	6	6	10	11	8	17	14	PYAP_13241	GAX94791.1	PYU1_G007113	TMW65897.1	PG3S_23371	PG3S_22362	PYIW_15213	KAF1334306.1	PYIR_13909	PYAP_17007	Pmyriotylum_g22583	PYAR_18741	GAX98527.1	TMW67387.1	PG3S_12342	Pmyriotylum_g14147	PYAR_20663	PG3S_10547	PG3S_25634	PYU1_G012979	Pmyriotylum_g17055	TMW57123.1	PYAP_16327	PYAR_21821	GAX92836.1	PG3S_08651	PG3S_18354	PYIR_13711	PYIW_19581	PYU1_G005782	KAF1331742.1	KAF1323071.1	PG3S_13661	GAX93809.1	GAX93802.1	Pmyriotylum_g18449
Py_MCL_00205	CORE	10	101	11	10	8	6	10	8	9	19	10	10	PG3S_24143	KAF1316236.1	TMW65622.1	KAF1318610.1	PYU1_G006838	PYIR_23203	Pmyriotylum_g4798	PYIW_24195	PYAP_21868	PYAR_13823	PYAP_18829	Pmyriotylum_g4792	TMW65634.1	TMW65635.1	PYAP_18833	TMW65633.1	PYIR_23455	PG3S_25034	PG3S_25032	TMW58189.1	TMW58187.1	Pmyriotylum_g13451	TMW58201.1	Pmyriotylum_g4791	Pmyriotylum_g13428	TMW58202.1	TMW58190.1	TMW58196.1	Pmyriotylum_g13425	PYAP_23098	PYAP_21690	TMW58195.1	Pmyriotylum_g13452	Pmyriotylum_g13450	GAX92818.1	Pmyriotylum_g13454
Py_MCL_00202	DISPENSABLE	7	101	82	4	7	0	2	1	3	0	2	0	Pmyriotylum_g1353	Pmyriotylum_g1209	Pmyriotylum_g16070	PYAR_23134	PYAP_18702	Pmyriotylum_g18602	Pmyriotylum_g19741	Pmyriotylum_g10395	Pmyriotylum_g1157	Pmyriotylum_g17737	Pmyriotylum_g6356	Pmyriotylum_g1809	Pmyriotylum_g21585	Pmyriotylum_g14355	Pmyriotylum_g6900	PYAR_20561	Pmyriotylum_g3280	PYAP_23373	Pmyriotylum_g1824	Pmyriotylum_g14403	Pmyriotylum_g19518	Pmyriotylum_g4611	Pmyriotylum_g19982	PG3S_07612	Pmyriotylum_g10178	PYAR_25154	Pmyriotylum_g6231	Pmyriotylum_g1341	Pmyriotylum_g14999	Pmyriotylum_g13298	Pmyriotylum_g13299	Pmyriotylum_g22436	Pmyriotylum_g6728	Pmyriotylum_g8253	Pmyriotylum_g14447	Pmyriotylum_g6697
Py_MCL_00206	CORE	10	100	10	7	10	13	10	11	7	8	19	5	KAF1332526.1	PYAP_13707	Pmyriotylum_g355	PYAR_13976	TMW63837.1	GAX95940.1	GAX92489.1	PYU1_G012853	PYIR_13548	PG3S_12260	PG3S_15339	PYIW_24231	Pmyriotylum_g14002	PYIW_13892	PYU1_G012504	PYAP_19512	KAF1318195.1	PYIR_19344	PG3S_10024	PG3S_30894	PG3S_29783	PG3S_19654	PYAR_15095	PYAR_21297	PYAP_17291	Pmyriotylum_g2533	PYIR_16211	TMW60616.1	PYIW_15278	PG3S_02883	TMW60862.1	PYIR_15308	PG3S_26431	TMW60779.1	Pmyriotylum_g2334	TMW60778.1
Py_MCL_00208	CORE	10	100	6	5	5	13	11	18	11	5	19	7	PYU1_G012331	Pmyriotylum_g13459	PYIW_21422	PYIR_21911	KAF1328650.1	PYU1_G008395	PG3S_04303	PYAR_20444	PG3S_09136	PYAP_23779	Pmyriotylum_g3562	TMW64934.1	KAF1327249.1	PYU1_G012329	KAF1325673.1	TMW58101.1	PYIW_21269	PYIR_20341	PYU1_G012330	KAF1327230.1	KAF1325688.1	GAX93289.1	KAF1327247.1	KAF1313804.1	GAX96964.1	PYIR_20346	PYIR_23494	PYIR_24298	PYIR_20345	PYIR_24199	PYIR_23496	KAF1325689.1	PYAP_19494	Pmyriotylum_g17908	PYAR_23658	TMW59143.1
Py_MCL_00207	DISPENSABLE	9	100	22	3	13	8	15	15	8	7	9	0	PG3S_09692	PYAP_14063	Pmyriotylum_g1532	TMW63073.1	TMW63055.1	PYIR_16704	PG3S_09706	PG3S_29655	TMW63056.1	PYU1_G013445	Pmyriotylum_g1804	KAF1330471.1	KAF1330478.1	TMW67587.1	PYU1_G013459	PG3S_29643	KAF1330480.1	KAF1330479.1	PYIR_16705	Pmyriotylum_g17355	PG3S_09694	PYU1_G013457	PG3S_29631	PG3S_09693	PYAR_21540	PG3S_29642	PYU1_G013458	Pmyriotylum_g20794	PYU1_G003465	PYU1_G003466	PYAR_20582	KAF1318658.1	KAF1327063.1	KAF1318659.1	KAF1327131.1	Pmyriotylum_g18406
Py_MCL_00209	CORE	10	99	9	9	10	7	9	12	8	8	17	10	GAX95381.1	PYU1_G012104	PYIR_21220	KAF1314946.1	GAY02691.1	TMW68430.1	PG3S_00208	PG3S_20620	Pmyriotylum_g8972	GAX93220.1	PYAP_20242	PYAR_18628	KAF1322661.1	PYIW_26081	PYU1_G007659	KAF1326322.1	PYIR_14919	PYIW_16004	KAF1322658.1	PG3S_19547	Pmyriotylum_g19625	PYAP_17878	PYAR_13631	TMW64286.1	PG3S_17524	PYU1_G011122	PYAP_21946	TMW61987.1	KAF1326773.1	PG3S_30602	PG3S_17519	Pmyriotylum_g6563	PYAP_15578	Pmyriotylum_g17136	PYAR_13644	TMW57196.1
Py_MCL_00210	CORE	10	99	3	4	8	11	16	8	9	6	31	3	TMW59329.1	PG3S_19823	KAF1324677.1	KAF1316812.1	PYIW_23051	PYU1_G009926	TMW62874.1	PYU1_G009895	PYIR_22333	PYAP_13754	PYIW_13943	GAX92222.1	KAF1324766.1	PYIR_22331	PG3S_25050	PYAR_17153	PYIR_15827	PYAP_20729	PYU1_G009897	KAF1324675.1	TMW67553.1	PYU1_G009896	KAF1324676.1	PYIR_22332	Pmyriotylum_g5124	PG3S_22076	PG3S_19756	PYAP_14198	KAF1333701.1	PYIW_14108	PYU1_G004477	KAF1334354.1	PG3S_06260	PG3S_25059	PYIW_26290	PYU1_G008622
Py_MCL_00211	CORE	10	99	10	10	4	13	14	3	10	5	20	10	PG3S_17426	PG3S_20444	PYIW_20947	PYAP_16590	Pmyriotylum_g10740	PYAR_17911	PYIR_23304	PG3S_22849	PYU1_G010890	PG3S_23925	GAX97592.1	PYU1_G014678	PYIW_17772	Pmyriotylum_g869	Pmyriotylum_g10439	PYU1_G009320	GAX92509.1	PG3S_25000	Pmyriotylum_g254	GAY00480.1	PYAR_18154	PYAP_21041	PYIR_24277	PG3S_26645	PYIW_17534	PYIW_17852	Pmyriotylum_g10405	PYIR_18690	GAX92505.1	PYU1_G012284	PYIR_21459	PG3S_23801	PG3S_23796	Pmyriotylum_g870	PG3S_26657	PYAP_23393
Py_MCL_00212	CORE	10	99	8	12	9	10	9	5	14	7	13	12	TMW56707.1	PG3S_30423	PYAP_13682	PYIR_22057	PG3S_29008	PYU1_G000051	PYAP_18784	PYIW_13366	PG3S_10471	GAX99990.1	TMW67793.1	PYIR_14701	PYAP_17357	PG3S_02128	PG3S_19098	PYIR_14339	PYAP_16834	TMW63442.1	PYAR_17022	TMW62542.1	Pmyriotylum_g6947	PYIR_21650	GAX93757.1	PYIR_17940	PYAR_14603	TMW62581.1	PYIR_18241	GAX93400.1	PYIW_15564	PYAR_16830	PYIW_20104	Pmyriotylum_g6984	PYAP_22612	TMW59640.1	GAX92421.1	PYIW_15970
Py_MCL_00213	CORE	10	99	15	6	6	13	8	12	7	6	15	11	PYAP_17057	Pmyriotylum_g4250	TMW67684.1	GAY05634.1	PYAR_18781	PG3S_27039	GAY04918.1	PG3S_27599	PYU1_G014461	PYIW_24496	KAF1319453.1	KAF1319368.1	PYIR_23812	PYU1_G008246	PYIR_21297	PG3S_07752	PG3S_29246	PYIW_22039	TMW55236.1	PYAP_21402	KAF1325080.1	Pmyriotylum_g15900	Pmyriotylum_g15755	PYIW_20038	TMW55253.1	PYAR_14472	PYIR_23557	PG3S_07702	PG3S_07697	TMW55255.1	Pmyriotylum_g15896	PG3S_16869	PYU1_G008243	Pmyriotylum_g15750	PYAP_18235	KAF1325143.1
Py_MCL_00214	CORE	10	98	10	9	11	7	8	9	12	8	16	8	PYAP_23566	PYAR_20133	GAY04839.1	TMW60400.1	GAX99328.1	PG3S_28958	PYAP_16098	PG3S_11164	TMW69508.1	KAF1336454.1	PYAR_15040	PG3S_08058	Pmyriotylum_g4703	PG3S_05013	PYIW_17316	PYIR_23133	PYU1_G001696	PYU1_G002893	PYAP_19084	PYU1_G014235	PG3S_05945	TMW68485.1	KAF1332905.1	PG3S_13732	PYIR_13449	GAY04092.1	PYIR_13645	GAY04094.1	PYAP_19911	TMW65508.1	TMW68486.1	PYAP_16106	PYIR_19241	PG3S_28710	PYU1_G007714	PYIW_20723
Py_MCL_00215	CORE	10	98	12	6	7	7	9	16	9	6	21	5	PYIW_22390	PYIR_16870	KAF1336419.1	PYU1_G013177	PYU1_G003049	KAF1332835.1	PYAP_13449	Pmyriotylum_g19220	GAX97371.1	TMW56613.1	PG3S_03926	PYU1_G003898	PG3S_26286	PYIR_22260	KAF1328298.1	PYIW_13973	PYAR_17495	PYAR_17496	PYU1_G007306	PYIW_21228	KAF1314393.1	PG3S_11806	PYIR_23001	PG3S_11817	PG3S_13264	Pmyriotylum_g11722	PYAP_21740	PYAR_16995	TMW61721.1	GAX93463.1	TMW61716.1	Pmyriotylum_g12777	PG3S_08182	PYIR_25842	PG3S_18044	PG3S_18024
Py_MCL_00216	CORE	10	98	7	9	9	10	13	5	11	8	17	9	PG3S_08548	KAF1331651.1	PYAP_13645	TMW56696.1	Pmyriotylum_g19090	GAX93141.1	PYU1_G014571	PG3S_28589	PYIR_15611	PYIW_14150	PG3S_29018	PYAR_25784	TMW57213.1	Pmyriotylum_g17158	PG3S_18457	TMW60046.1	PYU1_G002092	PG3S_24471	PYAR_22022	PYIR_14118	Pmyriotylum_g12917	PYAR_18889	PYAP_21987	PYAP_19151	PG3S_04619	GAY04210.1	PYIR_14143	PYU1_G005697	PYIW_23477	GAX92749.1	PG3S_08551	PYAR_26735	PYIW_24711	PYIW_22507	KAF1325806.1	PYAP_16900
Py_MCL_00217	CORE	10	97	11	8	13	9	9	5	7	9	14	12	PYIW_25281	GAY01039.1	PYAR_17526	PG3S_23072	PYIR_14176	PG3S_29760	PYIW_16049	TMW56750.1	PYAP_20952	PYU1_G012653	KAF1323461.1	GAY01038.1	Pmyriotylum_g14929	PYAP_14491	Pmyriotylum_g12299	PYAR_21609	TMW66413.1	TMW66414.1	PYU1_G010084	GAX95971.1	KAF1316944.1	PYIR_14844	PYIW_17939	PG3S_20059	PG3S_21670	PYIR_13232	PYU1_G009421	PG3S_24260	PG3S_15637	TMW57590.1	Pmyriotylum_g10468	Pmyriotylum_g10479	TMW57593.1	Pmyriotylum_g10471	PYIR_13242	PG3S_24267
Py_MCL_00218	CORE	10	97	12	12	8	4	5	4	9	11	9	23	Pmyriotylum_g20962	KAF1331179.1	TMW59690.1	TMW59689.1	GAY02600.1	GAX97213.1	GAY05210.1	GAY06792.1	TMW57554.1	Pmyriotylum_g6842	PG3S_16621	TMW62660.1	PYU1_G011540	GAY01297.1	PYU1_G006196	Pmyriotylum_g4595	KAF1321078.1	PYAP_14413	GAY05706.1	GAX96348.1	GAY05212.1	GAY04942.1	GAY04944.1	TMW67082.1	PYU1_G006301	KAF1328716.1	GAX92380.1	Pmyriotylum_g999	PG3S_11731	GAX95070.1	PYAR_14851	PYAP_18270	PYU1_G011554	GAX94222.1	GAY01576.1	Pmyriotylum_g3865
Py_MCL_00219	CORE	10	97	15	10	12	14	7	4	5	3	21	6	PYAP_16291	Pmyriotylum_g22211	PYAR_24826	TMW59311.1	Pmyriotylum_g22208	TMW59295.1	PYAP_16309	PYAP_16311	Pmyriotylum_g22207	Pmyriotylum_g22210	Pmyriotylum_g22221	PYIR_23624	KAF1326259.1	PYAP_22788	PYIR_22231	PG3S_01898	PG3S_01896	PG3S_14288	PG3S_14279	PG3S_14241	PG3S_14244	PYIR_25047	PYU1_G009240	PG3S_01945	PG3S_01936	KAF1326204.1	GAY01282.1	PYAR_19983	GAX97853.1	PYU1_G009233	PYAR_19984	Pmyriotylum_g22222	PYAP_22792	Pmyriotylum_g22241	PYIW_24060	PYIR_21131
Py_MCL_00220	CORE	10	96	9	9	13	8	8	7	12	7	14	9	PG3S_14506	PYIR_15118	PYIW_18911	PYU1_G009508	PYAP_16658	PG3S_15722	PYIW_17571	TMW57461.1	PYU1_G002632	GAY04184.1	PYIR_16539	KAF1336032.1	PYAP_16734	PG3S_28664	GAY03010.1	Pmyriotylum_g10307	Pmyriotylum_g20826	PG3S_01254	TMW64475.1	PYAP_14485	PYAR_13961	Pmyriotylum_g12305	TMW66408.1	PYIR_21392	PYIW_14879	PG3S_20052	PG3S_21678	KAF1316919.1	PYU1_G010066	PYU1_G010063	PYU1_G015037	GAX95980.1	KAF1333795.1	PYIW_18567	PYIR_13094	Pmyriotylum_g5046
Py_MCL_00221	CORE	10	96	11	5	9	8	9	12	7	9	18	8	Pmyriotylum_g14076	PYAR_23328	TMW62114.1	PYU1_G011472	PYIR_17304	PYIW_21971	PG3S_22534	PG3S_09936	KAF1329630.1	PYU1_G007051	PYIR_19605	PYAR_19858	PYIW_14918	PG3S_00535	Pmyriotylum_g20486	KAF1332073.1	KAF1318970.1	PG3S_21084	TMW68720.1	GAY02286.1	PYAP_20695	PYAR_14536	GAX95790.1	PG3S_25088	Pmyriotylum_g14605	Pmyriotylum_g16169	PG3S_19788	KAF1316791.1	PYIR_13937	KAF1316724.1	TMW57999.1	PYAP_19228	PG3S_02364	PG3S_26868	TMW57207.1	PYAP_15567
Py_MCL_00222	CORE	10	96	11	9	10	8	11	5	11	7	13	11	GAX94223.1	PYAP_16686	TMW68037.1	Pmyriotylum_g16482	GAY05689.1	Pmyriotylum_g16448	GAY05761.1	TMW68079.1	GAY06845.1	PG3S_10283	KAF1323748.1	PYIW_21367	GAY04053.1	PYAP_15747	PYAR_13291	PYIW_14407	PYU1_G000246	PG3S_10238	PYAP_16674	PYIR_23617	PYAR_18754	GAY04056.1	PYIR_21502	PYIW_23037	PYAP_23615	KAF1323592.1	Pmyriotylum_g16328	PG3S_10416	TMW67934.1	PG3S_10412	PYIR_25690	GAX99517.1	GAY04874.1	PYIR_25523	PYU1_G000123	PYAP_19959
Py_MCL_00223	CORE	10	95	9	7	7	10	9	12	11	7	15	8	PYAP_13279	Pmyriotylum_g20638	PYAR_13801	TMW68586.1	GAX94856.1	KAF1332114.1	PYIR_23976	KAF1315208.1	PYU1_G007206	PG3S_00378	PG3S_21246	PYIW_24117	PYIW_17458	PYIW_13990	PG3S_29918	TMW64451.1	PYU1_G012146	PYU1_G012145	PYU1_G012171	PG3S_18610	PG3S_17589	KAF1326642.1	PYAR_18469	PG3S_17637	Pmyriotylum_g726	Pmyriotylum_g728	Pmyriotylum_g722	PYU1_G012172	KAF1326643.1	PG3S_17638	KAF1335605.1	KAF1326645.1	PG3S_24798	PYU1_G000919	Pmyriotylum_g2380	PYIR_25072
Py_MCL_00224	CORE	10	95	9	6	6	6	13	8	9	10	16	12	PYAP_13300	TMW56536.1	PYAR_20839	KAF1334980.1	PYIW_16794	PG3S_24837	PG3S_18209	PYU1_G004137	PYIR_16553	PYIW_21722	PYAP_22351	PG3S_14067	PYU1_G002658	PYIR_21531	TMW65278.1	Pmyriotylum_g4303	PG3S_05586	PYAR_21538	GAY04598.1	TMW69524.1	Pmyriotylum_g3155	GAY06015.1	PYIW_14967	KAF1336514.1	PYU1_G014220	PG3S_08074	PYAR_14776	PG3S_11151	PYIR_23948	PYU1_G014589	Pmyriotylum_g19071	PYAP_13674	PYIR_20965	PYAR_13755	GAY04679.1	TMW56710.1
Py_MCL_00225	CORE	10	95	8	7	12	10	9	10	9	8	13	9	PYAP_14500	TMW63843.1	PYU1_G012846	PYIW_20298	PYIR_16829	PYAR_21549	PG3S_15351	PG3S_12270	GAX92478.1	Pmyriotylum_g368	PYIW_19223	PG3S_22562	PYIR_20641	PG3S_09918	PYU1_G011440	KAF1329661.1	PYAP_18315	TMW62094.1	Pmyriotylum_g14100	GAY02986.1	PYIW_22612	KAF1315518.1	PYU1_G000193	PYIR_20564	Pmyriotylum_g16405	PG3S_10321	TMW67995.1	PYAP_20829	PYIR_21473	GAX96160.1	PG3S_17908	PG3S_10756	PYU1_G008936	KAF1329354.1	Pmyriotylum_g4193	PYAP_15025
Py_MCL_00226	CORE	10	95	17	10	10	9	8	6	7	8	9	11	KAF1329907.1	PYAR_14873	PYAP_17266	Pmyriotylum_g12639	PG3S_04849	PG3S_18173	TMW60249.1	PYIR_13567	PYIW_14977	Pmyriotylum_g14985	GAX94477.1	KAF1318366.1	PYIR_13569	KAF1327278.1	PYAP_19086	GAY03668.1	PG3S_25029	PYIW_16160	PG3S_29155	Pmyriotylum_g15000	Pmyriotylum_g14996	PYAR_24188	PYIR_17720	PYU1_G001850	PYU1_G010011	PYAP_24981	PYIW_19838	PYAR_19627	Pmyriotylum_g13434	Pmyriotylum_g13433	Pmyriotylum_g13435	TMW58180.1	PYU1_G012268	PYIR_23362	KAF1327290.1	PYAP_24203
Py_MCL_00227	CORE	10	95	12	8	11	7	10	8	8	8	16	7	Pmyriotylum_g3620	PYAR_18220	PYAP_14594	TMW64981.1	PYIR_16940	PYIW_23831	KAF1322549.1	PYU1_G010670	GAY02680.1	PG3S_04148	PYAP_17497	PYAP_18035	PG3S_08982	PG3S_06656	PG3S_07347	PYAR_19851	PYU1_G012440	PG3S_04913	PG3S_28478	PG3S_21264	KAF1329157.1	PG3S_25959	PG3S_02677	PYIW_15406	KAF1332336.1	PG3S_14834	PYAP_18731	PG3S_17199	TMW61129.1	PYIR_22576	PYAR_13190	KAF1318882.1	GAY04639.1	GAX99483.1	TMW60307.1	GAX96863.1
Py_MCL_00228	CORE	10	95	10	7	5	9	7	12	7	8	18	12	KAF1331226.1	PYIR_18819	KAF1336816.1	PYU1_G013739	PG3S_15032	PG3S_17002	PYU1_G004745	KAF1330764.1	TMW56016.1	PG3S_16839	PYU1_G006179	PYIR_14417	PYIR_16349	PYAR_16823	GAX97197.1	GAX96727.1	PYIW_21046	TMW67527.1	PYAP_24181	PYAR_13202	PYIW_21408	GAY05309.1	GAY02265.1	Pmyriotylum_g6209	PYIW_15037	PYU1_G004546	KAF1330886.1	PYAP_17526	Pmyriotylum_g6859	TMW62641.1	PG3S_17371	PYIW_13330	PG3S_16592	PYIR_19302	PG3S_16595	Pmyriotylum_g997
Py_MCL_00229	CORE	10	94	10	8	9	8	8	16	7	9	13	6	PYU1_G000314	KAF1335827.1	TMW68111.1	PYAR_16476	PYAP_14910	PYIR_21574	Pmyriotylum_g18813	TMW68330.1	GAY00294.1	PYU1_G007559	PG3S_00098	PG3S_20496	KAF1320340.1	PYIW_18398	KAF1326318.1	KAF1322637.1	Pmyriotylum_g11152	Pmyriotylum_g16574	PYAP_21657	TMW68142.1	PYAR_21718	PYIR_15872	KAF1319645.1	KAF1319616.1	KAF1320352.1	PYAP_21648	PYIW_19911	PYU1_G007551	KAF1320431.1	PYAR_25128	TMW68147.1	PYAR_23732	KAF1319528.1	KAF1323644.1	PYAP_15088	PG3S_10183
Py_MCL_00230	CORE	10	94	4	6	4	10	14	8	8	3	32	5	PG3S_30243	PG3S_01158	TMW64578.1	PYIW_23471	PYAP_21623	Pmyriotylum_g21143	GAY03113.1	GAY03116.1	GAY03121.1	TMW64681.1	TMW64680.1	Pmyriotylum_g21142	PYAP_24459	GAY03117.1	PG3S_11358	PG3S_11356	PYU1_G011731	PG3S_07857	PG3S_11357	KAF1327770.1	PYAP_23124	PG3S_01007	PG3S_21862	PG3S_07856	PYIW_26170	PYIR_19481	PYIR_24226	PYAP_22398	Pmyriotylum_g21001	PG3S_11359	PYAP_22436	PYIR_18376	PYAP_23123	PYIR_22206	KAF1335847.1	KAF1327769.1
Py_MCL_00231	CORE	10	94	5	5	4	12	9	12	13	5	23	6	GAY03177.1	PYAP_15995	GAY03858.1	PYIW_19681	Pmyriotylum_g5833	TMW65139.1	PYAR_15569	PYIR_24368	PG3S_04117	PYU1_G010717	KAF1322507.1	TMW65143.1	Pmyriotylum_g5834	TMW57588.1	PYIW_24134	PG3S_24256	PYU1_G009415	Pmyriotylum_g10496	PYIR_13198	PG3S_15635	GAX95250.1	PYAP_19713	GAX95255.1	PYAR_22069	PG3S_08950	PYU1_G010716	PYAR_15570	PYIR_24610	PG3S_04105	PG3S_08938	PYAP_18950	PYAR_15631	Pmyriotylum_g11517	TMW64165.1	KAF1320986.1	PYU1_G006630
Py_MCL_00232	CORE	10	94	9	12	7	9	8	8	9	9	16	7	PYIR_16964	PG3S_06286	PG3S_14534	PYAP_18820	KAF1333565.1	PYIR_17282	PYAP_17343	Pmyriotylum_g16260	TMW67753.1	PG3S_10513	PYU1_G000022	PYIR_24261	PYIW_21573	GAY01554.1	PYAR_24968	PG3S_10511	Pmyriotylum_g2979	PYAP_22925	PYU1_G007934	PYIW_19686	PG3S_25446	PG3S_12770	PYAR_22606	GAY04808.1	KAF1333369.1	TMW69263.1	PYAR_17277	GAY00903.1	PYIR_24211	PYIR_23394	PYAP_20837	TMW59524.1	PYAR_21417	TMW60025.1	PYAR_14292	PG3S_04623
Py_MCL_00233	CORE	10	94	20	11	18	6	6	3	5	6	11	8	PYAP_14226	GAY01141.1	GAY01136.1	PYIR_23473	PYU1_G006995	KAF1331980.1	PG3S_00569	PG3S_21046	PYAR_16955	PYU1_G006994	PYIR_14712	PYIW_19779	PYAP_16455	PG3S_25912	Pmyriotylum_g14669	TMW58070.1	Pmyriotylum_g14667	PG3S_19836	PG3S_19826	PG3S_19834	PYAP_22417	PG3S_19837	Pmyriotylum_g14668	GAX95839.1	TMW61508.1	PG3S_25911	PYIW_19816	PG3S_15924	PYAR_16789	GAY00201.1	PYAR_17701	TMW63531.1	PYU1_G003678	PYAP_18157	PG3S_21414	Pmyriotylum_g13670
Py_MCL_00234	CORE	10	94	10	9	8	9	9	11	9	5	18	6	PYAP_21452	PYAP_16818	Pmyriotylum_g19557	PYAR_13417	GAY05837.1	GAX95327.1	TMW64232.1	PYU1_G004248	PG3S_03566	KAF1334913.1	PG3S_19237	PYIR_24761	PYU1_G004247	KAF1334725.1	PG3S_03565	PYIR_25227	GAY05398.1	PG3S_01371	PG3S_01381	PG3S_05155	PG3S_05154	Pmyriotylum_g8179	PG3S_05165	PG3S_24095	PG3S_01366	Pmyriotylum_g22312	TMW59664.1	KAF1317010.1	PYAP_23485	PYAP_20389	PYAR_24535	KAF1317014.1	KAF1325372.1	PYU1_G001547	KAF1325312.1	KAF1317015.1
Py_MCL_00235	CORE	10	93	12	8	6	8	8	6	9	14	17	5	PYAP_13783	Pmyriotylum_g6467	PG3S_25362	PG3S_19463	PYIW_18270	PYU1_G011155	PG3S_25347	PYIW_16363	PYIR_19506	PG3S_19472	KAF1322883.1	PYIR_24628	PYAP_13804	PYAR_14976	Pmyriotylum_g6478	TMW62037.1	Pmyriotylum_g6481	GAY03935.1	TMW62036.1	PYU1_G011144	KAF1322866.1	GAY03922.1	GAY03798.1	PYAR_19678	Pmyriotylum_g6535	PYIR_22408	PG3S_19502	Pmyriotylum_g6536	Pmyriotylum_g6528	PG3S_25325	PYU1_G011134	KAF1322925.1	PYIW_17918	PYU1_G015030	TMW62006.1	TMW59867.1
Py_MCL_00236	CORE	10	93	7	6	7	7	9	7	11	12	26	1	PYAP_18319	Pmyriotylum_g2102	TMW60952.1	KAF1315260.1	PYU1_G001154	PG3S_30190	PG3S_02800	PYIR_17493	PYIW_19263	KAF1336713.1	KAF1336716.1	KAF1336712.1	TMW69546.1	PYU1_G014195	PYU1_G014190	TMW69550.1	TMW69544.1	PG3S_05920	PG3S_13760	KAF1336717.1	PYIR_24961	Pmyriotylum_g3174	PYIR_24865	TMW69545.1	PYU1_G014194	PYIW_21561	PG3S_11119	Pmyriotylum_g3181	PYU1_G014191	PYAP_21247	PG3S_08125	PG3S_08127	PG3S_08126	PG3S_08128	KAF1336718.1	Pmyriotylum_g3182
Py_MCL_00237	CORE	10	92	7	6	7	11	9	7	10	12	15	8	GAY05762.1	PYAP_15438	Pmyriotylum_g4666	PYAR_15192	TMW65502.1	GAY05093.1	PYU1_G002899	PG3S_13823	PG3S_05850	KAF1332904.1	PYIR_19438	PYIW_25219	PG3S_22982	PG3S_26928	KAF1323436.1	PYU1_G012744	TMW56869.1	PYIR_14516	PYU1_G013429	PG3S_29662	PG3S_29664	PG3S_29663	KAF1330461.1	PG3S_09713	KAF1330336.1	GAX98221.1	Pmyriotylum_g11027	PYAR_16612	PG3S_29669	PG3S_09717	TMW61308.1	Pmyriotylum_g17475	PYU1_G013428	Pmyriotylum_g17476	TMW60981.1	TMW58743.1
Py_MCL_00238	CORE	10	92	7	5	5	9	7	9	10	6	26	8	PYAP_13313	Pmyriotylum_g19317	PYAR_23655	GAY01936.1	TMW56512.1	TMW56510.1	TMW56511.1	PYU1_G004112	KAF1334788.1	PYIW_20700	PYIR_22256	PG3S_03744	PG3S_19408	PYIW_25487	GAY01757.1	PYU1_G004126	GAY01763.1	Pmyriotylum_g19302	KAF1334903.1	PYU1_G004128	PYU1_G004127	GAY06077.1	TMW56527.1	GAX97167.1	KAF1334804.1	PYIR_23910	PYIW_27656	PYIR_23911	PYIR_24062	PYIW_24674	PYAP_13318	PG3S_19387	PG3S_19391	PG3S_03721	PG3S_03715	PG3S_19390
Py_MCL_00239	CORE	10	92	8	8	8	8	9	8	8	8	19	8	PYAP_13365	Pmyriotylum_g3493	TMW64857.1	GAX96613.1	PYAR_15419	KAF1329013.1	PYU1_G008520	PG3S_09280	PG3S_04427	PYIR_23865	PYIW_23279	PYAP_17538	PG3S_03626	PG3S_19304	GAY03042.1	PYIR_15841	PYU1_G004199	TMW56363.1	KAF1334940.1	Pmyriotylum_g19425	TMW60060.1	GAX98284.1	PYIW_13438	PG3S_04597	PYIW_15716	PG3S_24453	TMW59982.1	Pmyriotylum_g13109	PYIR_17565	PYAR_15046	PG3S_24417	PYIR_21429	PYAP_21735	KAF1325801.1	PG3S_04558	PYAP_25286
Py_MCL_00240	CORE	10	91	6	4	4	20	14	6	15	5	13	4	PYAR_16827	PYIR_22105	TMW59037.1	PG3S_04520	PYIR_25327	PYU1_G014819	PG3S_16425	KAF1314208.1	PYU1_G007233	PYU1_G009564	PYIR_22103	KAF1324327.1	PYU1_G014828	PG3S_23211	PG3S_28401	Pmyriotylum_g21871	GAY01392.1	PG3S_16419	PG3S_16411	PYU1_G009560	KAF1324328.1	PYAP_14307	PYIW_23056	PYU1_G014829	PYIR_22589	PYIR_19116	PG3S_06410	PG3S_06385	PYIR_24929	PYIR_22591	PG3S_06418	PYU1_G009565	PYU1_G009570	PYIR_22590	PYU1_G009569	GAX97273.1
Py_MCL_00241	CORE	10	91	24	11	2	9	5	13	10	3	4	10	PYU1_G004907	PYAP_17988	Pmyriotylum_g20972	Pmyriotylum_g20973	PYAP_22800	Pmyriotylum_g20975	Pmyriotylum_g20974	Pmyriotylum_g20968	Pmyriotylum_g20971	Pmyriotylum_g20969	PYAP_22902	PYAP_22957	Pmyriotylum_g20976	Pmyriotylum_g300	PYAP_19585	Pmyriotylum_g465	Pmyriotylum_g464	Pmyriotylum_g466	Pmyriotylum_g299	PYAP_24914	PYAP_24542	PG3S_20885	Pmyriotylum_g296	PG3S_20877	PYAP_24062	PG3S_20884	PG3S_20883	KAF1313158.1	TMW56788.1	KAF1333217.1	Pmyriotylum_g6343	KAF1324032.1	PYU1_G004912	Pmyriotylum_g18339	KAF1324029.1	PYU1_G004913
Py_MCL_00242	CORE	10	91	17	4	7	8	6	7	12	5	20	5	PYAP_13571	Pmyriotylum_g5947	TMW65228.1	GAX99667.1	PG3S_08857	PG3S_08856	PG3S_04031	PG3S_04030	PG3S_04028	PYIR_18724	PG3S_08853	PYU1_G010783	PYAR_15171	KAF1322089.1	KAF1322091.1	Pmyriotylum_g18070	PYU1_G010786	TMW59203.1	TMW59204.1	PG3S_24558	PG3S_22046	PG3S_24559	PYU1_G000491	PYIR_23346	PYAR_18976	GAX93243.1	PG3S_08852	PG3S_22045	PYU1_G010787	PG3S_22043	PYIR_23347	Pmyriotylum_g18076	PYIW_21469	Pmyriotylum_g18052	Pmyriotylum_g18077	PYIW_26931
Py_MCL_00243	DISPENSABLE	9	91	13	5	6	4	2	10	15	14	22	0	PG3S_28808	Pmyriotylum_g1867	PYAP_22768	PYAP_22770	TMW58408.1	Pmyriotylum_g1869	TMW56730.1	TMW58409.1	TMW58404.1	PYAR_19388	PYU1_G014278	PYAR_19603	Pmyriotylum_g1874	TMW58405.1	Pmyriotylum_g1879	PG3S_29587	Pmyriotylum_g1871	PYAP_23956	KAF1331436.1	PYU1_G014269	PYU1_G014279	TMW58400.1	PYU1_G014271	PYAR_25237	KAF1331435.1	TMW58406.1	TMW58415.1	PG3S_29569	PG3S_26004	PG3S_29586	Pmyriotylum_g1884	KAF1331439.1	PG3S_28823	PYAR_22921	Pmyriotylum_g1870	PYU1_G014277
Py_MCL_00244	CORE	10	90	23	5	7	8	5	13	6	8	12	3	TMW65473.1	PYAP_19368	PYAP_19369	PYAR_25321	KAF1335842.1	TMW64647.1	PYU1_G002449	Pmyriotylum_g21080	PYAR_25524	Pmyriotylum_g21081	PG3S_21837	PG3S_01031	PG3S_01028	PYIW_22125	PYIR_26703	GAX95000.1	PG3S_21832	Pmyriotylum_g14825	TMW57932.1	PYAR_18737	PYIR_24941	Pmyriotylum_g14819	TMW55425.1	PYAR_20977	PYIW_25695	Pmyriotylum_g20288	PYAP_22707	GAY05968.1	Pmyriotylum_g20258	Pmyriotylum_g20254	Pmyriotylum_g20250	Pmyriotylum_g20246	PG3S_07886	PYAP_21162	TMW55431.1	Pmyriotylum_g3324
Py_MCL_00245	CORE	10	90	6	8	8	6	8	8	9	9	15	13	PYAP_13212	PYAP_13217	Pmyriotylum_g9770	PYAR_18374	PYIW_14933	GAY02946.1	GAY02948.1	PYIW_14934	PYIR_25093	PG3S_06960	PYIR_15078	PG3S_07030	PG3S_07050	PG3S_06975	PG3S_07034	GAX96175.1	PYU1_G012335	PG3S_06886	PG3S_06882	PG3S_07124	PG3S_07128	PYIR_22318	PYIR_24134	PYIR_19572	PYU1_G010437	TMW68035.1	GAX98470.1	PYU1_G010440	PYIR_24731	TMW65950.1	PG3S_24995	PYIW_14935	GAX96176.1	TMW68042.1	PYIW_16405	PG3S_25012
Py_MCL_00246	CORE	10	90	8	8	3	6	6	9	9	8	24	9	PG3S_06758	PG3S_07250	PYIW_15318	PYAP_15623	PYU1_G005394	PYU1_G006949	PYU1_G006946	KAF1330067.1	TMW68849.1	TMW63349.1	Pmyriotylum_g15350	Pmyriotylum_g15341	GAX98686.1	GAX97454.1	PG3S_29318	PG3S_29314	PG3S_29306	PG3S_18998	PG3S_18988	PG3S_02242	PG3S_02227	PG3S_00706	PG3S_00702	PG3S_00698	PG3S_00695	PYAR_15698	PYAP_16233	KAF1332212.1	KAF1332077.1	PYAP_18386	TMW66190.1	Pmyriotylum_g9552	Pmyriotylum_g15420	GAX93015.1	PYAR_18536	PYU1_G011238
Py_MCL_00247	DISPENSABLE	8	90	3	3	7	0	3	50	9	0	14	1	PYAP_20198	KAF1317225.1	KAF1325674.1	KAF1326944.1	KAF1326490.1	KAF1326863.1	KAF1331622.1	KAF1331619.1	KAF1326871.1	KAF1325676.1	KAF1325586.1	KAF1325683.1	KAF1325663.1	KAF1313197.1	KAF1325678.1	KAF1313191.1	KAF1325680.1	KAF1325679.1	KAF1317238.1	KAF1317228.1	KAF1325675.1	KAF1317229.1	KAF1325670.1	KAF1325592.1	KAF1326603.1	KAF1331618.1	KAF1326864.1	KAF1326945.1	KAF1326946.1	KAF1326870.1	KAF1326947.1	PYAP_23293	KAF1326966.1	PYU1_G014883	PYU1_G014951	PYU1_G015260
Py_MCL_00248	CORE	10	89	9	7	6	8	7	10	9	8	16	9	Pmyriotylum_g3115	PYAP_20044	PG3S_08175	PYIR_16878	TMW69488.1	PG3S_11053	GAY02772.1	PYIR_17243	KAF1336639.1	PYU1_G013188	PYAR_23787	PYU1_G013110	KAF1336557.1	GAX99192.1	GAY06290.1	PYAP_13933	Pmyriotylum_g3060	PYAR_23389	TMW69440.1	GAX97010.1	PG3S_10996	PG3S_08242	TMW65758.1	PYAP_14090	PYAR_13310	PG3S_06042	GAY04417.1	KAF1332833.1	PYU1_G003051	PYU1_G009020	PYIR_17187	PG3S_24125	PYIW_17707	Pmyriotylum_g4869	TMW69236.1	PYAP_14217
Py_MCL_00249	CORE	10	89	15	3	3	14	5	10	9	7	21	2	PYAP_13496	KAF1329574.1	Pmyriotylum_g14055	PG3S_22499	PG3S_09971	PYU1_G011447	PYIR_19955	TMW62138.1	KAF1333304.1	PYIR_22283	TMW69147.1	PG3S_12899	PG3S_12894	PYU1_G007837	Pmyriotylum_g5386	Pmyriotylum_g5384	PYIW_16083	PG3S_27140	Pmyriotylum_g5388	Pmyriotylum_g14206	TMW56188.1	PG3S_16774	Pmyriotylum_g12928	PYU1_G008191	Pmyriotylum_g5385	PYIW_18706	KAF1315603.1	Pmyriotylum_g5387	PYIR_25299	Pmyriotylum_g5382	PG3S_07694	PYU1_G014127	PYIW_17999	Pmyriotylum_g5391	PG3S_15078	PYU1_G008196
Py_MCL_00250	CORE	10	89	7	7	8	5	5	1	7	18	12	19	PYAP_13805	PYAR_17640	Pmyriotylum_g6494	Pmyriotylum_g6495	Pmyriotylum_g6205	Pmyriotylum_g6203	Pmyriotylum_g15344	PYAP_23647	TMW62022.1	KAF1320934.1	PYU1_G001300	Pmyriotylum_g6201	PYIR_20093	GAY02707.1	TMW62013.1	TMW64924.1	PYAP_24485	TMW64923.1	PYAR_13926	TMW62012.1	PG3S_23426	TMW58048.1	GAY03750.1	TMW58049.1	PG3S_11960	PG3S_07903	PG3S_11968	PG3S_11970	PG3S_23434	PG3S_23419	PG3S_11320	TMW58052.1	TMW58065.1	PG3S_17981	PG3S_11888	PYIW_20884
Py_MCL_00252	CORE	10	89	9	6	3	17	15	3	15	6	7	8	PYAP_23541	GAX98299.1	PYAR_23491	Pmyriotylum_g10146	PYIW_25140	Pmyriotylum_g12861	Pmyriotylum_g12043	Pmyriotylum_g7203	PYAP_24452	GAY05784.1	PG3S_06116	PYAP_24476	PYIW_25481	PYIW_14753	PYIW_23627	PYAR_26426	GAX99104.1	GAY04529.1	PG3S_14723	Pmyriotylum_g10531	GAY01158.1	Pmyriotylum_g17212	PYIW_26052	PG3S_02613	PYIW_17040	PYIW_25306	PYAR_26594	PYIW_26007	Pmyriotylum_g1734	PG3S_16220	PYIW_26309	Pmyriotylum_g14988	GAY00928.1	PYIW_18032	PYAP_23542	PG3S_01582
Py_MCL_00251	DISPENSABLE	4	89	47	1	1	0	0	0	0	0	0	40	GAY05485.1	Pmyriotylum_g5371	Pmyriotylum_g10597	PYAP_23289	GAY00574.1	GAY05793.1	Pmyriotylum_g8331	GAX99105.1	GAY06916.1	Pmyriotylum_g16809	PYAR_22356	GAY05747.1	GAX98556.1	Pmyriotylum_g1050	GAY04655.1	GAY05783.1	GAY06380.1	GAY06658.1	GAX98557.1	GAY04727.1	GAY02022.1	GAY03743.1	GAY03744.1	GAY05002.1	Pmyriotylum_g13339	Pmyriotylum_g620	Pmyriotylum_g567	Pmyriotylum_g5373	Pmyriotylum_g8005	Pmyriotylum_g16142	Pmyriotylum_g3262	Pmyriotylum_g16042	Pmyriotylum_g3272	Pmyriotylum_g3279	Pmyriotylum_g568	Pmyriotylum_g1370
Py_MCL_00253	CORE	10	88	14	6	6	12	4	11	10	9	13	3	PYIR_17872	PYIW_19305	PYAP_22586	PYAR_22035	TMW68261.1	PYAP_14502	TMW66421.1	Pmyriotylum_g12292	PYIR_14837	PYU1_G010072	PG3S_20043	KAF1316898.1	PYIW_15485	PYAR_14660	PG3S_21689	PG3S_21687	PYIW_19306	GAX96383.1	PYIR_17874	PG3S_00029	Pmyriotylum_g18894	KAF1319638.1	PG3S_20420	PYU1_G007469	TMW68266.1	PYAP_22590	PYAR_21064	PYU1_G007467	PG3S_00028	PG3S_20418	Pmyriotylum_g18903	PYAP_19171	PYIR_17876	Pmyriotylum_g18889	Pmyriotylum_g18886	GAX96389.1
Py_MCL_00254	CORE	10	88	8	10	8	8	8	7	8	8	16	7	GAX93147.1	PYAP_13666	TMW56699.1	Pmyriotylum_g19086	PYIR_15621	PG3S_29015	PYIW_14156	PYU1_G014577	PG3S_28586	PYAR_13761	PYIR_14028	PYU1_G004303	KAF1334859.1	PYIW_25161	PG3S_29830	PG3S_03503	Pmyriotylum_g19449	GAX98704.1	TMW56338.1	PYAR_24056	PYAP_16199	PYIW_14985	GAY02842.1	TMW60913.1	PYU1_G010172	Pmyriotylum_g2167	PYIR_17429	PG3S_19986	PYIW_20169	PYIR_14784	PG3S_26369	PG3S_02835	PYU1_G001122	PYAR_13272	PYAP_21818	PYAP_21976
Py_MCL_00255	CORE	10	88	8	7	8	7	7	7	6	7	20	11	GAX94082.1	PYAR_19948	PYAP_19271	PYAP_13920	Pmyriotylum_g3074	TMW69453.1	PYAR_22033	PYIR_17249	KAF1336362.1	PYIW_14529	PG3S_11013	PG3S_08230	PYU1_G013097	GAX97000.1	PYU1_G014164	KAF1330699.1	PYIW_19487	PYAR_15032	PYIR_13851	GAX93665.1	PG3S_16740	PYAP_17499	PG3S_27115	TMW56287.1	GAY04510.1	PG3S_11017	Pmyriotylum_g5583	PG3S_08225	Pmyriotylum_g16826	Pmyriotylum_g11871	PYIR_23436	TMW61843.1	PYAP_22478	PYU1_G007218	Pmyriotylum_g12009	TMW61839.1
Py_MCL_00256	CORE	10	88	8	7	6	9	7	7	8	7	20	9	Pmyriotylum_g9681	TMW66060.1	PYAR_21001	PYU1_G000611	KAF1335484.1	PYU1_G010566	Pmyriotylum_g9682	GAX94618.1	PYAP_14773	Pmyriotylum_g17260	TMW57282.1	PYAR_17899	PYU1_G005615	PYIR_15980	PG3S_21489	PG3S_08466	KAF1336480.1	PYIW_18368	GAY07006.1	PYIR_13879	PYU1_G014171	KAF1330867.1	PG3S_16731	TMW56294.1	Pmyriotylum_g5590	PYIW_20586	PG3S_27104	PYAR_15186	GAY03302.1	PYAR_15029	Pmyriotylum_g4187	GAX93670.1	TMW66706.1	KAF1323079.1	PYAP_21573	PG3S_27625
Py_MCL_00257	CORE	10	88	8	8	8	6	7	7	7	9	21	7	GAY01099.1	PYAP_14056	TMW58724.1	Pmyriotylum_g1541	PYU1_G010207	KAF1316536.1	PG3S_19910	PG3S_21806	PG3S_21804	PYIW_20058	PG3S_19908	PYAR_25467	PYIR_23989	Pmyriotylum_g15597	PYIW_17425	PYAP_17381	GAY01417.1	PYU1_G010212	PG3S_07481	PYIR_19111	Pmyriotylum_g12109	PG3S_15295	TMW55403.1	TMW66531.1	PG3S_21797	KAF1316520.1	KAF1315993.1	PG3S_19925	PYIW_18353	TMW66535.1	TMW66534.1	Pmyriotylum_g12116	PYAP_22534	PYAP_22536	KAF1316534.1	PYIW_20060
Py_MCL_00259	CORE	10	88	10	8	6	8	7	6	8	8	16	11	PYAP_15641	PYAR_16145	TMW63341.1	Pmyriotylum_g15360	PYIW_19514	PG3S_02255	PG3S_18975	PYIR_15011	PYU1_G005405	KAF1330062.1	GAX98682.1	PYU1_G008180	KAF1328532.1	TMW55300.1	PYIR_17646	GAY06225.1	GAY03812.1	PG3S_15094	PG3S_07677	Pmyriotylum_g15956	Pmyriotylum_g15686	PYAR_18238	PYAP_22621	TMW69020.1	Pmyriotylum_g18481	GAX93825.1	KAF1333405.1	PG3S_20248	PG3S_20233	PG3S_12969	PYIR_15307	PYIW_22733	PYU1_G007788	PYIR_20218	PYIW_19067	PYAP_21504
Py_MCL_00258	DISPENSABLE	9	88	5	6	12	0	5	8	4	1	34	13	PG3S_06699	PYAP_16358	PYAR_25716	PYAR_21912	PYAR_15410	PYIW_25751	PYAP_24974	GAY05646.1	KAF1318714.1	PYU1_G003442	PG3S_00814	PYAR_21665	PG3S_19262	PYAR_26227	PYIW_23879	KAF1335834.1	KAF1318332.1	PG3S_03255	PG3S_03247	GAX95539.1	PYAP_25139	KAF1329633.1	PG3S_28884	PG3S_22103	KAF1313229.1	PG3S_28881	PG3S_17081	PG3S_17916	PG3S_01626	GAX96408.1	PG3S_27134	GAY04617.1	PG3S_25101	PYAP_24602	PYAR_25224	PYAR_22117
Py_MCL_00260	CORE	10	87	8	10	9	9	11	7	8	4	10	11	PYAR_14255	PYIW_26291	PG3S_29108	Pmyriotylum_g10515	PYAP_19717	TMW55919.1	GAX92613.1	PG3S_14604	PG3S_06210	PYAP_18717	PYU1_G004523	TMW58376.1	Pmyriotylum_g1935	PYAR_21429	GAY00974.1	PYIR_14373	PYAP_17213	PYIW_15338	PYIW_18839	KAF1326534.1	PYIR_19765	PYU1_G014622	GAY00667.1	PYAP_23481	PYIW_14824	PYAP_21999	PG3S_27872	PYIR_15896	GAY05232.1	PYIR_13202	GAX96256.1	PG3S_15627	GAX96269.1	PG3S_15841	PYIW_24520	PG3S_24248
Py_MCL_00261	CORE	10	87	10	8	8	8	8	6	7	5	19	8	PYAP_13708	Pmyriotylum_g319	PYAR_22671	TMW63784.1	PYIW_21333	PG3S_15394	PG3S_12312	GAX92517.1	KAF1332415.1	PG3S_12306	PYAR_19395	PG3S_15387	PYU1_G012790	PYIR_13463	Pmyriotylum_g14141	PYIW_25726	GAX99534.1	Pmyriotylum_g302	PYIW_21879	PYU1_G012789	PYAR_24838	PG3S_15393	PG3S_15388	PG3S_12307	TMW63782.1	KAF1332413.1	TMW63783.1	PYIR_25689	PYIR_13467	GAX92552.1	PYAR_18656	PYIW_26045	Pmyriotylum_g7563	PYAP_20109	PYIW_26044	TMW58339.1
Py_MCL_00262	CORE	10	87	6	8	4	3	4	11	11	8	24	8	PYAP_16744	Pmyriotylum_g5184	PYAR_18751	TMW56012.1	PYIR_26746	PG3S_14634	PG3S_14630	PG3S_06193	PG3S_06189	PYIW_15035	PYU1_G010256	PYU1_G010255	KAF1333961.1	KAF1333958.1	KAF1333589.1	KAF1330728.1	PYU1_G004550	Pmyriotylum_g22579	Pmyriotylum_g22578	GAY00039.1	PG3S_22241	PG3S_22236	PG3S_22229	PG3S_22228	PG3S_22226	PG3S_22216	PG3S_10077	PG3S_10069	PG3S_10067	PG3S_10065	PG3S_10063	PG3S_10056	PYAP_21450	PYAP_21448	TMW59619.1	TMW59617.1
Py_MCL_00263	CORE	10	86	8	7	9	8	10	6	8	8	14	8	PG3S_30038	PYAR_17342	GAX98879.1	PYAP_15194	Pmyriotylum_g1399	PYAR_21865	TMW62784.1	KAF1321142.1	PYU1_G006281	PYIR_22771	PG3S_17276	PG3S_16703	PYIW_15724	PYU1_G008689	KAF1334258.1	PG3S_09509	PYIW_13388	PYIR_13739	TMW62958.1	PYAP_17919	Pmyriotylum_g7789	GAX92139.1	PG3S_26191	PYAR_20972	PYU1_G001704	PYIR_13442	PYAR_15041	PG3S_28974	PG3S_05004	TMW60387.1	GAX99332.1	Pmyriotylum_g12511	KAF1329697.1	KAF1330315.1	PYAP_18089	PYIW_14553
Py_MCL_00264	CORE	10	86	10	7	6	8	9	9	8	8	14	7	PG3S_20745	PYAR_14802	KAF1335331.1	PG3S_03274	PYAP_13477	Pmyriotylum_g14047	PYAR_15083	TMW62150.1	GAY03410.1	PYU1_G011455	PG3S_22519	PG3S_09955	PYIW_19113	KAF1329675.1	PYU1_G009989	PYIW_14783	PYIR_13613	PG3S_25892	PG3S_19863	KAF1318353.1	Pmyriotylum_g14686	TMW58062.1	GAY03866.1	GAY01470.1	PYU1_G005247	KAF1324572.1	PG3S_02090	PG3S_19132	PYAP_21008	TMW63152.1	Pmyriotylum_g15220	PYIW_14642	PYAR_13478	PYIR_19814	GAX93431.1	PYAP_15598
Py_MCL_00265	CORE	10	86	8	6	10	10	11	7	6	4	18	6	PYIR_15377	KAF1328357.1	Pmyriotylum_g19204	PYAR_19359	TMW56622.1	PG3S_26295	PYU1_G003913	PG3S_03935	PYIW_13977	PYIR_22629	PYIR_16182	KAF1329834.1	Pmyriotylum_g21468	GAX94447.1	TMW60282.1	Pmyriotylum_g12609	Pmyriotylum_g8181	PYAP_21302	PG3S_28454	PYIR_24303	PG3S_30820	PG3S_04881	PYIW_15407	Pmyriotylum_g12608	PG3S_24643	PG3S_24647	PYAP_24492	PG3S_02642	Pmyriotylum_g12607	PG3S_21301	PG3S_28417	PYAP_20279	KAF1332383.1	PG3S_21254	PG3S_02686	PYAR_22927
Py_MCL_00266	CORE	10	86	6	7	9	4	6	1	7	21	22	3	PYAP_13944	PYAP_13985	Pmyriotylum_g17760	TMW69457.1	PYAR_23386	TMW69329.1	TMW67326.1	TMW67322.1	TMW67323.1	TMW69334.1	TMW69331.1	GAY02786.1	TMW59559.1	TMW69696.1	GAX96100.1	GAY01472.1	KAF1334387.1	TMW69332.1	PYAR_16837	PYU1_G013724	PYAR_16842	PYAP_24545	PG3S_22689	PG3S_26160	Pmyriotylum_g19909	PG3S_26178	PG3S_26174	PYIR_24021	PG3S_09431	PG3S_09498	PG3S_09449	PYAR_16844	PYAR_23015	PYAR_20790	Pmyriotylum_g3985	PYIW_22135
Py_MCL_00267	CORE	10	86	9	7	11	7	8	4	5	3	20	12	PYAP_14624	Pmyriotylum_g16884	PYAR_26339	TMW56949.1	PYIR_20993	PYAP_17165	Pmyriotylum_g16885	PG3S_24020	PG3S_24015	PYAR_17740	PG3S_22935	KAF1327964.1	PYU1_G010993	PYAP_14639	PYIW_27677	GAX94272.1	Pmyriotylum_g16874	PG3S_30751	PG3S_07825	Pmyriotylum_g16881	PG3S_30765	GAX97473.1	TMW56948.1	PG3S_24019	PG3S_24016	Pmyriotylum_g16888	PYU1_G010992	KAF1328048.1	PG3S_22932	GAX97474.1	PYAR_17431	PYAP_14640	PYAR_17739	Pmyriotylum_g13803	GAX97477.1	PG3S_30816
Py_MCL_00268	CORE	10	85	7	8	8	9	9	7	8	8	12	9	PYAP_13196	PYAP_17261	Pmyriotylum_g9705	PYAR_23602	KAF1334431.1	PG3S_07085	PG3S_06926	PYIR_14893	PYIW_22203	PYIW_15922	TMW66023.1	TMW62009.1	PYAR_14180	PYU1_G000425	PYU1_G000423	PYU1_G010487	PG3S_07078	PG3S_06933	PG3S_24378	KAF1328164.1	KAF1328163.1	KAF1334434.1	TMW68194.1	TMW64158.1	Pmyriotylum_g16721	Pmyriotylum_g11509	PYAP_18951	GAY03155.1	PYAR_16376	PYIR_20595	PYU1_G001252	Pmyriotylum_g21997	PG3S_05461	PG3S_01657	TMW59566.1	PYAR_24081
Py_MCL_00269	CORE	10	85	32	5	10	9	8	4	4	4	6	3	GAX95616.1	PYAP_17442	Pmyriotylum_g7080	Pmyriotylum_g2624	PYAP_24512	PYAP_17443	Pmyriotylum_g2625	PYAR_14975	Pmyriotylum_g13049	Pmyriotylum_g2231	Pmyriotylum_g2230	Pmyriotylum_g13048	PYAR_13234	PYAR_22011	Pmyriotylum_g13052	TMW64398.1	Pmyriotylum_g13051	Pmyriotylum_g11088	Pmyriotylum_g11315	Pmyriotylum_g16510	PG3S_17709	KAF1317255.1	KAF1317247.1	GAX95671.1	Pmyriotylum_g10166	PYU1_G013225	PYU1_G013224	PG3S_17707	PG3S_17708	TMW64392.1	PG3S_29957	PYU1_G013226	PYIW_19170	GAX95673.1	Pmyriotylum_g10165	Pmyriotylum_g10162
Py_MCL_00270	CORE	10	85	8	5	3	7	7	9	7	7	25	7	TMW65077.1	Pmyriotylum_g5758	PYIW_16020	PYU1_G008348	PYIR_15632	PG3S_04248	PG3S_04247	PG3S_09079	PG3S_09078	GAY05025.1	GAY04126.1	GAX92708.1	KAF1319805.1	KAF1319804.1	KAF1318626.1	KAF1318614.1	PYIW_23878	PYAP_22302	PYIR_25493	PG3S_28212	PG3S_28209	PG3S_28208	PYU1_G013337	PYAR_19038	PG3S_12665	PG3S_12662	PYIW_15551	TMW58520.1	PYIR_21847	GAX94279.1	Pmyriotylum_g1741	KAF1328045.1	KAF1330435.1	PYU1_G006820	PG3S_22289	Pmyriotylum_g4783
Py_MCL_00271	CORE	10	84	16	10	5	6	7	10	9	5	11	5	KAF1316963.1	KAF1316961.1	PYU1_G010125	KAF1316962.1	PYU1_G010123	PYU1_G010122	PG3S_20013	PYU1_G010124	PYIW_19328	PG3S_21723	KAF1321514.1	PYAP_18691	KAF1316969.1	PG3S_21718	PYAP_18701	KAF1316937.1	PYIR_22907	TMW66448.1	Pmyriotylum_g12263	GAY06632.1	Pmyriotylum_g12242	PYIW_19327	PYAP_24162	TMW61330.1	PYU1_G005478	PYAR_15115	PG3S_02324	KAF1330122.1	PYAR_16245	PG3S_28163	PG3S_28160	PG3S_28167	Pmyriotylum_g12264	PG3S_28164	PG3S_02321	PYIR_23838
Py_MCL_00272	DISPENSABLE	9	84	10	9	16	16	19	0	2	1	3	8	PYAP_15020	PYAP_25305	PYIW_27562	Pmyriotylum_g14222	Pmyriotylum_g6264	PYAR_23918	Pmyriotylum_g7704	PYAR_25322	PYAR_19906	PYAR_25181	PYAR_21478	PYIW_26965	Pmyriotylum_g4115	PYAR_24578	PYAR_26807	GAY05683.1	TMW67116.1	GAY04615.1	PYAP_23540	PYAR_24738	PYAP_25167	PYAP_24571	PYAP_19485	Pmyriotylum_g20798	PYAR_16185	PYAR_18216	PYAR_25343	PYIW_25052	GAY04616.1	PYAR_23492	Pmyriotylum_g3131	Pmyriotylum_g11178	PYAR_21796	PG3S_07823	PG3S_27147	PYAP_25140
Py_MCL_00273	DISPENSABLE	7	84	12	2	5	30	22	1	0	0	12	0	PYAP_15247	Pmyriotylum_g13487	PG3S_17282	Pmyriotylum_g17190	Pmyriotylum_g16148	Pmyriotylum_g16147	PYIW_25857	PYIR_23057	PYIR_20142	PYIR_26132	PYAR_26833	PG3S_21933	PG3S_21932	Pmyriotylum_g17943	PYIW_13918	Pmyriotylum_g20058	Pmyriotylum_g19927	Pmyriotylum_g11488	Pmyriotylum_g18585	PYIR_25209	PYIW_15645	PG3S_22723	PYIW_25346	PYIR_25603	PYIR_24371	PYIR_24807	PYAP_22490	PG3S_10654	PYIR_25351	PYIR_14247	PYIW_20829	PYIR_24982	PYIR_25837	PYIW_23258	Pmyriotylum_g16037	PYIR_25177
Py_MCL_00274	DISPENSABLE	7	84	1	2	1	0	13	0	1	0	61	5	PG3S_30719	PYAP_24267	Pmyriotylum_g7299	PYAP_24268	PG3S_22793	PG3S_16310	PG3S_18226	PG3S_18108	PG3S_23938	PG3S_00274	PYIW_26572	PYAR_25796	PYIW_14249	PYIW_18275	PG3S_11006	PG3S_26724	PG3S_05184	PYIW_26543	PG3S_14273	PG3S_21053	PG3S_25230	PG3S_20663	PG3S_23693	PG3S_14274	PG3S_23582	PG3S_06270	PG3S_17866	PG3S_09869	PG3S_29718	PG3S_29714	PG3S_27345	GAX96796.1	PG3S_11602	PG3S_21252	PG3S_26725	PG3S_26266
Py_MCL_00275	CORE	10	83	8	10	11	5	11	5	10	12	8	3	PG3S_24362	PYIR_18965	KAF1328134.1	KAF1319029.1	PYIW_14703	PYAP_16796	TMW68228.1	PYAR_15383	Pmyriotylum_g16784	PYU1_G000394	PYIW_14704	PYAR_15387	Pmyriotylum_g16786	TMW68227.1	GAX97478.1	PYIW_14706	PG3S_24363	PYIR_18966	KAF1328135.1	PYU1_G000395	Pmyriotylum_g16785	PYAR_15385	GAX97476.1	PYU1_G000393	PYIW_17373	PG3S_10402	TMW55333.1	PG3S_10414	PG3S_10415	PYAR_18042	TMW55348.1	PYAR_14887	PYIW_15010	PG3S_10409	PYAR_23577	TMW55336.1
Py_MCL_00276	CORE	10	83	8	6	7	7	8	6	9	8	14	10	GAY04468.1	PYAP_16470	PYAP_16464	PYAR_17137	TMW64108.1	PG3S_18790	PG3S_12501	PYIR_17321	KAF1321026.1	GAY04467.1	PYU1_G006663	Pmyriotylum_g11470	PYU1_G006662	PYIW_25624	GAY04466.1	PYIW_26962	PYAP_16466	Pmyriotylum_g11469	PYAR_20836	TMW64109.1	GAY04470.1	PYIW_19250	PYU1_G006664	PG3S_12502	PG3S_18791	PYIR_17322	TMW64110.1	GAY04471.1	PG3S_18796	PG3S_12505	PYAR_20559	Pmyriotylum_g11464	PYIW_19254	PYIR_17326	PYU1_G006658	TMW64106.1
Py_MCL_00277	CORE	10	83	23	4	25	2	2	5	4	1	3	14	Pmyriotylum_g11326	Pmyriotylum_g11325	Pmyriotylum_g17455	Pmyriotylum_g10053	Pmyriotylum_g17694	Pmyriotylum_g10072	PYAP_17682	KAF1323390.1	GAY04713.1	PYAR_24790	GAY04685.1	GAY03847.1	KAF1317085.1	PYAR_25899	PYAR_23539	GAY06838.1	PYAR_22332	PG3S_29204	PYAR_17318	PYU1_G009295	PYAR_21497	PYAP_17683	PYAR_23546	GAY03846.1	PYAR_23894	PYAR_26345	Pmyriotylum_g11274	PYAP_21656	PYAR_20613	PYAR_26038	PYIW_24661	PYIR_25553	PYAR_23895	GAY05479.1	GAY01746.1	PYAR_13909
Py_MCL_00278	CORE	10	82	8	7	8	6	6	6	7	8	19	7	TMW67774.1	PYIR_13545	Pmyriotylum_g16296	GAY02152.1	GAY04420.1	PYAP_14092	PYAR_19733	PYAP_23271	TMW65752.1	PYU1_G003047	KAF1332896.1	PYAR_13314	PG3S_24115	PG3S_06033	PYIR_18445	PYAR_19046	KAF1334312.1	Pmyriotylum_g7813	PYAP_20267	KAF1334053.1	TMW62943.1	PYAR_14530	PYU1_G008781	TMW63018.1	PYAR_24338	PG3S_09532	PYIR_13724	PG3S_04696	Pmyriotylum_g12754	PG3S_18005	PYIR_14811	PG3S_09605	KAF1319972.1	PG3S_24920	PYU1_G005742	PYU1_G000091
Py_MCL_00279	CORE	10	82	19	3	10	4	3	9	12	11	7	4	GAX98088.1	GAX96704.1	PYAP_14446	Pmyriotylum_g5207	PYAR_21073	PYAR_21072	Pmyriotylum_g5206	Pmyriotylum_g5209	Pmyriotylum_g15883	TMW56037.1	TMW56039.1	TMW56038.1	Pmyriotylum_g15882	PYAP_21409	Pmyriotylum_g15880	Pmyriotylum_g15879	TMW56046.1	Pmyriotylum_g15881	TMW56036.1	TMW56035.1	Pmyriotylum_g15884	Pmyriotylum_g15885	TMW66125.1	PYAR_14512	TMW57751.1	Pmyriotylum_g9598	Pmyriotylum_g9599	PYU1_G010584	PYU1_G010598	Pmyriotylum_g9600	PYU1_G010582	PYU1_G010603	GAX98087.1	PYU1_G011191	KAF1324001.1	Pmyriotylum_g9602
Py_MCL_00280	CORE	10	82	7	8	11	8	7	4	8	4	14	11	PYAP_13413	TMW64890.1	PYAR_19530	GAX96584.1	GAX96585.1	KAF1328993.1	PYU1_G008489	PYIW_19040	PG3S_04397	PG3S_09238	PYIR_21319	Pmyriotylum_g3518	PYIR_21318	PYAR_25621	PYIR_19782	PYIW_18212	PYU1_G000180	PYAP_23991	TMW68004.1	PG3S_10341	KAF1315491.1	PYAR_14477	TMW60846.1	PYIW_14952	PYU1_G001043	PG3S_02909	PG3S_30745	KAF1315687.1	PYAR_16886	PYAP_14548	PYIR_19132	Pmyriotylum_g2267	GAY05242.1	TMW61081.1	PYAP_17575	PG3S_29455
Py_MCL_00281	CORE	10	82	7	8	9	7	6	8	9	9	12	7	PYAP_13451	Pmyriotylum_g19238	GAX97110.1	TMW56597.1	PYU1_G003982	KAF1328328.1	PG3S_26269	PG3S_03908	PYIR_21449	PG3S_15406	TMW63793.1	PYIR_13462	PG3S_12321	KAF1332388.1	PYU1_G012804	Pmyriotylum_g311	PYAP_20105	TMW63794.1	PYIW_13237	PYAR_25162	PYAR_26744	GAX92532.1	PYAR_24552	PYAR_26637	KAF1313602.1	KAF1319696.1	KAF1313619.1	PYU1_G007330	PYIR_22626	PYU1_G007337	PG3S_13198	PG3S_11867	PYIW_25441	Pmyriotylum_g11671	PYIR_18413	PYIW_16658
Py_MCL_00282	CORE	10	82	8	4	7	8	11	8	11	7	10	8	PYAP_15945	PYAR_13966	Pmyriotylum_g4993	TMW55858.1	GAX98198.1	PYIW_14690	KAF1333647.1	PG3S_06337	PG3S_14484	PYIR_13132	PYU1_G004401	GAY04381.1	PYAP_19288	Pmyriotylum_g2445	PYAR_17877	TMW60695.1	PYIR_20584	PYU1_G000851	KAF1335483.1	GAY03082.1	PG3S_03099	PYIW_18603	PG3S_30713	PG3S_07523	PG3S_15254	KAF1333648.1	PYU1_G004402	Pmyriotylum_g4994	PYAR_17566	PYIR_21219	PYIR_13131	PYIW_18616	TMW68034.1	PG3S_10237	PYAR_20322	TMW68241.1
Py_MCL_00283	CORE	10	82	11	5	5	6	5	7	9	6	14	14	PYAP_18994	PYAR_20874	Pmyriotylum_g20043	PYIW_23560	PYIR_19488	PG3S_11350	PYU1_G011741	KAF1327676.1	GAY02832.1	GAY02833.1	GAY00335.1	PYIW_16862	KAF1333297.1	TMW69082.1	TMW69085.1	PYAP_21023	PYAR_24579	PG3S_12924	PYAP_21021	PG3S_12927	PG3S_20288	PYU1_G007813	Pmyriotylum_g18515	PG3S_11568	PYIR_20377	GAY04443.1	TMW69086.1	Pmyriotylum_g18526	Pmyriotylum_g18514	Pmyriotylum_g18525	GAY06426.1	PYU1_G007818	Pmyriotylum_g18513	PYAR_21673	PYU1_G007811	PYIR_20378
Py_MCL_00284	CORE	10	81	7	6	7	10	6	9	8	7	14	7	PYAP_13107	Pmyriotylum_g12426	PYAR_15257	TMW66326.1	KAF1329188.1	PYIR_24379	PYU1_G014020	PYIW_22328	GAY03566.1	KAF1316085.1	TMW59402.1	PG3S_14162	PYU1_G009183	Pmyriotylum_g22107	PG3S_21346	KAF1326529.1	PG3S_02597	KAF1327044.1	PYIW_16908	GAX97806.1	PYIR_14546	PYU1_G003354	PG3S_01849	PYIW_21872	PYIR_14935	TMW60842.1	TMW60841.1	Pmyriotylum_g2273	PYAP_19553	Pmyriotylum_g2272	PYIW_22517	KAF1320453.1	PYU1_G001032	PYAR_18257	PYU1_G001039	GAX95180.1
Py_MCL_00285	CORE	10	81	8	5	6	8	10	7	7	7	12	11	PG3S_26901	PG3S_22962	PYAP_20030	PYAR_15787	TMW69821.1	PYIR_20100	PYAP_22774	PG3S_26971	GAY04556.1	Pmyriotylum_g20012	PYU1_G011773	TMW67397.1	KAF1327716.1	KAF1323420.1	PG3S_11319	PG3S_07904	Pmyriotylum_g20016	KAF1327720.1	PG3S_23026	PYIR_20094	PYU1_G011765	PYIW_18135	PYAP_15330	Pmyriotylum_g18566	PYAR_17794	TMW69148.1	GAX93866.1	PYIR_22284	PYU1_G007843	KAF1333073.1	PG3S_20326	PG3S_12877	PYIW_16078	TMW69818.1	PYU1_G012701	PYIR_23039
Py_MCL_00286	CORE	10	81	7	6	10	7	10	5	9	6	13	8	PG3S_07252	PG3S_06756	PYAP_18382	TMW66192.1	PYU1_G011241	PYAR_17577	GAX93018.1	Pmyriotylum_g19154	PYAP_14005	TMW57340.1	Pmyriotylum_g17318	GAX94675.1	GAY05542.1	PYU1_G012050	PG3S_08395	PYIR_19453	PG3S_21562	KAF1336665.1	PYIW_14207	PYAR_16701	PYAR_22798	TMW57126.1	PYAR_13854	Pmyriotylum_g17060	PYU1_G005777	KAF1331738.1	PG3S_08644	PG3S_18362	PYIR_13703	PYU1_G011242	Pmyriotylum_g9549	GAX92833.1	PYAR_17576	TMW66193.1	PYAP_16320	PYIR_13260
Py_MCL_00287	CORE	10	81	5	7	7	7	6	11	13	7	12	6	GAX97874.1	PYAR_23483	PYAP_14420	TMW57793.1	Pmyriotylum_g10039	KAF1326647.1	KAF1316470.1	PG3S_24789	PG3S_17646	PYIR_19526	PYAP_13866	Pmyriotylum_g13805	TMW62382.1	PG3S_09747	PG3S_13456	PYAR_15683	PYU1_G012503	PYIW_20526	GAX95743.1	TMW60248.1	PYU1_G001859	PYAP_17276	GAX94480.1	PYIW_14978	PYIR_13570	PG3S_04840	PYAR_14877	PG3S_18165	PYU1_G012208	KAF1329779.1	KAF1329781.1	PG3S_06009	PG3S_24086	PYU1_G003022	TMW65782.1	KAF1332790.1
Py_MCL_00288	CORE	10	81	7	7	8	6	9	3	8	8	17	8	PYIR_16494	TMW61935.1	PYAP_23992	GAY00437.1	PYU1_G014677	Pmyriotylum_g868	PYIW_17774	PG3S_30379	PG3S_02020	GAX92719.1	KAF1330541.1	PYIW_17971	PYIR_22454	PYAR_20649	PYU1_G013312	Pmyriotylum_g1762	TMW58524.1	PG3S_22258	PG3S_26026	PYAP_22305	PYAP_14099	Pmyriotylum_g4872	TMW65761.1	PYAR_13312	GAY06459.1	PG3S_24144	PG3S_12688	PYIW_21136	PYIR_17200	KAF1332745.1	PYU1_G003064	GAY00589.1	Pmyriotylum_g21968	PYU1_G001175	PG3S_01743	TMW59510.1
Py_MCL_00289	CORE	10	81	10	7	8	7	8	2	6	8	17	8	PG3S_30275	PG3S_28044	PYIR_18465	TMW63591.1	PYAP_15683	Pmyriotylum_g16971	TMW56992.1	PYAR_23533	GAX94316.1	PYIR_17539	PYIR_17535	PYIW_18060	KAF1328002.1	PYU1_G010885	TMW56138.1	PG3S_22844	PYU1_G010884	PG3S_23922	PYIW_18058	PG3S_22846	Pmyriotylum_g16970	PG3S_23921	TMW56137.1	PYIR_25962	PYU1_G010883	PYIW_18061	Pmyriotylum_g9904	PYIR_17536	PG3S_22845	GAX96436.1	PYIW_20123	PG3S_22820	PG3S_22819	Pmyriotylum_g16914	PYAP_16575	Pmyriotylum_g7224
Py_MCL_00290	CORE	10	80	8	5	6	6	8	6	9	6	17	9	TMW55975.1	PYAR_20574	PYIR_16044	PYAP_19640	PG3S_27781	PYAP_16869	Pmyriotylum_g2309	PYAR_15885	TMW60814.1	GAX95206.1	PYIW_15454	PYU1_G001003	PYIR_15550	PG3S_25586	PG3S_02951	KAF1320507.1	PG3S_06151	PYAP_23099	PG3S_27784	PG3S_01089	PYU1_G003198	KAF1325404.1	PYIR_23430	TMW64168.1	Pmyriotylum_g922	KAF1325405.1	PYIR_18233	GAY04368.1	PYAR_15634	PYIW_16357	PG3S_14661	TMW61463.1	GAY04966.1	PG3S_12094	PG3S_29719	PG3S_25764
Py_MCL_00291	CORE	10	80	7	9	6	7	7	6	7	7	15	9	KAF1315517.1	TMW69264.1	Pmyriotylum_g2978	PYAP_15756	GAY04806.1	Pmyriotylum_g2986	GAY00902.1	TMW69273.1	PG3S_12560	PG3S_18863	KAF1333337.1	PYIR_21515	PYIW_19201	PYU1_G007952	PYAR_17273	GAY06389.1	GAX96163.1	Pmyriotylum_g16410	PYAP_21309	TMW67998.1	PYU1_G000190	PG3S_10328	PYAR_14480	PYIR_21362	PYIW_20468	Pmyriotylum_g12544	PYU1_G001750	PYAP_17753	TMW60346.1	PYIR_22781	PYIW_23650	PG3S_30167	PG3S_30162	KAF1329872.1	PG3S_04959	PYIW_21279
Py_MCL_00292	CORE	10	80	11	6	9	10	9	13	8	7	5	2	PG3S_30185	KAF1315253.1	KAF1314302.1	PYAP_18321	Pmyriotylum_g2117	Pmyriotylum_g2108	PYAR_15227	Pmyriotylum_g2112	TMW60944.1	GAX97577.1	PYU1_G001149	TMW60945.1	PG3S_02805	PYIW_21273	KAF1315249.1	PYIR_17485	TMW60947.1	PYU1_G005889	KAF1331588.1	PYIR_22439	KAF1331497.1	KAF1331493.1	KAF1331496.1	KAF1331495.1	PYAP_18327	TMW60946.1	KAF1326477.1	KAF1313400.1	Pmyriotylum_g2109	PYU1_G005164	Pmyriotylum_g2111	TMW55424.1	KAF1326535.1	KAF1313401.1	PYIR_24518	PG3S_28040
Py_MCL_00293	CORE	10	80	16	2	12	7	5	5	7	10	11	5	PYU1_G005061	PG3S_28569	PG3S_21598	PG3S_08359	KAF1316331.1	PG3S_28567	PG3S_28568	KAF1316329.1	GAX92432.1	KAF1314177.1	PYAP_17933	Pmyriotylum_g14903	PYIW_25144	PYIR_23244	PYIR_23242	PYU1_G005047	PG3S_29877	PYIR_22980	KAF1316330.1	PG3S_12528	PG3S_12527	Pmyriotylum_g14906	PG3S_18825	PG3S_18826	PYIR_24554	KAF1314176.1	PYIR_25379	TMW55468.1	PYIR_23292	TMW55466.1	Pmyriotylum_g14904	PYU1_G005045	TMW55467.1	GAY06261.1	PYIW_25970	TMW55465.1
Py_MCL_00294	CORE	10	80	7	7	11	8	5	6	6	6	12	12	PYAP_15610	TMW60533.1	PYIR_14032	KAF1335353.1	PYIW_13298	PYAR_13244	PG3S_03297	PG3S_20726	GAX92913.1	GAX92914.1	PYAR_25324	PYU1_G000678	PYAR_26669	GAX92912.1	PYAR_25915	Pmyriotylum_g2612	Pmyriotylum_g22193	PG3S_18400	PYIR_21129	TMW59322.1	PG3S_01903	PG3S_14255	PYAR_19052	PYIW_21736	PYU1_G009235	GAX92918.1	KAF1326238.1	PYAP_16307	PG3S_08612	PYIW_20868	PYIR_14644	PYU1_G005746	KAF1331626.1	PYAP_20855	PYAR_13369	TMW57161.1
Py_MCL_00295	CORE	10	80	12	5	4	7	8	14	7	9	9	5	PYAP_15736	PYU1_G000248	GAY05928.1	KAF1323746.1	Pmyriotylum_g16476	PG3S_10274	Pmyriotylum_g16477	Pmyriotylum_g16474	PG3S_10255	Pmyriotylum_g16478	Pmyriotylum_g16473	TMW68073.1	TMW68076.1	TMW60219.1	PYAR_22549	TMW68074.1	TMW68075.1	PYAR_18623	KAF1323694.1	PYU1_G000253	GAY05929.1	GAX96817.1	PYIW_27558	PYIW_25347	KAF1323685.1	KAF1323686.1	KAF1323736.1	KAF1323733.1	PYAP_22910	Pmyriotylum_g4717	PYIR_23213	KAF1323739.1	PYU1_G000264	PYU1_G000262	PG3S_10234	PYIR_24585
Py_MCL_00296	CORE	10	79	7	6	10	6	7	5	7	7	17	7	PG3S_08444	PG3S_21516	PYAP_14498	TMW66426.1	PYU1_G010094	GAX95962.1	PG3S_20038	PG3S_21694	Pmyriotylum_g12285	PYIW_15486	PYIR_14834	PYAR_14663	KAF1316910.1	Pmyriotylum_g17276	TMW57302.1	PYIR_15652	KAF1336721.1	TMW67454.1	PYU1_G005573	PYU1_G009018	PYIW_19905	KAF1329433.1	PYIR_23685	PYIW_21797	GAY04909.1	GAY04904.1	PG3S_10613	PG3S_25704	GAX94635.1	Pmyriotylum_g6344	PG3S_25696	GAX98638.1	PYAP_19407	PG3S_29777	PYIW_22278	PYAP_17418
Py_MCL_00297	CORE	10	79	6	7	7	7	7	8	9	6	14	8	PYAP_13260	TMW68651.1	KAF1332169.1	PYU1_G007132	PG3S_21180	PG3S_00438	PYAR_19169	PYIR_15590	PYIW_18286	GAX99320.1	Pmyriotylum_g20574	GAX94804.1	PYAR_23849	PYAR_19171	PG3S_11758	PG3S_13317	PG3S_17294	PG3S_16689	PYU1_G007239	KAF1314211.1	PYU1_G006264	PYIW_19576	PYU1_G010078	KAF1316948.1	GAX96966.1	PYIR_23922	KAF1316437.1	GAX93678.1	TMW56305.1	PYU1_G014182	PG3S_16716	PG3S_27086	Pmyriotylum_g5608	PYIR_21267	PYAP_24037	PYIW_22408
Py_MCL_00298	CORE	10	79	6	4	8	7	7	7	7	8	16	9	PG3S_00739	PYAP_13744	Pmyriotylum_g7907	PYAR_16388	PG3S_22779	TMW62829.1	PYU1_G013664	PG3S_09351	PYIW_16831	PYIR_21141	GAX92270.1	KAF1334095.1	PYAR_15735	PYAR_15600	Pmyriotylum_g8058	GAY02473.1	GAY04722.1	Pmyriotylum_g11262	TMW55176.1	PG3S_16282	PYAP_23701	PG3S_27314	PYIW_21935	PYIR_23697	GAY02566.1	TMW58889.1	PYU1_G006881	KAF1331976.1	PYIR_16892	PYU1_G009692	KAF1326025.1	KAF1317677.1	PG3S_00727	PG3S_29291	PYAP_17782	GAX96114.1
Py_MCL_00299	CORE	10	79	11	3	5	25	7	1	3	1	9	14	PYAP_16008	Pmyriotylum_g5830	GAX94425.1	GAY03863.1	Pmyriotylum_g18193	PYAR_22656	TMW68857.1	PYAP_23210	PG3S_04109	PG3S_08940	PYIR_24437	GAX93780.1	GAY05919.1	PYIW_16008	PYU1_G010728	KAF1322538.1	PYIW_27533	GAY05049.1	PYIR_26869	GAY03384.1	PYIR_25025	PYIR_13201	PYIR_24973	GAX93132.1	PYAP_20603	PYIR_24809	GAY00593.1	PYU1_G009394	PYIR_24617	GAY06802.1	GAX94515.1	PYAR_14594	PYIR_19107	PG3S_16268	PG3S_16266	PYIR_25806
Py_MCL_00300	CORE	10	78	8	6	7	6	5	11	6	9	14	6	PYAP_13471	Pmyriotylum_g19186	PYAR_13508	PYIR_15787	TMW56640.1	GAX97346.1	KAF1328274.1	PG3S_26313	PYU1_G003927	PG3S_03957	TMW56639.1	PYIW_25401	PYAP_14467	PYIR_14363	Pmyriotylum_g5208	TMW56040.1	PYU1_G004529	KAF1333754.1	KAF1330995.1	PG3S_06208	Pmyriotylum_g12636	KAF1313228.1	PYIW_15336	PG3S_14602	TMW60267.1	PG3S_04866	PYU1_G006812	KAF1318651.1	PG3S_18195	PYAR_15957	PG3S_28216	PG3S_12656	KAF1319766.1	TMW65678.1	PYIR_18972	Pmyriotylum_g4818
Py_MCL_00301	DISPENSABLE	9	78	8	0	2	2	4	9	7	19	23	4	PYU1_G012395	TMW61194.1	TMW61195.1	KAF1325705.1	PYU1_G012591	PYU1_G012397	PYAR_25819	TMW61196.1	KAF1325710.1	PG3S_17132	PYAR_16419	PG3S_10037	TMW61193.1	TMW61204.1	TMW61202.1	TMW61203.1	KAF1325712.1	KAF1325634.1	PYIR_21551	PYIR_22632	PG3S_14897	PG3S_14947	PG3S_14944	PYU1_G012396	PG3S_19639	PG3S_19635	KAF1325711.1	PG3S_14829	PG3S_17152	PG3S_14895	PG3S_14831	PG3S_14921	PG3S_19633	PYU1_G012398	Pmyriotylum_g17751	PG3S_14899
Py_MCL_00302	CORE	10	77	7	6	5	6	7	7	8	6	16	9	PYAP_20873	TMW66499.1	KAF1315980.1	Pmyriotylum_g12171	PYIR_17421	PYU1_G010171	PYIW_14990	PYAR_22235	PG3S_19985	PG3S_21755	PYAP_16173	TMW56801.1	GAX99255.1	PYIR_19277	Pmyriotylum_g10911	PYU1_G002421	PYU1_G003087	KAF1336109.1	PYIR_17897	PYIW_18899	PG3S_21881	Pmyriotylum_g21152	PG3S_00989	KAF1333722.1	TMW55949.1	PYU1_G010326	TMW65837.1	PYIR_16527	PG3S_22435	PYU1_G004491	PG3S_23303	KAF1331977.1	GAY01989.1	PYU1_G006882	PYAP_17773	PYAR_20290
Py_MCL_00303	CORE	10	77	11	2	6	6	8	11	8	9	12	4	PYAP_13518	PYAP_13523	Pmyriotylum_g14021	TMW62180.1	PYIR_19343	PG3S_19652	PG3S_30892	PG3S_10026	PYIW_13880	PYU1_G011525	PYU1_G011526	KAF1317865.1	KAF1315797.1	KAF1317825.1	KAF1315803.1	KAF1315811.1	TMW62181.1	GAY00555.1	PYAR_23741	Pmyriotylum_g14023	PYU1_G011536	KAF1317860.1	PYAR_23786	Pmyriotylum_g7165	PYU1_G015163	GAX96453.1	GAX96452.1	Pmyriotylum_g14322	TMW62584.1	PG3S_28054	TMW62443.1	PYU1_G005959	PYAR_15604	Pmyriotylum_g7166	TMW62438.1	PG3S_28060
Py_MCL_00304	CORE	10	77	12	6	7	5	11	9	7	3	14	3	PYAP_13662	Pmyriotylum_g19122	PYAR_23055	TMW56672.1	PYU1_G003941	PYIR_16998	PG3S_28627	PG3S_26331	GAY03311.1	KAF1328350.1	PYIW_16884	PYIW_24193	PG3S_20268	PYU1_G007763	KAF1333349.1	KAF1333158.1	PG3S_20252	PYU1_G007758	KAF1333324.1	PG3S_12973	PG3S_20242	PYU1_G007753	KAF1333325.1	PG3S_12999	PYIR_22139	KAF1333166.1	PG3S_20221	PYIR_24790	Pmyriotylum_g18380	PYAP_22399	PYU1_G007762	PYU1_G007760	KAF1333165.1	PYU1_G007759	TMW68937.1	PYAR_22270
Py_MCL_00305	CORE	10	77	19	6	11	4	3	4	6	5	15	4	PG3S_03428	PYAP_17258	TMW64316.1	PG3S_27539	Pmyriotylum_g784	PG3S_03423	GAX97292.1	KAF1318516.1	PYAR_19242	PYU1_G014345	PYIR_13414	PYAP_17262	Pmyriotylum_g782	PYAR_19243	PYAP_17581	TMW64313.1	PYAR_15825	PYAR_19363	KAF1318519.1	Pmyriotylum_g772	PYU1_G014347	PYIR_13412	Pmyriotylum_g779	Pmyriotylum_g780	Pmyriotylum_g775	PYU1_G010785	GAX97293.1	PG3S_27545	KAF1322092.1	Pmyriotylum_g778	Pmyriotylum_g781	Pmyriotylum_g776	PG3S_27541	Pmyriotylum_g777	PG3S_03425	PYAR_25457
Py_MCL_00306	CORE	10	77	6	6	5	8	8	11	8	7	14	4	PG3S_21656	PYIW_16246	PYIR_21619	Pmyriotylum_g20479	PYAR_19007	PYU1_G007060	KAF1332092.1	PG3S_20074	PYAP_15942	Pmyriotylum_g4979	TMW55843.1	GAX98184.1	PYAR_14931	KAF1333597.1	PG3S_06352	PG3S_14468	PYU1_G004367	PYIR_23716	PYIW_16940	PYU1_G004376	TMW55841.1	TMW68458.1	PYIW_23778	Pmyriotylum_g8948	KAF1326366.1	PYIR_25280	PYU1_G007684	KAF1322694.1	PG3S_28754	PG3S_00233	PYAP_20931	PYU1_G007674	PYIW_15534	PYIR_14909	TMW68716.1	PG3S_01190
Py_MCL_00307	CORE	10	77	3	3	3	10	8	12	10	14	10	4	PYAP_20060	TMW59661.1	GAX92399.1	Pmyriotylum_g21846	PYIR_19757	PYIW_23022	PYU1_G001564	KAF1317020.1	PG3S_01376	PG3S_05160	PYAR_20015	KAF1325718.1	PYAP_21098	Pmyriotylum_g15199	PYAR_15003	GAY06248.1	TMW63134.1	GAX96303.1	TMW63151.1	PG3S_02075	PYIR_14400	PG3S_19146	PYU1_G005229	PYIW_18886	PYU1_G001565	KAF1324534.1	PG3S_05151	PYIR_26214	PYIW_26330	KAF1327212.1	PYU1_G012257	PYAP_24484	PYAR_22494	TMW58102.1	GAY02886.1	Pmyriotylum_g13460
Py_MCL_00308	CORE	10	76	16	6	8	5	5	5	5	8	11	7	GAX99799.1	PYAP_13359	PYAR_14028	TMW56459.1	KAF1334872.1	PG3S_24044	PYIR_16750	PG3S_05958	PYU1_G004063	PG3S_13716	Pmyriotylum_g19352	Pmyriotylum_g6448	PYIW_26929	GAY06669.1	GAX98620.1	Pmyriotylum_g6451	Pmyriotylum_g6450	PYU1_G014845	KAF1313277.1	PYIR_18572	Pmyriotylum_g6445	KAF1317618.1	PG3S_25673	Pmyriotylum_g6372	PYU1_G009050	PG3S_10586	PYIR_24088	TMW67425.1	Pmyriotylum_g6449	GAX98630.1	GAY04746.1	PYAR_14328	PYAR_20521	PYAP_17417	Pmyriotylum_g6366	TMW67429.1
Py_MCL_00309	CORE	10	76	10	3	8	6	9	12	7	4	12	5	KAF1324413.1	KAF1336107.1	PYU1_G009810	Pmyriotylum_g14462	PYIR_18548	Pmyriotylum_g10952	PG3S_19660	PG3S_19665	PYU1_G001646	PYAR_22296	KAF1324404.1	TMW57896.1	Pmyriotylum_g14461	GAY01901.1	Pmyriotylum_g14413	KAF1324405.1	Pmyriotylum_g10951	PYAR_19057	PYIW_13308	PYIW_22986	PYU1_G001645	Pmyriotylum_g14463	TMW57895.1	KAF1336104.1	KAF1324412.1	PYAP_24761	KAF1321479.1	PYIR_20246	PYU1_G009809	Pmyriotylum_g14465	PYAR_21055	KAF1335899.1	Pmyriotylum_g14414	GAY01902.1	PYIR_18547	PYAP_24903
Py_MCL_00310	CORE	10	76	5	6	6	7	7	7	6	6	16	10	PYAR_13420	PYAP_13325	PYAR_17759	TMW56542.1	KAF1334977.1	PG3S_19374	PYU1_G004142	PG3S_03697	PYIR_16547	PYIW_16099	PG3S_16630	KAF1321117.1	PYU1_G006210	KAF1331140.1	Pmyriotylum_g7014	PYAR_21741	PG3S_17343	TMW65627.1	TMW62674.1	GAY02587.1	PYIR_18980	PYAR_16506	GAY05588.1	GAY04767.1	PYAP_18531	PG3S_14440	PYIR_19646	PYU1_G002931	PG3S_05919	PYIW_18660	PG3S_13761	PYIW_21560	KAF1333612.1	PYAP_18825	PYIR_16075	PYU1_G014789
Py_MCL_00311	CORE	10	76	7	7	4	7	7	7	7	8	14	8	PYIR_16615	PYAP_13637	Pmyriotylum_g19124	TMW56671.1	KAF1328354.1	PYAR_16918	PG3S_28628	GAY03312.1	PG3S_26330	PYU1_G003944	PYIR_16993	PYIW_24194	TMW57912.1	PYU1_G004300	PYIR_23072	KAF1334857.1	PYIW_23014	Pmyriotylum_g19447	PYAP_16206	PG3S_29833	PG3S_03506	TMW57913.1	TMW56340.1	PYAR_13258	GAX98702.1	Pmyriotylum_g920	PYIR_19201	Pmyriotylum_g6532	PYAP_23655	PG3S_24875	PYU1_G011126	TMW61995.1	KAF1322953.1	PYAR_18685	PG3S_19498	PG3S_25328
Py_MCL_00312	CORE	10	76	11	4	8	8	6	8	8	8	12	3	PG3S_27917	PG3S_00842	TMW61323.1	Pmyriotylum_g21314	PYIR_24791	PG3S_27908	PG3S_00851	Pmyriotylum_g21313	PYAR_17291	GAX95569.1	PYU1_G002289	PYU1_G002288	TMW55089.1	PYAP_18185	KAF1322382.1	Pmyriotylum_g19040	TMW55090.1	KAF1322406.1	PYAP_18186	PYIR_18918	PYAR_17290	PYU1_G010196	PYAP_22429	PG3S_19946	PG3S_21786	PYIR_20084	PYAR_18493	KAF1315966.1	Pmyriotylum_g15720	TMW55259.1	Pmyriotylum_g15915	GAX97724.1	PYIW_18774	KAF1315970.1	KAF1316532.1	PYU1_G010197
Py_MCL_00313	CORE	10	75	7	4	7	6	8	9	8	7	14	5	PYAP_14433	TMW57808.1	KAF1316469.1	KAF1326711.1	PYU1_G012206	Pmyriotylum_g10045	PYAR_19788	GAX97880.1	PG3S_17644	PG3S_24791	PYIR_23232	PYIW_20132	PYIR_16143	PG3S_19180	PYU1_G005198	PYIW_15477	PG3S_02041	KAF1318240.1	PYAR_13809	Pmyriotylum_g15164	GAX96336.1	TMW63101.1	PYAR_16568	PYAP_15645	Pmyriotylum_g15374	PYIW_19212	TMW63332.1	KAF1330173.1	PG3S_02248	PG3S_18982	PYIR_19790	PYU1_G005415	PYU1_G010628	Pmyriotylum_g9628	PYAR_15996	TMW66101.1
Py_MCL_00314	CORE	10	74	29	6	6	5	4	5	2	5	7	5	PYIW_16896	TMW63586.1	PG3S_02624	PG3S_21319	PYAP_15391	PYIR_19119	KAF1327137.1	KAF1315031.1	PYU1_G003328	Pmyriotylum_g9123	PYIW_19316	GAY00646.1	Pmyriotylum_g667	Pmyriotylum_g21474	PYAR_21249	GAX94030.1	Pmyriotylum_g21494	Pmyriotylum_g21475	Pmyriotylum_g21477	Pmyriotylum_g4606	Pmyriotylum_g21471	PYIR_22336	Pmyriotylum_g21492	PYAP_16897	Pmyriotylum_g21486	PYAR_19989	Pmyriotylum_g21485	Pmyriotylum_g21493	Pmyriotylum_g11855	Pmyriotylum_g16951	PYAP_16898	Pmyriotylum_g21483	PYAP_16896	Pmyriotylum_g21480	PYAR_16109	Pmyriotylum_g11854
Py_MCL_00315	CORE	10	74	2	2	10	3	27	2	3	2	18	5	PYIW_15131	KAF1331164.1	PYU1_G006099	PG3S_17445	PYIR_18247	PYAR_24466	TMW62575.1	PYAP_16849	Pmyriotylum_g6956	PYAR_14130	PG3S_16509	PYAP_16838	Pmyriotylum_g6958	PYAR_14135	TMW62573.1	PYU1_G006098	PYIR_18239	GAY05952.1	GAX93748.1	PYIW_15134	KAF1331283.1	PG3S_17444	GAY05954.1	GAX93749.1	PYAR_23148	PYAR_18835	PYAR_22937	GAY03845.1	PYAR_18836	PYAR_22002	PYIW_25876	PYIW_18581	PYAR_24973	PG3S_00501	PYIW_26010	PYIW_25256
Py_MCL_00316	CORE	10	74	6	4	5	10	7	12	7	6	13	4	GAX93491.1	PG3S_11882	PG3S_13173	PG3S_11891	KAF1319366.1	KAF1319380.1	PYU1_G014467	PG3S_13187	KAF1318430.1	KAF1314235.1	TMW61641.1	PG3S_11879	PYIR_21202	GAX93488.1	PYAR_23462	PYU1_G007351	PYU1_G007369	TMW61640.1	PYIW_18757	PYAR_24300	PYIR_23048	PG3S_30532	PG3S_27045	TMW61634.1	KAF1318460.1	KAF1313612.1	PYAP_24272	Pmyriotylum_g11677	GAX96625.1	TMW61635.1	PYIR_19362	PYIR_20980	PYIR_25233	PYAR_24299	PG3S_13192	PYU1_G007344
Py_MCL_00317	CORE	10	74	7	4	6	1	8	6	5	9	15	13	PYIW_23153	PYU1_G006593	KAF1317542.1	PG3S_18685	PG3S_18673	GAY05515.1	GAX95885.1	PYU1_G006592	PG3S_12392	PG3S_12378	KAF1317561.1	GAY06993.1	PG3S_18677	PG3S_12385	PYAR_16401	PYIW_27419	TMW64115.1	GAY04084.1	PYAR_17829	Pmyriotylum_g11455	PYU1_G006596	KAF1317539.1	TMW67208.1	PYIR_19947	GAY05516.1	KAF1317550.1	TMW67207.1	PYU1_G006595	GAX95886.1	PG3S_18719	Pmyriotylum_g18649	TMW61324.1	PYAP_20989	PG3S_12429	GAY00807.1	PG3S_18678
Py_MCL_00318	CORE	10	74	10	10	5	5	10	2	3	5	23	1	PYAP_18739	PYAP_18749	Pmyriotylum_g15846	Pmyriotylum_g15850	Pmyriotylum_g15852	Pmyriotylum_g15849	PYAP_18756	PYAP_18754	PYU1_G007560	PYU1_G007571	PG3S_20972	Pmyriotylum_g15848	Pmyriotylum_g15845	KAF1322653.1	KAF1320416.1	PG3S_02460	TMW60675.1	PG3S_02455	PG3S_02447	PG3S_17064	PG3S_17062	PYAP_22487	PYIW_22788	PG3S_02468	Pmyriotylum_g15851	Pmyriotylum_g15847	PG3S_14984	PG3S_14983	PYIW_16430	PG3S_17036	PG3S_17030	PG3S_14974	PG3S_15010	PG3S_15004	TMW60678.1	PYIW_26796
Py_MCL_00319	UNIQUE	1	74	74	0	0	0	0	0	0	0	0	0	Pmyriotylum_g11883	Pmyriotylum_g11993	Pmyriotylum_g11986	Pmyriotylum_g11984	Pmyriotylum_g11983	Pmyriotylum_g11913	Pmyriotylum_g11907	Pmyriotylum_g11906	Pmyriotylum_g11905	Pmyriotylum_g11904	Pmyriotylum_g11903	Pmyriotylum_g11894	Pmyriotylum_g11891	Pmyriotylum_g11888	Pmyriotylum_g11885	Pmyriotylum_g11987	Pmyriotylum_g11985	Pmyriotylum_g11974	Pmyriotylum_g11973	Pmyriotylum_g11970	Pmyriotylum_g11969	Pmyriotylum_g11968	Pmyriotylum_g11967	Pmyriotylum_g11966	Pmyriotylum_g11965	Pmyriotylum_g11958	Pmyriotylum_g11957	Pmyriotylum_g11956	Pmyriotylum_g11955	Pmyriotylum_g11954	Pmyriotylum_g11950	Pmyriotylum_g11946	Pmyriotylum_g11945	Pmyriotylum_g11944	Pmyriotylum_g11942	Pmyriotylum_g11941
Py_MCL_00320	CORE	10	73	12	6	4	5	3	3	2	25	10	3	KAF1323421.1	PYAP_17137	PYAR_19920	Pmyriotylum_g7449	Pmyriotylum_g9923	TMW61431.1	TMW61436.1	TMW61174.1	TMW61173.1	TMW61432.1	TMW61439.1	TMW61438.1	TMW61434.1	TMW61430.1	TMW61437.1	TMW61433.1	GAX98618.1	Pmyriotylum_g7448	Pmyriotylum_g6385	PYU1_G002525	Pmyriotylum_g21031	PYAP_19490	KAF1336139.1	PG3S_01072	PG3S_01071	PG3S_27769	PG3S_27767	Pmyriotylum_g10946	PYAP_23420	PYIW_24900	PG3S_26981	PG3S_23035	PYU1_G002530	TMW60922.1	GAX94951.1	Pmyriotylum_g10948
Py_MCL_00321	CORE	10	73	5	4	6	5	7	10	5	7	16	8	PYAR_24500	KAF1320881.1	PG3S_01620	PYIR_17937	PG3S_05417	GAX92425.1	PYU1_G001296	Pmyriotylum_g21886	PYAP_21483	TMW59646.1	PYAR_17548	PYAP_15979	Pmyriotylum_g19600	TMW64268.1	PYIR_22099	PYIW_23456	KAF1318463.1	KAF1314959.1	PYU1_G012081	PG3S_30603	PG3S_30599	PG3S_17525	PG3S_17518	PYAR_13733	GAX95365.1	Pmyriotylum_g21528	PYAP_21250	PYAR_20295	PYIW_17011	PG3S_05078	GAY01269.1	PYU1_G001665	PG3S_01299	TMW64245.1	TMW59942.1	KAF1321451.1
Py_MCL_00322	CORE	10	73	11	4	8	6	7	6	5	5	13	8	Pmyriotylum_g16856	Pmyriotylum_g16853	PG3S_06226	Pmyriotylum_g11480	PYAR_13166	Pmyriotylum_g11481	PYAR_18138	PYIR_26345	KAF1333552.1	PYU1_G004506	GAY00989.1	Pmyriotylum_g5099	PYAP_14177	TMW55941.1	KAF1333548.1	PG3S_14559	PG3S_06256	PYIR_22065	PYAR_18314	PYU1_G004503	PYIW_23658	GAY05604.1	PYAR_17892	GAX96821.1	PYIW_26019	TMW55940.1	PG3S_06229	PYIW_15664	PG3S_14593	Pmyriotylum_g6557	PG3S_23299	PYAP_14182	Pmyriotylum_g5100	GAY00990.1	PYAR_18509	PG3S_14560
Py_MCL_00323	CORE	10	73	9	6	5	7	6	4	7	6	21	2	PYAP_13711	Pmyriotylum_g321	PYAR_19398	TMW63818.1	KAF1332539.1	PG3S_15411	PYIW_13230	PYIR_14198	PYIR_16226	PG3S_30215	PG3S_12194	PG3S_29451	PYIW_23711	TMW61085.1	PG3S_12193	PYIW_21318	PYIR_25695	KAF1325460.1	PG3S_30214	PG3S_29450	PG3S_12188	Pmyriotylum_g433	PYU1_G003118	PYU1_G003575	PYU1_G003570	Pmyriotylum_g434	Pmyriotylum_g432	PYIR_16232	TMW69516.1	PYIW_23529	PG3S_23459	Pmyriotylum_g431	PG3S_08062	PYAR_14766	PG3S_11159	PG3S_12005
Py_MCL_00324	CORE	10	73	7	6	6	7	6	8	7	6	12	8	PYAP_14493	Pmyriotylum_g12281	PYAR_17536	TMW66430.1	GAX95957.1	PYIW_22363	KAF1316907.1	PYIR_23386	PG3S_21698	PG3S_20033	PYU1_G010097	GAX98745.1	TMW56857.1	Pmyriotylum_g10990	PYIW_25782	PYAP_22368	PYU1_G012683	KAF1323475.1	PG3S_26992	PG3S_23045	PYAR_16276	PYIR_19722	PG3S_26996	PYAR_19735	GAX94084.1	PG3S_23080	Pmyriotylum_g12752	TMW60142.1	PYIW_15096	PYU1_G001979	PYU1_G001980	TMW68336.1	Pmyriotylum_g18811	GAY01886.1	Pmyriotylum_g11025	PG3S_20507
Py_MCL_00325	CORE	10	73	6	7	7	6	3	7	6	5	21	5	PYAP_14939	PYAR_21005	Pmyriotylum_g21150	TMW64688.1	KAF1335978.1	PYU1_G011259	KAF1320287.1	KAF1329237.1	PYIR_16789	PYIR_19281	PG3S_00994	PYIW_14607	PYU1_G002427	KAF1336110.1	PG3S_07282	PG3S_07273	PG3S_06740	PG3S_06732	PYAP_21630	PYIR_19274	PG3S_00995	PYU1_G002426	PG3S_21876	PG3S_21869	GAY03591.1	PYAR_21007	GAY03125.1	PYIW_25465	PYAP_19751	Pmyriotylum_g21149	PYAR_18228	PG3S_01003	GAY03590.1	GAY03126.1	TMW64687.1	TMW64685.1
Py_MCL_00326	CORE	10	72	9	6	5	7	10	5	7	5	14	4	PYAP_13186	TMW66000.1	GAX94871.1	PYAR_18648	KAF1334403.1	PG3S_07102	PG3S_06906	PYU1_G010507	PYIR_21001	Pmyriotylum_g9718	Pmyriotylum_g9717	Pmyriotylum_g2536	KAF1335380.1	PG3S_28335	PG3S_03168	PG3S_28332	Pmyriotylum_g2537	PG3S_03176	PYU1_G000771	PYIW_24655	PYIW_19711	PYU1_G000772	TMW60613.1	KAF1335381.1	GAY03654.1	PYIR_17271	PYAR_18851	PYIW_16459	GAX99608.1	PYIW_23716	PYAP_22089	PYIR_17272	PYAP_19840	PYIR_17273	PYIW_23276	Pmyriotylum_g2599
Py_MCL_00327	CORE	10	72	6	9	7	8	6	5	6	6	11	8	KAF1329535.1	PYIR_23278	PYAP_21384	PYU1_G011391	PYIW_22160	TMW62280.1	GAY02524.1	KAF1334700.1	GAY02520.1	PG3S_22609	PG3S_03838	PYIW_18713	PG3S_26103	PYAR_23565	Pmyriotylum_g13894	PG3S_09874	PYIR_15561	TMW58799.1	TMW56418.1	PYAR_21648	PYU1_G004033	Pmyriotylum_g19387	PYAP_23487	GAY02491.1	PYAP_16395	GAX99776.1	PYAR_20810	PYAP_16400	GAY02482.1	Pmyriotylum_g8174	PYU1_G009755	KAF1317555.1	PYIR_19159	PG3S_29994	PG3S_16192	PYAP_22565
Py_MCL_00328	CORE	10	72	9	5	7	9	7	5	5	2	14	9	GAY00735.1	PG3S_07775	PG3S_07772	PG3S_27224	PG3S_27220	PYAP_17274	Pmyriotylum_g12629	PYAR_25115	Pmyriotylum_g12630	TMW60259.1	PYAR_21420	PYAP_17285	PYAP_17284	PYAR_21419	PYIR_13574	GAX94468.1	GAY06301.1	PYIW_21790	KAF1329809.1	PG3S_08130	PYU1_G001842	PG3S_11102	PYIR_13573	Pmyriotylum_g22251	PG3S_04851	PYIR_24352	PYU1_G013195	PYIR_13575	KAF1336342.1	PYU1_G001843	PYIW_24875	PYIW_25683	PG3S_18175	PYIW_24874	PYIR_20804	PYIW_26574
Py_MCL_00329	CORE	10	72	9	1	4	4	5	17	12	5	11	4	GAX99902.1	PG3S_04826	TMW60241.1	GAX94490.1	PG3S_18149	Pmyriotylum_g12647	PYU1_G001898	PYIR_18133	PG3S_30721	KAF1335678.1	PYU1_G000841	PG3S_03106	PYIW_20411	KAF1329776.1	PG3S_29310	Pmyriotylum_g3522	GAX99899.1	PYAP_24697	PYAR_15622	TMW55186.1	GAY02558.1	PYIR_15928	KAF1331952.1	PYIW_16561	PYU1_G006893	PG3S_00713	Pmyriotylum_g3524	PYU1_G008455	PYAR_22455	PYAR_22456	TMW64915.1	TMW64914.1	KAF1328960.1	Pmyriotylum_g3527	Pmyriotylum_g3526	PG3S_09174
Py_MCL_00330	CORE	10	72	7	8	9	5	5	4	6	8	13	7	KAF1323095.1	PYIR_18769	GAX95121.1	PG3S_19024	PYU1_G005366	PYIW_23441	PG3S_02211	PYU1_G014646	Pmyriotylum_g14136	PYAR_15064	TMW58925.1	GAX98120.1	PYAP_16612	Pmyriotylum_g1610	PG3S_27015	Pmyriotylum_g22339	PYAP_15047	PYU1_G014861	Pmyriotylum_g15318	TMW58675.1	PYIW_18974	PG3S_22173	PG3S_10123	PYIW_25664	PYIR_17819	PG3S_22037	KAF1330374.1	PG3S_24605	PYAP_13611	TMW63374.1	GAX93359.1	PYAR_19246	PG3S_27630	PG3S_27629	PYIR_20327	TMW66702.1
Py_MCL_00331	DISPENSABLE	9	72	2	2	5	0	7	15	12	1	26	2	PG3S_04662	KAF1324351.1	PYAP_22489	KAF1326968.1	PYAP_23567	PYU1_G012341	PYU1_G009783	PYU1_G013988	PYU1_G000476	PYU1_G006032	PYIW_25599	PYIW_26065	GAY04337.1	PG3S_17971	PG3S_16083	PYU1_G002262	PG3S_25332	PG3S_06658	PG3S_06899	PYAR_20764	PG3S_10127	PYU1_G007761	PG3S_03946	PG3S_00634	PYAR_22175	PYIW_26066	TMW66641.1	PG3S_24034	PYAR_25327	PYAR_26195	KAF1326258.1	KAF1315257.1	KAF1314322.1	PG3S_21362	PG3S_21363	KAF1326523.1
Py_MCL_00332	CORE	10	71	5	5	4	5	9	8	6	6	14	9	PYAP_13247	Pmyriotylum_g20576	TMW68646.1	PYAR_19170	GAX99323.1	GAX94807.1	PG3S_21185	PYU1_G007138	KAF1332012.1	PYIR_15594	PYIW_26754	GAX96512.1	PYIW_21733	PYAP_15121	PYIR_15574	PYU1_G013065	PG3S_23596	PYAR_13453	TMW66775.1	KAF1318257.1	KAF1322203.1	PG3S_13544	PYU1_G002969	Pmyriotylum_g14786	KAF1332829.1	PYAP_20309	GAY00379.1	PYIR_17183	PYU1_G004961	PYIW_26614	PYAR_21499	GAX99818.1	PYAR_15199	TMW55556.1	KAF1317909.1	PG3S_30400
Py_MCL_00333	CORE	10	71	9	6	8	5	5	6	5	6	13	8	PYAR_15523	PYAP_14678	GAY04342.1	PYAP_13617	Pmyriotylum_g15320	Pmyriotylum_g9184	TMW63372.1	Pmyriotylum_g7117	PYAR_23025	PYAR_13233	Pmyriotylum_g9185	TMW63371.1	PYAR_19247	GAY05225.1	GAY04393.1	TMW68377.1	PYAR_15747	PYU1_G007564	KAF1322646.1	Pmyriotylum_g9043	PYIR_17990	KAF1320404.1	PG3S_20557	PYIW_18719	PG3S_00152	PYIW_19142	Pmyriotylum_g21374	KAF1331633.1	PYIR_19394	PYU1_G005903	TMW57051.1	PG3S_29474	PYAR_15207	PG3S_08799	PYAP_15818	PG3S_08767
Py_MCL_00334	CORE	10	71	5	5	6	3	6	13	7	6	9	11	PYAP_13640	Pmyriotylum_g19119	TMW56662.1	PYAR_21376	KAF1316137.1	KAF1319124.1	GAX97332.1	PYIW_21712	PG3S_11383	PYU1_G006551	GAY03308.1	GAY06479.1	KAF1332944.1	PYU1_G002896	PYAR_19453	PG3S_13739	KAF1332899.1	TMW65524.1	PYIR_13641	PYIR_13661	PG3S_13742	PG3S_05936	PG3S_05951	PYU1_G002897	Pmyriotylum_g4719	PG3S_13754	PG3S_05924	GAY06542.1	TMW63061.1	Pmyriotylum_g7689	GAY06282.1	GAX98240.1	PG3S_24870	PYIR_16618	PYU1_G008833	KAF1334138.1
Py_MCL_00335	CORE	10	71	5	6	5	6	6	5	7	7	16	8	PYAP_13737	TMW62876.1	GAX92220.1	PYU1_G008617	PYAR_17152	Pmyriotylum_g7888	PG3S_09427	PG3S_22693	PYIR_13374	PYIW_14429	KAF1334349.1	PYAR_13785	TMW55149.1	PYAP_19214	PG3S_00761	KAF1322430.1	Pmyriotylum_g11284	PYIR_19663	PG3S_29287	PYU1_G002183	PYIW_25382	GAY03393.1	GAX96878.1	KAF1322432.1	PYU1_G002179	Pmyriotylum_g11282	PYAP_19210	PYIR_19665	PYIR_19664	PG3S_29284	PG3S_00758	PYIW_27405	TMW55151.1	TMW55153.1	PG3S_29285	PYIR_19662
Py_MCL_00336	CORE	10	71	8	6	6	2	3	7	4	2	20	13	Pmyriotylum_g15624	PYU1_G005226	PYAP_20998	GAX92125.1	GAX92124.1	PYAP_18668	Pmyriotylum_g3080	PYIW_23567	TMW61904.1	PYAP_18671	TMW54947.1	Pmyriotylum_g18124	PYAP_16875	Pmyriotylum_g18125	PYAR_13614	GAX92122.1	GAX92120.1	GAX92118.1	GAX92116.1	GAX97463.1	PYAR_13618	PYAP_16887	GAX92117.1	GAX92123.1	GAX92121.1	GAX92119.1	Pmyriotylum_g3179	Pmyriotylum_g3178	PG3S_14782	PG3S_14777	PYAP_25202	PYIR_14464	PG3S_30942	PG3S_30936	PG3S_30935	PG3S_30930
Py_MCL_00337	CORE	10	71	8	3	7	6	7	6	6	8	11	9	PYAP_16231	Pmyriotylum_g20415	PYAR_13130	TMW68798.1	GAX97413.1	PYIW_15979	PG3S_26760	PG3S_00627	KAF1332198.1	PYU1_G006962	PYIR_23091	PYAP_20585	Pmyriotylum_g2709	TMW60449.1	PYU1_G000612	GAY04848.1	KAF1335672.1	PYIR_14294	PYIW_24177	PG3S_03380	PG3S_20675	TMW59136.1	GAX93286.1	PYAP_19495	KAF1324309.1	PG3S_06463	PYU1_G009602	PG3S_16375	GAY04849.1	PYIR_18006	PYAR_22286	Pmyriotylum_g17913	PYAR_20266	Pmyriotylum_g17915	TMW59135.1	PYAR_18827
Py_MCL_00338	CORE	10	71	8	7	8	6	9	2	4	9	11	7	PYAP_17940	PYAP_19606	PYAR_25108	GAY06263.1	KAF1316368.1	PYAR_21841	PYAR_25942	PYAR_26434	PG3S_29891	PG3S_29885	Pmyriotylum_g3407	PYIW_22255	PYIW_22252	TMW55502.1	PYU1_G005103	TMW55503.1	PYIW_20041	PYIW_20043	PYIR_24392	PYAR_24202	TMW55501.1	PYIR_24279	PYAP_17943	PG3S_29903	PG3S_27975	PYIR_24393	TMW55504.1	Pmyriotylum_g3359	PG3S_20850	PG3S_20843	PYIR_25009	PG3S_24659	PYU1_G005101	PYAR_26617	PYU1_G005102	GAY01963.1
Py_MCL_00339	CORE	10	70	8	6	7	9	6	5	6	8	12	3	GAY01580.1	PYAP_18278	PYAP_13461	Pmyriotylum_g19192	PYAR_13515	TMW56634.1	PYIW_13976	PG3S_03945	PYIR_15391	PYU1_G003918	GAX97351.1	PG3S_26304	KAF1328358.1	PG3S_29035	PG3S_28607	PG3S_28604	PYU1_G014553	PYIW_18684	PYIR_19845	TMW67076.1	Pmyriotylum_g19153	PYAR_18636	KAF1328666.1	PYU1_G006315	PG3S_11722	KAF1328668.1	PYIR_21675	Pmyriotylum_g1005	Pmyriotylum_g592	PYAP_18889	Pmyriotylum_g1004	TMW58972.1	PYIW_19846	TMW67077.1	PYIW_19847	PYAR_14843
Py_MCL_00340	CORE	10	70	5	4	5	9	12	3	7	9	11	5	PG3S_08560	PG3S_29751	PYIR_24276	PYIW_21918	Pmyriotylum_g17167	PYIW_18106	PYIR_14145	TMW57230.1	PYAP_19152	PYU1_G005706	GAX92737.1	PG3S_18448	Pmyriotylum_g17742	PYIW_24767	PYAP_19150	TMW64882.1	PYAR_14597	PYIR_14766	PYAP_20905	GAY05471.1	TMW57228.1	KAF1336613.1	PYU1_G012011	KAF1323411.1	GAY01051.1	TMW56726.1	PYU1_G012643	PG3S_09133	PYIR_14138	PG3S_04300	PG3S_10952	Pmyriotylum_g15003	PYU1_G005707	PG3S_08290	PYIW_18437	PG3S_18450
Py_MCL_00341	CORE	10	70	10	8	6	4	6	5	6	7	11	7	Pmyriotylum_g4184	PYIR_19044	PYIW_24576	PG3S_27019	PYU1_G014635	TMW66701.1	PG3S_27623	GAY00914.1	PYAR_15185	TMW63890.1	PYAP_13850	TMW62379.1	GAX95746.1	PYAR_15688	PYIW_22694	PYIR_15777	PYU1_G014881	KAF1318194.1	PYAP_13874	Pmyriotylum_g13772	PYAP_15044	PYAP_22156	PYAP_13878	PYAR_15985	TMW55307.1	PYAR_20373	PG3S_09880	GAY00911.1	GAY03807.1	KAF1313225.1	PG3S_22604	PYU1_G008189	PYIR_18787	PYU1_G014767	PG3S_13519	PG3S_23568
Py_MCL_00342	CORE	10	70	9	6	6	6	7	5	6	5	11	9	PYAP_13386	Pmyriotylum_g3494	TMW64856.1	GAX96612.1	PYIR_23864	PYU1_G008519	KAF1329014.1	PG3S_09281	PG3S_04428	PYAR_15416	PYIW_20353	PYIW_23651	KAF1332473.1	PYU1_G013917	PYIR_17461	PG3S_28288	PG3S_15470	Pmyriotylum_g163	GAX96744.1	TMW63722.1	PYAR_20624	TMW60843.1	PYAP_14554	Pmyriotylum_g2271	PG3S_16608	PYAR_18260	PYU1_G001040	PYIW_22516	PG3S_17358	PYIR_23740	PYIR_23424	TMW65868.1	Pmyriotylum_g22540	PG3S_25621	PYAP_19010	Pmyriotylum_g20746
Py_MCL_00343	CORE	10	70	7	7	7	8	7	3	5	7	10	9	PYIR_20364	PYAP_13552	Pmyriotylum_g5906	PYIW_23091	PG3S_04061	TMW65195.1	PYIR_20761	PG3S_08892	PYU1_G010764	PYAR_18189	GAY05203.1	GAX99679.1	PYIR_18945	PG3S_00173	PG3S_20582	PYIW_16314	TMW68406.1	PYU1_G007636	PYAP_20763	Pmyriotylum_g9008	PYAR_19432	GAY01750.1	PYIW_24478	PG3S_16154	TMW61316.1	PYU1_G003883	KAF1326878.1	Pmyriotylum_g7335	PYAR_22928	PYAR_13685	PYIR_17006	TMW64433.1	Pmyriotylum_g10202	PYAP_19330	PG3S_01262	PYIR_21050
Py_MCL_00344	CORE	10	70	9	2	10	2	3	7	5	6	15	11	GAX96238.1	PYAP_14957	Pmyriotylum_g10367	TMW57546.1	PG3S_24200	PG3S_30029	KAF1334399.1	PYU1_G010511	PYIR_22669	PYIW_13362	PG3S_06914	GAX93095.1	GAY06010.1	PG3S_07098	TMW66261.1	Pmyriotylum_g9466	PG3S_17145	TMW61552.1	PYU1_G009890	PG3S_29636	GAY00219.1	KAF1335888.1	PYAR_16683	GAY03191.1	GAY03194.1	KAF1324289.1	PG3S_25137	PYU1_G009364	Pmyriotylum_g16093	PG3S_07094	Pmyriotylum_g14548	Pmyriotylum_g13633	TMW61567.1	PG3S_25167	TMW57921.1	PYAP_23620
Py_MCL_00345	CORE	10	70	18	6	6	5	8	5	5	4	8	5	GAX96886.1	PYIW_22029	PYAP_18043	PYAP_18170	PYAP_18168	PYAP_20372	Pmyriotylum_g14846	PYAP_22035	TMW57538.1	TMW57539.1	TMW57537.1	PYAR_22869	Pmyriotylum_g17506	PYAR_22727	Pmyriotylum_g20051	GAY00464.1	Pmyriotylum_g17505	PYAR_20679	TMW57540.1	KAF1331284.1	Pmyriotylum_g17508	PYU1_G006096	PG3S_17440	Pmyriotylum_g17501	KAF1331110.1	PYU1_G006095	Pmyriotylum_g17495	PYIW_22078	PYU1_G006093	PG3S_16513	GAY00474.1	Pmyriotylum_g8668	PG3S_17449	Pmyriotylum_g8667	PYIW_25035	PG3S_16505
Py_MCL_00346	CORE	10	70	6	7	7	7	6	8	7	7	10	5	PG3S_24817	PG3S_17618	TMW64403.1	PYU1_G012168	TMW61566.1	KAF1318769.1	KAF1314646.1	GAX95668.1	Pmyriotylum_g10170	KAF1326734.1	KAF1323554.1	PYIW_13994	PYIR_16301	Pmyriotylum_g13621	GAX99740.1	PYAR_20199	PYIR_19704	PYAP_24953	PYAP_22756	PYAR_15689	Pmyriotylum_g2482	PYIW_21899	PYU1_G003746	GAX99642.1	PG3S_15994	PYAP_22891	PYAP_21373	Pmyriotylum_g13897	TMW62276.1	PYU1_G011395	PYIR_23274	KAF1329533.1	PG3S_22608	PYIW_22157	PG3S_09875	GAY02519.1
Py_MCL_00347	CORE	10	70	8	5	6	4	6	6	5	7	16	7	PYAP_14425	PYIR_23231	PG3S_17647	PG3S_24788	Pmyriotylum_g10044	TMW57807.1	KAF1326716.1	KAF1316465.1	GAX97881.1	PYIW_19193	PYAR_24208	PYIW_15654	PYU1_G012210	PYAR_26766	PG3S_20837	PYAP_16253	GAY03692.1	TMW60827.1	Pmyriotylum_g14759	KAF1313569.1	PYU1_G004947	TMW55593.1	PYIW_15570	PYAR_21943	PYIR_22295	PYAP_14546	GAX95195.1	PG3S_02881	PYIW_20453	GAY03693.1	PYU1_G000590	KAF1335637.1	TMW60418.1	KAF1320445.1	PYIR_16316	PG3S_28989
Py_MCL_00348	CORE	10	70	5	6	4	7	7	16	6	6	11	2	PYAR_15216	PYAP_17147	Pmyriotylum_g13598	GAX99560.1	PYAP_17148	PYU1_G012920	TMW58311.1	PYU1_G012924	PYIW_15706	Pmyriotylum_g7590	KAF1323231.1	KAF1318031.1	PG3S_23732	PYAR_25079	PYIW_17315	PYU1_G012909	KAF1323261.1	KAF1313464.1	PYIR_23517	PG3S_23674	PYIR_16030	KAF1317973.1	PG3S_23715	PG3S_23710	PYIR_16029	TMW58313.1	PG3S_23676	PYU1_G012921	TMW58303.1	PYAP_17154	KAF1323300.1	KAF1318057.1	TMW58312.1	KAF1313447.1	PG3S_23675	Pmyriotylum_g7592
Py_MCL_00349	CORE	10	70	8	7	2	7	7	14	9	10	4	2	PYAP_16708	PYAP_23756	Pmyriotylum_g4431	PG3S_13988	PG3S_05688	PYIR_21232	GAY02046.1	GAY02041.1	TMW65372.1	KAF1324798.1	PYU1_G002773	PYIW_21546	PYAR_13983	PYAP_16713	PYAP_16716	Pmyriotylum_g4435	PYAR_13984	PYIW_27462	TMW65367.1	KAF1324718.1	PYU1_G015124	PYU1_G002763	TMW65369.1	Pmyriotylum_g18104	KAF1331465.1	KAF1331461.1	PYIR_25194	PYIW_24558	PYU1_G014948	PYIW_15358	PG3S_13984	PYIR_23647	PYIW_25455	PYIR_21236	TMW65371.1	PG3S_05686
Py_MCL_00350	CORE	10	69	7	5	9	6	5	4	7	6	14	6	PYIW_17100	PYAP_13779	PYAR_18428	TMW62039.1	Pmyriotylum_g6470	PYAP_13800	PYAR_18430	PYU1_G011172	PYIR_23005	PG3S_19437	PG3S_25386	GAY03797.1	Pmyriotylum_g6469	PYIW_23437	TMW56161.1	PG3S_06117	PG3S_14703	PYAP_21582	TMW62041.1	PYIR_15052	GAX98577.1	TMW62042.1	GAX98576.1	PYAR_19166	PYAR_18583	PG3S_09391	PG3S_22729	PYAP_24361	PYU1_G013704	TMW62854.1	GAX92240.1	KAF1330687.1	PYIR_13354	PYIW_24244	Pmyriotylum_g7869	PG3S_14711
Py_MCL_00351	CORE	10	69	7	5	5	5	6	8	6	5	14	8	PYAP_13548	Pmyriotylum_g5913	GAY05198.1	TMW65203.1	PYAR_18401	PYU1_G010739	KAF1322102.1	PYIR_14988	PG3S_08904	PG3S_04081	PYIW_14087	GAX99675.1	PYAP_21544	Pmyriotylum_g2661	GAX92879.1	PYIR_18848	PYU1_G000639	PG3S_20684	PG3S_03334	TMW60486.1	PYIW_13455	KAF1335593.1	PYAP_14115	PYAR_14612	GAY06419.1	GAY06397.1	PG3S_12692	PYU1_G006859	Pmyriotylum_g11369	PG3S_30907	TMW65795.1	PYU1_G006858	KAF1318631.1	KAF1316228.1	KAF1318634.1	PG3S_00250
Py_MCL_00352	CORE	10	69	5	4	4	8	19	7	4	9	7	2	PYIW_16401	PYAP_17188	PYAR_18884	Pmyriotylum_g13952	TMW62239.1	PYIR_22893	PG3S_09895	PG3S_09898	PG3S_22587	PG3S_22584	PG3S_16075	KAF1326888.1	PYU1_G011417	Pmyriotylum_g13950	KAF1329552.1	PG3S_22600	PYAR_18885	TMW62248.1	TMW62246.1	PYAP_24407	Pmyriotylum_g13954	TMW64321.1	KAF1318773.1	PYAR_25060	PYIW_26370	TMW66588.1	PYIW_26096	GAY01441.1	PYIW_26149	PYIW_26947	KAF1318794.1	PYIR_18676	PYIW_24522	TMW66600.1	PYAR_23344	PYIW_26734
Py_MCL_00353	CORE	10	69	5	7	5	5	8	5	3	5	20	6	PYAP_14328	TMW58887.1	PYIW_21488	PYIR_16894	GAY04714.1	PG3S_06532	PG3S_16303	PYAR_15091	KAF1317646.1	Pmyriotylum_g8071	KAF1317647.1	PYU1_G009684	PYAR_14393	KAF1321935.1	PYU1_G014053	KAF1326043.1	TMW67126.1	PYAP_16360	PYIR_17420	PYIW_13097	PG3S_24674	Pmyriotylum_g18738	Pmyriotylum_g3747	GAX93569.1	PYAP_16371	PYAP_14329	PYIR_24788	PYIW_25192	PYIR_25437	PYAR_15092	PYAP_14330	PYIW_26613	PYAP_14331	PG3S_06534	GAY06019.1	PYAP_16362
Py_MCL_00354	CORE	10	68	7	8	5	8	7	4	4	7	15	3	PYAP_13388	Pmyriotylum_g3504	TMW64880.1	PYAR_19667	PYIR_17669	PYIW_21362	PYU1_G008510	KAF1328899.1	PG3S_09274	PG3S_04422	PYIW_20157	PYU1_G008496	KAF1328967.1	PG3S_09259	PG3S_09256	PG3S_04409	PG3S_04408	PYAP_13820	PG3S_04405	PYAP_13810	TMW59183.1	Pmyriotylum_g6439	Pmyriotylum_g6438	Pmyriotylum_g6437	PG3S_09248	PYIW_24343	Pmyriotylum_g6444	PYAP_24099	PYIR_19183	PG3S_12774	PG3S_04402	PYAR_16459	TMW64885.1	PG3S_09245	Pmyriotylum_g3517	PYU1_G008493
Py_MCL_00355	CORE	10	68	7	7	6	6	8	8	5	5	11	5	PYAP_14728	GAX94553.1	TMW64795.1	PYIR_20367	PYIW_16567	PG3S_29311	Pmyriotylum_g11253	PYAP_17785	Pmyriotylum_g3438	KAF1322251.1	PYIR_15941	PG3S_00714	PYAR_13348	KAF1328938.1	TMW55185.1	KAF1331961.1	PYIW_19699	GAY02559.1	PG3S_23209	PG3S_04516	PYAR_15614	Pmyriotylum_g8590	PYU1_G006892	Pmyriotylum_g3168	PG3S_08084	PG3S_11138	PYAR_15922	KAF1336738.1	PYAP_21241	PYU1_G014206	TMW69543.1	Pmyriotylum_g11295	PYU1_G002201	GAX96888.1	PG3S_30455	PG3S_00780
Py_MCL_00356	DISPENSABLE	8	68	14	10	21	0	2	2	4	14	1	0	PYAP_24662	PYAP_17166	PYAR_13967	TMW67379.1	PYAR_21315	Pmyriotylum_g4098	TMW64458.1	PYAR_22938	PYAP_23875	Pmyriotylum_g4091	Pmyriotylum_g4093	TMW58635.1	PYAR_14943	Pmyriotylum_g4067	PYAR_14944	PYAR_21882	PYU1_G005095	PYAP_22522	TMW57436.1	PYAR_19540	TMW64461.1	TMW57830.1	Pmyriotylum_g4086	KAF1316348.1	PYAR_19539	TMW60662.1	PYAR_16104	PYAP_23877	TMW57831.1	PYAR_14947	PYAR_14942	PYU1_G005096	PYAP_22523	PYU1_G005092	TMW54934.1	TMW64460.1
Py_MCL_00357	CORE	10	67	7	5	3	5	6	7	8	8	14	4	PYU1_G006347	GAX95050.1	PYAP_13297	Pmyriotylum_g19312	PYAR_17572	GAY01940.1	PG3S_19403	PG3S_03739	PYIR_22259	PYU1_G004115	KAF1334970.1	PYIW_22642	TMW56515.1	PYU1_G013961	TMW60990.1	Pmyriotylum_g584	KAF1325482.1	PYAP_18890	PG3S_25754	PG3S_12082	PG3S_12080	PYAR_18008	PYIR_16639	GAY04860.1	PYIW_14113	TMW60989.1	PG3S_02589	PYU1_G012859	PYU1_G012870	PYIR_13555	PG3S_21354	KAF1332566.1	PYIR_14937	PYIR_14494	PG3S_12255	KAF1332361.1
Py_MCL_00358	CORE	10	67	7	8	4	7	2	12	13	5	8	1	PG3S_21885	PG3S_00985	PYAP_15159	PYU1_G012153	PYIR_24970	KAF1336047.1	KAF1326719.1	PYU1_G002412	PYIR_24770	PYU1_G002411	PYU1_G002409	PG3S_17583	PG3S_29923	PG3S_21898	PYU1_G002410	KAF1336048.1	Pmyriotylum_g15467	PG3S_00986	PYAP_15173	PG3S_21884	PYIW_17183	PG3S_00967	KAF1313284.1	KAF1336050.1	TMW58801.1	PYU1_G002413	KAF1336111.1	PYIR_26242	PYIW_18897	PYU1_G002414	PYAP_19429	KAF1313306.1	KAF1313304.1	PYAP_25259	GAX98425.1	PYU1_G002415
Py_MCL_00359	CORE	10	67	6	4	3	5	6	11	7	6	11	8	PYAR_18709	Pmyriotylum_g9040	PYIR_17992	PG3S_20553	PYIW_21306	PG3S_00154	PYAP_14911	KAF1322702.1	KAF1320362.1	PYU1_G007577	TMW68374.1	PG3S_00149	GAY05221.1	PYIR_17998	GAY04397.1	GAY05220.1	Pmyriotylum_g9044	PYU1_G007576	TMW68373.1	PYAR_15751	KAF1320390.1	PG3S_20552	PG3S_00148	KAF1322703.1	Pmyriotylum_g9045	TMW68372.1	KAF1320368.1	KAF1322708.1	PG3S_00146	PYIR_17994	PG3S_20549	PYU1_G007575	PYIW_22571	PYIW_21305	PYIW_18720	KAF1320381.1
Py_MCL_00360	CORE	10	67	9	6	5	5	6	7	8	5	12	4	KAF1319506.1	PYIR_24837	PYAP_16374	Pmyriotylum_g19393	TMW56397.1	GAY02800.1	PYAR_18420	KAF1328395.1	PYU1_G004015	PYIR_23078	PYU1_G008227	PG3S_03843	PG3S_26108	PYIW_14399	PYU1_G004031	KAF1334983.1	PYIR_23079	KAF1315568.1	PYIW_14400	PG3S_24161	PYU1_G005940	PYAR_18483	PG3S_29870	KAF1331116.1	Pmyriotylum_g5612	PYIW_17535	PYAP_23208	TMW64181.1	KAF1325132.1	GAX93683.1	PYIR_18689	PYAP_19011	PYU1_G014529	Pmyriotylum_g20228	PYU1_G010311	PYAR_18191
Py_MCL_00361	CORE	10	67	7	4	6	8	6	7	8	4	11	6	PG3S_14140	PG3S_01802	PYAP_14276	PYAR_16413	TMW56576.1	KAF1328341.1	PYU1_G003963	PYIW_18093	PYIR_15910	PG3S_30477	PG3S_03893	PG3S_26247	GAX97128.1	GAX97129.1	TMW55634.1	PYAP_24276	KAF1326570.1	PYIR_23397	PG3S_20890	PYU1_G009151	KAF1326566.1	Pmyriotylum_g19013	PYU1_G009148	TMW55633.1	Pmyriotylum_g19011	GAY05389.1	PYU1_G015186	PG3S_01799	Pmyriotylum_g19014	PYIR_15461	KAF1324103.1	KAF1324102.1	PYAR_22951	PYU1_G009144	Pmyriotylum_g19010	KAF1326515.1
Py_MCL_00362	CORE	10	67	5	4	5	6	6	4	6	4	22	5	PYIW_14250	KAF1332778.1	KAF1332783.1	Pmyriotylum_g22295	PG3S_05800	PG3S_05786	PYU1_G002830	PG3S_13870	PG3S_13884	PYU1_G002836	PYIW_14248	Pmyriotylum_g4599	PYIR_19476	PYU1_G004260	GAX95320.1	PYAP_16829	PYIR_22491	KAF1334910.1	PG3S_19226	PYIW_13962	PG3S_03559	GAX95315.1	TMW64212.1	Pmyriotylum_g19547	PYAR_22492	TMW65453.1	PYAR_25058	PYIR_20062	PG3S_13909	PYAP_19415	PG3S_05763	PYU1_G002840	Pmyriotylum_g4603	PG3S_05771	PG3S_05770	PG3S_05784
Py_MCL_00363	CORE	10	66	6	5	6	6	6	5	6	6	10	10	KAF1329348.1	PYAP_14613	GAX94261.1	PYAR_13163	TMW56935.1	Pmyriotylum_g16861	PYIW_16308	KAF1328049.1	PG3S_24004	PYIR_21486	PG3S_22922	PYU1_G010979	PYIR_22602	TMW61123.1	PYU1_G012464	KAF1318900.1	KAF1315063.1	Pmyriotylum_g17797	PYAP_18724	GAY04626.1	PG3S_17258	PYIW_15651	PYAR_16897	PYAR_13170	GAY05907.1	Pmyriotylum_g16860	GAY00813.1	TMW56934.1	PYIR_22167	Pmyriotylum_g6303	PYIR_22392	PYIW_16306	PYU1_G008995	KAF1327966.1	PYIW_19455	PYAR_25196
Py_MCL_00364	CORE	10	66	7	5	4	5	8	4	7	5	15	6	TMW62782.1	PYU1_G010814	PYIR_21780	PG3S_17279	PYAP_19454	PG3S_04027	PG3S_08851	KAF1322082.1	KAF1321140.1	PG3S_08825	PG3S_16701	GAX98877.1	PYIW_23187	PYIW_19870	TMW65255.1	Pmyriotylum_g6002	PYIW_15722	PYAR_22708	PG3S_03994	PYIR_21779	PYU1_G006278	PYAP_15198	Pmyriotylum_g1403	GAX98873.1	TMW62779.1	PYIR_24096	PG3S_16698	PG3S_17283	KAF1321138.1	PYIW_15720	PYU1_G006275	PYAR_22709	PYU1_G010815	PG3S_08850	PYAR_16946	GAX98870.1
Py_MCL_00365	DISPENSABLE	9	66	4	0	1	8	8	10	12	8	14	1	KAF1323042.1	PYU1_G012998	PYIW_19978	TMW66799.1	PYAR_21705	Pmyriotylum_g8674	Pmyriotylum_g8675	TMW66803.1	TMW66805.1	TMW66806.1	KAF1323026.1	TMW66804.1	PYU1_G013026	KAF1323103.1	PYIR_16166	PYIR_17234	PYIR_16165	PYU1_G013016	PYIR_25949	KAF1323131.1	PYU1_G013008	PYIR_17237	PG3S_13645	PYIW_14507	KAF1323129.1	TMW66802.1	PYIR_16177	PG3S_13616	TMW66801.1	KAF1323073.1	PG3S_14375	PYIW_19975	PG3S_14347	PG3S_14381	PG3S_13644	PG3S_13642
Py_MCL_00366	DISPENSABLE	5	66	0	0	0	5	15	30	11	0	5	0	PG3S_23673	PYIW_18316	PYIR_20944	PG3S_23665	PG3S_23667	PYIR_20576	PYIW_15436	KAF1314715.1	KAF1314243.1	KAF1314266.1	KAF1314245.1	KAF1314716.1	PYU1_G012942	KAF1314724.1	KAF1313474.1	PYIR_16024	KAF1313444.1	PYU1_G012926	PYIW_18315	PYU1_G012927	KAF1313443.1	PYIR_20577	KAF1323217.1	KAF1317971.1	PYU1_G012929	PYIW_15441	KAF1318020.1	KAF1314718.1	PYIW_23638	KAF1314261.1	KAF1323305.1	PYU1_G012917	KAF1313450.1	KAF1314700.1	KAF1314246.1	KAF1313475.1
Py_MCL_00367	CORE	10	65	6	5	8	6	6	7	6	7	8	6	PYIW_22429	Pmyriotylum_g8680	KAF1334193.1	PYU1_G006021	GAX93693.1	GAX93706.1	PYIW_16262	PYIR_21577	Pmyriotylum_g7028	KAF1331198.1	PG3S_29057	TMW62517.1	PG3S_30684	PYAP_21520	PYAP_14152	PYAR_23434	TMW62989.1	GAX92102.1	PYIR_18795	PYU1_G008655	PG3S_09477	PG3S_22659	PYIW_15160	Pmyriotylum_g7761	PYIR_17380	PYAP_20939	PG3S_21006	TMW55734.1	PYU1_G004801	GAX93550.1	PYIR_20779	PYU1_G006365	Pmyriotylum_g1076	PYAP_16989	TMW67009.1	PYAR_18988
Py_MCL_00368	CORE	10	65	8	6	8	6	4	4	6	6	11	6	PG3S_00756	PG3S_29283	PYAP_19221	PYAP_17197	Pmyriotylum_g13943	TMW62237.1	PYAR_22026	PYIR_13688	PYU1_G011053	PG3S_19576	PYIW_17215	PG3S_26499	KAF1329330.1	GAY01221.1	TMW55155.1	GAY03395.1	Pmyriotylum_g11280	GAX96877.1	PYU1_G002177	PYIR_19658	Pmyriotylum_g8075	Pmyriotylum_g8070	KAF1322380.1	PYIW_20115	Pmyriotylum_g8069	PYIW_23928	TMW55867.1	PYIR_13133	KAF1333820.1	KAF1324013.1	PYU1_G004410	PG3S_14493	PG3S_06323	Pmyriotylum_g5031	PYAR_20903	GAX98204.1
Py_MCL_00369	CORE	10	65	4	3	10	4	6	14	6	3	8	7	PG3S_08773	GAY02970.1	KAF1333498.1	PYAP_15817	Pmyriotylum_g21369	TMW57042.1	GAY05057.1	KAF1331697.1	PG3S_18233	PYU1_G005894	PYIR_19390	PYU1_G005893	PYAP_18499	GAX94523.1	TMW55799.1	PG3S_23224	KAF1328886.1	KAF1322247.1	PYU1_G008600	PG3S_02902	PG3S_30739	PG3S_04532	PYIW_23935	PYIR_20552	KAF1315683.1	PYAR_23625	PYU1_G001045	PYIR_19130	KAF1316579.1	PYIW_20107	Pmyriotylum_g5662	KAF1328804.1	KAF1323877.1	PYAP_18502	Pmyriotylum_g4919	PYAR_13364
Py_MCL_00370	CORE	10	65	5	5	5	8	5	5	5	8	11	8	GAY06328.1	GAY03350.1	PYAP_18663	Pmyriotylum_g15627	PYAR_15797	TMW55368.1	GAY05721.1	PG3S_07518	PG3S_15259	KAF1328486.1	PYU1_G008120	GAX96073.1	PYIR_15400	TMW63028.1	KAF1334369.1	PYAP_22809	PYIR_23162	PG3S_24936	PYAR_17991	Pmyriotylum_g7723	PG3S_09590	PYIW_22786	PYIW_26521	GAY02142.1	TMW55225.1	KAF1325120.1	PYIW_14445	KAF1325101.1	PG3S_15051	PG3S_29230	PYU1_G008289	PYU1_G008283	Pmyriotylum_g15842	PYIR_19069	PG3S_07725	TMW55221.1
Py_MCL_00371	CORE	10	65	6	6	4	6	7	7	5	6	12	6	PYU1_G010572	KAF1323993.1	PYAP_16508	KAF1315124.1	PYIR_14852	PG3S_06845	Pmyriotylum_g9689	PG3S_07153	GAX94893.1	TMW66041.1	PYAP_14751	Pmyriotylum_g17264	TMW57287.1	KAF1336699.1	PYU1_G005607	PG3S_08461	PG3S_21494	GAX94623.1	PYIR_15969	PYAR_17901	PYIW_19862	PYIW_18372	KAF1324062.1	PYAR_14178	PYU1_G010573	PYAP_16506	GAY06712.1	TMW66040.1	Pmyriotylum_g9690	PG3S_06844	PYIW_15916	PYIR_14851	PYAP_16501	PYAR_14181	KAF1324063.1	PYIW_15920
Py_MCL_00372	CORE	10	65	8	5	8	6	6	5	7	5	9	6	PYAP_13686	Pmyriotylum_g386	TMW63861.1	GAX92466.1	PG3S_29413	PYIR_13554	KAF1332365.1	PYIW_21036	PG3S_12226	PYU1_G012867	PYAR_22721	PYAP_13688	Pmyriotylum_g369	TMW63844.1	GAX92477.1	PYIR_24479	PG3S_12221	PG3S_29427	PYIW_15050	PYU1_G012865	PYAR_26075	PG3S_22602	Pmyriotylum_g13903	PYAP_20533	KAF1329484.1	PYU1_G011401	PG3S_09882	PYIR_17139	GAY02513.1	PYIW_17566	TMW62271.1	PYAR_23551	PYAR_26828	PYU1_G012866	PYAP_18344	TMW60336.1
Py_MCL_00373	CORE	10	65	9	5	10	5	6	4	7	4	10	5	GAY03397.1	GAX96875.1	PYAR_21135	PYIR_19661	KAF1322381.1	PYU1_G002173	PG3S_00735	PYIW_21025	GAY02570.1	PYAP_19209	Pmyriotylum_g11276	TMW55161.1	PYIR_15945	PG3S_30501	GAY03398.1	PYU1_G006864	KAF1332137.1	PYIW_22336	KAF1322886.1	PYAR_21448	PYU1_G011161	PYIR_21929	PYIW_20439	PYAP_23890	PG3S_25342	TMW62019.1	PG3S_19487	Pmyriotylum_g6508	PYAR_21447	PYAR_15364	Pmyriotylum_g6511	Pmyriotylum_g6509	Pmyriotylum_g11819	GAY02704.1	PYAR_25948	Pmyriotylum_g6510
Py_MCL_00374	CORE	10	65	7	4	3	6	6	13	9	5	10	2	PYAP_15077	Pmyriotylum_g11129	Pmyriotylum_g16550	TMW68146.1	TMW68145.1	PG3S_17131	PYIR_20813	PG3S_14922	KAF1324325.1	Pmyriotylum_g17872	KAF1314902.1	KAF1314869.1	PG3S_10191	PG3S_10188	PYIW_17892	PYIR_20514	PYIW_24551	PYIR_24330	PYU1_G014878	KAF1325607.1	PYIW_22490	PYIR_18552	PYAR_14733	PYU1_G003585	KAF1323203.1	PYAP_23394	PYIW_18651	KAF1323276.1	PYU1_G009572	TMW59048.1	GAX93320.1	PYAP_20012	Pmyriotylum_g11568	PYU1_G003586	PYAR_17193	KAF1314892.1
Py_MCL_00375	CORE	10	64	2	4	25	4	3	11	3	1	3	8	PYAP_13652	KAF1335853.1	KAF1313325.1	KAF1317469.1	PYAR_16137	PYAR_23840	KAF1330148.1	KAF1330256.1	PYAR_25336	PYAR_24507	PYAR_24227	PYAR_23153	KAF1329289.1	PYAR_24506	PYAR_19651	PYAR_25655	PYAR_17924	PYAR_23091	PYIW_26481	GAX92459.1	PYAR_23092	PYAR_24451	PYAR_24226	PYAR_22646	PG3S_23547	PYAR_19702	KAF1323880.1	PYAR_24652	PYIW_26500	PYAR_23892	PYU1_G003080	GAX97732.1	PYAR_19054	GAX96649.1	GAY01069.1	PYAP_13655
Py_MCL_00376	CORE	10	64	6	6	5	6	7	5	7	5	10	7	PG3S_08832	PG3S_04003	PYIW_24896	PYAR_16328	PYIR_22686	TMW65246.1	KAF1322075.1	GAY01785.1	Pmyriotylum_g5972	PYAP_22497	PYAP_22494	GAY01787.1	TMW65244.1	PYAR_16327	PG3S_04006	KAF1322074.1	PG3S_08835	PYIW_19990	PYU1_G010804	PYIR_23161	PYAP_16424	Pmyriotylum_g18963	Pmyriotylum_g8631	TMW55698.1	PYAR_14903	KAF1323894.1	PG3S_20943	PYU1_G004848	PYIR_19323	PYIW_20803	GAX93541.1	GAY04988.1	PYIW_19986	PYIR_22688	PG3S_08834	PG3S_08833
Py_MCL_00377	CORE	10	64	8	6	16	3	4	5	3	3	8	8	PYIW_16338	PYAP_16457	Pmyriotylum_g11465	Pmyriotylum_g11467	TMW64111.1	GAY05425.1	GAY06850.1	GAY05424.1	PYAR_21800	PYAR_21799	PYAR_25587	PYAR_20834	PYAR_15159	PG3S_23806	PYAR_22836	PG3S_26653	PYAP_16773	PYIR_24676	Pmyriotylum_g11778	PG3S_26652	PG3S_23807	TMW61753.1	PYAP_23139	PYIW_17849	KAF1316284.1	PYAP_22972	PYIW_17851	PYU1_G013860	PYAR_17135	PYU1_G010241	PYAR_22834	GAY06210.1	GAY01434.1	Pmyriotylum_g11466	PYAR_20837	PG3S_19891
Py_MCL_00378	CORE	10	64	2	3	3	6	5	14	6	3	20	2	PYAP_14947	PYAR_21317	PG3S_21892	PG3S_21897	PYIW_13103	PYIR_13504	KAF1335988.1	PG3S_00968	PG3S_00978	PYAR_20994	KAF1321483.1	GAX92412.1	PG3S_01350	PG3S_01345	PG3S_05141	PG3S_05136	KAF1317029.1	KAF1316979.1	PYAP_23399	Pmyriotylum_g21855	PYIR_24570	PYIR_23478	PYU1_G001578	PG3S_05140	PG3S_05137	PG3S_01346	PG3S_01348	PG3S_01347	PG3S_05139	PG3S_05138	PG3S_01349	PYIW_24386	TMW59653.1	PYIW_23027	TMW59652.1	KAF1321439.1
Py_MCL_00379	CORE	10	64	44	5	4	1	1	1	1	1	3	3	PYAP_15095	Pmyriotylum_g11130	PYAP_15097	PYAR_19322	PYAP_15100	Pmyriotylum_g16551	Pmyriotylum_g16552	Pmyriotylum_g11131	PYAR_19320	PYAR_19121	Pmyriotylum_g13437	PYAP_19087	PYAP_17713	PYU1_G005503	Pmyriotylum_g16557	Pmyriotylum_g11137	Pmyriotylum_g16558	KAF1330109.1	GAY05525.1	GAX98966.1	TMW63261.1	Pmyriotylum_g11138	Pmyriotylum_g11136	Pmyriotylum_g16556	PYIR_13881	PYIW_13203	Pmyriotylum_g11133	Pmyriotylum_g16554	PG3S_26888	Pmyriotylum_g11135	PG3S_02346	Pmyriotylum_g11140	Pmyriotylum_g15434	Pmyriotylum_g16560	Pmyriotylum_g11139	Pmyriotylum_g16559
Py_MCL_00381	CORE	10	64	7	6	4	5	7	5	6	7	12	5	PYAP_18601	Pmyriotylum_g15657	Pmyriotylum_g15986	TMW55341.1	GAX96048.1	PYAR_22471	KAF1328545.1	PG3S_07509	PG3S_15268	PYU1_G008115	PYIW_21825	PYIR_19544	PYAP_18614	PG3S_15260	KAF1328560.1	PG3S_07517	PYIW_22665	PYU1_G008136	PYIR_22153	PYU1_G008130	KAF1328492.1	PG3S_07500	PYIW_18572	PYAP_23745	PG3S_07571	PYAR_15796	TMW55358.1	PG3S_15222	PG3S_18883	Pmyriotylum_g15630	PYU1_G008133	KAF1328544.1	PYIW_20109	TMW55371.1	TMW55370.1	PG3S_12568
Py_MCL_00382	CORE	10	64	16	3	3	1	4	2	1	22	8	4	PYAP_22271	TMW57929.1	TMW69747.1	TMW61469.1	PYIR_24597	KAF1332136.1	PYIW_21125	GAX98517.1	Pmyriotylum_g7471	TMW61454.1	PG3S_25346	PG3S_25344	PG3S_25336	TMW61462.1	Pmyriotylum_g7481	GAX95483.1	GAX95488.1	TMW69689.1	Pmyriotylum_g17549	TMW57952.1	PYIW_19899	TMW61453.1	Pmyriotylum_g17548	GAX95478.1	Pmyriotylum_g7461	PYIW_13108	PG3S_19489	Pmyriotylum_g7463	Pmyriotylum_g7459	Pmyriotylum_g7465	Pmyriotylum_g7464	Pmyriotylum_g7472	TMW61460.1	TMW61456.1	TMW61452.1	PYAR_22183
Py_MCL_00380	DISPENSABLE	9	64	19	2	2	1	1	2	0	20	11	6	PG3S_00897	PG3S_21961	PG3S_21976	PG3S_21975	TMW69646.1	TMW69643.1	PG3S_00912	PG3S_00911	KAF1335931.1	PG3S_21966	PG3S_21965	KAF1335802.1	PG3S_00907	PG3S_00906	Pmyriotylum_g19063	Pmyriotylum_g19061	Pmyriotylum_g3253	Pmyriotylum_g3251	Pmyriotylum_g21264	Pmyriotylum_g21262	Pmyriotylum_g21260	Pmyriotylum_g21258	Pmyriotylum_g21266	PYAR_26472	TMW64787.1	TMW64786.1	TMW55014.1	TMW55013.1	PYAP_23595	PG3S_21968	Pmyriotylum_g21256	TMW64783.1	TMW64788.1	TMW64784.1	TMW64785.1	TMW55012.1
Py_MCL_00383	DISPENSABLE	3	64	62	0	0	1	0	0	0	1	0	0	Pmyriotylum_g11193	Pmyriotylum_g17209	PYIR_25941	Pmyriotylum_g14527	Pmyriotylum_g14524	Pmyriotylum_g290	Pmyriotylum_g18421	Pmyriotylum_g17862	Pmyriotylum_g4416	Pmyriotylum_g19924	Pmyriotylum_g1890	Pmyriotylum_g20074	Pmyriotylum_g1948	Pmyriotylum_g14271	Pmyriotylum_g20923	Pmyriotylum_g7121	Pmyriotylum_g20802	Pmyriotylum_g15520	Pmyriotylum_g17829	Pmyriotylum_g2510	Pmyriotylum_g13205	Pmyriotylum_g8487	Pmyriotylum_g18233	Pmyriotylum_g10678	Pmyriotylum_g3260	Pmyriotylum_g19096	Pmyriotylum_g16591	Pmyriotylum_g7258	Pmyriotylum_g21748	Pmyriotylum_g11076	Pmyriotylum_g19639	Pmyriotylum_g14307	Pmyriotylum_g5868	Pmyriotylum_g5857	Pmyriotylum_g16849	Pmyriotylum_g3276
Py_MCL_00384	CORE	10	63	29	3	5	2	3	7	5	2	5	2	GAY05957.1	PYAP_21810	Pmyriotylum_g2046	Pmyriotylum_g2045	Pmyriotylum_g2048	PYIR_23823	PG3S_23905	PG3S_13330	Pmyriotylum_g2057	Pmyriotylum_g2051	Pmyriotylum_g2050	PYAR_21916	PYAP_24113	Pmyriotylum_g2074	Pmyriotylum_g2073	Pmyriotylum_g2069	Pmyriotylum_g2066	Pmyriotylum_g2065	Pmyriotylum_g2060	Pmyriotylum_g2049	Pmyriotylum_g2027	Pmyriotylum_g2070	Pmyriotylum_g2053	Pmyriotylum_g2059	PYIW_22204	Pmyriotylum_g2077	Pmyriotylum_g2058	PYIW_27814	PG3S_28344	Pmyriotylum_g2072	Pmyriotylum_g2071	Pmyriotylum_g2068	Pmyriotylum_g2067	Pmyriotylum_g2064	Pmyriotylum_g2062	PYAR_26202
Py_MCL_00385	CORE	10	63	9	5	7	4	4	6	5	8	9	6	GAX97815.1	GAY04238.1	Pmyriotylum_g6087	Pmyriotylum_g4284	PYAP_19119	PYAP_17087	PYAR_19043	Pmyriotylum_g5632	Pmyriotylum_g5631	Pmyriotylum_g12056	Pmyriotylum_g12055	PYIR_17848	GAX95396.1	PYIW_16134	PG3S_17728	PG3S_10918	TMW67658.1	PYU1_G008868	KAF1319383.1	PYAP_18444	Pmyriotylum_g5742	TMW65057.1	PYAR_16114	PG3S_04217	PYIW_16915	PG3S_09046	KAF1328739.1	GAX94352.1	PYU1_G008333	PYIR_21122	KAF1335997.1	GAY04737.1	PYU1_G002371	TMW67666.1	PG3S_09107	Pmyriotylum_g4277
Py_MCL_00386	CORE	10	63	5	5	5	10	7	10	5	3	11	2	PYIR_21840	PG3S_23649	PYAP_17150	Pmyriotylum_g13592	TMW58295.1	PG3S_15917	PG3S_15914	PYIW_26004	KAF1314249.1	KAF1314708.1	PYAR_22522	PYAP_23863	Pmyriotylum_g14150	Pmyriotylum_g14149	PG3S_30853	PG3S_30851	PYAR_23574	PYIR_23674	PYU1_G012278	Pmyriotylum_g14148	TMW67386.1	PG3S_00868	KAF1327204.1	PG3S_24974	PG3S_24971	PYU1_G012277	KAF1327234.1	KAF1325658.1	PYIW_18488	KAF1327203.1	KAF1325657.1	PYAR_18319	KAF1325729.1	PG3S_23758	PG3S_23743	PYAR_15220
Py_MCL_00387	CORE	10	63	6	6	6	7	6	5	6	5	10	6	TMW55870.1	Pmyriotylum_g5033	PG3S_14496	PYIR_13110	PG3S_06319	PYAP_18390	PYAR_17578	Pmyriotylum_g9546	TMW66195.1	GAX93021.1	KAF1329226.1	PYU1_G011276	PYIR_13302	PG3S_06721	PG3S_07294	PYIW_26417	PYU1_G011104	KAF1322909.1	PYAP_18459	PYIR_18894	PG3S_19531	PG3S_25296	PYIW_22671	PYAP_23557	PYAR_13547	GAY04271.1	PYIW_15234	PG3S_22109	PYU1_G000456	PYIR_23337	GAY02220.1	Pmyriotylum_g8405	Pmyriotylum_g6574	PYAR_14068	Pmyriotylum_g18103	PG3S_29182
Py_MCL_00388	CORE	10	63	5	7	2	3	6	4	5	6	17	8	PYAP_13709	PYAP_23323	Pmyriotylum_g5324	GAY00150.1	GAY05587.1	GAY00151.1	PYU1_G005423	PYIW_26594	PG3S_02272	PG3S_02271	TMW63587.1	TMW69044.1	PG3S_02269	PG3S_02268	PG3S_02282	PG3S_02278	PG3S_28124	Pmyriotylum_g5326	PG3S_28128	Pmyriotylum_g5325	KAF1330197.1	PG3S_18960	TMW63321.1	PG3S_02277	PG3S_18948	PG3S_02273	PYIR_16126	KAF1330080.1	PYU1_G005428	KAF1330081.1	PG3S_18959	PG3S_18947	GAX98668.1	Pmyriotylum_g13612	PYAP_16937	PYAP_25283
Py_MCL_00390	CORE	10	63	6	7	4	5	6	7	6	6	8	8	PYAP_13825	TMW62384.1	GAX95740.1	Pmyriotylum_g13801	KAF1318164.1	PG3S_13459	PG3S_09746	PYIR_15782	PYAR_14803	KAF1322706.1	KAF1320396.1	PYU1_G007573	Pmyriotylum_g9047	PYIR_17995	PYIW_18966	PYAP_14895	GAY03458.1	TMW68370.1	PG3S_00144	PG3S_20547	PYIW_22570	PYAR_15749	PYU1_G012507	PYAP_13826	PYAR_14805	TMW62386.1	GAX95733.1	Pmyriotylum_g13799	PG3S_13461	PG3S_09744	PYIW_18967	PYIR_23146	PYU1_G012508	PYAP_13837	GAX95741.1	PYIW_20523
Py_MCL_00391	CORE	10	63	6	7	6	4	6	7	6	8	10	3	PYAP_14865	Pmyriotylum_g4759	PYAP_19992	TMW65563.1	PYAP_24069	KAF1332813.1	PYAR_22359	GAY00378.1	PYU1_G002961	PG3S_05882	Pmyriotylum_g4757	PYU1_G002960	PYIW_14467	Pmyriotylum_g4758	KAF1332814.1	PG3S_13798	TMW65562.1	PYU1_G002965	KAF1332817.1	TMW65564.1	PYIW_14468	PYIR_17177	PYAR_22358	PG3S_05883	TMW64007.1	PG3S_12053	PG3S_23498	TMW64008.1	PYAP_22873	PYU1_G003522	KAF1328148.1	Pmyriotylum_g11624	GAX96962.1	PYAR_17297	PYIR_24713	PYIW_23971
Py_MCL_00392	CORE	10	63	14	2	4	6	7	7	6	11	5	1	TMW61457.1	PYAP_17665	Pmyriotylum_g4347	Pmyriotylum_g4348	TMW65299.1	PYAR_18594	Pmyriotylum_g20859	Pmyriotylum_g20856	PYIW_24438	TMW69567.1	TMW69566.1	TMW64448.1	Pmyriotylum_g15154	PYU1_G009752	KAF1317576.1	Pmyriotylum_g4331	PYU1_G005189	PG3S_29988	PYIR_19161	PYIR_16150	TMW64447.1	TMW63095.1	PYIR_25910	PG3S_19189	KAF1318273.1	GAX96347.1	PG3S_02032	KAF1317580.1	PYU1_G009317	PYU1_G009750	PYIW_18540	KAF1331463.1	PYIW_24437	Pmyriotylum_g4332	PYAR_21069	KAF1317577.1
Py_MCL_00393	CORE	10	63	6	4	5	12	6	5	5	5	9	6	PYAP_16367	Pmyriotylum_g3741	TMW67131.1	PYIR_17059	KAF1321931.1	PYIW_13099	PG3S_24668	PYAR_17262	GAX93588.1	PYU1_G014060	Pmyriotylum_g6979	PYU1_G006072	PYIW_24410	KAF1331104.1	TMW62551.1	PG3S_17487	GAX93737.1	PG3S_16473	PYAR_14921	PYIR_24474	Pmyriotylum_g6976	PG3S_29582	PG3S_28819	PYIR_17503	GAX92625.1	PYU1_G014261	PYIW_14479	KAF1331611.1	PYAR_17509	Pmyriotylum_g1862	TMW58422.1	PYAP_23955	PYAP_19055	PYIR_24750	PYIR_26012	PG3S_03280
Py_MCL_00389	DISPENSABLE	5	63	0	0	0	11	8	14	10	0	20	0	PG3S_26518	PG3S_19564	PG3S_26516	PYIR_24074	KAF1329296.1	PYU1_G011058	PYIR_15581	PG3S_19556	KAF1329297.1	PG3S_26510	PG3S_19562	PG3S_26520	PG3S_26503	PYU1_G011062	PG3S_19566	PYIW_23468	PYIR_25840	PYU1_G011061	PYU1_G011060	KAF1329299.1	PG3S_19565	PYIW_23466	KAF1329365.1	PG3S_26519	KAF1329300.1	KAF1329301.1	PYIR_13686	PYIW_23469	PYIW_22080	PYIR_26176	PYIR_24075	PYIW_25200	PYU1_G011057	PYIW_23467	PG3S_19567	PG3S_19555
Py_MCL_00394	CORE	10	62	8	5	6	6	4	5	6	6	11	5	PYAP_13094	Pmyriotylum_g12412	PYU1_G014004	PYIW_14741	PG3S_06566	PYIR_16952	GAY00503.1	PYAR_15740	PG3S_07428	TMW66341.1	PYAP_18244	PYAR_14469	Pmyriotylum_g15905	Pmyriotylum_g15738	TMW55265.1	GAX97715.1	PYU1_G008233	KAF1325158.1	PYIW_16124	PG3S_15132	PG3S_07656	PYIR_15510	PYAP_21471	TMW60579.1	GAX92973.1	Pmyriotylum_g2546	PYIW_23786	PG3S_03000	PYU1_G000958	KAF1335662.1	PYIR_15513	PG3S_25543	TMW56304.1	Pmyriotylum_g5607	PG3S_16715	KAF1320479.1
Py_MCL_00395	CORE	10	62	15	5	9	3	4	6	3	8	6	3	PYAP_13119	PYAR_17596	Pmyriotylum_g8957	Pmyriotylum_g8956	PYAR_17595	Pmyriotylum_g8960	Pmyriotylum_g8951	PYAP_20237	PYAR_16931	Pmyriotylum_g8953	PYAR_16930	PYAP_20928	PYAR_26215	Pmyriotylum_g8958	TMW68445.1	Pmyriotylum_g8963	Pmyriotylum_g8959	PYAR_17593	KAF1326303.1	KAF1322611.1	Pmyriotylum_g8954	TMW68443.1	PYU1_G007679	GAX93210.1	TMW68442.1	TMW68448.1	TMW68444.1	KAF1322613.1	Pmyriotylum_g8961	PG3S_00223	KAF1326368.1	PYAP_16093	Pmyriotylum_g8909	GAX93185.1	TMW68477.1	PYIR_19239
Py_MCL_00396	CORE	10	62	6	6	6	5	5	5	5	5	14	5	GAY00790.1	PYAP_14658	Pmyriotylum_g21225	TMW64739.1	PG3S_00941	PYIR_14740	PYIW_17765	GAX97518.1	PYU1_G002355	PYAR_15882	KAF1335796.1	PG3S_21928	GAX97515.1	PYAR_15883	PYAR_13191	TMW55420.1	PYIR_20250	PYIW_22007	KAF1328474.1	PYU1_G008063	PG3S_07471	PYAP_17383	PG3S_15305	PYAR_14930	PG3S_06341	PYIW_17583	TMW55834.1	PYIR_18617	PG3S_14481	Pmyriotylum_g4972	PYAP_15938	PYU1_G004361	KAF1333596.1	Pmyriotylum_g15585	PG3S_00942	PG3S_21927
Py_MCL_00397	CORE	10	62	10	6	5	6	5	6	6	6	10	2	PYAP_13152	Pmyriotylum_g12390	TMW66359.1	Pmyriotylum_g12393	PYIR_17782	PYIW_20329	Pmyriotylum_g16744	KAF1329159.1	PYU1_G013974	Pmyriotylum_g12392	PG3S_29339	PYAR_18512	KAF1313603.1	KAF1319718.1	PYU1_G007333	PYIR_18408	PG3S_11868	PG3S_11872	PG3S_13200	PYIW_16662	PYAP_21365	PG3S_13196	TMW61627.1	PYIW_18724	PG3S_03499	KAF1334669.1	PG3S_29826	PYIR_14026	PYU1_G004308	Pmyriotylum_g19452	PG3S_03496	GAX92546.1	PYU1_G015297	PYIR_14021	KAF1334862.1	GAX98709.1
Py_MCL_00398	CORE	10	62	6	4	2	4	6	1	3	14	10	12	Pmyriotylum_g11621	PYAP_21837	PG3S_21808	PYIR_22189	PG3S_19906	GAY05492.1	PYIW_20056	GAY02252.1	PYU1_G010206	PYIW_18336	KAF1316562.1	PYAP_22114	GAY04174.1	GAY04171.1	Pmyriotylum_g18858	GAY04175.1	Pmyriotylum_g18857	PYAR_26347	GAX99175.1	PYU1_G005110	PG3S_29902	PYIW_23851	PG3S_27988	PG3S_27981	PG3S_27989	PG3S_27996	PYIR_24054	GAX94136.1	PYIW_23852	PYIR_26305	TMW68289.1	TMW65866.1	TMW65865.1	GAX94134.1	GAY05487.1	TMW68361.1
Py_MCL_00399	CORE	10	62	5	5	7	5	4	10	7	4	11	4	PYAP_22848	Pmyriotylum_g16801	PYIR_20196	KAF1328232.1	KAF1319037.1	PYIW_16664	PYU1_G000379	PG3S_24357	PG3S_14215	PG3S_01871	KAF1326236.1	PYU1_G009201	TMW59255.1	PYAP_24118	Pmyriotylum_g927	PYAR_17713	GAX97831.1	TMW66424.1	KAF1316921.1	PYIW_19771	KAF1328098.1	KAF1323309.1	Pmyriotylum_g12288	PYU1_G010069	PYAR_14653	PG3S_21692	KAF1328097.1	KAF1323308.1	PYIR_14843	PG3S_20040	PYU1_G003541	TMW64006.1	PYU1_G003540	PYU1_G003542	PYAP_14480	PYIW_15484
Py_MCL_00400	CORE	10	62	7	6	6	6	5	6	5	6	9	6	PYU1_G013096	PYIR_17244	PYIW_14538	PG3S_11012	PG3S_11018	PG3S_08224	TMW69454.1	PYAP_13902	Pmyriotylum_g3075	PYAR_22034	GAX96999.1	KAF1336360.1	KAF1336361.1	TMW55487.1	PYAP_19309	PYU1_G005093	Pmyriotylum_g3367	PYAR_16322	PYIR_19961	PYIW_14633	GAY05685.1	PG3S_29900	GAY00835.1	KAF1316338.1	KAF1316592.1	PYAP_19311	PYIR_19963	TMW55486.1	PYAR_16323	Pmyriotylum_g3365	Pmyriotylum_g3366	KAF1336398.1	PYU1_G014233	GAX97262.1	PYIW_17034	PYAR_14765
Py_MCL_00401	CORE	10	62	6	6	5	5	5	5	5	5	12	8	PYAP_13792	PYAR_17866	Pmyriotylum_g6456	TMW62055.1	PYU1_G011149	KAF1322894.1	PYIR_19503	GAY03789.1	PG3S_25367	PG3S_19459	PYIW_24795	GAY06604.1	Pmyriotylum_g9442	TMW66278.1	PYU1_G011345	KAF1329104.1	PYIR_17098	PG3S_06651	PG3S_07353	Pmyriotylum_g9447	PYAP_19016	GAX93106.1	PYIR_14131	PG3S_08556	KAF1331483.1	PG3S_18451	Pmyriotylum_g17165	PYU1_G005702	PYAR_16661	PYAP_16292	GAX92740.1	PG3S_00295	PYAP_19149	TMW66756.1	GAY05475.1	PYAP_17043
Py_MCL_00402	CORE	10	62	4	2	5	7	4	4	6	3	21	6	PYIR_23445	PYAP_15691	Pmyriotylum_g16973	TMW56994.1	KAF1327902.1	PYU1_G010845	PYIR_24469	PG3S_22811	PG3S_22810	PG3S_08807	PG3S_08806	PG3S_08805	PG3S_08804	PG3S_08803	PG3S_22809	PYIW_14181	PG3S_29477	PG3S_22886	PYAP_16600	GAX94232.1	GAY02326.1	Pmyriotylum_g10778	PG3S_23963	KAF1327986.1	PYU1_G010940	TMW56900.1	PYIW_23433	PYAR_20051	PYIR_23447	PG3S_08802	PYAR_14062	Pmyriotylum_g10775	PYAR_20052	PYU1_G010936	PG3S_23965	GAY02329.1
Py_MCL_00403	CORE	10	62	4	3	7	8	5	6	6	6	13	4	PYAP_16688	Pmyriotylum_g8783	TMW68521.1	PYU1_G013612	KAF1320226.1	KAF1326409.1	PG3S_25252	PG3S_00308	PYU1_G013614	TMW68530.1	TMW68533.1	Pmyriotylum_g8788	GAX98358.1	PG3S_25240	PG3S_25238	PYU1_G013590	KAF1320244.1	GAX98362.1	PYAR_17751	PG3S_00322	PG3S_00319	PYIW_22509	PYAR_22587	PYIR_24921	PYIW_26925	PYIR_17626	PYAR_25635	PYIW_24333	PYIW_28027	PYIR_24023	PYIR_24920	PYIR_26160	GAX98357.1	TMW68520.1	TMW68534.1	TMW68531.1
Py_MCL_00404	CORE	10	62	5	9	1	7	8	5	6	1	15	5	PYAP_16876	Pmyriotylum_g21508	GAY04229.1	PYAR_16108	PYU1_G001693	PYIR_23872	KAF1321448.1	PYIW_21164	PG3S_01280	PG3S_01276	PG3S_05062	PG3S_05058	TMW59956.1	KAF1322354.1	PYU1_G002272	PYIR_23984	PG3S_05057	PG3S_05063	PYAP_16893	PYIW_14370	Pmyriotylum_g21509	GAY05105.1	PG3S_27794	PG3S_01281	KAF1336155.1	PYIW_14382	GAY04227.1	PYU1_G002506	PYIR_17905	PG3S_01100	PYIR_23074	PYIW_14383	KAF1321449.1	GAY05102.1	PYU1_G012251	PYIW_21166
Py_MCL_00406	CORE	10	62	15	2	7	6	7	7	2	3	7	6	PYAP_23908	Pmyriotylum_g1303	PG3S_17221	PG3S_14824	KAF1314680.1	KAF1318896.1	Pmyriotylum_g17788	PYU1_G012448	GAY04636.1	TMW61138.1	KAF1318897.1	PYIW_24119	PG3S_17216	PG3S_14832	PG3S_14825	GAX99486.1	KAF1314660.1	PG3S_17201	KAF1314681.1	KAF1318895.1	Pmyriotylum_g17787	TMW61137.1	PYIR_22701	PYIR_22702	PYAR_16958	GAY04635.1	PYAP_23911	Pmyriotylum_g4520	PYIR_26409	GAX99487.1	PYIW_24120	PYIW_24547	Pmyriotylum_g17784	PYAR_26240	PYAR_23606	PYIW_27346
Py_MCL_00405	DISPENSABLE	7	62	19	1	0	8	8	13	5	0	8	0	KAF1313161.1	PYU1_G009237	PYU1_G009238	PYU1_G014949	KAF1326200.1	KAF1326199.1	KAF1331558.1	KAF1331464.1	KAF1331452.1	KAF1326231.1	PYAP_25209	Pmyriotylum_g5498	Pmyriotylum_g5496	Pmyriotylum_g5495	Pmyriotylum_g5494	Pmyriotylum_g5493	Pmyriotylum_g5492	Pmyriotylum_g5477	Pmyriotylum_g5474	Pmyriotylum_g5472	Pmyriotylum_g5475	Pmyriotylum_g5488	Pmyriotylum_g5487	Pmyriotylum_g5486	Pmyriotylum_g5485	PG3S_17150	PYIW_21126	PG3S_17156	PG3S_17155	PG3S_17151	PG3S_14898	PG3S_14894	PG3S_14901	Pmyriotylum_g5483	PG3S_14882	Pmyriotylum_g5491
Py_MCL_00407	CORE	10	61	7	12	7	1	2	11	10	7	1	3	PYU1_G001863	PYAP_18714	PYAR_25881	Pmyriotylum_g4019	PYAP_14589	PYAP_24365	PYAP_19144	PYAR_26539	KAF1322351.1	KAF1322411.1	PYIR_26641	PYAP_19638	TMW67258.1	PYU1_G012351	PYAP_24968	Pmyriotylum_g21646	PYAP_20294	Pmyriotylum_g20125	Pmyriotylum_g15457	Pmyriotylum_g12179	PYU1_G004364	KAF1333760.1	PYU1_G012879	KAF1334186.1	KAF1319344.1	KAF1313594.1	KAF1313590.1	KAF1313582.1	KAF1313577.1	KAF1313600.1	KAF1313592.1	PYU1_G010112	PYU1_G005690	PYAP_21310	Pmyriotylum_g4018	Pmyriotylum_g4020
Py_MCL_00408	CORE	10	61	2	2	2	5	6	9	9	6	17	3	PG3S_05869	PYAP_17164	TMW65580.1	TMW65577.1	TMW65581.1	Pmyriotylum_g4768	PG3S_13793	PG3S_13792	PG3S_13783	PG3S_13782	PG3S_13774	PG3S_05903	PG3S_05897	PG3S_05896	PYU1_G002942	KAF1332805.1	PG3S_05887	PG3S_05876	PG3S_05872	TMW65576.1	PG3S_13779	KAF1332757.1	PYIR_18508	TMW65579.1	PYU1_G002945	PYIW_24070	PG3S_05886	PG3S_13805	PG3S_13801	PYU1_G002943	PG3S_05904	KAF1332806.1	PYIR_25191	PYU1_G002941	PYU1_G002956	PYU1_G002955
Py_MCL_00409	CORE	10	61	5	6	8	6	6	7	5	4	9	5	PYAP_14222	Pmyriotylum_g20534	TMW68697.1	GAY04870.1	PYU1_G007074	PYIR_15730	PG3S_00512	PG3S_21114	KAF1318952.1	KAF1331966.1	PYIW_18043	PYAR_25434	PG3S_00518	PG3S_21112	PYIR_15720	PYAR_25902	GAY04871.1	PYAP_14223	PYAR_19318	TMW68695.1	PYIW_18042	PG3S_00503	PYIR_15728	PG3S_21119	KAF1318954.1	KAF1331996.1	PYU1_G007077	PYAP_14224	TMW68696.1	Pmyriotylum_g20532	PYIR_15717	PYIW_18040	PG3S_21113	KAF1318931.1	PYU1_G007075	KAF1331965.1
Py_MCL_00410	CORE	10	61	4	5	4	6	6	5	7	7	13	4	TMW69480.1	PG3S_16707	PG3S_17274	PYAP_21901	GAX92299.1	TMW62790.1	Pmyriotylum_g7944	PG3S_24800	PG3S_24807	PG3S_17635	PYIW_15800	PYAP_16772	Pmyriotylum_g11860	Pmyriotylum_g6856	PYAR_16825	TMW62645.1	PYAP_17531	KAF1331170.1	PYU1_G006181	PYIW_13327	PYIR_24235	TMW62646.1	PG3S_17368	PG3S_16596	PYAR_17322	GAX97201.1	TMW69481.1	KAF1326736.1	PYAR_13682	KAF1326737.1	PG3S_24795	PG3S_24808	Pmyriotylum_g10191	PYIW_14007	PG3S_17636	PG3S_17629
Py_MCL_00411	CORE	10	61	6	3	8	1	30	1	1	1	8	2	Pmyriotylum_g12603	PYAP_20278	Pmyriotylum_g21467	PYAR_20299	TMW60284.1	KAF1329737.1	GAX94445.1	PYU1_G001811	PG3S_04886	PG3S_28457	PYIR_24341	PG3S_30826	PYIW_23863	PYAP_20284	PYAR_23644	PYAR_23774	PYAR_23775	PYAP_25072	Pmyriotylum_g2260	PG3S_02960	PYIW_17450	PYIW_25427	Pmyriotylum_g11483	Pmyriotylum_g3038	PYIW_24127	PYIW_24586	PYIW_24616	PYIW_18614	Pmyriotylum_g11809	PYIW_24957	GAX98056.1	PG3S_16184	PYIW_27506	PYIW_19594	PYIW_26536	PYIW_26787
Py_MCL_00412	CORE	10	60	6	6	5	5	7	6	5	5	11	4	PYAP_13333	Pmyriotylum_g19338	TMW56488.1	PYU1_G004090	KAF1334751.1	GAY01916.1	PG3S_03768	GAX99813.1	PYIW_14618	PYIR_16746	PYAR_20529	PG3S_26035	PYIW_27724	PYAP_13340	TMW56486.1	Pmyriotylum_g19339	PG3S_26048	PG3S_03779	PYAR_20530	PYU1_G004089	PYIW_14619	KAF1334752.1	PYIR_23606	PYAP_21242	PG3S_11115	PG3S_08121	GAY01339.1	PYIR_23546	TMW69559.1	PYU1_G014187	PYAR_22747	Pmyriotylum_g3183	KAF1336715.1	PYU1_G013434	PG3S_09709	PYIW_16119
Py_MCL_00413	CORE	10	60	10	3	4	6	3	6	10	4	7	7	KAF1330674.1	PYU1_G004842	PYIR_21380	PYIW_14839	PG3S_20973	TMW55692.1	PYAP_16425	Pmyriotylum_g8635	Pmyriotylum_g18959	GAY05559.1	GAY04979.1	GAX93531.1	PYU1_G004840	TMW55691.1	KAF1323962.1	PYU1_G004841	KAF1323963.1	PG3S_20974	PYAR_18443	PYU1_G011871	Pmyriotylum_g5278	GAX98891.1	TMW56115.1	PYU1_G004679	PYU1_G004680	KAF1330766.1	Pmyriotylum_g18296	PYIR_24908	PYU1_G009522	PYAP_17106	PYIR_25978	PG3S_26568	PG3S_16900	PG3S_16896	PYIR_24694	Pmyriotylum_g20938
Py_MCL_00414	CORE	10	60	7	5	4	6	6	6	5	5	11	5	PYAP_15180	GAX98942.1	GAY00050.1	TMW66846.1	TMW63232.1	PYAR_16653	PYIR_14635	PYAP_20096	TMW65022.1	PYAP_17171	Pmyriotylum_g5654	PG3S_11611	PYIW_24201	PYU1_G006401	Pmyriotylum_g15473	PYU1_G005524	PYAR_18532	PYU1_G010641	PYIW_24112	PG3S_04182	GAX93920.1	PG3S_26860	Pmyriotylum_g1300	PG3S_09009	PG3S_02373	PYIR_16384	Pmyriotylum_g15991	PYIR_22532	PYAR_14405	KAF1328801.1	PYU1_G008142	PYIW_15019	GAX96054.1	KAF1330104.1	PG3S_15219	TMW55332.1
Py_MCL_00415	CORE	10	60	5	7	5	4	5	5	5	6	10	8	PYIW_16446	KAF1315545.1	PYU1_G004807	KAF1323909.1	PYIR_21716	PG3S_20995	TMW55717.1	Pmyriotylum_g8684	PYAR_21875	PYAP_24510	GAX93549.1	PYAR_18915	PYU1_G011256	Pmyriotylum_g9524	PYAP_19748	PYAP_19299	Pmyriotylum_g4383	TMW65327.1	GAY02467.1	PYU1_G002712	PG3S_14014	PG3S_05644	PYIR_21275	PYAR_13401	PYIW_15142	GAY05249.1	PG3S_20402	PYIW_14609	TMW66213.1	PG3S_07288	PYAR_18227	PYU1_G007458	PYIW_22163	PG3S_00005	KAF1319624.1	PYIR_18428
Py_MCL_00416	CORE	10	60	6	6	5	4	5	4	5	5	16	4	PYAP_15712	Pmyriotylum_g21986	PYAR_20022	TMW59535.1	PYIW_18113	PYIR_18566	PYU1_G001261	PG3S_01669	PG3S_05472	GAX97954.1	KAF1320908.1	Pmyriotylum_g127	PG3S_15586	PG3S_02702	PYIR_20015	PYU1_G003256	PYAR_23618	PYIW_17847	TMW63650.1	GAY01541.1	KAF1322687.1	GAX96789.1	TMW68412.1	PYU1_G007642	PG3S_00180	GAY00242.1	PYAR_26462	PG3S_20591	PYAP_16552	Pmyriotylum_g8996	PYIR_18950	PG3S_16520	PG3S_16517	PYIW_15133	PYAP_16553	Pmyriotylum_g8995
Py_MCL_00417	DISPENSABLE	8	60	5	3	30	0	5	0	3	1	1	12	PYAP_18864	PYAR_23331	PYAR_15234	GAX99064.1	PYAR_23006	TMW63323.1	GAY05574.1	GAY05936.1	GAY01768.1	PYAR_19394	PYU1_G008952	PYU1_G013518	PYAP_24285	GAY05645.1	PYAR_13910	PYAR_21151	PYIW_25648	PYAR_18772	PYAR_26484	PYAR_22896	PYAP_25074	PYAR_26373	PYAR_24467	PYAR_23875	PYAR_21230	PYAR_25107	PYIW_26740	PYAR_13200	PYU1_G007281	GAX94517.1	Pmyriotylum_g3762	PYAR_22598	Pmyriotylum_g1186	Pmyriotylum_g18714	PYAR_15995	PYAR_19392
Py_MCL_00418	DISPENSABLE	2	60	59	0	0	0	0	0	0	1	0	0	Pmyriotylum_g1270	Pmyriotylum_g14247	Pmyriotylum_g18582	Pmyriotylum_g4944	Pmyriotylum_g16779	Pmyriotylum_g16778	Pmyriotylum_g8849	Pmyriotylum_g8847	Pmyriotylum_g6775	Pmyriotylum_g17714	Pmyriotylum_g14256	Pmyriotylum_g19713	Pmyriotylum_g19663	Pmyriotylum_g13263	Pmyriotylum_g6903	Pmyriotylum_g21579	Pmyriotylum_g14417	Pmyriotylum_g12041	Pmyriotylum_g2712	TMW57695.1	Pmyriotylum_g19761	Pmyriotylum_g16663	Pmyriotylum_g16666	Pmyriotylum_g17022	Pmyriotylum_g10709	Pmyriotylum_g3882	Pmyriotylum_g10966	Pmyriotylum_g8511	Pmyriotylum_g14274	Pmyriotylum_g10590	Pmyriotylum_g10720	Pmyriotylum_g16156	Pmyriotylum_g8242	Pmyriotylum_g11447	Pmyriotylum_g17685	Pmyriotylum_g11090
Py_MCL_00419	CORE	10	59	7	4	9	6	6	2	6	5	8	6	PYAP_17351	Pmyriotylum_g16263	TMW57734.1	PYAP_23372	PYU1_G000031	TMW67757.1	PYAR_18394	Pmyriotylum_g9955	PYIW_19330	PG3S_10506	PYAR_17060	PYU1_G013280	PYIW_25832	PYAR_21335	TMW62964.1	PG3S_27421	PG3S_28856	PYIR_21643	GAY01718.1	PYAR_17850	KAF1334148.1	PYIR_21205	PYAR_23537	GAY01557.1	PYAR_17059	PYU1_G011182	Pmyriotylum_g7784	PYU1_G008681	TMW61944.1	PYIR_22272	PG3S_09516	PG3S_26198	GAX98312.1	PG3S_19444	GAX92133.1	PYIW_17097
Py_MCL_00420	CORE	10	59	20	1	2	1	3	2	1	5	4	20	KAF1319008.1	KAF1319033.1	PYAP_17041	Pmyriotylum_g4157	PYAR_19886	Pmyriotylum_g4160	Pmyriotylum_g4159	TMW66750.1	TMW66751.1	GAX96524.1	PYIR_20237	GAX96523.1	PG3S_13683	PG3S_14402	TMW66752.1	PYIW_20226	Pmyriotylum_g20988	TMW67389.1	Pmyriotylum_g6404	Pmyriotylum_g20989	Pmyriotylum_g20984	PYAR_21578	PYIW_20816	TMW66749.1	GAY05978.1	Pmyriotylum_g20987	GAX93057.1	PG3S_25632	PG3S_10545	Pmyriotylum_g13808	GAY04152.1	GAX94661.1	GAY04150.1	GAY04149.1	GAX95076.1	GAX97607.1
Py_MCL_00421	CORE	10	59	6	5	2	7	4	6	7	4	12	6	KAF1322864.1	PYU1_G011099	GAY04794.1	PYAP_24997	TMW61981.1	PG3S_19535	Pmyriotylum_g8401	GAX94329.1	Pmyriotylum_g6570	PYAP_13817	Pmyriotylum_g6436	TMW62067.1	PYU1_G011421	KAF1329557.1	PG3S_09897	PG3S_09896	PYIR_22894	PG3S_22586	PG3S_22585	KAF1329559.1	PG3S_22601	PYAP_15146	GAY02119.1	GAY03020.1	PYAR_18107	PYU1_G013293	PYIR_17979	KAF1318107.1	PG3S_27440	Pmyriotylum_g9900	PG3S_28838	PYIW_19197	TMW57707.1	GAY03783.1	PYU1_G011419	PG3S_25292
Py_MCL_00422	CORE	10	59	7	5	5	5	6	5	6	6	8	6	PYAP_13524	Pmyriotylum_g14010	PYIW_16603	TMW62169.1	PYAR_23922	PG3S_29796	KAF1317853.1	PG3S_10011	PYIR_19854	GAY00559.1	PYU1_G011505	PYAP_13676	PG3S_30421	PG3S_29009	Pmyriotylum_g19077	TMW56706.1	PYIW_19010	PYAR_13756	PYIR_15617	GAX93152.1	PYU1_G014584	GAX93157.1	PYU1_G011504	Pmyriotylum_g9523	PYAP_21709	Pmyriotylum_g11292	TMW66214.1	Pmyriotylum_g11291	PYU1_G011266	TMW55142.1	Pmyriotylum_g7181	KAF1322438.1	PYIW_15605	PG3S_07289	PG3S_06727	PYIR_16793
Py_MCL_00423	CORE	10	59	6	5	7	5	4	5	5	4	12	6	PG3S_06862	PG3S_07138	KAF1315114.1	PYU1_G010559	KAF1324049.1	GAX94910.1	PYIW_23871	PYIR_14850	PYAP_16516	Pmyriotylum_g9677	TMW66064.1	GAX94906.1	PYAR_23082	PG3S_06374	PG3S_14450	PYU1_G004352	Pmyriotylum_g4968	GAX98177.1	TMW55832.1	PYAP_15953	PYIR_18619	KAF1333779.1	PYIW_20032	PYAR_25334	PYAR_25797	PYAR_22825	PG3S_20786	TMW60569.1	PG3S_03216	PYIR_13175	PYAR_22593	PYAP_22681	Pmyriotylum_g2584	PYAP_15955	Pmyriotylum_g4967	TMW55831.1
Py_MCL_00424	CORE	10	59	9	3	7	5	6	8	4	7	7	3	PYAP_14393	TMW66967.1	PYAR_21859	TMW66961.1	PYAP_19791	PG3S_26705	TMW58413.1	PYU1_G006937	PG3S_29328	PYU1_G006932	KAF1332223.1	TMW58414.1	PG3S_14121	PG3S_14120	PG3S_01780	KAF1313498.1	KAF1313507.1	PG3S_01779	PYU1_G009126	KAF1313506.1	KAF1326575.1	KAF1331944.1	PYIR_24065	PYU1_G006931	PYAR_22056	TMW59431.1	GAY02610.1	TMW62134.1	PG3S_00683	GAX97760.1	PYAP_21853	GAX97777.1	PYAR_24020	PYAR_20986	Pmyriotylum_g22076	PYIR_24805
Py_MCL_00426	CORE	10	59	12	5	2	7	11	4	5	6	5	2	PG3S_10706	TMW67519.1	PYIW_22988	PYIW_22195	PYU1_G008968	PYIR_22470	PYAP_15298	Pmyriotylum_g11667	PYAP_17169	Pmyriotylum_g560	PYAP_17181	Pmyriotylum_g616	Pmyriotylum_g7341	TMW67490.1	PYIW_23144	Pmyriotylum_g1302	PYAR_13336	PYIW_25865	PYAP_17182	TMW67493.1	PYIR_22474	Pmyriotylum_g4367	PYIR_22366	PYIW_24833	PYU1_G008972	PG3S_10643	TMW69265.1	GAX98516.1	PG3S_10627	PG3S_10616	PYIW_22009	KAF1329313.1	PYIW_15145	PYIW_24986	PYAP_15928	Pmyriotylum_g16893
Py_MCL_00427	CORE	10	59	5	4	3	11	5	13	5	3	8	2	PYAP_17145	GAX99558.1	PG3S_23687	GAX99574.1	Pmyriotylum_g13600	PYAR_23587	PYAR_15215	Pmyriotylum_g13541	PYU1_G012894	KAF1326644.1	PYU1_G012173	TMW58292.1	KAF1323251.1	KAF1317980.1	PG3S_24797	KAF1323325.1	KAF1318036.1	PG3S_23707	KAF1323192.1	KAF1317983.1	PG3S_17639	PYU1_G012901	Pmyriotylum_g13601	TMW58293.1	Pmyriotylum_g13568	PYU1_G012948	KAF1314262.1	PYIR_24257	PYIR_20118	PG3S_23706	KAF1323253.1	KAF1317979.1	PYIW_17007	KAF1323250.1	KAF1318018.1	PYU1_G012893
Py_MCL_00425	DISPENSABLE	7	59	23	2	8	0	13	0	2	9	2	0	Pmyriotylum_g14966	PYAP_21635	Pmyriotylum_g2044	TMW66582.1	TMW66592.1	TMW66590.1	TMW69121.1	TMW66587.1	TMW69726.1	TMW68299.1	TMW66598.1	Pmyriotylum_g7328	Pmyriotylum_g13089	Pmyriotylum_g14952	Pmyriotylum_g14957	PYAR_16927	Pmyriotylum_g10493	Pmyriotylum_g32	Pmyriotylum_g14339	Pmyriotylum_g15778	Pmyriotylum_g6240	Pmyriotylum_g6256	Pmyriotylum_g18148	PYAR_22479	PG3S_19265	Pmyriotylum_g6190	PYIW_24844	PYAR_26099	PYAP_23712	Pmyriotylum_g6187	Pmyriotylum_g8283	Pmyriotylum_g20310	Pmyriotylum_g21625	Pmyriotylum_g12995	Pmyriotylum_g2523	PYIW_26311
Py_MCL_00428	CORE	10	58	3	8	7	4	5	2	10	3	8	8	TMW60828.1	TMW60499.1	GAX92891.1	PG3S_20712	PG3S_03311	PYIR_14042	PG3S_02931	PYIR_16450	PYAR_17845	PG3S_25607	PYU1_G000667	PYIW_14263	PYAP_14557	KAF1320447.1	PYU1_G001023	GAX95193.1	PYU1_G001022	PYAP_21543	PYAR_14176	PYAP_17660	PYIW_14262	PYAR_21349	PYAP_17661	PYU1_G001024	PYAP_21545	TMW60500.1	GAX92892.1	PYAP_14568	Pmyriotylum_g2284	PG3S_20713	PYAP_14559	Pmyriotylum_g2285	PG3S_02932	PG3S_25606	PYIW_14264	PYIR_16449
Py_MCL_00429	CORE	10	58	6	3	5	6	6	5	6	5	10	6	PG3S_11282	PYU1_G011804	PG3S_07944	KAF1327024.1	PYU1_G003346	PYIR_18730	PG3S_00638	PG3S_02605	PG3S_26750	TMW63499.1	KAF1332194.1	PYU1_G006958	PYAP_16225	Pmyriotylum_g9239	PYAR_13121	GAX98988.1	PYIR_22871	PYAR_15001	KAF1327827.1	Pmyriotylum_g20411	GAX97417.1	Pmyriotylum_g19864	PYIR_21597	PYIR_16934	GAY05908.1	PYIW_17455	KAF1322520.1	PYIW_25243	PYU1_G010678	PYIW_16301	GAX95298.1	PYAP_14580	TMW64994.1	Pmyriotylum_g3630	PYU1_G010977	KAF1328050.1
Py_MCL_00430	CORE	10	58	6	5	6	5	6	4	6	4	11	5	PYIW_16767	PYIW_17781	PYAP_14038	Pmyriotylum_g17293	TMW57326.1	GAX94640.1	PYIR_22640	PG3S_21534	PG3S_08423	PYIW_17780	KAF1336720.1	PYU1_G005577	PYAR_26164	PYAR_24991	Pmyriotylum_g5338	Pmyriotylum_g1983	PYAR_25404	PYAR_19163	TMW56165.1	PYAP_21581	PYIR_15060	PG3S_06110	PG3S_14735	PYU1_G004619	KAF1330859.1	GAX98574.1	PYU1_G007457	PYIR_18425	GAX96366.1	TMW68252.1	PG3S_00007	PG3S_20404	Pmyriotylum_g18914	KAF1319627.1	PYAP_19684	GAX94388.1
Py_MCL_00431	CORE	10	58	2	4	6	6	6	3	5	7	12	7	PG3S_28713	TMW65523.1	PYIR_13633	PYAP_22908	KAF1332764.1	PYU1_G002909	PYU1_G010842	TMW55246.1	KAF1327905.1	TMW55071.1	PYAP_20323	PG3S_27923	PYIR_15487	PG3S_00840	PYAP_17930	PYAR_16978	GAY01960.1	TMW55463.1	PYIR_24616	PYIW_14587	PYU1_G005044	PG3S_28545	PG3S_28536	TMW55462.1	GAY05655.1	PG3S_05977	PG3S_24060	PYAR_14644	PYIW_23149	PYIR_23684	PYU1_G002258	PG3S_16677	PG3S_14145	PG3S_01806	PYIW_24216	PYAR_16761
Py_MCL_00432	CORE	10	58	6	7	7	5	7	4	7	5	3	7	PYU1_G006526	GAX97601.1	GAX97608.1	KAF1319076.1	PYU1_G006484	GAY02526.1	PYAP_18349	Pmyriotylum_g20886	TMW64518.1	GAX99209.1	KAF1335882.1	PYU1_G002604	PG3S_01216	PYIR_23281	PYU1_G002603	KAF1335884.1	TMW64517.1	Pmyriotylum_g20887	PYIR_24465	PYIW_23046	PYAP_18350	PYIW_25096	Pmyriotylum_g1166	KAF1315159.1	Pmyriotylum_g108	PYIR_22015	PYAP_22205	PG3S_11526	TMW66900.1	PYAR_19783	PYAR_23200	GAY02525.1	PYIW_16576	PYAR_25703	GAX93957.1	PYAR_23201
Py_MCL_00433	CORE	10	58	7	3	8	5	5	3	6	7	7	7	PYAP_13776	Pmyriotylum_g6462	PYAR_20896	TMW62049.1	GAY03792.1	PYIR_25342	Pmyriotylum_g15862	TMW62051.1	Pmyriotylum_g15873	PYAP_16646	TMW62050.1	PYU1_G011928	GAY05897.1	PYU1_G011925	KAF1333708.1	PYIW_22001	TMW57414.1	KAF1333707.1	PG3S_27824	Pmyriotylum_g15867	PG3S_27827	PG3S_15800	PYAR_16385	TMW62046.1	PG3S_15797	GAY00682.1	PYIR_15090	PYAR_15148	PYAR_24940	Pmyriotylum_g17394	PYAR_14507	PYAR_24721	PYIR_15096	PYAR_14508	PYIW_23980	PYIW_15110
Py_MCL_00435	CORE	10	58	5	6	5	5	5	5	5	5	10	7	PG3S_14684	PG3S_06139	PYU1_G004595	PYAP_14196	Pmyriotylum_g5129	PYAR_20255	GAX99999.1	TMW55968.1	PYIR_22001	PYIW_16356	KAF1330876.1	GAY04318.1	Pmyriotylum_g15217	PYAP_17465	PYAP_24781	Pmyriotylum_g8055	PYAR_13477	GAX95158.1	PYIR_19813	PYU1_G005244	TMW63147.1	KAF1324629.1	PYIW_14640	PG3S_02088	PG3S_19134	PYAR_15332	GAX96291.1	PG3S_24636	PG3S_28421	PYIW_20285	PYAP_20407	PYU1_G000550	TMW55620.1	PYIR_23729	PYIR_16587	PYAR_15309
Py_MCL_00436	CORE	10	58	4	5	3	4	4	7	6	8	10	7	PG3S_09221	PYAP_16136	Pmyriotylum_g3603	PYAR_23821	TMW64972.1	GAY02669.1	PYU1_G008420	KAF1328748.1	KAF1323923.1	PG3S_09214	PYIW_14073	PG3S_04378	PG3S_04370	PYIR_17610	TMW64362.1	GAX93942.1	PG3S_11571	PYIW_22167	KAF1317276.1	TMW64364.1	PYU1_G006430	TMW64363.1	PYIR_23090	TMW66867.1	PYAR_22861	PYIR_24869	PYAP_18064	Pmyriotylum_g1231	PYIW_20673	PYAP_17257	PG3S_16564	PG3S_16556	PG3S_17403	TMW64331.1	GAX97295.1	Pmyriotylum_g773
Py_MCL_00437	CORE	10	58	4	6	5	6	4	6	7	7	5	8	PYAR_23613	PG3S_19524	PYAP_20337	Pmyriotylum_g6606	Pmyriotylum_g8422	TMW61970.1	PYAR_20443	GAX98337.1	PYU1_G010952	KAF1327884.1	PG3S_23982	PG3S_22899	PYIR_21811	GAY04784.1	PYIR_18302	PYIW_25353	GAX94438.1	TMW65602.1	TMW65603.1	PYIR_16967	PYU1_G009066	KAF1317631.1	PYIW_15295	TMW65605.1	PYU1_G009042	PYU1_G006172	TMW65604.1	PYIR_20044	Pmyriotylum_g8654	PG3S_21016	PYU1_G004795	KAF1323920.1	KAF1315565.1	TMW55748.1	PYAR_23244	PYAP_25179
Py_MCL_00438	CORE	10	58	4	6	5	6	4	3	4	4	18	4	PYAP_21217	TMW63256.1	PYIW_16533	PYIR_13893	PG3S_26881	PG3S_26878	PG3S_02356	PG3S_02353	PYU1_G005506	KAF1330785.1	PYU1_G014174	PYAP_21568	TMW56298.1	PYIW_23152	PG3S_16728	PG3S_27102	TMW56299.1	PYAP_21571	PYU1_G014175	Pmyriotylum_g5601	PG3S_16725	PG3S_16721	PG3S_16726	PG3S_16720	PYIR_25247	PYIR_25246	Pmyriotylum_g5593	Pmyriotylum_g15439	KAF1330260.1	PYAP_22288	GAX98960.1	PYAR_25631	PYAR_26719	PYU1_G014173	PYIW_23150	TMW56297.1
Py_MCL_00439	CORE	10	58	9	4	7	5	4	5	4	8	8	4	PYAP_16987	Pmyriotylum_g1074	Pmyriotylum_g1073	PYAR_16503	PYAR_16502	Pmyriotylum_g14694	PYIW_17216	PG3S_22136	PG3S_29209	GAX96432.1	GAY04279.1	PYIR_25398	PYAR_13905	TMW64886.1	TMW64887.1	GAY06653.1	TMW64888.1	PYIR_14313	PYAR_24770	PYU1_G000658	PYAP_21801	KAF1335302.1	Pmyriotylum_g2648	TMW60522.1	PYIR_20199	Pmyriotylum_g20613	PYAR_19518	Pmyriotylum_g5378	PYAP_24852	TMW68607.1	KAF1332146.1	PYIW_21770	PYIR_24245	PYIW_14776	TMW56182.1	KAF1330829.1
Py_MCL_00434	DISPENSABLE	9	58	13	5	3	3	5	3	2	6	0	18	KAF1313313.1	PYAP_23495	PYAP_17837	TMW68860.1	PYIR_14317	TMW60870.1	PYIR_15321	TMW63278.1	TMW60868.1	PYIR_15313	TMW69779.1	PYU1_G003419	GAY03604.1	GAX93495.1	Pmyriotylum_g4456	KAF1318657.1	KAF1318693.1	Pmyriotylum_g7503	GAY03183.1	GAY05391.1	Pmyriotylum_g17518	GAY05944.1	Pmyriotylum_g22279	PYIW_17671	GAY01317.1	PYAP_23206	PYIW_17330	PYU1_G009784	Pmyriotylum_g17519	Pmyriotylum_g22281	GAY03184.1	GAY01316.1	GAY05395.1	GAY05392.1	GAY05394.1	PYIW_20966
Py_MCL_00440	CORE	10	57	5	9	3	3	3	3	3	19	5	4	TMW61370.1	PG3S_01265	PYU1_G002645	PYIW_20492	PYAP_24746	PG3S_25771	PG3S_12102	TMW61367.1	PYAP_16965	Pmyriotylum_g516	PYAR_15814	PYU1_G003183	PYIR_16708	PYIW_24540	KAF1325393.1	TMW68061.1	TMW68059.1	TMW68060.1	TMW61369.1	TMW61371.1	TMW61042.1	TMW68055.1	GAX96813.1	TMW68058.1	GAY03006.1	KAF1336055.1	PYAR_17457	TMW66975.1	TMW68908.1	TMW68057.1	PYU1_G002556	Pmyriotylum_g20983	GAX96812.1	TMW64463.1	KAF1336015.1	PYIR_21101
Py_MCL_00441	CORE	10	57	5	4	5	7	5	3	11	6	7	4	PYAP_13335	GAX99798.1	Pmyriotylum_g19353	TMW56460.1	KAF1334675.1	PYU1_G004062	PYIR_20772	PG3S_02137	PG3S_19089	PYAR_14032	PYIW_25715	PYAP_13338	Pmyriotylum_g19355	TMW56455.1	PYAR_14031	GAX99796.1	PYIW_20842	PYU1_G004060	PYIR_25059	PG3S_26050	PYU1_G004081	TMW63657.1	PYAP_18909	PYIW_21236	PYIR_20012	Pmyriotylum_g132	GAX96784.1	PYU1_G003264	PYAR_16751	PYIR_25060	TMW56445.1	Pmyriotylum_g19364	GAX99786.1	KAF1334867.1	PG3S_26070	PYU1_G004069
Py_MCL_00442	CORE	10	57	5	4	5	4	4	2	5	8	13	7	TMW69501.1	Pmyriotylum_g3124	PYAP_16086	PYAR_15550	TMW69383.1	Pmyriotylum_g2888	GAY06622.1	PG3S_28954	PG3S_08348	PYU1_G008061	PYIW_13877	GAX94732.1	TMW54932.1	PYAP_16080	GAX94730.1	PYAR_15544	TMW69381.1	PYIR_19535	GAX94731.1	PYIW_13876	TMW54931.1	PYU1_G008059	PG3S_08346	PG3S_28952	PYAR_15548	TMW69382.1	Pmyriotylum_g2889	PYU1_G008060	PG3S_08347	PYIW_13874	PG3S_28953	Pmyriotylum_g2374	PG3S_08110	PG3S_03059	PG3S_11092	TMW60753.1
Py_MCL_00443	CORE	10	57	4	6	5	4	6	10	5	4	8	5	PG3S_13773	PG3S_05907	PYAR_20020	PYAP_17317	GAY03606.1	TMW65611.1	PYIR_18510	PYIW_19496	PYU1_G002940	KAF1332709.1	KAF1332948.1	PYIW_22927	KAF1325956.1	KAF1317685.1	PYAP_23700	PYIR_16885	PG3S_27324	PG3S_16271	PYU1_G009693	PYAP_22160	TMW58885.1	Pmyriotylum_g22369	GAX95094.1	PYIW_22102	TMW58172.1	PYIR_20399	KAF1327231.1	KAF1325644.1	PYAR_20243	Pmyriotylum_g13426	GAY03608.1	PYAR_20772	PYAP_22605	PYU1_G012296	PG3S_24979	GAX93125.1
Py_MCL_00444	CORE	10	57	5	5	5	7	5	4	6	7	8	5	PYIW_14444	Pmyriotylum_g15787	PYAP_18738	PYIR_19073	TMW55207.1	GAY04157.1	PYU1_G008292	PG3S_29229	PG3S_07764	KAF1325099.1	PYAR_19722	PYU1_G014239	TMW69572.1	KAF1336446.1	PYIR_20635	PYU1_G002615	Pmyriotylum_g19681	GAY01333.1	PYIW_21436	PYAP_21429	PG3S_11169	PG3S_08054	PYIR_16562	KAF1335983.1	PG3S_01226	PYAR_19235	PYIW_20170	PYAP_15901	Pmyriotylum_g20865	TMW64495.1	GAY02540.1	PYIW_21069	PYAR_13654	TMW60915.1	PYAP_21814	Pmyriotylum_g2162
Py_MCL_00445	CORE	10	57	4	5	9	4	4	5	4	4	13	5	PYAP_14435	Pmyriotylum_g10081	PYAR_16112	TMW57821.1	GAX97863.1	KAF1326651.1	PYU1_G012228	PYIR_17128	KAF1326665.1	PYIW_23696	PG3S_24767	PG3S_17660	Pmyriotylum_g9809	PYIW_19621	PYIR_15045	TMW65928.1	GAX98552.1	PG3S_22347	PG3S_23387	PYU1_G010249	TMW60568.1	PYAP_18865	PYIW_14831	KAF1335315.1	PYIR_13187	PG3S_20785	PYU1_G000721	PG3S_03217	GAX92954.1	PYAP_22684	PYAP_24726	PYAR_25795	GAX99714.1	PYAR_26004	PYAR_22592	KAF1318753.1
Py_MCL_00446	CORE	10	57	8	5	4	3	3	7	6	4	8	9	PYIR_19687	PYIW_14669	TMW60197.1	GAY03832.1	PYAP_17734	PYAR_15800	PG3S_18112	PG3S_04795	PG3S_07007	PYAP_15070	PYAR_24459	TMW63630.1	PYIW_13405	PG3S_21287	PG3S_02657	PYIR_14581	Pmyriotylum_g9081	GAY01526.1	PYU1_G003284	KAF1332532.1	PYAR_23160	PG3S_18111	PG3S_04794	TMW60195.1	KAF1329891.1	PYAP_17739	GAY03830.1	GAX98539.1	TMW65914.1	PYU1_G010263	KAF1334331.1	PYIW_15635	PYU1_G001922	GAY03833.1	Pmyriotylum_g12698	PYU1_G001921
Py_MCL_00447	CORE	10	57	5	6	6	5	5	6	5	5	9	5	PYAP_16793	TMW68235.1	Pmyriotylum_g16768	GAX97469.1	KAF1328137.1	KAF1319021.1	PYU1_G000389	PYAR_16071	PG3S_24352	PYIW_20957	PYIR_21333	PYIR_20238	PYIW_21360	Pmyriotylum_g22562	KAF1334159.1	PYAR_14458	TMW65844.1	PYU1_G010342	PG3S_22459	PYAP_24918	GAY02718.1	GAY02194.1	PG3S_23285	KAF1325799.1	PYU1_G002064	Pmyriotylum_g13038	GAX97677.1	PYIR_18835	PG3S_24497	PG3S_04641	TMW60001.1	PG3S_04644	PG3S_24500	PYAP_22020	PYAR_24138	PYAR_21548
Py_MCL_00448	CORE	10	57	5	5	5	5	5	5	5	5	11	6	PYAP_16878	Pmyriotylum_g21510	PG3S_02072	PG3S_19150	TMW59955.1	PYIW_15455	PYU1_G001684	KAF1321399.1	PYIR_14403	PYAR_16107	GAY05106.1	TMW66551.1	GAY01438.1	PYAP_22970	Pmyriotylum_g12076	PYAR_16518	KAF1316496.1	PYU1_G010245	PYIR_20823	PG3S_19887	PG3S_21829	PYIW_13259	PYIR_14436	Pmyriotylum_g9582	GAX98097.1	KAF1330757.1	PYAR_16054	PYU1_G004741	PYIR_13289	TMW56247.1	PYIW_18389	KAF1320276.1	TMW66161.1	PYU1_G011199	PG3S_01374	PYIW_24226
Py_MCL_00450	CORE	10	57	3	3	11	3	6	6	11	1	10	3	PG3S_00346	PG3S_25211	PYAP_19475	PG3S_25274	KAF1314421.1	KAF1314417.1	KAF1320185.1	PYU1_G014914	KAF1320245.1	PYAP_24936	PG3S_00356	KAF1320224.1	PG3S_00359	TMW68563.1	Pmyriotylum_g8815	PYAR_22739	Pmyriotylum_g8822	PG3S_00284	PG3S_00278	PG3S_25275	GAY03245.1	GAY03247.1	GAY03246.1	PYU1_G013591	PYIR_24002	PYAR_24528	PYIW_25892	PG3S_25198	PG3S_25201	PYIW_26545	PYAR_24228	PYIW_26557	PYAR_24229	PYAR_23683	PYU1_G013592	PYIW_27747
Py_MCL_00449	DISPENSABLE	9	57	0	5	11	18	9	2	2	2	7	1	PYAP_17864	PG3S_17863	PG3S_17861	PYIW_14125	PYAR_24985	PYIW_25246	PYIW_18352	PYAR_25862	PYAR_24298	PYIR_25833	PYIW_15891	PYIW_25511	PYIR_26417	PYIR_25672	PYIR_26479	PYIR_19474	PYIR_25892	PYAR_24034	PYIW_27449	PYIR_26420	PYAP_17886	PYAP_24404	KAF1335965.1	TMW61802.1	PYIR_25635	PG3S_23812	PYIR_26593	PG3S_11628	PYIR_26356	PYAR_20106	PYAR_22451	PYIW_21450	PYIR_24868	PYIR_14150	PYAR_24241	PYAP_17887
Py_MCL_00451	DISPENSABLE	8	57	13	7	10	0	10	0	1	1	3	12	PYAP_20782	GAY00661.1	Pmyriotylum_g10667	PYAP_24676	TMW62675.1	PYAR_21159	PYAP_24599	Pmyriotylum_g7067	GAY02421.1	Pmyriotylum_g21352	Pmyriotylum_g2701	PYAR_26629	PYAP_22667	PG3S_14919	PYAP_24286	PYIW_27258	GAY02422.1	PYIW_27247	GAX95685.1	PYIW_25823	PYAR_26713	GAX95686.1	PG3S_14920	GAX95785.1	GAY06433.1	PYAR_25164	GAY03739.1	GAX95787.1	PYAR_23906	PYIW_19891	PYIW_27259	Pmyriotylum_g18413	PYU1_G010099	GAX95682.1	PYAR_24221	PG3S_00332
Py_MCL_00452	CORE	10	56	4	4	4	6	6	8	5	4	11	4	Pmyriotylum_g111	PYAR_22061	PYAP_15051	TMW63631.1	GAY01527.1	PYU1_G003283	KAF1332320.1	PYIW_13406	PG3S_21289	KAF1333656.1	PG3S_02655	PYIR_14583	PYU1_G004438	GAY01862.1	PYIR_13085	Pmyriotylum_g5058	TMW55895.1	PYIW_16432	PG3S_06300	PYAR_15895	PG3S_14517	PG3S_11283	KAF1327708.1	PYAR_13405	PYAP_18815	PYU1_G010571	KAF1315100.1	KAF1324065.1	PYIW_15466	PG3S_06846	PG3S_07151	TMW65329.1	Pmyriotylum_g4381	GAY02464.1	PYIR_14857	PG3S_27460
Py_MCL_00453	CORE	10	56	5	5	4	6	4	6	6	3	11	6	PYU1_G010888	KAF1327921.1	PYIW_25217	Pmyriotylum_g16972	PYAR_24474	TMW56993.1	KAF1322642.1	PYIR_20736	KAF1320343.1	PYU1_G007614	PG3S_00161	PYAP_15690	PG3S_20565	Pmyriotylum_g18826	PG3S_22847	PG3S_23923	PYIR_17532	PYIR_15870	PG3S_23918	GAX94317.1	KAF1320371.1	GAY06098.1	GAY00281.1	PYAP_21956	GAY03903.1	GAX98939.1	PYAR_20211	Pmyriotylum_g15477	PYAR_16655	PYIR_24242	PG3S_02379	PG3S_26854	GAX97710.1	TMW63228.1	PYIW_15016	PYAP_15175
Py_MCL_00455	CORE	10	56	7	6	5	5	8	3	5	5	5	7	PYIW_21374	PYAP_15182	Pmyriotylum_g15485	TMW63221.1	PYAR_24941	KAF1330206.1	PYIW_21284	PYIR_23727	PYU1_G005534	PG3S_26849	PG3S_02381	PYAP_15184	PYAR_24383	TMW63219.1	Pmyriotylum_g15487	PYIW_16497	PG3S_02384	PG3S_26848	PYIR_21316	PYU1_G005531	PYAP_15187	PYIW_21285	KAF1330208.1	TMW63224.1	PYIW_21286	Pmyriotylum_g15482	PYU1_G005532	Pmyriotylum_g15480	PYIR_23728	PYIR_25794	PYAR_23739	GAY03905.1	TMW63223.1	Pmyriotylum_g15483	PYAR_23740	PYAP_15189
Py_MCL_00456	CORE	10	56	6	2	6	3	11	2	3	4	13	6	Pmyriotylum_g2368	PYIW_16692	TMW60763.1	PYU1_G000929	KAF1335525.1	PYIR_14272	PG3S_03060	PYIW_16635	PYAR_13849	PG3S_27683	GAX98822.1	PG3S_27685	GAX98820.1	PYAP_17995	Pmyriotylum_g5898	Pmyriotylum_g2370	TMW60757.1	TMW60759.1	TMW60758.1	PYAR_13846	PYIR_14265	PG3S_02882	Pmyriotylum_g2362	PG3S_26430	PYU1_G000931	KAF1335526.1	PYIW_16638	PYIR_25257	GAX98824.1	Pmyriotylum_g2361	PG3S_09489	PG3S_09488	PG3S_26165	PG3S_26163	GAX98823.1	PG3S_09501
Py_MCL_00457	CORE	10	56	9	2	6	3	6	14	3	5	7	1	PYAP_14876	Pmyriotylum_g6155	PYAR_20799	PG3S_11673	TMW67042.1	PG3S_11669	PG3S_11679	PYIW_16515	TMW67032.1	KAF1315940.1	KAF1315947.1	PYAR_23299	KAF1317410.1	KAF1315935.1	KAF1317442.1	KAF1317404.1	KAF1315954.1	KAF1315945.1	KAF1315943.1	KAF1315939.1	KAF1315937.1	KAF1315956.1	Pmyriotylum_g1087	PYU1_G006356	GAX95053.1	PYAR_20798	PYIW_20906	Pmyriotylum_g1085	PYAP_16988	PYIR_20970	Pmyriotylum_g6154	TMW67040.1	TMW67034.1	KAF1317854.1	Pmyriotylum_g1086	PYU1_G011510
Py_MCL_00458	CORE	10	56	5	5	5	6	8	3	4	8	7	5	PYAP_17349	Pmyriotylum_g16285	PYAR_17014	TMW67796.1	GAX99994.1	PYIR_20571	PG3S_10483	PYIW_13370	PYU1_G000044	Pmyriotylum_g5800	PYU1_G008359	KAF1328664.1	TMW65110.1	PYAP_21476	PYIW_20006	PYIR_17087	PYAR_19285	PG3S_04289	GAX94402.1	TMW65111.1	PG3S_09119	TMW61102.1	PYIW_18650	TMW61103.1	PYIW_16555	PYAR_14349	PYIR_20262	GAY00796.1	Pmyriotylum_g17817	PYAP_20864	GAY06495.1	GAX97311.1	PYAP_19523	TMW64337.1	PYIR_13377	PYU1_G002949
Py_MCL_00459	CORE	10	56	6	2	3	4	4	8	4	5	10	10	PYAP_18722	Pmyriotylum_g17800	PYAR_16899	GAY04628.1	TMW61120.1	GAY00816.1	GAX99494.1	PYIR_14478	PYU1_G012466	KAF1315041.1	PG3S_17247	PG3S_14797	KAF1318832.1	Pmyriotylum_g20174	Pmyriotylum_g17801	GAY04629.1	PYU1_G012467	KAF1318837.1	KAF1315047.1	Pmyriotylum_g17798	PYU1_G012465	KAF1315066.1	TMW61122.1	KAF1315053.1	PYIW_19800	PG3S_17256	PG3S_17255	KAF1318831.1	PYIR_14469	PG3S_14798	PG3S_17246	TMW61121.1	PG3S_14789	PG3S_14788	Pmyriotylum_g17799	GAY00814.1
Py_MCL_00454	DISPENSABLE	7	56	0	2	26	5	1	1	0	0	20	1	PG3S_07865	PG3S_12440	PYAR_22595	PG3S_07798	PYAR_14533	PYAR_25810	PYIR_26241	PG3S_10555	PYAR_24037	PG3S_15488	PG3S_14314	PYAR_20970	PG3S_20551	PG3S_28999	PYAR_25592	PG3S_29121	PG3S_29119	PYAR_25453	PYAP_23702	PYAR_25332	PYAR_26547	PYAR_16043	PYAR_26010	PYAR_22147	PYAR_18929	PYAR_18761	PYAR_26874	PYAR_25871	PYAR_26083	PYAR_21223	PYAP_23978	PYAR_20503	PG3S_21951	PYAR_26416	PYAR_25708	PYAR_24794
Py_MCL_00460	CORE	10	55	3	4	6	8	4	4	4	3	12	7	TMW65772.1	PYAR_15142	PYAP_14093	Pmyriotylum_g11371	PYIR_15959	PYAP_14091	PYAP_14088	KAF1313148.1	PYIW_19643	KAF1332742.1	PYAR_15141	PG3S_24131	PYIR_17199	PG3S_06046	GAY02058.1	PYIR_17196	PYIW_19642	PYU1_G003074	GAY02057.1	PYAR_14610	GAY06399.1	GAY04314.1	TMW65797.1	PYIW_16782	PG3S_06063	PG3S_24148	PYU1_G006855	KAF1316225.1	KAF1318618.1	PG3S_12690	PG3S_06059	PG3S_24152	PG3S_06047	PG3S_24132	GAY02066.1	PYIW_16778
Py_MCL_00461	CORE	10	55	4	5	7	3	5	7	5	5	12	2	GAX95136.1	PYAP_22470	PYAP_21082	PYAR_25219	Pmyriotylum_g22336	TMW58965.1	Pmyriotylum_g22323	TMW58978.1	TMW58976.1	GAX95138.1	PYIR_25370	PYU1_G011512	PYAR_21264	KAF1317835.1	PG3S_16237	PG3S_16235	PG3S_27321	PG3S_27327	PYIR_20053	PYIW_24954	PYIW_27316	KAF1329521.1	KAF1317828.1	TMW59665.1	PG3S_09984	PG3S_09982	TMW58964.1	PG3S_29814	PG3S_29812	PG3S_22492	PYAR_21070	PYAR_21303	PYIW_17689	KAF1325313.1	PYIR_24505	PYIW_22698
Py_MCL_00462	CORE	10	55	6	2	4	5	4	6	5	5	13	5	PYAP_13150	GAY04263.1	TMW66373.1	Pmyriotylum_g12376	PYU1_G013987	KAF1329174.1	PYIW_17130	PYIR_21121	PG3S_29348	PG3S_07459	Pmyriotylum_g12375	TMW66374.1	PG3S_07450	PG3S_29357	PG3S_06552	PYIW_17135	PYIR_22349	PYU1_G013989	KAF1329175.1	PYAR_17243	PYAR_17242	TMW67601.1	PYU1_G008946	Pmyriotylum_g6145	PYIR_17472	PYIR_22456	Pmyriotylum_g12219	GAY05017.1	GAX94753.1	PG3S_19996	PYIW_17641	PG3S_10752	PG3S_10774	TMW66480.1	PYU1_G010143	PG3S_17879
Py_MCL_00463	CORE	10	55	5	6	4	6	6	5	6	6	10	1	PYAP_13249	Pmyriotylum_g20610	TMW68605.1	PYIW_21542	PYIR_18635	KAF1332144.1	PG3S_21229	PYU1_G007192	Pmyriotylum_g15621	TMW56687.1	PYAP_18656	Pmyriotylum_g19160	TMW55377.1	KAF1335406.1	KAF1328552.1	KAF1328493.1	Pmyriotylum_g2669	PYIW_22770	PYU1_G000636	PYAR_21935	PG3S_29032	PG3S_03356	PYIR_23582	PYAP_20484	PYIW_19129	PG3S_20652	PYIR_14301	PG3S_28603	PYU1_G014561	PYU1_G008125	PG3S_15251	PYIW_20987	PG3S_07528	TMW60478.1	PYAR_23957	PYIR_19844
Py_MCL_00464	CORE	10	55	6	4	6	4	3	4	4	7	13	4	PG3S_29054	PG3S_30924	PG3S_30682	TMW63937.1	PYAP_15104	PYU1_G003628	TMW66727.1	KAF1323153.1	PG3S_23438	PG3S_11976	PYIW_18612	PYIR_17860	GAY03327.1	TMW66730.1	PG3S_23617	Pmyriotylum_g3864	Pmyriotylum_g18598	PYAP_22638	Pmyriotylum_g4211	PG3S_13565	PYU1_G013052	Pmyriotylum_g11538	PYIR_15576	GAX96503.1	PYAR_19868	KAF1322180.1	TMW66728.1	PG3S_13554	PYAP_14269	TMW56552.1	GAX97152.1	PYIR_22879	PG3S_19371	PG3S_03688	PYIW_26016	KAF1334811.1
Py_MCL_00465	CORE	10	55	6	7	6	6	5	3	4	7	8	3	PYIR_26861	PYU1_G006182	PG3S_17367	KAF1331224.1	PG3S_16597	PYAR_16824	PYIW_13335	GAX97202.1	PYAP_17533	TMW62647.1	Pmyriotylum_g6865	Pmyriotylum_g6855	TMW62653.1	TMW62648.1	PYAP_17534	PYIW_13334	TMW62649.1	PYAR_20026	GAX98024.1	KAF1331225.1	PYAR_20027	Pmyriotylum_g6854	PYU1_G006183	PG3S_17364	Pmyriotylum_g6853	PYIR_25970	PYIW_21670	PYU1_G010643	TMW62652.1	PYIR_14632	TMW65020.1	PYIW_26396	PG3S_16601	PYAR_14406	PYIR_26563	PYAP_20099
Py_MCL_00466	CORE	10	55	5	4	4	5	7	5	5	5	7	8	PYIR_18454	PYIR_13149	TMW60553.1	PYAP_14232	PYAR_16763	GAY01120.1	GAY05675.1	PG3S_00601	PG3S_26784	Pmyriotylum_g20525	TMW68746.1	PYIR_22273	KAF1332042.1	PYU1_G007021	PYIW_24272	KAF1321778.1	PYU1_G001328	PG3S_01587	PG3S_05375	TMW68760.1	TMW59577.1	PYIW_16804	Pmyriotylum_g20524	PYAP_15704	PYAR_14120	PYIW_21511	KAF1332041.1	PYAR_18568	PYIW_21509	PYU1_G007020	PYU1_G000701	PG3S_03277	Pmyriotylum_g22081	KAF1335330.1	PYIR_22274	GAX97788.1
Py_MCL_00467	CORE	10	55	5	4	9	5	4	4	5	5	9	5	PYU1_G005620	KAF1336485.1	KAF1333640.1	PG3S_08471	PG3S_21484	PYU1_G011915	PG3S_30075	PYAP_16656	TMW57277.1	PG3S_15790	Pmyriotylum_g17401	PYAR_21598	GAX94614.1	PYIR_15099	TMW57421.1	Pmyriotylum_g17256	PYIW_15105	PYAR_15433	PYU1_G009368	Pmyriotylum_g10370	TMW57541.1	PYAP_20253	PG3S_30025	PG3S_24208	PG3S_20203	GAY00689.1	PYAP_14396	TMW68902.1	Pmyriotylum_g18338	PYIR_23943	PYU1_G014387	KAF1333216.1	PYAR_21267	GAX96233.1	PYAR_21380	PYIR_18584
Py_MCL_00468	CORE	10	55	6	3	4	7	7	5	5	7	8	3	Pmyriotylum_g7561	Pmyriotylum_g13641	TMW61550.1	GAX99427.1	PYAP_21917	TMW61540.1	PYIW_24963	TMW61539.1	PYIR_23154	PYU1_G009762	PG3S_29878	KAF1317551.1	PG3S_29876	PYIW_19587	TMW64090.1	GAX99430.1	PYU1_G009803	PYIR_21966	PYAR_19305	Pmyriotylum_g13631	Pmyriotylum_g13640	TMW61532.1	PYAP_21911	PG3S_15954	PYAR_13916	PYIR_24354	PYU1_G003719	KAF1323572.1	PYIW_15711	KAF1319714.1	TMW61533.1	Pmyriotylum_g13642	PYIR_24355	PYAR_13920	PG3S_15955	PYU1_G003720
Py_MCL_00469	CORE	10	54	6	4	4	6	6	4	4	6	8	6	TMW69191.1	TMW69190.1	PYAP_14783	PYAP_17109	PYAR_20069	PYU1_G007873	GAX99162.1	Pmyriotylum_g3017	KAF1333083.1	PYIW_15616	Pmyriotylum_g5262	Pmyriotylum_g1646	PG3S_12848	PG3S_20354	PYAR_14075	PYIR_26134	PYIR_16733	GAX98907.1	TMW56098.1	PYU1_G004717	PYIR_22088	PYAR_15509	PG3S_26547	PG3S_22239	PG3S_10068	KAF1330777.1	TMW56099.1	PG3S_16881	Pmyriotylum_g5261	TMW58505.1	GAY06866.1	PYAP_17110	PYAR_19562	GAX92691.1	GAY04940.1	PG3S_26000
Py_MCL_00470	CORE	10	54	5	5	5	5	5	4	5	6	9	5	PYAR_13102	PYAP_17222	PYAP_17240	Pmyriotylum_g4122	TMW66811.1	PYU1_G013032	GAX96564.1	KAF1323044.1	PG3S_13621	GAX96561.1	PG3S_13586	TMW66808.1	PG3S_14355	PYIR_16174	PG3S_14328	Pmyriotylum_g4124	PYIW_21196	KAF1323025.1	PYU1_G013020	PYAR_24481	PYIR_24939	PYAR_13083	PYIW_21564	PYU1_G006154	KAF1331367.1	TMW62625.1	Pmyriotylum_g6876	PYIW_27885	GAX93777.1	PYAR_18347	PYAP_21684	GAX97180.1	PYIR_23410	PG3S_16587	PG3S_17376	PG3S_16561
Py_MCL_00471	CORE	10	54	5	5	3	3	4	7	6	2	15	4	PYAP_15795	Pmyriotylum_g4852	PYAP_17324	PYAR_15251	GAY05656.1	GAY05414.1	TMW65786.1	KAF1332786.1	PG3S_06016	PG3S_06013	PYIW_26717	PYU1_G003028	GAY05657.1	GAY05413.1	PG3S_24092	PG3S_24093	PYU1_G003030	TMW64520.1	Pmyriotylum_g20914	PG3S_06015	PG3S_06014	KAF1332788.1	PYIW_25908	PYU1_G003031	PYAR_24874	Pmyriotylum_g20918	KAF1332914.1	KAF1332913.1	PYAP_18363	PYIR_21093	PYAP_18348	PYIW_20969	PYU1_G003029	PG3S_01576	PG3S_05362	KAF1332789.1
Py_MCL_00472	CORE	10	53	4	5	4	4	5	7	6	4	8	6	PYAP_13161	Pmyriotylum_g12327	TMW66390.1	GAX95999.1	PG3S_20080	PYAR_13958	PG3S_21650	PYIW_14326	PYU1_G010043	PYIR_17656	PYIW_23227	KAF1313733.1	PYU1_G011378	Pmyriotylum_g13854	PYU1_G012580	PG3S_09805	PG3S_13399	PYIW_14605	PYIR_20388	PYAP_18257	PYAR_19424	GAX99027.1	KAF1313863.1	TMW62328.1	KAF1329473.1	Pmyriotylum_g12690	PYU1_G001918	PYIR_17290	PYAR_21243	PYIW_14675	PG3S_18110	TMW60191.1	GAY03947.1	PG3S_04793	GAY03824.1	PYAP_17741
Py_MCL_00473	CORE	10	53	6	5	7	5	4	5	5	4	8	4	PG3S_01773	PG3S_01766	Pmyriotylum_g22073	PG3S_14110	PG3S_14103	PYIW_17562	PYIR_25407	KAF1333295.1	PYIR_20383	PYAR_23789	Pmyriotylum_g7520	KAF1326549.1	PYU1_G007817	PYU1_G009104	PYIW_21838	PG3S_20290	PG3S_12925	Pmyriotylum_g22075	TMW59442.1	PYAR_24627	PYAR_15659	PYAP_17706	PYAR_24717	Pmyriotylum_g7521	GAX95467.1	GAX95468.1	PYU1_G003783	PYU1_G003785	KAF1318785.1	KAF1318792.1	GAY04444.1	TMW69083.1	PYAP_21022	PYIW_23129	PYIR_16831	Pmyriotylum_g18527
Py_MCL_00474	CORE	10	53	5	4	5	5	5	5	5	5	11	3	KAF1325487.1	PYAP_17572	PG3S_15329	PG3S_12244	TMW61069.1	GAX98454.1	Pmyriotylum_g470	PYAR_15396	PYIW_22288	PYAP_17569	Pmyriotylum_g486	PYIW_19823	PYAR_17842	PG3S_29429	PYIR_21185	PG3S_12218	TMW61071.1	Pmyriotylum_g468	PYIW_19822	PYU1_G012875	GAX98452.1	PG3S_15320	PYIR_21180	PG3S_12243	TMW61075.1	PYU1_G003093	KAF1325485.1	KAF1332482.1	PYAR_15401	PYAP_17564	PYIW_23649	Pmyriotylum_g469	TMW61070.1	PYIR_20124	PYU1_G012876	KAF1332455.1
Py_MCL_00475	CORE	10	53	4	5	5	5	6	4	5	5	9	5	PYAP_14006	PYAR_16029	TMW57334.1	Pmyriotylum_g17310	PG3S_08401	GAX94657.1	PG3S_21556	PYU1_G012057	KAF1336667.1	PYIR_19915	PYIW_18866	PG3S_07351	Pmyriotylum_g9445	TMW66280.1	GAX93108.1	GAX98748.1	PG3S_23043	PYIR_22995	PYAP_22365	TMW56852.1	PYU1_G012687	PG3S_26990	KAF1329106.1	TMW63949.1	Pmyriotylum_g11555	PG3S_23406	PG3S_11948	Pmyriotylum_g10987	PYU1_G003638	PYIR_23817	PYAP_22979	GAY03336.1	PYIW_20693	PYAR_16273	PYIW_19110	KAF1323307.1
Py_MCL_00476	CORE	10	53	5	7	4	4	3	7	5	8	8	2	PYAP_14991	Pmyriotylum_g9610	TMW66114.1	GAX98075.1	PYU1_G002860	KAF1332823.1	PYIR_19413	Pmyriotylum_g4622	PYIR_19412	KAF1332856.1	KAF1332850.1	PYU1_G002858	PYAP_21330	PYAR_18383	KAF1332822.1	PG3S_05709	PYU1_G002857	PG3S_05710	TMW65478.1	KAF1332893.1	KAF1332727.1	PG3S_13970	PG3S_13966	Pmyriotylum_g4624	TMW65477.1	PYU1_G002856	PYIW_17302	PYAP_15437	PYAP_21329	TMW65475.1	Pmyriotylum_g4623	PYAR_18382	TMW61412.1	Pmyriotylum_g4665	GAY05945.1	PYIR_19436
Py_MCL_00478	CORE	10	53	8	5	5	3	2	9	5	6	6	4	PYAR_20596	KAF1329146.1	KAF1329148.1	KAF1329145.1	KAF1320334.1	KAF1320335.1	KAF1320330.1	PYIW_14613	PYIR_19054	TMW66203.1	PG3S_07267	PG3S_07266	PYAR_19077	PYU1_G011253	PYAR_19076	PG3S_06747	PG3S_06746	Pmyriotylum_g15922	Pmyriotylum_g15729	PYAP_18233	PYIW_24636	TMW55331.1	PYAP_19746	TMW55250.1	Pmyriotylum_g9538	GAX93029.1	KAF1331185.1	TMW55274.1	PG3S_16474	PG3S_17488	PYU1_G006071	TMW62550.1	PYIR_25977	Pmyriotylum_g15724	Pmyriotylum_g15920	GAX97737.1
Py_MCL_00479	CORE	10	53	29	4	1	3	1	2	1	2	2	8	PYAP_18585	Pmyriotylum_g11126	Pmyriotylum_g11125	Pmyriotylum_g16547	Pmyriotylum_g16546	PYAR_14676	Pmyriotylum_g17527	GAX96026.1	KAF1325166.1	GAX96374.1	PYAP_19531	Pmyriotylum_g18904	PYAP_20886	PG3S_14908	PG3S_17139	PYIR_17014	PYU1_G013767	GAX97064.1	PYIW_16428	GAX96025.1	Pmyriotylum_g14182	KAF1336822.1	Pmyriotylum_g22293	Pmyriotylum_g22292	Pmyriotylum_g14181	Pmyriotylum_g14180	Pmyriotylum_g14179	Pmyriotylum_g14178	Pmyriotylum_g22283	Pmyriotylum_g22284	GAY03408.1	GAX94200.1	GAY05154.1	PYAP_19537	Pmyriotylum_g963	Pmyriotylum_g964
Py_MCL_00477	DISPENSABLE	8	53	26	5	4	2	1	5	6	0	4	0	PYAP_16881	PYAP_25307	Pmyriotylum_g6899	Pmyriotylum_g6898	Pmyriotylum_g16178	Pmyriotylum_g6910	Pmyriotylum_g6893	Pmyriotylum_g6892	Pmyriotylum_g6890	Pmyriotylum_g6897	Pmyriotylum_g14613	PYAP_24675	Pmyriotylum_g6909	PG3S_03985	PG3S_03984	Pmyriotylum_g1481	PYU1_G001030	Pmyriotylum_g6896	PYU1_G001031	PYAP_23057	Pmyriotylum_g6912	Pmyriotylum_g6907	Pmyriotylum_g6894	Pmyriotylum_g6911	Pmyriotylum_g6908	KAF1320511.1	KAF1320488.1	KAF1320448.1	KAF1320486.1	PYAR_16305	PYIW_27002	Pmyriotylum_g12946	PYAR_24470	Pmyriotylum_g12945	Pmyriotylum_g6880	PYAR_18346
Py_MCL_00480	CORE	10	52	9	4	5	4	3	5	5	5	9	3	PYAP_21219	Pmyriotylum_g5997	Pmyriotylum_g5998	TMW65251.1	PYAP_19449	Pmyriotylum_g5999	PYAR_23710	PYIR_21781	PG3S_08829	PG3S_03998	TMW65252.1	GAY01782.1	KAF1316296.1	PYU1_G010811	KAF1322079.1	PYIW_26210	GAY06384.1	GAX96764.1	PG3S_15559	PYIR_21216	PYIW_15274	PYAR_17560	PYAP_19822	TMW63696.1	PYU1_G003222	KAF1332403.1	Pmyriotylum_g194	PYAR_24540	PG3S_02730	PG3S_02748	PYAP_22630	Pmyriotylum_g18299	PYU1_G010810	KAF1322078.1	Pmyriotylum_g5995	PG3S_03999
Py_MCL_00481	CORE	10	52	5	4	5	5	5	4	5	5	11	3	Pmyriotylum_g21370	GAX95177.1	PYAP_14547	TMW60848.1	Pmyriotylum_g2265	PYAR_16889	PYIW_14954	KAF1315682.1	PYIR_19131	PYU1_G001046	PG3S_02903	PG3S_30740	PYIW_14955	Pmyriotylum_g2266	PYIR_19133	TMW60847.1	PG3S_25624	PG3S_02911	PYU1_G001044	KAF1315688.1	PG3S_30748	PYAR_16890	PYAP_15829	PG3S_08770	TMW57048.1	PYIW_19146	PYAR_25779	PYIR_19389	PG3S_18236	PYU1_G005901	GAY02770.1	Pmyriotylum_g3117	PYAR_18865	PYAP_20039	TMW69493.1	PYIW_14523
Py_MCL_00482	CORE	10	52	4	5	5	5	6	6	5	5	8	3	PYAP_13343	PYAR_14034	TMW56469.1	PYIR_16068	PYIW_14998	PG3S_03784	GAX99804.1	PYU1_G004083	KAF1334951.1	KAF1334950.1	PYAP_13347	TMW56470.1	Pmyriotylum_g19347	PYU1_G004084	PYAR_14036	PYIR_16069	KAF1334641.1	PYAR_14808	PYAP_13829	PYIR_16138	PYU1_G012519	PG3S_23562	PG3S_13512	TMW62398.1	KAF1318175.1	GAX95720.1	Pmyriotylum_g13789	PYIW_15788	TMW56559.1	PYAR_20436	Pmyriotylum_g19276	PYU1_G004160	GAX97146.1	PYIR_20806	KAF1334986.1	PG3S_03680
Py_MCL_00483	CORE	10	52	5	4	5	3	4	4	5	4	9	9	PYAP_23679	TMW65277.1	PYIW_16969	PG3S_05565	PYIR_21291	PYU1_G002651	Pmyriotylum_g10688	PG3S_14078	GAY04588.1	PYAR_16806	PYAR_18624	PYIR_23171	Pmyriotylum_g16468	TMW68067.1	PYAP_19341	KAF1323745.1	PYU1_G000249	PG3S_10273	PYAP_16679	TMW68046.1	Pmyriotylum_g16464	PYU1_G000237	KAF1323750.1	GAX96820.1	PG3S_10253	PYIR_16594	PYIW_24149	PYAR_16774	PYAR_19551	KAF1324827.1	PG3S_14077	PYU1_G002652	Pmyriotylum_g10690	PYAR_16801	PYAP_20301	PG3S_05571
Py_MCL_00484	CORE	10	52	5	5	4	5	5	3	5	5	11	4	PYIW_16537	PG3S_27703	PYU1_G009643	PG3S_16317	PYIR_16685	GAX95119.1	KAF1325961.1	Pmyriotylum_g2387	TMW58931.1	Pmyriotylum_g22354	PYU1_G000909	PYAP_14296	PG3S_03043	PYAP_13647	GAX93146.1	Pmyriotylum_g19087	PG3S_28587	PG3S_29016	PYIW_14152	PYIR_15612	PYAR_13751	PYU1_G014576	TMW56698.1	PG3S_16315	PG3S_06506	TMW60741.1	PYIR_20143	GAX97255.1	PYIW_15443	PYAR_23727	PYAP_24438	Pmyriotylum_g12645	PYAP_19670	PG3S_18161	KAF1335496.1	PG3S_04836
Py_MCL_00485	CORE	10	52	3	4	5	9	9	4	3	7	6	2	PYIW_24869	PYIR_25066	KAF1320894.1	PG3S_01677	Pmyriotylum_g21979	PG3S_05480	GAY00580.1	PYU1_G001268	PYAP_15706	PYAR_21583	TMW59543.1	PYAP_15708	PYAP_25379	PYIR_25804	KAF1320895.1	PYIR_22597	TMW59526.1	GAY00581.1	PG3S_05481	Pmyriotylum_g21978	TMW59544.1	TMW59525.1	TMW59529.1	PYU1_G001269	PG3S_05446	KAF1320927.1	KAF1314254.1	PYU1_G001273	PG3S_01647	TMW59530.1	TMW59527.1	Pmyriotylum_g21810	PYIW_24375	PYIW_20646	PYIR_22596	PYIW_27731
Py_MCL_00486	CORE	10	52	5	5	3	4	5	4	5	9	8	4	PYAP_14511	Pmyriotylum_g12320	TMW66396.1	PYAR_15534	GAX95992.1	KAF1328385.1	PYU1_G010052	PG3S_20091	PYIR_17338	PYIW_18947	PYIR_22635	PYU1_G007622	KAF1322721.1	TMW68394.1	Pmyriotylum_g9017	GAY00233.1	PYIW_17466	PYIR_23918	PG3S_00163	TMW68402.1	PG3S_20568	PG3S_20579	PYAR_22504	Pmyriotylum_g9010	PYAR_19429	KAF1322669.1	PYU1_G007630	PYIW_23745	TMW68401.1	PYAP_20757	PYAP_20759	PG3S_00169	PYIW_23744	PYAP_20758	Pmyriotylum_g9016	GAY00228.1
Py_MCL_00487	CORE	10	52	5	4	5	5	6	3	5	5	10	4	PYAP_14700	TMW59460.1	Pmyriotylum_g22021	GAY02616.1	PG3S_01755	PG3S_14090	PYIR_22164	PYU1_G009113	KAF1326486.1	PYIW_19453	PYAR_17249	Pmyriotylum_g10926	PYIR_20865	PYU1_G012704	PG3S_26967	PG3S_23023	KAF1323412.1	PG3S_22367	PG3S_23366	PYAR_16227	PYIW_13906	TMW56814.1	TMW65894.1	PYU1_G010293	Pmyriotylum_g22517	PYU1_G004279	PYAR_13535	PYAR_18119	PG3S_03544	PG3S_19207	PYIR_16191	PYIW_20865	PYAP_20969	PYAP_24081	TMW64196.1	PYAP_16176
Py_MCL_00488	CORE	10	52	8	5	6	4	4	3	4	5	6	7	GAX93894.1	PYAP_14800	Pmyriotylum_g3027	PYAR_14691	TMW69178.1	GAX99152.1	PG3S_12842	PYIR_16732	PYIW_15607	KAF1333260.1	PG3S_20362	PYU1_G007865	PYU1_G010157	PG3S_21752	GAX94765.1	TMW66488.1	PG3S_19988	PYU1_G006452	Pmyriotylum_g12199	PYIW_14319	KAF1315151.1	PYIR_22691	Pmyriotylum_g7486	GAX93945.1	PYIW_17190	PYAP_21621	PYIR_21008	Pmyriotylum_g1246	TMW66870.1	PYAR_22827	PYAR_21658	PG3S_11485	PYAP_15420	GAY04403.1	Pmyriotylum_g7487	TMW61478.1
Py_MCL_00489	CORE	10	52	7	5	6	3	4	5	4	5	8	5	GAY00084.1	PYAP_15087	Pmyriotylum_g16530	Pmyriotylum_g11109	TMW68117.1	PYU1_G000312	PYIR_23763	PYIW_19764	TMW67811.1	Pmyriotylum_g16384	PYU1_G000150	KAF1313552.1	PG3S_10380	PYIW_21261	GAY06920.1	PYIR_15990	PG3S_10171	GAY00178.1	PYAR_21606	PYAR_14737	TMW63405.1	Pmyriotylum_g12213	PYAR_24237	PYAR_19537	PYAP_21456	GAY03269.1	Pmyriotylum_g4269	PG3S_10933	PYU1_G014483	PYAP_17063	PYIW_19289	PYIR_22619	KAF1319382.1	PYAR_15934	KAF1319336.1	PG3S_27641
Py_MCL_00490	CORE	10	52	3	2	4	5	4	10	7	4	7	6	PG3S_21647	PYAP_24551	PYIR_23032	PYIW_16250	PG3S_20083	GAX95515.1	PYU1_G012952	KAF1314264.1	PYAR_14956	TMW61338.1	KAF1314695.1	PYAP_24634	Pmyriotylum_g13581	KAF1317978.1	KAF1323254.1	TMW58282.1	PG3S_23700	PYU1_G012895	PYIR_20117	Pmyriotylum_g13577	GAX99569.1	TMW58298.1	GAX99572.1	KAF1314725.1	PYU1_G012951	KAF1323229.1	KAF1318054.1	PYIR_24295	PYU1_G012949	KAF1313463.1	PYIR_18880	KAF1323230.1	KAF1318033.1	PYAR_18215	Pmyriotylum_g22521	PYIW_18149
Py_MCL_00491	CORE	10	51	5	6	5	4	6	4	4	4	6	7	GAY06214.1	PG3S_05505	PYAP_14683	Pmyriotylum_g22042	TMW59482.1	GAY02369.1	PYU1_G001211	PYIR_19802	KAF1314356.1	PG3S_01701	PYAR_25455	PYIW_25953	PYAR_25858	PYIW_18547	TMW57135.1	PYIW_23906	PG3S_18376	PG3S_08636	PYIR_13717	Pmyriotylum_g17067	KAF1331542.1	TMW63915.1	PYU1_G005768	PYAP_15359	GAY04034.1	GAX96668.1	GAX92820.1	PYU1_G007316	PG3S_13210	Pmyriotylum_g11656	PG3S_11850	PYIR_21301	KAF1319728.1	PYAP_23477	PYAR_13862	PYIW_19538
Py_MCL_00492	CORE	10	51	4	4	4	6	5	5	5	4	7	7	GAX98125.1	GAX98122.1	GAX98116.1	PYAP_21547	PYIR_20792	PYU1_G013419	Pmyriotylum_g1633	KAF1330378.1	PYAR_17094	PYIW_15320	TMW66186.1	GAX93011.1	KAF1331557.1	GAY05901.1	PYAP_21879	PYIR_23595	TMW58445.1	PG3S_10075	PYIR_13265	PG3S_07248	PYIW_21061	PYU1_G011225	Pmyriotylum_g9554	PYAR_21125	Pmyriotylum_g1847	PYIW_19381	PG3S_06760	GAX92637.1	PYAR_23883	TMW58648.1	PYAP_18387	PYAP_16746	PYAR_18750	TMW56014.1	KAF1330730.1	KAF1333587.1
Py_MCL_00493	CORE	10	51	5	5	4	3	5	5	5	5	9	5	PYAP_21442	PYAP_15774	Pmyriotylum_g2950	TMW69235.1	PYIR_15127	PYIW_19384	PYU1_G007902	KAF1333177.1	PG3S_25411	PG3S_12810	GAX99183.1	PYAR_22959	PYU1_G003338	PG3S_02633	KAF1327071.1	PG3S_21310	TMW63599.1	PYIW_20346	PG3S_30724	Pmyriotylum_g2460	KAF1335686.1	PYU1_G000839	PG3S_03111	PYIW_17654	PYAP_18141	Pmyriotylum_g9113	PYAP_22743	TMW60681.1	GAX94038.1	PYAR_14311	PYIR_16761	TMW61221.1	PG3S_14943	Pmyriotylum_g17678	PG3S_17114	GAX94154.1
Py_MCL_00494	CORE	10	51	5	5	4	4	4	4	6	4	7	8	TMW66074.1	Pmyriotylum_g477	PYIW_13919	PYAP_16321	Pmyriotylum_g17051	PYAR_24191	TMW57119.1	PG3S_08647	PG3S_18359	PYIR_13698	KAF1331739.1	PYIW_17899	PYU1_G005787	GAX92842.1	PYU1_G005788	GAX92843.1	PYAP_25005	PYIR_16224	PG3S_29453	PG3S_12191	TMW61082.1	PYAR_15071	PYU1_G003113	KAF1325455.1	PYIR_20078	Pmyriotylum_g476	PYU1_G010551	PG3S_20897	KAF1323933.1	PYIW_22451	GAX94921.1	KAF1315126.1	Pmyriotylum_g9666	PYU1_G004878	PYAP_20474	PG3S_07115
Py_MCL_00495	CORE	10	51	5	5	5	3	4	5	5	6	7	6	PG3S_02195	Pmyriotylum_g15302	PYAP_13618	PYU1_G005347	PYIW_13168	PYAR_19608	KAF1330264.1	KAF1325365.1	PYU1_G001490	PYIR_22795	TMW59743.1	PG3S_05297	PG3S_01507	GAX92337.1	GAY05293.1	Pmyriotylum_g21769	Pmyriotylum_g9910	PYIW_24933	TMW57719.1	PYAR_16336	PYAP_15135	PYAR_21780	PYU1_G013234	PG3S_27381	PG3S_30643	KAF1317252.1	TMW57718.1	PYIW_22869	PYIR_19268	TMW67343.1	PYIR_16987	PG3S_29943	TMW57717.1	PYAR_14194	KAF1319866.1	PYAP_24079
Py_MCL_00496	CORE	10	51	6	3	3	4	7	9	8	1	4	6	PG3S_18632	PYU1_G011709	Pmyriotylum_g3819	PYIR_21081	Pmyriotylum_g18643	TMW67211.1	PYAP_19349	Pmyriotylum_g3816	Pmyriotylum_g18647	GAY05512.1	PYAR_18842	KAF1327432.1	PYU1_G014701	PYIR_15920	PYIW_19941	GAX95884.1	GAX95887.1	PYIW_18691	PYAP_19353	Pmyriotylum_g18644	PYAR_18840	KAF1327317.1	PYU1_G011708	PYIW_21781	Pmyriotylum_g3820	PYAR_19448	PYAP_19354	GAX95901.1	PG3S_18630	GAY05514.1	PYIW_17459	KAF1327320.1	PYIW_25293	PYU1_G011707	KAF1327411.1	KAF1327395.1
Py_MCL_00497	CORE	10	51	5	4	5	4	5	4	4	5	9	6	GAY06222.1	GAY02848.1	Pmyriotylum_g19705	TMW69590.1	PG3S_08056	PYAP_24444	PYAR_21558	PYAP_25080	Pmyriotylum_g3143	TMW69509.1	PYAR_14767	KAF1336455.1	PYU1_G014234	PYIR_23132	PG3S_11165	PYIW_21435	GAY04838.1	PYIW_17035	PYIW_28018	PYAP_21425	Pmyriotylum_g19677	TMW69568.1	PYAR_19232	PYIW_17033	PYIR_20631	PYU1_G014237	KAF1336448.1	GAY01337.1	PG3S_11167	PYAR_19234	Pmyriotylum_g19678	GAY01336.1	TMW69569.1	PYU1_G014246	KAF1336682.1	PG3S_08046
Py_MCL_00498	CORE	10	51	5	6	4	5	5	4	4	5	10	3	PYAP_14833	Pmyriotylum_g9268	TMW63467.1	PYIW_14363	PYIR_22080	PYU1_G003380	PG3S_21374	PG3S_02576	PYAR_13715	KAF1327053.1	PYAR_16436	PYAP_16488	Pmyriotylum_g21320	TMW55129.1	KAF1322355.1	PYIW_16584	PYU1_G002207	PG3S_00773	PG3S_30449	PYIR_14666	PYAP_14840	Pmyriotylum_g9266	TMW63471.1	GAX99012.1	PG3S_21383	PYIR_22696	PG3S_02567	PYIW_14358	PG3S_21387	PYAP_14841	Pmyriotylum_g9267	TMW63470.1	PYU1_G003374	KAF1327119.1	PG3S_02572	PG3S_21377
Py_MCL_00499	CORE	10	51	3	5	4	5	5	5	5	4	10	5	PYAP_14879	PYAR_19433	TMW67598.1	KAF1329426.1	PG3S_17958	PG3S_17962	PYIW_24269	PG3S_10721	PG3S_10717	PYIR_20558	PYU1_G008957	PG3S_29363	Pmyriotylum_g6149	PG3S_02254	PYU1_G005406	GAX95463.1	PYIW_19516	PG3S_18976	PYAP_15647	PYIR_14345	PYIW_15679	TMW63340.1	PG3S_02104	PYAR_15221	PYAP_17359	PG3S_19119	PG3S_23663	PYU1_G005260	PYAP_17159	KAF1324619.1	GAX99561.1	TMW58305.1	PYIR_15016	KAF1330061.1	PYAR_16148	TMW63458.1
Py_MCL_00500	DISPENSABLE	8	51	8	1	2	7	7	0	1	0	21	4	PG3S_07822	Pmyriotylum_g10134	GAX98423.1	Pmyriotylum_g11179	Pmyriotylum_g463	PYAP_25142	PYAR_25757	PYIR_25997	PYIW_26737	Pmyriotylum_g17491	PYIR_26841	PYIW_27152	PYIR_26226	PYIW_26259	PYAR_18757	Pmyriotylum_g16143	Pmyriotylum_g14594	PG3S_23457	PYU1_G006671	Pmyriotylum_g13490	PG3S_28114	GAX95537.1	PG3S_13489	PG3S_13488	PG3S_13486	PG3S_13483	PG3S_13482	PG3S_13481	PG3S_13480	PG3S_13478	PG3S_13476	PG3S_13474	PG3S_13470	PG3S_13469	PG3S_13468	PG3S_13487
Py_MCL_00501	CORE	10	50	5	6	5	4	5	4	4	5	9	3	PYAP_17849	PYAP_14390	PYAR_19506	Pmyriotylum_g18247	TMW68876.1	KAF1333108.1	PG3S_20139	PG3S_13092	GAX99861.1	PYIW_20194	PYAP_19917	PYU1_G014423	KAF1333266.1	TMW68875.1	PYU1_G000811	PYIW_20197	TMW60651.1	GAX99641.1	PYIR_14325	PYAR_20533	PYIR_17319	Pmyriotylum_g11430	PYU1_G006639	TMW64103.1	KAF1320992.1	GAY04474.1	Pmyriotylum_g18248	PYAR_19503	PG3S_20137	PG3S_18768	PG3S_13090	PYAP_17845	PG3S_13089	PYIW_20195	PG3S_20136	PYIR_14324
Py_MCL_00502	CORE	10	50	5	4	6	4	4	3	4	4	13	3	TMW68774.1	PYIW_19888	PYAR_25429	PYIR_14716	PYAP_15274	PG3S_00611	PG3S_26773	Pmyriotylum_g20436	GAY01145.1	KAF1332181.1	PYU1_G006986	GAX97389.1	PG3S_00561	TMW68772.1	PYAP_16221	Pmyriotylum_g20403	TMW68808.1	PYIR_17722	PYU1_G006899	KAF1331957.1	PYIW_18930	PG3S_00653	PG3S_26727	GAX97424.1	PYAR_13123	PYAP_16222	Pmyriotylum_g20404	TMW68809.1	PYIR_17723	PYU1_G006898	PYIW_18929	PG3S_00666	PG3S_00652	PG3S_00651	PG3S_26726	PG3S_26741
Py_MCL_00503	CORE	10	50	6	3	4	4	3	4	6	3	12	5	KAF1333995.1	PG3S_09441	PG3S_22676	GAX93120.1	PYIR_17433	Pmyriotylum_g7835	PYU1_G008628	PYAP_18016	TMW62899.1	GAY05990.1	Pmyriotylum_g7903	PYAP_15872	PG3S_07361	TMW66293.1	PG3S_06642	PYU1_G011364	PYU1_G011365	PYU1_G011367	PYAR_21990	Pmyriotylum_g9429	PYIR_21918	GAX92265.1	Pmyriotylum_g12466	KAF1329241.1	KAF1329240.1	PYAR_16395	PG3S_22673	PG3S_22674	PG3S_09443	PG3S_09446	PYIW_14432	PYU1_G008630	PYAR_20180	PYU1_G008629	Pmyriotylum_g7834	TMW62898.1
Py_MCL_00504	CORE	10	50	4	5	5	4	4	4	4	4	10	6	PYAP_13210	Pmyriotylum_g9788	GAX98529.1	PYAR_14749	TMW65911.1	KAF1334042.1	PYIW_25132	PYU1_G010267	PG3S_22349	PG3S_23384	PYIR_23288	Pmyriotylum_g20599	PYIR_18956	PYU1_G007178	PG3S_00413	PG3S_21207	KAF1332009.1	PYAP_13264	PYIW_13268	PYAR_22582	TMW68623.1	GAY05117.1	GAX94829.1	PG3S_22596	PG3S_09887	PYIR_17146	Pmyriotylum_g13905	TMW62270.1	GAX96556.1	PYAP_20534	KAF1323135.1	PYU1_G012996	PYU1_G011406	KAF1329470.1	PG3S_13613	PG3S_13601
Py_MCL_00505	CORE	10	50	5	4	3	4	5	6	5	4	7	7	KAF1315761.1	GAX98212.1	PG3S_19620	PG3S_26448	GAY05431.1	PYAP_23106	PYAP_19504	PYAR_23078	PYIR_18082	PYIW_13891	TMW55877.1	PYU1_G011548	GAY00535.1	PYU1_G004422	Pmyriotylum_g4065	PYAR_18614	PYIR_13086	PG3S_28513	PYU1_G005007	PYAP_25220	PG3S_06313	PYAR_18661	PYIW_17067	GAY03176.1	PYU1_G011616	PG3S_18534	TMW67377.1	PG3S_14504	Pmyriotylum_g5040	Pmyriotylum_g13994	PYIR_19587	KAF1327461.1	PYIW_20727	PYIW_17984	PYIR_18179	PG3S_14513
Py_MCL_00506	CORE	10	50	4	3	3	6	7	4	5	4	10	4	PYAP_13281	Pmyriotylum_g20640	PYAR_13797	TMW68584.1	PYIR_21710	PYIW_17004	GAX94858.1	PG3S_00375	KAF1315201.1	PYU1_G013519	PG3S_25182	PYU1_G007403	TMW61660.1	Pmyriotylum_g11688	PYIR_20987	PG3S_11885	PYU1_G007355	PG3S_13193	KAF1314233.1	PYU1_G005554	KAF1318435.1	GAX93486.1	PYIR_15750	TMW61670.1	KAF1330147.1	PG3S_26818	PG3S_02405	GAX93492.1	PYAR_22855	PYIW_22323	Pmyriotylum_g11691	PG3S_13156	PG3S_11902	PYIR_25500	GAX96634.1	PYIW_27988
Py_MCL_00507	CORE	10	50	4	4	4	6	6	6	4	4	8	4	PYAP_13324	Pmyriotylum_g19304	PYAR_22016	PYU1_G004123	PYIW_23754	TMW56525.1	PG3S_03725	PYIR_23908	PG3S_19394	KAF1334791.1	KAF1334790.1	PYAR_14708	Pmyriotylum_g19408	PYAP_20152	TMW56382.1	GAY02813.1	PYIR_19254	PYIW_15215	KAF1325968.1	PG3S_16224	PG3S_27366	PYU1_G009716	PG3S_03867	PG3S_26129	PYIR_20905	PYU1_G003997	PYAR_13676	TMW58815.1	PYAP_23113	Pmyriotylum_g8202	KAF1328406.1	TMW63984.1	KAF1314880.1	PYIR_22536	Pmyriotylum_g11569	KAF1323270.1
Py_MCL_00508	CORE	10	50	4	4	11	5	2	3	6	2	8	5	PYAP_13700	Pmyriotylum_g385	TMW63860.1	GAX92467.1	PYIW_15051	PYAR_13877	PG3S_12230	PG3S_29410	PYIR_13566	KAF1332393.1	PYU1_G012871	PG3S_02311	KAF1330239.1	TMW63288.1	PYAR_14451	PYU1_G005462	PYAP_13976	PYIR_14527	PG3S_28152	Pmyriotylum_g15410	KAF1332392.1	GAX99390.1	PYAR_22722	PYAR_22720	PYAR_22719	PYIW_13898	PYAP_13702	PYAR_13878	PYAR_14452	PYAP_13705	PYAR_18872	PYAR_21641	PYIR_14530	PYU1_G005465	PYAR_22080	PG3S_28150
Py_MCL_00509	CORE	10	50	7	4	5	5	5	3	5	5	7	4	PG3S_02395	Pmyriotylum_g15497	PG3S_26829	KAF1330093.1	PYU1_G005544	PYIW_16142	PYAP_15165	GAY03918.1	TMW63210.1	Pmyriotylum_g11327	Pmyriotylum_g11324	Pmyriotylum_g15498	PYAR_19744	PYIR_15753	PG3S_02396	PG3S_26828	PYU1_G005545	PYIW_16143	PYAR_19743	TMW63209.1	PYIR_15751	GAY04963.1	Pmyriotylum_g19017	PYU1_G004931	PG3S_20863	PYIR_16590	PYIW_20092	PYAR_20091	PYAP_21747	TMW55629.1	PYU1_G013815	GAY03726.1	PYIW_23142	PYIR_18486	PG3S_23879	TMW61789.1
Py_MCL_00510	CORE	10	50	4	5	5	4	6	4	4	5	7	6	PYU1_G004426	TMW67602.1	KAF1333797.1	GAX98214.1	GAY05434.1	PG3S_06309	PG3S_14507	TMW55882.1	PYIW_18566	PG3S_29685	PYIR_13088	Pmyriotylum_g6146	Pmyriotylum_g5044	GAX97260.1	GAY03219.1	PYAP_17207	PYAP_14871	PYAR_13741	PYU1_G008947	GAX95446.1	PYIR_22459	PYIW_17638	KAF1329324.1	PG3S_17903	PG3S_10762	PYU1_G004996	KAF1317887.1	Pmyriotylum_g14765	TMW55581.1	PYAP_16250	PYIR_15280	GAY03680.1	PYIW_20138	PYAR_21120	PYAR_25218	PG3S_27696
Py_MCL_00511	CORE	10	50	5	4	6	4	4	4	4	5	8	6	TMW59507.1	KAF1319079.1	Pmyriotylum_g1098	PYAR_20780	PG3S_11418	PYIW_19176	PYIR_16257	PYAP_16990	TMW67004.1	PYIR_14135	PYU1_G005715	PG3S_08573	PYIW_16632	PYAP_19654	Pmyriotylum_g17177	PYAR_22715	PG3S_18435	Pmyriotylum_g21965	PG3S_11266	PG3S_07966	KAF1331664.1	TMW57239.1	GAX92729.1	PYU1_G011827	GAX96095.1	PYIW_18456	GAY06228.1	PYIR_18538	PYAP_19969	KAF1327655.1	PYIW_18200	PYU1_G001179	PYAR_25473	TMW69685.1	PYAR_16126	Pmyriotylum_g2107
Py_MCL_00513	CORE	10	50	10	2	1	5	6	4	4	12	4	2	PG3S_15031	PYAP_16877	Pmyriotylum_g21514	KAF1336819.1	PYU1_G013731	PYU1_G013734	TMW59953.1	PYIW_21407	Pmyriotylum_g21516	PG3S_17003	KAF1336817.1	GAY04233.1	GAY01271.1	PYU1_G013738	Pmyriotylum_g11450	Pmyriotylum_g11454	PG3S_15040	PG3S_16996	PYAP_21133	PYAR_21044	PYIR_25647	Pmyriotylum_g11453	TMW59952.1	TMW59947.1	Pmyriotylum_g21410	Pmyriotylum_g21411	TMW59948.1	PYU1_G008404	PYIR_26723	KAF1328641.1	KAF1328640.1	TMW69001.1	PYIR_25587	TMW59859.1	Pmyriotylum_g21409	TMW55933.1
Py_MCL_00512	DISPENSABLE	5	50	25	3	4	0	0	0	0	0	16	2	PYAP_15434	PYAR_26438	PG3S_06029	Pmyriotylum_g5002	Pmyriotylum_g22168	PYAR_25505	GAX97816.1	PG3S_05692	Pmyriotylum_g15550	GAX99137.1	Pmyriotylum_g22624	Pmyriotylum_g22621	Pmyriotylum_g13383	Pmyriotylum_g22322	Pmyriotylum_g7087	PG3S_20426	Pmyriotylum_g20146	Pmyriotylum_g20144	PG3S_07275	PG3S_21188	PG3S_15200	Pmyriotylum_g2719	PG3S_21379	Pmyriotylum_g16652	Pmyriotylum_g16073	Pmyriotylum_g17214	PYAP_23977	PG3S_25947	Pmyriotylum_g6804	Pmyriotylum_g20147	PG3S_21380	PG3S_18186	Pmyriotylum_g22172	PYAR_26655	PG3S_20265	Pmyriotylum_g9726
Py_MCL_00514	CORE	10	49	26	4	2	2	2	2	2	3	4	2	Pmyriotylum_g12986	PYAP_23957	GAY04223.1	GAX97687.1	TMW60014.1	KAF1324018.1	Pmyriotylum_g12988	PYU1_G010609	PYIR_14067	KAF1325829.1	PYU1_G002077	PG3S_24486	PYIR_14116	PG3S_04630	Pmyriotylum_g12990	Pmyriotylum_g13005	Pmyriotylum_g12987	PYAP_24696	PYAR_19962	TMW60012.1	PYAP_25184	PYAP_14275	Pmyriotylum_g13003	PG3S_07189	PG3S_06823	TMW60013.1	PYIW_17967	Pmyriotylum_g13009	Pmyriotylum_g13006	Pmyriotylum_g13016	Pmyriotylum_g13004	Pmyriotylum_g13013	Pmyriotylum_g12989	Pmyriotylum_g13007	Pmyriotylum_g13015	PYAR_16318
Py_MCL_00515	CORE	10	49	5	4	5	4	4	4	4	5	6	8	KAF1316583.1	KAF1313745.1	TMW55551.1	Pmyriotylum_g21456	PYAP_13975	Pmyriotylum_g15395	PYAR_18280	TMW63301.1	PYIR_16112	GAX99381.1	GAX98662.1	KAF1330249.1	PYU1_G005443	PG3S_28136	PG3S_02302	PYIW_26654	TMW55550.1	Pmyriotylum_g3310	PYAR_20469	GAX99828.1	PYIR_18433	PYIW_27854	PYAP_13993	Pmyriotylum_g15392	TMW63311.1	GAX99377.1	PYU1_G005439	PYIW_15833	PYIR_16120	PG3S_02287	PG3S_28133	PYAR_18339	KAF1330247.1	GAX98660.1	PYAP_13994	PYAR_18341
Py_MCL_00516	CORE	10	49	4	2	4	4	4	11	5	5	8	2	PYIW_25694	PYAP_24319	PYAP_15237	GAY02892.1	Pmyriotylum_g13530	PYAR_21890	PYIR_23772	Pmyriotylum_g13531	TMW58218.1	PYAR_25653	KAF1327197.1	KAF1313799.1	PYIR_23773	KAF1316472.1	PYU1_G012342	TMW58217.1	PYIW_20024	PYU1_G012343	TMW58216.1	PYU1_G012346	KAF1313800.1	PG3S_23756	PG3S_23752	PG3S_23755	PG3S_23753	PYIW_20025	KAF1313801.1	KAF1316457.1	TMW62795.1	KAF1335856.1	KAF1334023.1	PYU1_G013638	PYIR_17517	PG3S_22803	PG3S_09325	Pmyriotylum_g7935
Py_MCL_00517	CORE	10	49	5	4	5	4	4	5	5	3	8	6	PYAP_13206	Pmyriotylum_g9785	TMW65908.1	PYAR_14746	PG3S_23380	PG3S_22353	PYIW_17887	GAX98532.1	PYIR_23287	KAF1334302.1	KAF1334036.1	PYU1_G010270	PYU1_G010281	PG3S_07339	PYAP_14354	PG3S_06666	Pmyriotylum_g9468	KAF1329196.1	PYIR_18252	PYU1_G011333	GAX93093.1	GAY06012.1	TMW66259.1	PYIW_15898	GAY00934.1	GAY04426.1	KAF1319387.1	PYIW_16132	PG3S_17729	PYIR_17847	PG3S_10917	PYU1_G008867	TMW54951.1	PYAP_15292	PYAR_17610	Pmyriotylum_g11048
Py_MCL_00518	CORE	10	49	6	1	2	4	5	5	9	4	10	3	GAX93306.1	PYAP_16299	Pmyriotylum_g22190	PYAR_18689	TMW59328.1	GAY01312.1	PYIW_24075	KAF1326212.1	PYU1_G009250	PG3S_01959	PG3S_01953	PG3S_14300	PG3S_14295	PYIR_17443	PYU1_G009253	Pmyriotylum_g22056	Pmyriotylum_g22054	PYAR_17268	PYU1_G009252	PYIR_17444	PYIW_21107	PYU1_G009251	KAF1326162.1	PG3S_01915	PG3S_14259	PYIW_25615	Pmyriotylum_g17883	KAF1324286.1	PYIW_17244	PYIW_17240	PYIR_25168	TMW59059.1	PYU1_G009582	Pmyriotylum_g17881	TMW55473.1	PG3S_06426
Py_MCL_00519	CORE	10	49	4	4	5	5	5	1	4	4	10	7	GAX95282.1	GAX95294.1	GAX95292.1	GAY05981.1	GAX93350.1	GAY04356.1	PYAP_13607	PG3S_02221	PG3S_19010	PYIR_23467	PYIR_22666	PYU1_G009454	PYAR_14214	PYAR_20912	Pmyriotylum_g15329	TMW63362.1	KAF1330073.1	PYU1_G005379	PYIW_13425	PYIR_18280	PYAR_14624	PYAP_21939	Pmyriotylum_g10430	PYAR_21953	PYIW_24934	TMW57625.1	Pmyriotylum_g10408	PYAP_21043	PG3S_24294	PG3S_15673	PG3S_24184	PG3S_29860	PYIR_18688	PYAP_17810	TMW68751.1	Pmyriotylum_g20518
Py_MCL_00520	CORE	10	49	5	4	4	5	4	3	6	5	9	4	GAX99122.1	PYU1_G002874	GAY00400.1	PYIR_19564	PYIW_21144	KAF1332796.1	PG3S_13957	TMW65539.1	PG3S_05721	Pmyriotylum_g4739	PYAP_16526	Pmyriotylum_g2746	TMW60417.1	GAX99121.1	KAF1335630.1	PG3S_03386	PYAR_13392	PYIR_16326	PYU1_G000591	PG3S_28987	PYIW_20856	PYU1_G004798	PG3S_21012	TMW55737.1	PYIR_17381	PYAP_20993	GAX93562.1	Pmyriotylum_g8662	PYAR_16784	KAF1332795.1	PYU1_G002873	Pmyriotylum_g4738	PG3S_13959	PYIW_21075	PYIR_19563	PG3S_05716
Py_MCL_00521	CORE	10	49	7	2	6	4	4	4	6	3	9	4	PYAP_20454	Pmyriotylum_g19947	Pmyriotylum_g19944	GAX96104.1	Pmyriotylum_g19945	Pmyriotylum_g19946	TMW69751.1	PYAR_24328	TMW69752.1	PYIR_13216	PG3S_24252	PG3S_24251	PG3S_24250	PG3S_15631	PG3S_15630	PG3S_15629	PYU1_G009406	PYIW_15080	KAF1327672.1	PYU1_G011862	PG3S_08005	KAF1327746.1	PG3S_11218	PYU1_G011855	PYU1_G009405	PYIR_17477	PYAR_25139	PG3S_18574	Pmyriotylum_g3931	PYAP_24309	KAF1327362.1	PYU1_G011642	KAF1327377.1	PYIR_25032	PYU1_G011655	TMW67272.1
Py_MCL_00522	CORE	10	49	2	4	2	4	4	7	5	2	15	4	PYU1_G008956	KAF1329428.1	PYIW_24140	PYAP_14874	Pmyriotylum_g6148	PYAR_13747	GAX95457.1	TMW67581.1	PYU1_G008960	KAF1329320.1	PG3S_17961	PYIW_23170	PG3S_10720	PYIR_20556	PYU1_G008963	PG3S_10701	PG3S_29374	PYIW_19546	KAF1329316.1	PYIR_22503	PYIR_22569	PYU1_G014454	PYIW_22967	PYIR_23456	Pmyriotylum_g4249	PYAP_17056	KAF1319437.1	KAF1319372.1	PYU1_G014459	PYAP_20651	KAF1319446.1	KAF1319450.1	TMW67686.1	PYAR_18779	PG3S_29523	GAY05851.1
Py_MCL_00523	CORE	10	49	2	2	2	2	4	2	3	2	25	5	PYU1_G008100	Pmyriotylum_g15603	TMW55401.1	PG3S_07492	PYIR_15409	PG3S_15287	PG3S_15290	GAY01096.1	PG3S_07487	PG3S_06140	PYAP_22057	Pmyriotylum_g15606	TMW55392.1	GAY01093.1	PG3S_07489	PG3S_07484	PYU1_G008101	PG3S_15285	KAF1328512.1	PYIR_15404	PYAR_23711	PYIW_27774	PYIW_26255	PYAR_25320	GAY07014.1	PYAP_22058	PYU1_G008099	PYIW_22285	GAY01098.1	PYIW_26584	PG3S_06119	PG3S_06130	PG3S_14701	PG3S_14690	PG3S_14751	PG3S_06148
Py_MCL_00524	CORE	10	49	9	9	5	3	4	3	1	8	2	5	TMW56877.1	Pmyriotylum_g11038	GAY01879.1	TMW56875.1	Pmyriotylum_g11040	PYAP_16975	PYIR_22955	PYAP_24384	PYAR_25789	PYIW_14811	TMW56876.1	PYAP_24383	Pmyriotylum_g19879	Pmyriotylum_g19878	PYAR_25189	PYIR_20626	PYU1_G011836	KAF1327687.1	Pmyriotylum_g11039	Pmyriotylum_g10936	PG3S_11279	PYAR_24784	PG3S_07947	PYAP_20225	GAX97889.1	PYIW_15806	TMW69682.1	TMW69680.1	PYAP_20220	GAY01491.1	PYAP_24725	PYAP_24724	GAX98007.1	TMW56849.1	TMW69681.1	PYAP_22794
Py_MCL_00525	CORE	10	49	5	4	4	4	4	5	3	4	8	8	PYAP_13663	PYAR_16920	Pmyriotylum_g19126	TMW56669.1	GAY03318.1	GAY03314.1	PG3S_26333	PYIR_16990	PG3S_28625	PYU1_G003942	PYIW_16882	KAF1328353.1	Pmyriotylum_g19127	GAY03319.1	TMW56668.1	GAY03315.1	PYU1_G003945	PG3S_28624	PYIW_16881	PG3S_26335	KAF1328419.1	PYIR_16989	PYAR_14715	TMW56375.1	PYAP_20142	PG3S_30472	Pmyriotylum_g19414	PG3S_03879	GAY03033.1	GAY02818.1	PYIR_15905	PYIW_20049	KAF1328399.1	PYAR_23460	PYAP_23143	PYAP_24812
Py_MCL_00527	CORE	10	49	6	4	3	4	4	4	5	5	9	5	PYAP_14473	Pmyriotylum_g5221	TMW56048.1	PYAR_13550	PG3S_06123	PYIW_17511	KAF1330685.1	PYU1_G004606	Pmyriotylum_g4287	Pmyriotylum_g6089	PG3S_17013	PG3S_15021	PYAR_15606	PYAP_19117	GAX97814.1	GAX95398.1	TMW67660.1	TMW61270.1	KAF1336810.1	PYU1_G008878	PYAP_19979	PG3S_09906	Pmyriotylum_g17555	PYU1_G013798	PYIR_22291	GAX94183.1	PYIR_21768	PG3S_22576	PYIR_17849	PYIW_18673	PYU1_G011429	TMW62079.1	PYIW_17784	Pmyriotylum_g14115	PYAR_19690	GAY02974.1
Py_MCL_00528	CORE	10	49	4	3	5	5	5	5	4	4	9	5	PYAP_18124	TMW61166.1	PG3S_17185	PG3S_14853	PYIW_18990	Pmyriotylum_g17778	PYU1_G012430	KAF1318868.1	PYAR_13183	PYIR_21764	GAX99479.1	Pmyriotylum_g17780	TMW61167.1	PYAR_13181	GAX99480.1	KAF1318864.1	PYU1_G012431	PG3S_17186	PG3S_14854	PYIR_21766	PYIW_18991	GAX99422.1	GAX98052.1	PG3S_15965	PYAP_23930	PYAR_17936	PG3S_24432	Pmyriotylum_g13138	PG3S_04575	PYIR_20286	PYIR_20422	PYIW_16644	PYAP_21914	PYU1_G002135	TMW61544.1	KAF1325780.1
Py_MCL_00526	DISPENSABLE	9	49	4	4	4	5	5	0	6	5	10	6	TMW69355.1	PYIR_14751	PYIW_20954	PYU1_G008033	PG3S_28919	PG3S_08318	PYAP_16071	PYAP_16055	PYAR_24172	Pmyriotylum_g2927	TMW69335.1	PYIW_16701	PG3S_08297	PG3S_28902	PYU1_G008022	PYIR_18219	GAX94706.1	GAX94711.1	PYAR_15806	TMW69356.1	GAX94713.1	PYU1_G008040	PYIR_14747	PG3S_28920	PG3S_08320	Pmyriotylum_g2908	PYIW_22617	PYAR_22444	GAX94689.1	GAX94690.1	PYU1_G008032	PYIW_27353	PYAP_16081	Pmyriotylum_g2924	TMW69337.1	PYIR_24132
Py_MCL_00529	DISPENSABLE	8	49	8	2	1	1	0	23	2	2	10	0	PYAP_20199	Pmyriotylum_g20824	PYU1_G002662	Pmyriotylum_g4070	Pmyriotylum_g4071	TMW59286.1	TMW59283.1	PYAR_15655	PG3S_03660	PG3S_03654	PG3S_03663	PG3S_03670	Pmyriotylum_g4072	PG3S_19335	PG3S_19333	PG3S_19340	PG3S_19338	Pmyriotylum_g4073	Pmyriotylum_g4079	PG3S_03665	KAF1313265.1	KAF1313260.1	KAF1313187.1	KAF1313177.1	KAF1313175.1	KAF1313172.1	KAF1313259.1	KAF1313246.1	KAF1313181.1	Pmyriotylum_g2026	KAF1313114.1	PYU1_G010365	KAF1334123.1	KAF1334464.1	PYIR_26439	Pmyriotylum_g20819
Py_MCL_00530	CORE	10	48	4	4	5	5	3	4	5	4	10	4	PYAR_18581	PG3S_25745	PG3S_25748	PG3S_12073	PYIW_14116	PYIR_16634	PYU1_G009785	PYAP_18892	TMW60992.1	GAX98046.1	Pmyriotylum_g585	PYAR_18580	PYAP_20094	PYAR_24406	PYAP_16263	Pmyriotylum_g14747	GAY03696.1	TMW55598.1	KAF1313572.1	PYIR_24907	PG3S_20845	PYU1_G004942	PYAR_14400	TMW65019.1	PG3S_04174	PYU1_G010650	PG3S_09005	PYIW_22236	PYIR_14640	Pmyriotylum_g5652	KAF1328704.1	GAY00045.1	GAY00053.1	TMW60993.1	PYAP_20670	Pmyriotylum_g589
Py_MCL_00531	CORE	10	48	4	4	4	4	5	4	4	4	10	5	PG3S_27217	GAX97314.1	PYU1_G014371	Pmyriotylum_g750	PYAP_18742	PYIR_20354	PYAR_18936	PYIR_13406	PYU1_G014536	KAF1325174.1	PYAP_19519	PG3S_03447	TMW55203.1	PYAR_16549	GAY04161.1	PG3S_27209	PG3S_07780	PG3S_07790	TMW64361.1	PG3S_27565	KAF1318520.1	TMW55681.1	PYAP_24505	PYIR_16281	PYU1_G004830	PG3S_20962	KAF1323899.1	PYIW_24572	GAY05550.1	Pmyriotylum_g8648	TMW66266.1	PYAP_19021	GAX93525.1	PYIW_17579	PYAR_19967	PG3S_27222
Py_MCL_00532	CORE	10	48	2	3	5	7	8	1	6	3	7	6	PG3S_10496	PYAP_17355	PYIR_20572	PYU1_G000040	PYAP_17350	PYAR_17015	PG3S_10494	Pmyriotylum_g16287	TMW67798.1	GAX99996.1	GAY05748.1	PYU1_G000043	PG3S_10481	PG3S_10493	PG3S_28293	PG3S_15482	PYIR_19422	PYIW_13363	PYIW_17926	PYIR_20574	PYU1_G000042	PG3S_10497	PYIW_13361	PYIW_13375	PYU1_G000041	PYIR_24513	Pmyriotylum_g21464	PYIR_16510	PYU1_G006517	KAF1313163.1	PYAR_16538	PYIW_24528	GAY01559.1	PYIW_25887	TMW56588.1	PYAP_24816
Py_MCL_00533	CORE	10	48	5	4	5	4	4	2	5	4	8	7	PYAP_21896	TMW55309.1	PG3S_15237	PG3S_07552	PYIW_19274	Pmyriotylum_g15665	PYAR_16566	PYIR_14883	PYU1_G008155	PG3S_02210	PG3S_19025	PYIW_18973	PYAR_16640	Pmyriotylum_g14553	Pmyriotylum_g16088	KAF1335909.1	PYIR_18770	PYU1_G009802	TMW57935.1	PYAP_22544	GAY03185.1	GAY05617.1	GAY01915.1	PYU1_G013832	PYIW_22198	PG3S_23883	KAF1328519.1	PG3S_26698	PYAR_13994	PYU1_G005832	TMW57586.1	PYU1_G009413	PYAR_18162	PYIR_17167	GAX95252.1	Pmyriotylum_g10498
Py_MCL_00534	CORE	10	48	4	4	3	5	5	6	4	5	8	4	KAF1331180.1	PYAP_13447	PYAR_17493	Pmyriotylum_g19224	TMW56610.1	GAX97373.1	PYIR_22261	PYU1_G003895	PYIW_14422	PG3S_26281	PG3S_03920	KAF1328295.1	PYAR_17494	PYAP_13454	KAF1328363.1	PYU1_G003920	TMW56608.1	PYIR_15790	Pmyriotylum_g19226	PYIR_15378	TMW56607.1	PG3S_26309	PYIW_13988	PG3S_26310	PG3S_03954	PG3S_03953	GAX97209.1	GAY02603.1	PYAP_23086	PYAR_26747	TMW62656.1	KAF1328362.1	Pmyriotylum_g6848	PYU1_G006192	PYIR_23423	PYIW_20029
Py_MCL_00535	CORE	10	48	4	2	3	7	5	6	5	3	11	2	TMW55201.1	PYIW_19672	PYIW_19671	GAY04163.1	TMW59268.1	PG3S_07784	PYU1_G009195	PYU1_G014539	KAF1326214.1	Pmyriotylum_g15793	Pmyriotylum_g15795	Pmyriotylum_g15808	PYIW_19668	PYAP_18746	PYU1_G014534	TMW55200.1	PG3S_07769	PG3S_07788	PYU1_G014542	PYIR_23821	PG3S_27211	PYIW_18085	KAF1325197.1	PG3S_27229	PYIR_20355	PYAR_16554	PYIW_26091	PYIR_16896	PG3S_14217	PG3S_01873	Pmyriotylum_g958	GAX97843.1	PYAR_15457	PYAP_18743	PYAR_16550	PG3S_27215
Py_MCL_00536	CORE	10	48	5	4	5	4	4	4	5	4	8	5	PYIW_25500	PYIR_15764	PG3S_29592	PG3S_28826	PYIW_16146	PG3S_26826	PYU1_G005547	PYIR_16335	GAY04960.1	PYU1_G014601	PG3S_02398	Pmyriotylum_g15502	PYAR_15290	TMW63207.1	Pmyriotylum_g1969	PYIW_14516	Pmyriotylum_g3125	TMW69502.1	KAF1330095.1	PG3S_11104	PYAR_22988	PG3S_08111	PYAP_15161	TMW58361.1	GAX92597.1	GAX92604.1	KAF1336552.1	PYIR_18761	PYU1_G013208	PYAP_20055	PYAR_21208	PYU1_G010671	KAF1326492.1	PYAR_21209	PYAP_19069	GAX95548.1
Py_MCL_00539	CORE	10	48	5	2	7	4	5	6	4	5	8	2	TMW63927.1	Pmyriotylum_g11533	PYIR_19778	PYAR_17035	PYIW_26092	PG3S_13133	PG3S_11929	PYU1_G007416	PYAP_19982	GAY02583.1	PG3S_17011	PYAP_20609	Pmyriotylum_g17563	TMW61279.1	PYAR_15610	PYIW_25251	GAX94184.1	PYIR_21769	KAF1336812.1	PYU1_G013800	PG3S_15023	TMW61276.1	PYAR_15603	Pmyriotylum_g17559	PYAR_15611	TMW61277.1	Pmyriotylum_g10027	KAF1318851.1	PYU1_G012447	KAF1314676.1	KAF1314675.1	KAF1318898.1	PYIW_27271	PYIR_22700	PYIR_22574	PYU1_G012449
Py_MCL_00540	CORE	10	48	4	4	4	3	4	5	3	5	12	4	TMW55667.1	PYIW_16960	PYIR_24168	PYAP_24679	PYAP_25170	PG3S_28291	PG3S_28279	TMW63739.1	PG3S_15485	PG3S_15474	KAF1332394.1	Pmyriotylum_g143	PYU1_G013909	GAY01455.1	PYAR_25351	GAX96734.1	PYAR_23047	TMW58033.1	PYIR_13627	KAF1318394.1	PYIW_18382	PYU1_G007649	KAF1322623.1	PG3S_19884	Pmyriotylum_g8987	PG3S_25868	KAF1326418.1	PYAP_16556	PYAR_18174	GAY00250.1	TMW68421.1	PYIR_19466	PYIW_15930	PG3S_20605	PG3S_20598	PG3S_00191
Py_MCL_00537	DISPENSABLE	8	48	1	1	0	4	4	7	3	1	27	0	PG3S_23425	PG3S_23420	PG3S_11967	PG3S_23435	KAF1314895.1	PG3S_11959	PG3S_11971	PG3S_12033	PG3S_12030	PG3S_12016	PG3S_12013	PG3S_23463	PG3S_23462	PG3S_23476	PG3S_23474	Pmyriotylum_g11572	PYIR_20515	TMW63987.1	PYIW_25567	PYIR_20513	PG3S_23418	KAF1323267.1	PYU1_G003578	PYIW_20274	PYAP_20004	PG3S_12020	PG3S_12019	PG3S_23468	PG3S_23467	PG3S_12021	PYU1_G003577	PYU1_G000143	KAF1314874.1	KAF1314876.1	KAF1328172.1	PG3S_13136
Py_MCL_00538	DISPENSABLE	9	48	3	7	7	1	5	0	1	8	2	14	PYAP_17080	PYAP_15317	PYAP_25092	TMW67096.1	PYAP_20446	PYAP_24044	PYIW_19670	PYAP_20331	GAX92315.1	GAY06808.1	PYIW_24018	TMW65414.1	PYAR_16179	TMW55404.1	PYIW_25139	PYAR_18261	TMW59928.1	TMW59927.1	PYAR_13333	TMW64381.1	PYAR_24815	PYAR_16962	Pmyriotylum_g16891	PYIW_14350	PG3S_09752	GAY01636.1	PG3S_13449	GAY01635.1	GAY01656.1	GAY01634.1	GAY01633.1	GAY01632.1	PYAR_16888	GAX96977.1	PYAP_24838	PYAR_16891
Py_MCL_00541	DISPENSABLE	9	48	4	2	1	6	9	2	2	3	19	0	PYAP_16573	Pmyriotylum_g12727	PG3S_18066	PG3S_04750	PYU1_G001962	PYIR_17035	PYIW_15960	KAF1319979.1	PYAR_15965	TMW60162.1	TMW60161.1	Pmyriotylum_g812	Pmyriotylum_g9280	PYAP_16574	Pmyriotylum_g12728	TMW60160.1	KAF1319927.1	PYIW_15962	PYIR_17037	PG3S_04749	PG3S_18065	PYU1_G001961	PG3S_25455	PG3S_12764	PG3S_15754	PG3S_30057	PG3S_28804	PYIW_16154	PYIR_25866	PG3S_20111	PYIR_13780	PG3S_06333	PG3S_28248	PYIR_25985	PG3S_12840	PYIW_20877
Py_MCL_00542	DISPENSABLE	8	48	5	0	6	7	19	1	2	0	6	2	PYIW_21523	Pmyriotylum_g20122	PG3S_21580	PYAR_16582	PYAR_25312	PYAR_22519	PYIW_26230	PYAR_24045	PG3S_08208	KAF1328774.1	PG3S_28265	PYIW_25650	PYIR_26826	PYIR_25807	Pmyriotylum_g9644	PYIW_18014	PYAR_25680	Pmyriotylum_g12794	PYU1_G001202	PYIW_23577	PYIR_25937	PYIW_19035	PYIR_24582	PYIR_25808	GAY05486.1	PYIW_18916	PYIW_18018	PYIW_18016	PYIW_18017	PG3S_26393	PYIW_25687	PYIW_26105	PYIW_18950	PYIR_26767	PYIW_22520	PG3S_18923
Py_MCL_00543	CORE	10	47	5	5	4	4	4	4	5	5	8	3	GAY00495.1	PYAP_13115	Pmyriotylum_g12415	TMW66338.1	PYU1_G014013	PG3S_07422	PYIR_16945	PYIW_24422	PG3S_06572	PYAR_15745	KAF1329183.1	PYAP_13132	PYAP_23534	TMW69470.1	PG3S_06557	PG3S_07434	PYIR_25080	PYIR_23245	PG3S_08204	GAY02784.1	TMW66351.1	Pmyriotylum_g12402	PYU1_G013178	KAF1329088.1	PYU1_G014008	KAF1336422.1	PYAR_16361	GAY00511.1	PG3S_11027	Pmyriotylum_g3097	PYIW_23355	PYAR_15337	PYAP_13134	PYAR_21084	Pmyriotylum_g12404	TMW66349.1
Py_MCL_00544	CORE	10	47	4	3	4	4	4	5	4	4	9	6	PG3S_28215	PG3S_12655	PYAP_13254	Pmyriotylum_g20579	PYAR_18380	TMW68649.1	GAX99322.1	GAX94806.1	KAF1332171.1	PG3S_21183	PYU1_G007135	PG3S_00434	PYIW_18284	PYIR_15599	PYAP_15378	PYU1_G008982	TMW67486.1	PYIR_21161	Pmyriotylum_g6290	KAF1329344.1	KAF1326266.1	PYU1_G009223	PG3S_25727	PYIR_18058	GAX98514.1	PG3S_01886	PG3S_14231	PYIW_19665	Pmyriotylum_g22201	PYIW_17914	Pmyriotylum_g4819	PG3S_10650	TMW59316.1	PYAP_16295	TMW65682.1	PYU1_G006811
Py_MCL_00545	CORE	10	47	3	4	3	4	6	5	4	4	11	3	PYIR_21586	GAY04418.1	PG3S_24118	PYAP_14123	TMW65757.1	PG3S_06036	PYU1_G003052	PYIR_17191	PYIW_18805	PYAR_13327	KAF1332834.1	Pmyriotylum_g4868	PYU1_G008464	Pmyriotylum_g3528	TMW64912.1	PYAR_19873	PYAP_17095	KAF1328617.1	KAF1321941.1	KAF1328893.1	PG3S_09228	PYIR_22482	PYIW_20638	PG3S_04387	PG3S_21208	PYU1_G007177	PYIR_18963	PG3S_00412	KAF1332008.1	Pmyriotylum_g20600	GAX99898.1	TMW68622.1	PYAP_17093	PYAR_19872	TMW64913.1	PYU1_G008463
Py_MCL_00546	CORE	10	47	4	5	4	4	4	4	5	5	9	3	PYAP_13257	TMW68616.1	PG3S_21215	PG3S_00403	PYIW_17405	PYIR_21240	PYU1_G007168	PYAP_13262	Pmyriotylum_g20606	TMW68617.1	PYAR_24363	PYU1_G007169	KAF1332177.1	PG3S_21214	PYIW_17403	Pmyriotylum_g8890	PYIW_16375	GAX93172.1	PYU1_G007729	PG3S_28706	PG3S_00270	TMW68490.1	PYAR_15372	PYAP_17024	Pmyriotylum_g22575	PYAP_21849	TMW65903.1	PG3S_22358	PG3S_23375	PYIR_13918	PYU1_G010276	PYIW_17885	PYIR_20929	PYAR_16080	KAF1334305.1	PYAR_18004
Py_MCL_00547	CORE	10	47	5	4	2	5	4	6	5	5	9	2	PYAP_13473	Pmyriotylum_g2488	PYAP_18838	PYU1_G006642	PYIR_17328	Pmyriotylum_g2487	PYIW_15771	KAF1321031.1	PG3S_18766	PG3S_12489	KAF1318499.1	TMW64301.1	PYU1_G014325	PYIR_18191	PG3S_18776	PG3S_12481	TMW59637.1	PYIW_27934	TMW64302.1	PYIR_17333	PYIW_22920	KAF1320995.1	PYIW_19405	PYAP_16469	Pmyriotylum_g11468	PYAR_20835	PYIR_17323	KAF1320993.1	PG3S_12482	PYU1_G006634	PG3S_18773	GAY05426.1	PYAP_19921	Pmyriotylum_g11428	TMW64101.1	Pmyriotylum_g11427
Py_MCL_00548	CORE	10	47	4	3	2	6	3	3	6	5	10	5	PYAP_13587	Pmyriotylum_g5950	GAY01802.1	GAX99664.1	PYIR_18721	TMW65231.1	KAF1322085.1	PG3S_08848	PG3S_04025	Pmyriotylum_g11694	PYAR_22667	PYIR_20982	PYU1_G007394	PG3S_11899	PG3S_11897	PYAP_21121	TMW57383.1	TMW61672.1	PG3S_08378	PG3S_13161	PYU1_G012033	Pmyriotylum_g17341	GAX93489.1	GAY01694.1	PYAP_20497	PYIR_15173	PYU1_G010790	PG3S_21578	PYU1_G010789	KAF1336374.1	PYAR_17670	PYIW_23135	PYIW_22324	GAY01696.1	TMW57358.1	Pmyriotylum_g17340
Py_MCL_00549	CORE	10	47	3	3	4	4	4	3	5	4	11	6	PYAR_14066	TMW59233.1	PG3S_28964	PG3S_04995	PG3S_22134	PYAP_18075	Pmyriotylum_g12520	TMW60371.1	GAX99341.1	GAX99343.1	PYU1_G001712	KAF1329790.1	PYIR_13425	KAF1330442.1	PYAR_16003	PYIW_23108	PG3S_29207	PYU1_G000467	PYIR_24405	GAY04270.1	Pmyriotylum_g18108	PG3S_22129	PYAP_18462	PYIW_14474	GAY02221.1	PG3S_22131	PG3S_22132	PG3S_08452	PG3S_21505	PYAR_24572	PYIW_21257	GAX94629.1	TMW57293.1	PYIR_15970	PYU1_G005597	KAF1336693.1
Py_MCL_00551	CORE	10	47	5	4	6	4	4	3	5	5	7	4	PYAP_13775	Pmyriotylum_g6460	TMW62047.1	GAY03791.1	PYIW_18271	PYIR_19507	PG3S_19462	PYU1_G011145	PG3S_25363	PYAR_24270	PYU1_G006626	PYAR_20898	KAF1320988.1	PYAP_18956	PG3S_12487	PYIW_15768	TMW64162.1	PG3S_18769	Pmyriotylum_g11513	GAY05131.1	GAY03161.1	PYU1_G011884	KAF1336620.1	PYAP_23365	PYAR_15632	PG3S_11195	Pmyriotylum_g19734	PG3S_08024	TMW69603.1	PYIR_21371	GAY02860.1	PYIW_17047	PYIR_17796	PYAR_17631	TMW65553.1	PYAR_14846
Py_MCL_00552	CORE	10	47	6	3	5	3	5	4	4	7	7	3	PYU1_G000682	Pmyriotylum_g2629	PYAR_22093	PYIR_13153	PG3S_03292	PYAP_15607	KAF1335357.1	PG3S_03293	PYIW_13299	PYIR_13158	PYU1_G000681	GAX92910.1	PG3S_20730	PYAR_25193	TMW60538.1	KAF1335358.1	PYIW_19485	TMW60539.1	GAX92907.1	PYIW_19486	TMW60540.1	PG3S_26550	PYAP_17108	PYIR_21023	PG3S_16889	TMW56092.1	PYU1_G004712	PG3S_26558	PYIW_20812	PYAR_13699	KAF1330919.1	Pmyriotylum_g5256	Pmyriotylum_g14246	Pmyriotylum_g14244	TMW56093.1	TMW56091.1
Py_MCL_00553	CORE	10	47	5	6	4	4	6	4	4	4	6	4	TMW64312.1	PYAP_16528	TMW60406.1	PYU1_G014841	KAF1313276.1	PYIW_16130	PYIR_18905	Pmyriotylum_g2761	PG3S_05046	PG3S_20637	PYAR_13396	PYIW_13456	PG3S_20683	GAX92880.1	PYIR_18842	PYAP_17662	PG3S_03335	TMW60487.1	PYU1_G000638	PYAR_14389	Pmyriotylum_g2657	GAX99134.1	PG3S_03416	KAF1335595.1	GAX97281.1	PG3S_27531	PYIR_24016	PYAR_23664	Pmyriotylum_g791	PYU1_G014338	PYAP_17590	GAX97287.1	PYAP_17583	KAF1318470.1	PYAR_22733	Pmyriotylum_g802
Py_MCL_00554	CORE	10	47	5	4	3	3	4	4	4	4	11	5	PYAP_14494	Pmyriotylum_g12284	PYAR_14662	TMW66427.1	PYIR_14846	PYIW_15490	PYU1_G010095	GAX95960.1	PG3S_20037	PG3S_21695	KAF1316909.1	PG3S_16757	PYIW_24596	PG3S_27133	PYIR_13874	KAF1330677.1	GAY01223.1	TMW56263.1	PYU1_G014144	PYAP_17195	KAF1329333.1	PYU1_G011049	PYAR_15831	TMW62234.1	Pmyriotylum_g13940	Pmyriotylum_g5538	PG3S_26496	PYIR_13681	PG3S_19573	GAY05346.1	GAX93643.1	PYIW_17213	PYAP_22985	KAF1330678.1	PYU1_G014143	PYAR_15677
Py_MCL_00555	CORE	10	47	4	3	4	4	3	4	5	8	10	2	KAF1334768.1	GAY03137.1	PYAP_16827	Pmyriotylum_g19541	TMW64206.1	PYAR_19244	PYIR_16195	KAF1334966.1	PG3S_19217	PYU1_G004271	TMW64197.1	PG3S_19212	PYU1_G004277	PYIR_16203	PYIW_13967	Pmyriotylum_g19531	PG3S_03554	PYAP_24082	PG3S_03548	PYAR_13536	PYAR_13538	TMW64198.1	PYIR_16192	PG3S_03546	KAF1334771.1	PG3S_19211	PG3S_19209	Pmyriotylum_g19532	PYU1_G004276	PG3S_19204	PYIW_20864	PYIW_23815	PG3S_19223	TMW66604.1	TMW66629.1	TMW66603.1
Py_MCL_00556	CORE	10	47	4	4	3	4	4	5	4	4	8	7	PYAP_14898	Pmyriotylum_g9072	TMW68340.1	KAF1322718.1	PYU1_G007601	KAF1320409.1	PYIR_19986	GAY03479.1	PG3S_20505	PG3S_00109	PYIW_18350	Pmyriotylum_g21093	GAX95010.1	PYAP_19365	GAY06350.1	TMW63750.1	KAF1335955.1	PG3S_27739	PYAR_19421	GAX92572.1	Pmyriotylum_g156	PYU1_G002464	PG3S_01045	TMW64657.1	PYIR_16513	PYIW_14034	PYIR_16642	PYAP_19038	KAF1332568.1	PYU1_G013899	PYAR_16488	PYIW_19106	PG3S_15499	PG3S_28309	GAY03480.1	PYAR_16673
Py_MCL_00557	CORE	10	47	4	2	4	4	6	3	4	4	8	8	PYAP_15495	GAY01619.1	Pmyriotylum_g11407	TMW64047.1	PYU1_G006768	KAF1319783.1	KAF1315596.1	PG3S_28251	PG3S_12614	PYIR_24833	PG3S_18940	TMW64046.1	KAF1321168.1	PYU1_G006691	PYAR_13335	PYIW_22113	PYIR_20544	GAY05187.1	PYIW_23123	PG3S_12546	PG3S_18851	Pmyriotylum_g11406	PYAR_23945	TMW64048.1	PYIR_20474	PYIW_22114	PG3S_30576	PYU1_G006767	Pmyriotylum_g16355	PYAR_13347	GAY01627.1	GAY01617.1	PYIW_23393	PYIW_25947	PYAP_15496	Pmyriotylum_g13967
Py_MCL_00558	CORE	10	47	4	3	4	5	4	1	5	6	10	5	PYAP_16050	Pmyriotylum_g2890	PYAR_15552	PG3S_28951	TMW69380.1	PYIR_19538	PG3S_08345	PYIW_13857	GAX94729.1	Pmyriotylum_g2891	PG3S_28950	PG3S_08344	PYIR_19533	PYU1_G008058	PYIW_13870	TMW69379.1	PYAR_15547	GAX94728.1	PYAP_16073	TMW54930.1	GAX94733.1	PYIW_13873	TMW69378.1	PYIR_19536	PYU1_G008057	Pmyriotylum_g2892	PG3S_08343	PG3S_28949	TMW69377.1	PG3S_28944	PG3S_08340	PYIR_19537	PYU1_G008056	PYAR_15551	GAY01891.1	Pmyriotylum_g11021
Py_MCL_00550	DISPENSABLE	9	47	0	1	7	7	7	2	13	1	7	2	PYAP_13742	PYAR_18895	TMW62838.1	GAX92260.1	KAF1334535.1	PYIR_18604	PYIW_20818	PYU1_G013655	PG3S_07683	PYU1_G013656	PYIR_26876	PG3S_00507	PG3S_19945	PYU1_G006566	PYAR_21029	PYIW_24293	PYIW_27169	PG3S_12324	PYU1_G006799	PYU1_G012225	KAF1324329.1	PYIW_28041	PYAR_22403	PYU1_G006802	PYAR_22404	PYAR_21020	PYIR_22828	PYU1_G006801	PYIR_26273	PYU1_G012256	PYIW_27398	PYU1_G009301	GAY06111.1	PYIW_25388	PYAR_21021	PYIR_26833
Py_MCL_00559	DISPENSABLE	6	47	0	0	0	4	5	14	9	0	14	1	KAF1334301.1	PYIR_26522	PYIR_26508	PG3S_30613	PG3S_24654	PG3S_18669	PG3S_30568	PG3S_29040	PG3S_05451	PG3S_08034	PG3S_24655	KAF1333992.1	PG3S_30819	KAF1313718.1	PYIR_23770	KAF1314630.1	PG3S_25279	KAF1336468.1	PG3S_10145	PG3S_09308	KAF1331474.1	KAF1334653.1	KAF1321885.1	KAF1315559.1	PG3S_29738	PG3S_08780	PYU1_G014319	PYU1_G015237	PYIR_25802	PYIW_27909	KAF1329167.1	KAF1329069.1	PYU1_G015128	PYU1_G015115	PYIW_27645	PYU1_G015287
Py_MCL_00560	CORE	10	46	5	4	5	5	4	4	4	3	7	5	GAY05677.1	KAF1332043.1	PYIR_22276	GAY01122.1	PYAP_14235	Pmyriotylum_g20522	PYAR_23235	TMW68748.1	PYU1_G007018	PG3S_00599	PG3S_26786	PYIW_21512	Pmyriotylum_g15032	PYIR_25214	PYAP_15723	KAF1320876.1	PG3S_01123	PYU1_G002585	KAF1336077.1	Pmyriotylum_g21988	PYU1_G001258	PYIW_15582	TMW59533.1	PYIW_16571	PG3S_29297	Pmyriotylum_g20944	PYIR_18563	GAX99216.1	Pmyriotylum_g11260	PYAP_20502	PG3S_01667	PG3S_05471	TMW64547.1	PG3S_00721	GAY02564.1	PYAR_20538
Py_MCL_00561	CORE	10	46	3	5	5	3	6	2	6	3	7	6	PG3S_19981	PG3S_21759	PYIR_22616	PYIW_14986	KAF1315998.1	PYAR_17744	Pmyriotylum_g12167	GAX99259.1	PYU1_G010166	TMW59263.1	GAX97841.1	PYIR_14550	PYAP_21232	PG3S_14158	PG3S_01820	TMW66495.1	KAF1326600.1	PYIW_18570	PYAP_23217	Pmyriotylum_g951	PYAR_18330	PYAR_23363	GAY06478.1	GAY06476.1	GAX99258.1	PYAR_23364	PYAP_21231	PYU1_G009169	PYU1_G009171	PYU1_G009170	PYAP_25115	PYU1_G009172	PYAP_22835	Pmyriotylum_g22098	TMW59389.1	GAX97799.1
Py_MCL_00563	CORE	10	46	4	4	4	4	5	4	4	3	8	6	PYAP_13650	TMW56666.1	Pmyriotylum_g19129	PYU1_G003947	PYIR_16997	PG3S_26336	PG3S_28622	GAY03317.1	GAY03321.1	PYIW_16883	PYAR_25137	KAF1328423.1	PYIW_16880	PYIR_16994	PG3S_26339	KAF1328424.1	PYU1_G003948	PG3S_28619	PYAR_15991	PYIW_16522	PYIR_14058	PG3S_07211	TMW66094.1	PG3S_06800	GAX98057.1	PYU1_G010634	KAF1324104.1	PYAP_15014	Pmyriotylum_g9633	PYAR_26689	PYAP_15017	GAX98656.1	PG3S_02293	PG3S_28146	TMW63294.1	KAF1330130.1
Py_MCL_00564	CORE	10	46	5	4	5	4	4	4	4	4	7	5	PG3S_30531	PYIW_18761	Pmyriotylum_g19598	TMW64266.1	PYAR_14500	PYAP_17068	PYIR_21745	Pmyriotylum_g4259	PYIR_23047	PG3S_27044	PYAP_15197	Pmyriotylum_g1419	TMW62730.1	PYIR_19191	PG3S_16673	PG3S_17303	KAF1321126.1	PYU1_G006250	PYIW_18068	PYAR_14362	Pmyriotylum_g14877	PYU1_G014468	GAX98855.1	TMW67693.1	PG3S_17527	GAY05641.1	PG3S_30597	PYAP_15983	GAY04922.1	PYAR_13736	GAX95363.1	PYU1_G012082	KAF1314956.1	PYIW_27913	PYAP_15222	PYAR_14371
Py_MCL_00565	CORE	10	46	4	4	5	4	6	3	4	4	7	5	TMW61030.1	PYAP_16020	Pmyriotylum_g13810	TMW62377.1	PYU1_G012534	PYIR_15776	KAF1313762.1	KAF1318172.1	PG3S_09753	PG3S_13448	GAX95748.1	PYAR_23505	PYAP_20650	PG3S_27613	TMW66658.1	PYU1_G014443	Pmyriotylum_g4245	PYIW_19637	PYIR_22212	PYIW_27422	GAY04913.1	KAF1323032.1	PYIW_27820	GAY03284.1	PYAR_26095	PYAR_18730	Pmyriotylum_g492	PYAP_16952	PYU1_G003193	PYIR_18236	PG3S_12111	PYIW_23724	PG3S_25778	PYAR_15685	PYIW_27958	PYAP_20653
Py_MCL_00566	CORE	10	46	4	5	6	4	4	4	5	5	6	3	GAY03621.1	PYAP_14539	Pmyriotylum_g17003	TMW57084.1	PYAR_20483	PYIR_16268	PYIW_25137	PG3S_18301	PG3S_08705	PYU1_G005844	KAF1331704.1	Pmyriotylum_g2249	TMW60859.1	PYIR_15319	PYAP_24979	PYAR_25695	GAX95170.1	PYIW_13198	PYU1_G001059	PG3S_02886	PG3S_26433	KAF1315669.1	PYU1_G005845	PYAR_26006	Pmyriotylum_g2248	PYAP_17303	TMW60860.1	PYAP_17302	PYAR_24315	PYU1_G001060	KAF1315697.1	PG3S_02884	PYIR_15317	PYIW_13190	PG3S_26432	TMW60861.1
Py_MCL_00567	CORE	10	46	3	2	3	6	2	3	4	3	19	1	GAX93745.1	PYAP_16845	Pmyriotylum_g6962	PYAR_14133	TMW62563.1	PYIR_20712	PG3S_16500	KAF1331348.1	PG3S_17454	PYIW_15780	PYU1_G006088	PYAP_19058	Pmyriotylum_g6964	PYAR_14136	TMW62562.1	PYIR_20713	PG3S_16501	PG3S_16494	PG3S_17469	PG3S_17453	KAF1331321.1	PYU1_G006087	KAF1331347.1	PYU1_G006085	PYU1_G006086	PYAR_14134	Pmyriotylum_g6965	TMW62560.1	PYIR_20710	PYIR_23811	PYIR_25944	PYIW_15777	PYIR_23040	PG3S_16491	PG3S_16504	PG3S_16493
Py_MCL_00568	CORE	10	46	4	1	5	5	9	3	3	2	12	2	PYAP_14753	Pmyriotylum_g17252	TMW57272.1	PYAR_15429	PYU1_G005631	GAX94612.1	PG3S_08491	PG3S_21470	PYIW_18140	PG3S_08488	KAF1336336.1	PYIR_14216	PG3S_18925	TMW55579.1	KAF1317897.1	PYU1_G004986	Pmyriotylum_g21652	Pmyriotylum_g2393	PYIW_22998	PG3S_08476	PG3S_21482	PYIR_14231	PYU1_G005636	PYIR_15269	PG3S_08146	PYIW_18683	PYAR_24046	KAF1329764.1	GAX92583.1	PG3S_30161	PYIW_20525	PYAR_19257	PG3S_21581	PYIW_26587	PYAR_25681	PYAR_14839
Py_MCL_00570	CORE	10	46	4	5	5	4	4	3	4	4	7	6	PYAP_16639	Pmyriotylum_g10311	PYAR_18418	PYU1_G011906	GAY04299.1	TMW57481.1	PYIR_15107	PYU1_G009503	PYIW_23900	PG3S_15725	PG3S_28660	GAY04180.1	PYAP_16654	TMW57430.1	Pmyriotylum_g17408	PG3S_15782	PG3S_30079	PYAR_23845	PYIW_17693	Pmyriotylum_g1057	PYAP_20824	PYIR_15101	PYIW_24802	Pmyriotylum_g16406	GAY00698.1	GAY06899.1	PYU1_G000194	PYAR_23440	TMW67012.1	PYIR_20560	PG3S_10323	TMW67996.1	PYIW_22611	KAF1315513.1	GAX96161.1	PG3S_11385
Py_MCL_00571	CORE	10	46	4	4	3	4	4	4	4	4	11	4	PYAP_15765	TMW69261.1	PYIW_17414	PG3S_25431	PG3S_12791	PYU1_G007926	PYIR_24636	KAF1333363.1	Pmyriotylum_g2975	PYIR_14350	PYIW_15684	PG3S_02103	PG3S_19118	TMW63459.1	KAF1324637.1	PYIR_19386	Pmyriotylum_g15232	PYAP_17374	PYIW_21637	GAY06336.1	PYIW_14442	PYU1_G005259	PG3S_29240	Pmyriotylum_g940	PG3S_29244	TMW59259.1	PYIR_20212	KAF1325070.1	PYU1_G008280	PG3S_14195	GAX93420.1	PYAR_14414	PYAR_16551	TMW55211.1	PYU1_G009192	KAF1326167.1
Py_MCL_00572	CORE	10	46	8	3	4	3	3	5	3	3	10	4	PYAP_16204	TMW56337.1	Pmyriotylum_g19450	KAF1334860.1	GAX98705.1	PYIR_14004	PYU1_G004304	PG3S_29829	PG3S_03502	PYAR_13259	PYIW_21648	Pmyriotylum_g16194	KAF1316805.1	KAF1316747.1	PYIR_22090	PG3S_19802	PG3S_25072	TMW57966.1	PYIW_25126	Pmyriotylum_g22394	Pmyriotylum_g14634	GAX95815.1	PYAP_20437	PYU1_G009937	PYAR_20782	GAX95814.1	PYAR_25558	Pmyriotylum_g17431	PG3S_25119	KAF1316771.1	PYIW_15623	KAF1316767.1	PG3S_19755	PYU1_G009950	TMW57995.1	PYIR_13947
Py_MCL_00573	CORE	10	46	8	5	2	3	3	4	6	4	9	2	PYAP_25109	PYAR_22112	PYU1_G014866	GAX92384.1	PYAP_22657	Pmyriotylum_g21821	PYAR_22113	TMW59674.1	PYIR_20851	PYIW_17866	PYU1_G001536	PG3S_01401	PG3S_05188	KAF1325337.1	PG3S_05176	PG3S_05181	KAF1325335.1	PG3S_01392	PYAP_23453	TMW59677.1	Pmyriotylum_g21827	Pmyriotylum_g21826	PYIR_20856	GAX92390.1	PG3S_01397	PG3S_01393	KAF1325336.1	PYIW_17864	Pmyriotylum_g21825	PYU1_G001534	PYAP_23458	Pmyriotylum_g633	KAF1325341.1	PYAP_23459	PYIW_17865	PG3S_05180
Py_MCL_00574	CORE	10	46	4	4	4	6	3	3	5	5	6	6	PYAP_17378	Pmyriotylum_g15593	GAY01107.1	GAY01101.1	PG3S_07479	PG3S_15297	PYIW_20223	PYAR_16960	TMW55408.1	PYIR_14471	PYU1_G008076	KAF1328584.1	PYIW_21177	PYIR_17920	GAY04776.1	Pmyriotylum_g20020	TMW69825.1	PYU1_G011760	PG3S_11329	PG3S_07894	PYAP_20027	TMW55409.1	PYIR_25740	PYAR_16174	PYIR_14468	PYU1_G004661	TMW63136.1	PYU1_G005231	PYAP_23469	PYIR_14399	PYIW_18885	TMW56135.1	PYAR_17771	Pmyriotylum_g5295	GAY06250.1	GAX96300.1
Py_MCL_00562	DISPENSABLE	8	46	10	7	5	4	3	5	6	0	6	0	PG3S_06078	PYAP_14337	Pmyriotylum_g6157	Pmyriotylum_g6159	Pmyriotylum_g6158	PYAR_23242	PYAR_20797	Pmyriotylum_g16764	PYAP_18562	PYAP_24769	KAF1330841.1	KAF1330844.1	KAF1330842.1	PYU1_G004639	PYU1_G004643	PYU1_G004638	PYIR_25282	KAF1330721.1	PYU1_G004645	PYIW_18222	PYIR_16350	PG3S_16986	PG3S_14739	PYIR_23145	PYIR_23144	PG3S_16969	KAF1330843.1	PG3S_06077	PYAP_14877	PYAP_22096	PYIW_18221	Pmyriotylum_g9406	PYAR_22979	PG3S_14756	PYAR_24245	PYU1_G004640
Py_MCL_00569	DISPENSABLE	6	46	10	1	3	0	1	0	0	23	0	8	PYAR_17672	TMW58632.1	TMW69137.1	PYAP_15325	Pmyriotylum_g18554	TMW69781.1	TMW69101.1	TMW69124.1	Pmyriotylum_g1816	TMW69105.1	TMW69107.1	TMW69106.1	TMW69103.1	TMW69102.1	TMW69123.1	TMW62250.1	TMW69119.1	TMW69118.1	TMW69113.1	TMW57862.1	TMW62247.1	GAY00191.1	TMW62240.1	TMW69114.1	GAX93877.1	Pmyriotylum_g18532	PYAR_17597	GAY00626.1	GAY01807.1	PYAR_17598	TMW69109.1	Pmyriotylum_g18537	GAY01371.1	Pmyriotylum_g10040	Pmyriotylum_g19965	TMW62249.1
Py_MCL_00575	CORE	10	45	6	3	3	4	3	6	7	5	6	2	PYAR_16402	PYAP_20941	Pmyriotylum_g8681	Pmyriotylum_g8673	PYAP_20944	TMW55722.1	PYAR_18991	GAX93545.1	PYIW_16447	PYIR_17392	PG3S_20998	KAF1323908.1	PYIR_24372	PG3S_08817	PG3S_08814	PG3S_03986	PG3S_03983	PYIW_25081	PYU1_G010826	KAF1322132.1	KAF1323936.1	PYAR_21706	TMW55719.1	TMW55723.1	PYU1_G004810	KAF1323937.1	TMW55720.1	Pmyriotylum_g8672	PYIR_17393	PG3S_21026	PYIR_20879	PYIW_21590	PYAP_22192	TMW61320.1	GAY01761.1	PYU1_G015086
Py_MCL_00576	CORE	10	45	3	3	2	4	3	6	6	3	5	10	TMW63990.1	PYU1_G003581	GAX96942.1	PG3S_12007	PYIR_17647	PYAR_13923	PG3S_23456	PYIW_14797	PYAP_19782	KAF1314868.1	KAF1323264.1	GAX96943.1	PYAP_14516	PYIR_13964	TMW57104.1	PG3S_18330	PG3S_08675	PYIW_16147	PYAR_13470	PYAP_14515	Pmyriotylum_g17021	TMW57105.1	GAY04259.1	PYIR_13970	GAY03530.1	GAX92863.1	PYU1_G005812	Pmyriotylum_g11576	PG3S_23455	PYIR_17648	KAF1318261.1	Pmyriotylum_g11575	PYU1_G003584	PYU1_G003583	KAF1323263.1	KAF1331745.1
Py_MCL_00577	CORE	10	45	4	4	3	4	6	4	3	4	8	5	PYIR_18409	PG3S_01468	PG3S_13197	Pmyriotylum_g11672	PYIW_14991	KAF1316011.1	PG3S_20941	TMW61637.1	PYIR_17422	PYAP_21979	GAX99252.1	Pmyriotylum_g12163	KAF1313615.1	TMW66503.1	PYU1_G007336	GAX94786.1	GAX96639.1	PYAR_22982	PYIW_23881	PYAR_20408	PYAP_24258	PYAP_21980	TMW66502.1	PYAR_20405	KAF1315986.1	PG3S_19975	PYIW_14989	PYU1_G010175	PG3S_21766	Pmyriotylum_g12175	PYIR_17423	GAX94787.1	PYAP_21981	Pmyriotylum_g12174	GAX99253.1	TMW66501.1
Py_MCL_00578	CORE	10	45	4	4	4	4	4	5	4	4	6	6	GAX98346.1	PYIW_14764	GAX93805.1	GAX93798.1	PYU1_G007751	PYAR_20414	KAF1333345.1	Pmyriotylum_g18374	PYIR_23452	PG3S_13001	TMW68938.1	PG3S_20223	PYAP_22401	PYIW_16194	PYAP_15661	PYAR_23182	Pmyriotylum_g7950	TMW68935.1	GAX93796.1	PYU1_G007752	KAF1333350.1	PYIW_16198	PG3S_20120	PYIR_23451	KAF1326339.1	PYU1_G013620	PG3S_25269	KAF1320192.1	PG3S_00290	Pmyriotylum_g8767	TMW68500.1	PYIR_14248	PYAR_14278	PYAP_16697	GAX93902.1	GAY01071.1
Py_MCL_00579	CORE	10	45	3	8	5	3	3	3	2	3	9	6	GAY01172.1	PYAP_24615	PYAP_15828	Pmyriotylum_g21365	TMW57046.1	KAF1331654.1	PYU1_G005898	PYIR_19388	PYIW_19145	PG3S_18234	GAY02966.1	PG3S_08772	GAY05055.1	PYAR_25493	PYAR_20375	PYAR_25475	PG3S_08766	PYAP_24568	PG3S_16244	PG3S_27337	PYAP_21096	TMW63124.1	Pmyriotylum_g15176	KAF1324631.1	PG3S_19158	PG3S_02065	PYIR_14390	PYAP_20298	PYIW_21717	GAY06038.1	Pmyriotylum_g15187	GAX96315.1	PYIW_16678	PG3S_02052	PG3S_19172	PYAP_20291
Py_MCL_00580	CORE	10	45	3	4	4	5	3	3	4	4	8	7	PYAR_21146	PYIR_26824	TMW68562.1	KAF1314441.1	PYAP_20515	PYU1_G013546	GAY03248.1	PG3S_25204	PG3S_25210	Pmyriotylum_g8817	PG3S_00345	PG3S_00353	PYIW_21739	Pmyriotylum_g19869	PYAR_24091	TMW69705.1	PYIW_15808	PYIR_20623	PYU1_G011835	KAF1327686.1	PG3S_07952	PG3S_11275	PYAP_20222	GAY02843.1	PYAP_19472	Pmyriotylum_g8814	PYAR_22634	TMW68559.1	GAY03244.1	PYIR_23768	PYIW_22936	PYU1_G013555	KAF1320216.1	GAX98389.1	PYIR_18091	PYU1_G009157
Py_MCL_00581	CORE	10	45	5	3	3	4	4	3	5	5	10	3	PYAP_13941	GAX97042.1	Pmyriotylum_g2870	TMW69396.1	PYAR_14166	PYU1_G013137	PG3S_08269	PG3S_10966	PYIR_13815	PYIW_14216	PYAR_14165	GAX97043.1	Pmyriotylum_g2872	KAF1336650.1	Pmyriotylum_g2871	PG3S_25524	PG3S_12695	TMW69395.1	PYU1_G013162	TMW69393.1	PG3S_12700	PG3S_25517	PYIR_22433	KAF1336651.1	PYU1_G013155	PYIW_20514	PYIW_14946	PYIR_16857	TMW63171.1	PYU1_G003480	PYAP_18419	KAF1327147.1	PG3S_02452	Pmyriotylum_g9291	PG3S_27488	PYAR_14596
Py_MCL_00582	CORE	10	45	4	4	6	4	4	3	4	4	8	4	GAY02801.1	PG3S_26110	PG3S_03845	PYU1_G004016	PYIW_14405	TMW56400.1	PYIR_24095	PYAR_18422	TMW58420.1	Pmyriotylum_g19394	KAF1331617.1	PYU1_G014263	PG3S_29580	Pmyriotylum_g1864	PYAP_23954	PG3S_28817	PYAR_17517	GAX92503.1	Pmyriotylum_g11267	PYIR_13457	PG3S_12303	PYIR_17505	PYU1_G006875	PYAP_16930	PYIW_20875	PYAP_17775	TMW63806.1	PG3S_30436	PYAP_16394	GAX92622.1	PYIW_14482	GAY03406.1	PG3S_00729	PG3S_15384	Pmyriotylum_g336	TMW55170.1
Py_MCL_00583	CORE	10	45	7	5	2	5	2	4	4	4	10	2	PYAP_14609	Pmyriotylum_g10900	PYAR_20319	TMW56792.1	PYIR_18318	GAY01354.1	PYAP_21055	PG3S_23003	KAF1323415.1	PYU1_G012723	PG3S_26947	PYU1_G012720	KAF1323413.1	PYIR_25314	Pmyriotylum_g10905	TMW56793.1	TMW56795.1	PG3S_23007	PG3S_26951	PYIW_23541	PYU1_G012721	PYAP_16169	Pmyriotylum_g10903	PYIR_25185	PYU1_G012722	GAX98789.1	PYIR_25186	KAF1323444.1	PYIW_23542	PYAP_16168	TMW56794.1	Pmyriotylum_g10904	PG3S_26949	PG3S_23005	KAF1323443.1	PG3S_26950
Py_MCL_00584	CORE	10	45	4	3	3	4	2	11	5	2	7	4	PYAP_14712	Pmyriotylum_g3448	PYAR_13356	TMW64806.1	KAF1328851.1	PG3S_23188	KAF1322185.1	PYU1_G008574	PG3S_04497	PYIW_21989	PYIR_17354	PYU1_G008573	KAF1322219.1	KAF1328930.1	KAF1328852.1	PYU1_G008572	GAX94562.1	KAF1322188.1	KAF1322166.1	PYIR_17355	PG3S_30738	PG3S_02898	PYIW_14267	Pmyriotylum_g2254	PYIR_24442	PYU1_G001051	KAF1315664.1	TMW60854.1	Pmyriotylum_g2255	PYAP_17287	GAX95174.1	GAY03617.1	PYAR_19837	KAF1328932.1	PG3S_04498	PYAP_14723
Py_MCL_00586	CORE	10	45	4	4	4	4	4	4	4	4	9	4	PYAP_16175	Pmyriotylum_g10921	TMW56810.1	KAF1323382.1	PYU1_G012708	PG3S_26960	PG3S_23016	GAX98773.1	PYIR_20860	PYIW_21419	PYAR_14699	GAX98894.1	TMW56112.1	KAF1330941.1	PYIW_18306	PYIR_14425	PYU1_G004733	PG3S_16863	PYAP_17100	PYAR_18094	Pmyriotylum_g5274	PG3S_30658	KAF1325418.1	PYU1_G003127	PYIW_23549	PG3S_12182	TMW61053.1	PYAR_19071	PYIR_20296	PG3S_30223	PYAP_17630	GAX98468.1	GAX98464.1	Pmyriotylum_g443	PYAP_17633	PYAR_19070
Py_MCL_00587	CORE	10	45	4	3	4	4	4	6	4	4	5	7	PYIW_19295	Pmyriotylum_g1136	PYIR_21053	PYU1_G006503	KAF1319081.1	PG3S_11507	TMW66929.1	GAX93961.1	GAX97637.1	GAX97623.1	PYAP_19908	GAY06412.1	PYAR_14578	Pmyriotylum_g4707	TMW65513.1	PYU1_G002903	PYIR_13658	PG3S_13827	PG3S_05847	PYIW_21021	KAF1332906.1	PYAR_26751	PYAP_20177	Pmyriotylum_g1113	TMW66964.1	PYAR_23667	KAF1319069.1	KAF1313169.1	PYU1_G006507	PYIW_20366	PYIR_21055	PG3S_13826	PYIW_22661	TMW65510.1	PYAP_20186	PG3S_05848
Py_MCL_00588	CORE	10	45	5	4	6	4	8	1	2	4	10	1	PYAP_21400	PYIR_24395	TMW55245.1	PG3S_07742	PG3S_07735	PYU1_G008254	PG3S_29257	PYIW_20653	PG3S_29263	TMW55237.1	PYU1_G008253	PYIW_16289	PG3S_07745	KAF1325094.1	PYAR_20304	TMW55229.1	Pmyriotylum_g15857	Pmyriotylum_g15855	PYAR_20627	PYIR_22082	Pmyriotylum_g15856	PG3S_07747	PYIW_23689	Pmyriotylum_g15858	PG3S_29254	PYAP_22924	PG3S_07744	PYIR_22083	PG3S_07746	PYAP_22482	PYAR_22079	PYAP_22920	PG3S_29253	Pmyriotylum_g15853	PYAR_22078	TMW55230.1
Py_MCL_00585	DISPENSABLE	8	45	1	4	22	0	5	5	1	0	6	1	Pmyriotylum_g19065	PYAP_22635	PYAR_23823	PYAR_24357	PYAR_26112	PYAR_20240	PYAR_14969	PYAR_26213	PYAR_23059	PYAR_24122	KAF1333215.1	PG3S_27848	PYAP_25310	PG3S_27849	PYAR_24123	PYAR_23062	PG3S_30635	PYAR_14537	PG3S_28129	PYAR_24745	PYAR_23061	PYAR_14538	GAY05466.1	PG3S_07086	KAF1330819.1	PYAR_25666	PG3S_04518	KAF1328204.1	KAF1328203.1	KAF1328136.1	PYAR_24744	PYAP_22637	PYAR_14539	PYAR_22526	PYAP_24672	PYAR_24124
Py_MCL_00590	CORE	10	44	2	4	7	2	3	6	8	3	6	3	PYAP_15614	TMW60548.1	PYAR_20959	PG3S_20737	PG3S_03285	Pmyriotylum_g2606	PYU1_G000960	PG3S_02996	PYAP_19107	PG3S_25550	PYIR_18285	PYIW_19916	PYIW_16615	PYAR_26342	PYIR_13154	TMW60782.1	KAF1335550.1	PYU1_G000690	PYAR_16589	GAX92939.1	PYAR_23341	PYU1_G000692	GAY05137.1	PYAR_23342	PYU1_G000691	PYAP_15616	Pmyriotylum_g2605	TMW60549.1	PYIW_16617	PG3S_20740	PYU1_G000700	PG3S_03282	KAF1335498.1	KAF1335333.1	PYU1_G000693	PYAR_14796
Py_MCL_00591	CORE	10	44	4	4	3	5	5	4	5	3	7	4	PG3S_23578	PG3S_13528	PYIR_18791	PYIW_24135	TMW63881.1	TMW65939.1	PYAR_20326	GAY03496.1	PYAP_13879	Pmyriotylum_g13762	PYU1_G014777	KAF1313362.1	GAX95701.1	PG3S_06974	PYAP_21356	PG3S_07035	PYU1_G010448	Pmyriotylum_g22599	KAF1334485.1	PYIR_22317	PYIW_18454	GAX95700.1	PYAP_21358	Pmyriotylum_g22600	GAY03495.1	PYU1_G010449	PYAR_20325	PYAR_25284	KAF1334484.1	PYIR_22319	PG3S_06972	PG3S_07037	PYIW_18452	PYAP_21359	Pmyriotylum_g22601	TMW65938.1
Py_MCL_00592	CORE	10	44	3	2	4	5	3	4	5	6	8	4	PYIW_22597	PG3S_11116	PG3S_08122	PYU1_G014192	TMW69552.1	GAY05698.1	GAY01340.1	Pmyriotylum_g3176	PYIR_23544	PYAP_24386	PYAR_19402	Pmyriotylum_g10603	PG3S_08085	TMW69538.1	PYIW_24024	PYAP_24326	TMW69537.1	PYIR_17573	PYU1_G014207	KAF1336735.1	PYAR_15921	PYU1_G014201	TMW69529.1	PG3S_08094	PG3S_11131	GAY01325.1	KAF1336523.1	PYIR_24283	PG3S_11139	TMW69528.1	Pmyriotylum_g10602	TMW69539.1	PYAR_15920	PYIR_24284	PYIW_22659	PG3S_11133
Py_MCL_00593	CORE	10	44	4	3	3	3	6	5	4	4	8	4	GAY00030.1	TMW56004.1	KAF1333786.1	KAF1330709.1	PYU1_G004565	Pmyriotylum_g5166	PYAP_16754	PG3S_14637	PG3S_06186	PYAR_24699	PYIR_15444	PYIW_20229	PG3S_13990	PG3S_05690	GAX93924.1	Pmyriotylum_g1301	PYAP_16706	Pmyriotylum_g4455	TMW65358.1	PYIR_21233	KAF1324829.1	PYIW_15357	GAY02039.1	PYU1_G002767	KAF1321526.1	KAF1317396.1	PYU1_G006399	PYIR_16374	PYAP_17172	TMW66845.1	PG3S_11626	PYAR_18533	PYIW_22534	PYAR_21911	GAY02042.1	TMW68316.1
Py_MCL_00594	CORE	10	44	4	4	5	4	4	3	4	4	8	4	PYIW_14891	PYAP_18796	PYAR_18199	TMW55039.1	GAX95588.1	PG3S_21997	PG3S_00877	PYIR_15531	PYIW_14896	PYU1_G002308	Pmyriotylum_g21288	PG3S_13375	PG3S_09829	Pmyriotylum_g13870	TMW62301.1	GAX99050.1	PYIR_15323	PYAP_19624	KAF1329474.1	KAF1317998.1	PYAR_23110	PYAR_20098	PYU1_G012603	PYIW_19163	PYAP_18797	Pmyriotylum_g21289	TMW55040.1	GAX95587.1	PYAR_25542	PYU1_G002307	PYIR_15533	PYIW_14900	PG3S_00875	PYAP_18803	PYAR_18202	TMW55038.1
Py_MCL_00595	CORE	10	44	4	3	4	4	4	5	3	4	9	4	GAX93822.1	TMW66526.1	PYAR_18959	PYAP_22533	Pmyriotylum_g12125	PYU1_G010218	KAF1316484.1	PG3S_21792	GAY01410.1	PYIR_19105	PYIW_17429	PG3S_19934	KAF1315991.1	PG3S_20232	PG3S_12988	TMW63518.1	PYAP_18153	PYAR_18066	Pmyriotylum_g9205	PG3S_21401	PYIR_21265	PYIW_15627	PYU1_G003406	PG3S_02543	KAF1318671.1	GAX93976.1	PYAP_24873	TMW69019.1	PYU1_G007790	Pmyriotylum_g18480	PYAR_24496	KAF1333404.1	PYIR_15283	PYIW_22727	PG3S_19926	PYAR_23158
Py_MCL_00596	CORE	10	44	4	3	3	4	4	5	4	4	8	5	PYAR_16884	PYAP_15760	Pmyriotylum_g2967	PYAR_16883	TMW69253.1	GAY04821.1	PYU1_G007918	GAX99200.1	KAF1333181.1	PYIW_17413	KAF1333179.1	PG3S_12783	PG3S_25439	PYU1_G007920	PG3S_12784	PG3S_25438	PG3S_12785	PYIR_22556	PYIR_24447	PYAP_22322	TMW60078.1	PYIW_17740	Pmyriotylum_g12891	GAX98275.1	PYIR_17562	PYU1_G002121	PG3S_04588	PG3S_24445	PYAR_23154	KAF1325788.1	PYIW_17416	PYAP_15780	Pmyriotylum_g2969	GAY06342.1	TMW69254.1	KAF1333180.1
Py_MCL_00597	CORE	10	44	4	4	4	4	3	5	5	4	7	4	Pmyriotylum_g6298	TMW67475.1	PYIR_22477	PYAP_15116	Pmyriotylum_g4210	TMW66726.1	KAF1322220.1	PYU1_G013050	PYIR_15572	PG3S_13571	PG3S_23624	PYAR_17810	GAX96502.1	PYIR_18423	TMW68244.1	PYIW_15994	PYU1_G007449	Pmyriotylum_g18922	KAF1319569.1	PG3S_00002	PYAR_24368	PG3S_20394	PYAP_23290	TMW66823.1	PYAP_23239	PYIR_23206	Pmyriotylum_g20661	PYU1_G006379	KAF1321588.1	KAF1317413.1	PG3S_11643	PYAR_22691	PG3S_29405	PYU1_G008991	KAF1329350.1	PYIW_18361
Py_MCL_00599	CORE	10	44	4	4	4	3	4	4	4	4	9	4	TMW62735.1	PYAP_15201	Pmyriotylum_g1424	GAX98851.1	PYAR_14367	KAF1321101.1	PYU1_G006268	PYIR_22988	PG3S_16693	PG3S_17297	PG3S_16685	PG3S_17290	PYIW_21264	TMW65417.1	Pmyriotylum_g4501	PYAP_20715	PYIW_19155	PG3S_05812	PYU1_G002817	PG3S_13863	KAF1332860.1	GAY04667.1	PYIR_19611	GAX92791.1	TMW57172.1	Pmyriotylum_g17109	PYU1_G005734	PYIW_17935	PYIR_14651	PYAP_21143	PG3S_18413	PG3S_08595	PYAR_15018	KAF1331453.1	PYAR_19335	PYAP_15205
Py_MCL_00601	CORE	10	44	6	3	4	6	3	3	3	6	8	2	TMW58399.1	Pmyriotylum_g1915	PYAP_18712	PG3S_28807	GAX92617.1	KAF1331592.1	PYU1_G014285	PYIR_25308	PYAR_22961	GAX92616.1	PYIW_20971	PG3S_29566	PYAP_18715	Pmyriotylum_g1913	Pmyriotylum_g1888	TMW58402.1	Pmyriotylum_g1886	Pmyriotylum_g1887	PYU1_G014286	KAF1331591.1	TMW66994.1	PG3S_28806	TMW67005.1	TMW66993.1	PG3S_28789	PG3S_28784	PG3S_25930	PG3S_25927	TMW58403.1	PYAR_23805	PYIR_26465	PYIW_14484	PYU1_G014282	PG3S_28809	KAF1331590.1	PYIW_25077
Py_MCL_00602	CORE	10	44	2	3	2	7	7	5	5	2	6	5	PYAR_13352	PYAP_14739	Pmyriotylum_g3447	TMW64805.1	PYU1_G008575	KAF1328854.1	GAX94561.1	KAF1322217.1	PG3S_04499	PG3S_23190	PYU1_G008579	KAF1322216.1	PYIR_26540	PYIW_21990	PG3S_23195	PG3S_23193	PYIW_27618	PYIR_17357	PYIW_21064	PYIR_23082	PYIW_27287	GAY06912.1	KAF1328853.1	PYIR_22031	PYIW_26991	PYAP_14743	PYIR_23080	PYIW_21062	PYU1_G008576	PG3S_23191	GAX94559.1	GAX94560.1	PYAP_20184	PYAR_16922	TMW65512.1	PG3S_23192
Py_MCL_00603	CORE	10	44	4	3	2	3	2	3	3	3	15	6	PYAP_14873	Pmyriotylum_g6131	GAX95438.1	TMW67611.1	PG3S_10786	PYU1_G008910	PG3S_17858	PYIR_19730	PYAP_14885	TMW67613.1	Pmyriotylum_g6129	KAF1319409.1	PYU1_G008911	PYAR_23742	KAF1319408.1	TMW67612.1	PYIW_25761	PG3S_10793	PG3S_10790	PG3S_17852	PYIR_19731	PYAP_14882	GAX95432.1	PG3S_10792	PG3S_10789	PG3S_10787	Pmyriotylum_g6130	PG3S_17857	PG3S_17853	GAX95433.1	GAX95437.1	KAF1329417.1	PYU1_G008927	GAX95439.1	PG3S_17855	PYIR_19284
Py_MCL_00604	CORE	10	44	3	3	7	3	5	6	3	3	7	4	KAF1334139.1	GAX98241.1	PG3S_09656	PG3S_24869	TMW63060.1	PYIR_16606	PYIW_23776	PYAR_24486	PYAP_18095	PYAP_16698	Pmyriotylum_g8773	GAX98351.1	TMW68505.1	PYAR_14274	PG3S_25266	PG3S_00293	KAF1320207.1	KAF1326351.1	PYU1_G013596	PYIR_14252	PYIW_18303	KAF1318064.1	PYIW_23548	PG3S_27892	PG3S_00865	PYU1_G002297	TMW55051.1	Pmyriotylum_g21297	PYAP_18187	PYIR_24137	GAY06818.1	Pmyriotylum_g7690	PYU1_G008832	GAX95579.1	PYAR_18057	PYAR_24961
Py_MCL_00605	CORE	10	44	4	3	3	5	4	7	7	1	5	5	GAX97862.1	PYAP_19568	Pmyriotylum_g10100	PYAP_22477	TMW57838.1	PYAP_24075	Pmyriotylum_g22298	Pmyriotylum_g11815	PYAR_15363	GAY04571.1	Pmyriotylum_g11814	GAY04563.1	GAY04574.1	KAF1326786.1	PYIR_17134	KAF1326728.1	KAF1326649.1	PG3S_17693	PG3S_24746	PYIR_21229	PYU1_G012240	KAF1326732.1	KAF1326733.1	PG3S_24756	PG3S_17669	PG3S_17666	PYU1_G012239	KAF1335424.1	KAF1335426.1	PYIW_23125	PYIW_22651	PYAR_15479	PYU1_G000787	PYU1_G000790	PYIR_23983	PYIW_22652
Py_MCL_00607	CORE	10	44	4	4	3	3	4	4	4	4	8	6	PYIR_21189	GAX92995.1	PG3S_03197	PG3S_20804	KAF1335462.1	PYU1_G000822	PYIR_16777	PG3S_28369	PG3S_03142	PYAP_18848	TMW60666.1	Pmyriotylum_g2472	TMW60603.1	PYAP_18149	PYAR_15706	GAY03059.1	PYIW_25279	PG3S_03137	PG3S_28374	GAX99650.1	GAX92996.1	TMW60604.1	PYAP_24625	PYU1_G000755	KAF1335492.1	PYAR_13252	PG3S_20806	PG3S_03196	Pmyriotylum_g2563	Pmyriotylum_g2491	PYU1_G000807	TMW60642.1	KAF1335397.1	PYAP_24626	PYIR_15684	PYIW_17368
Py_MCL_00608	CORE	10	44	3	3	3	7	3	6	3	5	10	1	PYIW_15383	PYAP_18933	TMW57380.1	Pmyriotylum_g17363	PYAR_20738	GAY01693.1	PYU1_G012030	PG3S_21575	PYIR_15163	PG3S_08385	KAF1336376.1	PYIW_21867	KAF1336377.1	KAF1315149.1	Pmyriotylum_g1201	PYU1_G006470	PYAP_22207	PYAR_17158	PG3S_22415	PG3S_22401	PG3S_11476	PG3S_23325	TMW66877.1	PYIW_16526	PYIR_21795	TMW66880.1	PYAP_20501	PG3S_21577	Pmyriotylum_g17342	TMW57382.1	PG3S_08379	PYU1_G012034	PYIR_15158	KAF1336373.1	TMW57381.1	PYIR_15160
Py_MCL_00609	CORE	10	44	3	3	3	4	4	5	5	3	12	2	PYAP_19520	Pmyriotylum_g752	PYAR_24664	TMW64336.1	PYIW_22004	PG3S_03434	PYU1_G014355	KAF1318512.1	PYIR_13379	PG3S_27550	PYAP_19752	GAX97312.1	KAF1329236.1	TMW66212.1	KAF1320289.1	PYAR_18225	Pmyriotylum_g9525	GAX93035.1	PYIR_16781	PYU1_G011258	PYIW_15599	PG3S_06729	PG3S_07286	PYU1_G009901	TMW57845.1	Pmyriotylum_g14283	KAF1324810.1	PYIW_24271	PG3S_25106	PYIR_19622	PG3S_19768	PYIW_19719	PG3S_26780	PG3S_00605	PYAP_22988	PYAR_13341
Py_MCL_00611	CORE	10	44	13	3	5	3	3	9	2	1	4	1	PYAP_24531	Pmyriotylum_g19738	PYAP_24650	TMW69624.1	Pmyriotylum_g4101	Pmyriotylum_g4099	Pmyriotylum_g19765	Pmyriotylum_g19752	Pmyriotylum_g19751	Pmyriotylum_g19747	Pmyriotylum_g19763	Pmyriotylum_g19762	Pmyriotylum_g19777	Pmyriotylum_g19775	Pmyriotylum_g19770	Pmyriotylum_g19769	PYU1_G011870	KAF1327778.1	PG3S_11213	PG3S_08008	KAF1336356.1	PG3S_11205	PG3S_11204	KAF1327783.1	KAF1327781.1	KAF1327777.1	KAF1327763.1	KAF1327748.1	PYIR_17482	PYAR_24821	KAF1327760.1	GAY02858.1	KAF1336473.1	PYIW_26882	PYIR_24727	PYAR_22847
Py_MCL_00589	DISPENSABLE	9	44	5	5	2	5	4	0	4	4	8	7	PG3S_16422	GAY04927.1	GAX92679.1	PYAR_21314	Pmyriotylum_g8043	TMW59027.1	PYAP_20022	PG3S_06405	PYIR_22631	PYU1_G000575	PYAP_14987	PYIW_19390	PG3S_28634	PYIR_13778	Pmyriotylum_g10273	PYAR_13560	TMW57455.1	GAX95166.1	PG3S_15749	PYU1_G009541	GAY03877.1	PYAP_14982	Pmyriotylum_g10270	PYIW_20824	PYIR_13773	TMW57453.1	PG3S_30054	PG3S_15751	PYU1_G009543	GAY02298.1	PYAP_14986	PYIR_13785	GAY02296.1	Pmyriotylum_g10272	PYIW_21668	PG3S_28633
Py_MCL_00598	DISPENSABLE	3	44	39	3	2	0	0	0	0	0	0	0	Pmyriotylum_g16085	PYAP_24528	Pmyriotylum_g16018	Pmyriotylum_g7058	Pmyriotylum_g7057	Pmyriotylum_g7059	PYAR_25839	PYAP_25147	Pmyriotylum_g14560	PYAR_23663	Pmyriotylum_g14563	Pmyriotylum_g7040	Pmyriotylum_g14557	Pmyriotylum_g14559	Pmyriotylum_g14558	Pmyriotylum_g14555	Pmyriotylum_g16086	Pmyriotylum_g7041	Pmyriotylum_g13354	Pmyriotylum_g7037	Pmyriotylum_g8100	PYAP_25343	Pmyriotylum_g1279	Pmyriotylum_g7321	Pmyriotylum_g14201	Pmyriotylum_g14197	Pmyriotylum_g14535	Pmyriotylum_g16016	Pmyriotylum_g16013	Pmyriotylum_g14202	Pmyriotylum_g14198	Pmyriotylum_g16010	Pmyriotylum_g16008	Pmyriotylum_g22380	Pmyriotylum_g18318	Pmyriotylum_g18319
Py_MCL_00600	DISPENSABLE	7	44	0	1	0	3	6	4	5	6	19	0	PYAP_22918	KAF1326787.1	PYIR_25459	KAF1326792.1	KAF1326724.1	PG3S_03243	PYIR_25266	PG3S_03591	PG3S_11260	PG3S_19270	PG3S_19249	PYIW_17626	PG3S_03580	PG3S_03259	PG3S_11812	PG3S_19266	PG3S_25531	PG3S_27687	PG3S_27681	PG3S_27718	KAF1324741.1	PG3S_19228	PYIW_25583	TMW57774.1	TMW67735.1	PG3S_15068	PG3S_07708	PYU1_G003024	TMW57766.1	PG3S_03028	PYIW_16293	PG3S_03010	PYU1_G012140	PYIW_16292	PYIW_24578	PYIR_25896
Py_MCL_00606	DISPENSABLE	9	44	4	3	0	1	4	10	9	2	9	2	PYAP_16579	PYAP_22679	Pmyriotylum_g7703	TMW63045.1	PG3S_10667	PG3S_25742	PG3S_29401	PG3S_29398	PG3S_10676	PG3S_10673	PYIW_24121	KAF1329411.1	PYU1_G008975	GAY06499.1	GAX98254.1	Pmyriotylum_g7706	PYU1_G012919	KAF1323301.1	KAF1318019.1	KAF1313446.1	KAF1334100.1	PYU1_G008812	PYIR_24492	TMW63044.1	KAF1334099.1	KAF1334408.1	PG3S_09650	PG3S_24874	KAF1334097.1	PYU1_G008815	Pmyriotylum_g7219	PYU1_G008810	KAF1334098.1	PYIW_17106	PYU1_G008811	Pmyriotylum_g7707
Py_MCL_00610	DISPENSABLE	3	44	40	1	3	0	0	0	0	0	0	0	PYAP_24332	Pmyriotylum_g13207	Pmyriotylum_g1255	Pmyriotylum_g16611	Pmyriotylum_g13917	Pmyriotylum_g12354	Pmyriotylum_g1394	Pmyriotylum_g3771	PYAR_26048	Pmyriotylum_g813	Pmyriotylum_g8260	Pmyriotylum_g18701	Pmyriotylum_g2696	Pmyriotylum_g9279	Pmyriotylum_g6594	Pmyriotylum_g4642	Pmyriotylum_g12880	Pmyriotylum_g8238	Pmyriotylum_g20110	Pmyriotylum_g21567	Pmyriotylum_g8918	Pmyriotylum_g1710	Pmyriotylum_g14599	Pmyriotylum_g10608	Pmyriotylum_g16687	Pmyriotylum_g4772	Pmyriotylum_g13570	Pmyriotylum_g13679	PYAR_25066	Pmyriotylum_g4532	Pmyriotylum_g14254	PYAR_22980	Pmyriotylum_g7039	Pmyriotylum_g10017	Pmyriotylum_g7249	Pmyriotylum_g4643
Py_MCL_00612	DISPENSABLE	9	44	5	0	3	1	4	3	12	2	8	6	PYAR_26121	Pmyriotylum_g1585	PG3S_30845	PG3S_27296	TMW58681.1	PG3S_30846	PG3S_27295	PYU1_G013510	TMW55562.1	GAY06510.1	PYAR_26384	PG3S_30409	PYU1_G004954	GAY03205.1	KAF1313566.1	PG3S_20830	PYU1_G014929	GAY03532.1	PYU1_G004955	KAF1317907.1	Pmyriotylum_g14777	Pmyriotylum_g1588	Pmyriotylum_g14776	GAY03533.1	KAF1330383.1	PYU1_G014846	PYU1_G013509	PYAR_26507	PG3S_10144	Pmyriotylum_g1603	PYIW_24992	PYU1_G013513	PYU1_G015222	PYIW_27162	PYU1_G013515	GAY03531.1
Py_MCL_00613	CORE	10	43	3	3	4	4	5	3	4	5	8	4	PG3S_26069	PYAP_15310	Pmyriotylum_g20181	TMW54961.1	PYIW_21134	PYU1_G014502	KAF1325182.1	PYIR_24084	PG3S_07824	PYAR_16572	PG3S_30805	GAY00942.1	GAY04432.1	GAY00941.1	Pmyriotylum_g19372	PYAP_16378	PYIW_15940	PG3S_03820	GAX99778.1	PG3S_26076	TMW56433.1	PYU1_G004051	KAF1334879.1	PYIR_15558	PYAR_23119	PYAP_16376	Pmyriotylum_g19370	TMW56435.1	PYIR_16065	PYIW_22119	PG3S_03800	PYU1_G004053	PYIR_16064	PYIW_22118	PYAR_18305	PYAR_25872
Py_MCL_00614	CORE	10	43	3	2	4	4	5	4	6	4	8	3	PYU1_G007302	PYAP_13238	Pmyriotylum_g20568	TMW68658.1	KAF1332162.1	GAX94800.1	PYIR_15593	PG3S_00444	PYU1_G007126	PYAR_25133	PG3S_21175	PYIR_22999	PYIW_21230	PG3S_02964	PG3S_13248	PG3S_25575	PG3S_11826	KAF1314409.1	TMW61686.1	PYIW_19494	KAF1320470.1	PYIR_15556	PYU1_G000991	PYAR_18266	GAX99317.1	PYU1_G007127	PYIW_20531	PG3S_13533	Pmyriotylum_g11708	PG3S_23585	PYAR_21165	GAX95697.1	PYIR_22941	PYU1_G014783	PYAP_13885	PYAR_21221
Py_MCL_00615	CORE	10	43	4	4	2	4	4	3	3	5	6	8	PYAP_13233	Pmyriotylum_g20581	GAX94811.1	KAF1332018.1	PYIR_15595	TMW68644.1	PYIW_22251	PYAP_23050	TMW64637.1	PYIR_17906	GAX99653.1	KAF1335458.1	PYU1_G000827	Pmyriotylum_g2468	PG3S_01096	Pmyriotylum_g21069	PYIW_15189	PG3S_27790	PYAR_15710	PYIW_18205	GAY03063.1	TMW60672.1	PG3S_03123	PYIR_16765	Pmyriotylum_g6091	PG3S_28394	PYAP_19122	PYIR_14444	TMW67662.1	PYIW_16387	GAX95400.1	PYU1_G008873	KAF1319421.1	PG3S_22873	PG3S_23959	PYU1_G002510
Py_MCL_00616	CORE	10	43	4	2	5	4	4	3	4	3	8	6	GAX96101.1	PYAP_14620	Pmyriotylum_g10821	TMW56926.1	PYIR_18308	KAF1327878.1	PYU1_G010970	GAX94254.1	PYIW_15293	PG3S_23998	PG3S_22914	GAY05914.1	PYAR_18123	PYAR_24691	KAF1320313.1	PYU1_G011215	PYU1_G011846	PYIR_15417	PYIW_20065	KAF1327755.1	TMW66180.1	Pmyriotylum_g19942	Pmyriotylum_g9563	PYAR_17934	PG3S_11233	PG3S_07991	PYIW_15321	PYAP_20451	PYIR_13255	TMW69713.1	GAX93006.1	GAX98113.1	PG3S_06778	PG3S_07239	Pmyriotylum_g9564	PYIW_15322
Py_MCL_00617	CORE	10	43	3	4	4	4	4	5	4	4	8	3	PYAP_13293	PYAR_22237	Pmyriotylum_g19293	PYU1_G004139	KAF1334978.1	PYIW_16791	PG3S_19378	PG3S_03705	PYIR_16556	TMW56539.1	GAX97160.1	PYIR_18378	PG3S_04767	PG3S_18087	PYU1_G001935	PYIW_16725	KAF1329720.1	PYAP_21832	Pmyriotylum_g12857	GAY04675.1	TMW60092.1	PYAR_18944	PYAP_15178	TMW63230.1	GAX98941.1	Pmyriotylum_g15475	PYU1_G005525	PYIR_22534	KAF1330106.1	PG3S_26857	PG3S_02376	PYIW_15024	PYAR_16654	PYU1_G002026	PYIW_17077	PYIR_19409
Py_MCL_00618	CORE	10	43	3	3	7	3	3	4	4	3	6	7	TMW62220.1	PYAP_13615	Pmyriotylum_g15328	TMW63363.1	PYIW_13427	GAY04355.1	PG3S_02222	PYIR_18281	PYU1_G005378	PG3S_19009	KAF1330075.1	GAY04354.1	PYAR_20913	PYAR_20553	PG3S_02652	PYIW_13397	PYIR_14593	PG3S_21291	GAY04353.1	Pmyriotylum_g13925	PYAP_15065	KAF1332535.1	TMW63634.1	PYAR_18061	PYAP_17196	PYIW_22177	PYIR_13680	PYU1_G011042	PYAR_20914	GAY01530.1	PG3S_19598	PG3S_26475	GAY04019.1	GAY01212.1	KAF1330074.1	KAF1329363.1
Py_MCL_00619	CORE	10	43	6	3	3	3	4	4	4	5	5	6	KAF1330690.1	PYAP_19067	TMW58354.1	GAY01709.1	KAF1326553.1	PG3S_29127	PYIR_16338	PYU1_G014606	PYAR_15285	PYIW_17809	GAX92587.1	Pmyriotylum_g1973	Pmyriotylum_g8427	Pmyriotylum_g6611	PYAP_20336	PG3S_25286	PG3S_19540	TMW61965.1	PYIW_24458	PYIR_19085	KAF1313417.1	PYU1_G011087	KAF1329291.1	PYAR_14017	GAX98328.1	Pmyriotylum_g1972	GAX98578.1	GAX98579.1	Pmyriotylum_g5336	PG3S_14699	PG3S_06121	PYU1_G004608	PYAP_21580	TMW56162.1	PYIR_15057	PYAR_15638
Py_MCL_00620	CORE	10	43	3	4	5	3	4	5	4	4	8	3	PYAP_13502	TMW62149.1	KAF1329676.1	PYU1_G011456	Pmyriotylum_g14048	PYAR_15088	PYIR_18266	PG3S_09956	GAY03411.1	PYIW_19116	PG3S_22518	TMW56415.1	Pmyriotylum_g19385	PYAP_16398	PG3S_03827	PG3S_26089	PYU1_G004028	PYIR_15571	GAX99771.1	PYAR_25167	PYIW_19103	KAF1334896.1	PYAP_13505	Pmyriotylum_g14049	TMW62147.1	PYIR_19957	PYU1_G011494	KAF1329522.1	KAF1317826.1	PG3S_22494	PG3S_09978	PYAR_21012	PYIW_18707	PYAR_21647	PYAP_16401	TMW56414.1
Py_MCL_00621	CORE	10	43	5	3	4	4	4	5	4	4	6	4	TMW62218.1	GAY04013.1	PYU1_G011028	KAF1315752.1	KAF1314500.1	PYAP_18763	PYIW_18376	PYAP_13685	PG3S_12227	GAX92471.1	Pmyriotylum_g383	TMW63859.1	PYIR_13558	KAF1332483.1	PYU1_G012873	PYIW_24354	PG3S_29411	PYAR_18873	Pmyriotylum_g380	Pmyriotylum_g382	TMW63858.1	PYAR_18874	PYU1_G012874	PYIR_13559	PG3S_29412	GAY04012.1	PYIR_13665	PYU1_G011027	PYAP_18759	KAF1315753.1	KAF1314518.1	TMW62217.1	PG3S_19591	PYAR_16283	GAY01209.1	Pmyriotylum_g13959
Py_MCL_00622	CORE	10	43	3	4	4	4	4	3	5	4	8	4	PG3S_13454	GAY03254.1	GAX95747.1	Pmyriotylum_g13809	PYU1_G014882	KAF1318201.1	TMW56314.1	PYAP_16028	PYAR_15687	TMW62378.1	PYIR_15774	KAF1334659.1	PYAR_14008	PYAP_20520	Pmyriotylum_g8826	TMW68568.1	PYIW_18976	GAX98729.1	PYIR_14008	PYU1_G004329	PYAR_19476	PG3S_27577	PG3S_03462	PYAP_16207	PYU1_G013537	PYIR_15226	PG3S_25203	PG3S_00354	KAF1314426.1	PG3S_09748	PYIW_19505	Pmyriotylum_g19469	PYIW_22224	PYAP_16212	PYAR_19477	TMW56315.1
Py_MCL_00624	CORE	10	43	7	4	2	2	2	3	2	15	4	2	Pmyriotylum_g5615	Pmyriotylum_g16832	Pmyriotylum_g11870	TMW59172.1	Pmyriotylum_g16825	Pmyriotylum_g11877	TMW58747.1	TMW59166.1	PYAP_22984	PYAP_24718	PYAP_22983	TMW57563.1	TMW59168.1	TMW59167.1	PYAP_24756	TMW59170.1	TMW59158.1	TMW59159.1	TMW59169.1	TMW57562.1	TMW59160.1	TMW59161.1	Pmyriotylum_g5614	TMW56310.1	PYAR_18484	GAX93684.1	GAX99171.1	Pmyriotylum_g3010	PYAR_15512	TMW69199.1	PYIW_19708	KAF1318699.1	PYU1_G003430	PYIR_15128	PG3S_21428	PG3S_02513
Py_MCL_00625	CORE	10	43	6	2	4	4	5	3	3	3	10	3	Pmyriotylum_g1020	PG3S_11691	PYIR_21587	PYU1_G006343	PYAP_18269	PYIW_20746	Pmyriotylum_g1016	Pmyriotylum_g3984	Pmyriotylum_g18087	GAX95030.1	TMW67058.1	PYAR_24149	PYU1_G001301	PYIR_23284	KAF1320884.1	PYIW_20434	PG3S_05442	PG3S_05434	PG3S_01633	PG3S_01640	PG3S_01630	TMW67049.1	PG3S_01629	PG3S_05428	PG3S_05423	PYIW_16215	PYAR_17200	PYAR_17202	GAX95032.1	KAF1315960.1	GAX95047.1	PYIR_17936	Pmyriotylum_g1021	PYIW_27080	PYAP_23219	Pmyriotylum_g984
Py_MCL_00626	CORE	10	43	7	1	1	2	1	5	3	6	15	2	PYAP_14816	PYIR_17524	PYAR_23219	PYU1_G007961	PG3S_25471	PG3S_12746	TMW69291.1	GAY06234.1	GAY00895.1	Pmyriotylum_g2998	TMW69447.1	PYIR_23265	Pmyriotylum_g15017	KAF1336566.1	PG3S_11010	PG3S_08232	TMW56724.1	Pmyriotylum_g15005	PG3S_29750	PG3S_23084	PG3S_29744	PG3S_29746	TMW56719.1	PG3S_23087	PG3S_23089	KAF1323429.1	KAF1323408.1	KAF1313269.1	Pmyriotylum_g3066	TMW69753.1	PG3S_08007	PG3S_11216	PYU1_G011864	KAF1327666.1	Pmyriotylum_g19953	PYU1_G014836
Py_MCL_00627	CORE	10	43	10	2	3	2	6	2	4	4	7	3	PYAR_23020	Pmyriotylum_g17490	Pmyriotylum_g1979	PG3S_06726	Pmyriotylum_g1980	PYAP_21507	TMW66888.1	PG3S_11493	PG3S_11495	PYU1_G006481	PYIR_22013	PYIW_16579	GAX93956.1	GAX93955.1	KAF1315169.1	TMW67197.1	GAX95856.1	PYAP_21705	PG3S_07290	Pmyriotylum_g9521	TMW66215.1	PYU1_G011267	Pmyriotylum_g1797	PYU1_G014716	TMW67196.1	Pmyriotylum_g9522	PYIR_16782	PYIW_15600	KAF1329133.1	PG3S_18647	Pmyriotylum_g18675	PG3S_18655	Pmyriotylum_g3788	PG3S_18654	Pmyriotylum_g3786	PYIW_25770
Py_MCL_00628	CORE	10	43	5	5	3	5	4	2	6	4	6	3	PYAP_15470	Pmyriotylum_g21339	Pmyriotylum_g21338	TMW55110.1	PYU1_G002225	TMW55111.1	GAX96913.1	PYIR_25769	Pmyriotylum_g21337	PYAP_15475	KAF1322364.1	PG3S_00800	PG3S_00799	Pmyriotylum_g21340	PYIR_14668	TMW55109.1	PYIW_26755	PYU1_G002224	PYAP_15471	PYIR_14676	PYIW_26435	PYU1_G002226	PYU1_G015073	PYAR_14084	PG3S_00829	PG3S_27935	KAF1322363.1	PYIW_27352	PYAP_16487	PYAR_14083	PYIR_14797	PYU1_G015072	PYIR_14667	TMW55112.1	PYAR_14076	GAX96912.1
Py_MCL_00630	CORE	10	43	5	4	4	5	5	2	5	5	5	3	PYAP_15759	Pmyriotylum_g2953	TMW69220.1	PYIW_19383	KAF1333354.1	PG3S_12807	PG3S_25415	PYU1_G007903	PYIR_15142	GAX99186.1	PYAR_20611	PG3S_12918	PG3S_20301	PYU1_G007824	PYIW_26834	PYIR_20726	TMW69056.1	Pmyriotylum_g18518	PYAP_21028	GAX93853.1	PYAR_25242	KAF1333120.1	PYAP_21512	PYAR_20603	PYIW_19072	PYIR_20217	PYU1_G006474	Pmyriotylum_g1194	TMW66894.1	PYAP_16076	PYAR_19580	GAX94700.1	Pmyriotylum_g2920	Pmyriotylum_g2919	PYU1_G008018	TMW69343.1
Py_MCL_00631	CORE	10	43	6	3	3	5	6	4	4	4	7	1	TMW57396.1	Pmyriotylum_g2433	TMW60705.1	GAX97222.1	PYAP_18004	Pmyriotylum_g2426	TMW60706.1	TMW57395.1	Pmyriotylum_g2427	Pmyriotylum_g2431	KAF1335566.1	KAF1335544.1	PYU1_G000863	PYIR_19094	PYIW_15854	PYAP_18012	PYAR_19867	PYIW_20621	PYAR_19866	KAF1323255.1	KAF1318021.1	PYU1_G012913	Pmyriotylum_g2432	PYU1_G000862	PG3S_27654	Pmyriotylum_g5897	PG3S_03093	PYIR_19099	PYU1_G000868	PG3S_03092	PYAR_24766	PG3S_27655	PG3S_27652	PG3S_03091	PYIW_20625	PYIW_28179
Py_MCL_00632	CORE	10	43	3	3	4	4	5	4	4	4	5	7	PYAP_16792	Pmyriotylum_g16790	TMW68221.1	GAX97481.1	KAF1328208.1	PYU1_G000398	PYIR_19317	PG3S_24368	PYAR_22904	PYAP_24704	PG3S_22826	PG3S_29492	PYIR_22393	PYU1_G010866	KAF1327913.1	Pmyriotylum_g16938	TMW56976.1	PYAR_14266	TMW65780.1	GAX94302.1	GAY05420.1	GAY03242.1	PYIW_24906	PYIR_19749	PYU1_G003008	PYIW_24266	KAF1332920.1	PYAR_15252	GAY06951.1	PYIW_19735	PYIW_23701	PYAR_25469	TMW64318.1	PYAP_17584	Pmyriotylum_g789	KAF1318473.1
Py_MCL_00633	CORE	10	43	4	5	4	3	3	3	6	2	8	5	PYIW_18004	PG3S_02757	PG3S_15534	PYIR_19695	Pmyriotylum_g201	PYAR_18816	TMW63686.1	PYAP_19828	PYU1_G003208	PYAP_19830	KAF1332584.1	PG3S_15531	PYAP_19665	PYAR_21903	TMW60236.1	PG3S_04833	PG3S_18154	PYIR_13593	PYIW_20078	PYU1_G001890	KAF1329798.1	GAY05625.1	GAX94494.1	Pmyriotylum_g12652	GAX96771.1	PG3S_04875	PG3S_22660	PYIW_16346	PG3S_09478	Pmyriotylum_g7762	PYAR_24530	PYIR_18794	KAF1334192.1	PYAP_19671	PYU1_G003210	GAX96772.1
Py_MCL_00634	CORE	10	43	3	5	5	4	4	3	4	2	7	6	PYAP_18191	Pmyriotylum_g21303	PYAR_18776	GAX95576.1	TMW55055.1	PYIW_14377	PYIR_23540	PG3S_27897	PG3S_00860	KAF1322348.1	PYU1_G002274	GAY05668.1	PYAR_18778	PYAP_18193	Pmyriotylum_g21304	GAX95575.1	PYIR_18917	PG3S_27898	PG3S_00859	PYU1_G002275	PYIW_14379	KAF1322349.1	PYAR_23750	PYAP_18194	Pmyriotylum_g21305	PG3S_27899	PYU1_G002276	PG3S_00858	PYIR_18911	TMW55056.1	PYIW_14374	KAF1322350.1	GAY05670.1	PYAP_18196	PYAR_17285	PYAP_18197
Py_MCL_00636	CORE	10	43	4	3	3	4	4	3	4	4	10	4	PYAP_19486	GAX98759.1	Pmyriotylum_g10941	TMW56843.1	Pmyriotylum_g10940	PYAR_19749	PG3S_26978	KAF1323422.1	PG3S_23032	PYU1_G012697	TMW56842.1	PYIW_15154	PYIR_23036	PYU1_G012699	PYIW_15146	PG3S_23029	PG3S_23028	PYIR_23038	PYU1_G012735	Pmyriotylum_g10890	TMW56782.1	PG3S_26936	PG3S_22992	PYAR_19218	PYIW_24915	GAY01361.1	PYAP_22258	GAX98758.1	TMW56841.1	PYIR_23034	PYAP_19492	PYU1_G012700	KAF1323367.1	PG3S_23030	PG3S_23027	PG3S_26976
Py_MCL_00623	DISPENSABLE	9	43	0	5	6	8	4	2	2	3	12	1	PYAP_17047	PYAP_17034	PYAR_13096	TMW66742.1	TMW55106.1	TMW66768.1	PYIW_14506	PYU1_G012978	PYIW_24890	PG3S_14388	PG3S_14396	PYIR_19403	PG3S_14416	PYAR_13110	PG3S_13654	PG3S_13628	PG3S_13689	PG3S_14406	PYAR_13090	PG3S_13674	PG3S_14370	PG3S_14362	PG3S_13662	GAX96540.1	PYAR_13091	KAF1323072.1	PYAP_17045	PYAR_23420	PYIR_25913	PYIR_23412	PYAR_13093	PYIW_25021	PYIR_25682	PYIR_25658	PYIR_23413	KAF1319974.1
Py_MCL_00629	DISPENSABLE	9	43	3	3	1	3	0	5	5	3	16	4	PYAP_15650	KAF1330064.1	Pmyriotylum_g15351	PYU1_G002560	PYU1_G006945	PYU1_G015235	PYU1_G005395	PYU1_G006950	KAF1336016.1	KAF1332218.1	KAF1332217.1	KAF1332076.1	TMW68848.1	TMW63348.1	TMW63347.1	Pmyriotylum_g15340	Pmyriotylum_g20979	PYIR_26821	PYIR_21102	PYIR_15009	GAX99233.1	GAX98685.1	GAX97453.1	GAX93337.1	PG3S_29320	PG3S_29319	PG3S_29316	PG3S_29315	PG3S_29305	PG3S_29304	PG3S_29301	PG3S_18987	PG3S_02243	PG3S_00708	PG3S_00707	PG3S_00703
Py_MCL_00635	DISPENSABLE	7	43	11	2	6	0	0	3	3	15	0	3	Pmyriotylum_g14063	PYAP_23142	PYAR_21211	Pmyriotylum_g1453	PYAR_15476	Pmyriotylum_g6386	TMW62128.1	Pmyriotylum_g6387	TMW65925.1	Pmyriotylum_g6287	TMW62129.1	TMW62130.1	TMW62133.1	Pmyriotylum_g1458	PYAR_15473	Pmyriotylum_g1457	PYAP_24996	PYAR_24251	TMW62132.1	GAY05073.1	GAX97121.1	Pmyriotylum_g1462	TMW62131.1	Pmyriotylum_g1456	TMW59192.1	PYAR_19798	TMW64703.1	TMW59193.1	PYAR_14870	PYU1_G001976	TMW64705.1	TMW59191.1	PYU1_G001986	KAF1319983.1	GAY05069.1	TMW67760.1
Py_MCL_00637	DISPENSABLE	9	43	4	7	2	2	2	7	8	7	4	0	PYAP_19530	PYAP_19533	TMW54993.1	KAF1333096.1	PYU1_G014401	TMW54974.1	PYAP_24073	TMW54994.1	Pmyriotylum_g20221	KAF1325116.1	TMW54973.1	PYU1_G014526	TMW54991.1	PYU1_G014527	Pmyriotylum_g20220	KAF1325112.1	KAF1325196.1	PYU1_G014519	KAF1325115.1	PYU1_G014516	PYAP_19536	PYIR_25795	TMW54992.1	PG3S_27184	PG3S_27181	Pmyriotylum_g20226	PG3S_07805	PG3S_07808	KAF1325113.1	PYAR_18194	PYAR_18192	PYAP_24074	PYU1_G014528	KAF1325117.1	PYAP_19532	PYU1_G014521
Py_MCL_00638	CORE	10	42	4	4	3	4	4	3	5	4	7	4	PYU1_G005398	KAF1331330.1	PYAR_17354	PYIW_20771	PYU1_G006034	PYIR_20165	KAF1330065.1	PYAP_15649	Pmyriotylum_g15356	TMW63345.1	PYIR_15020	PG3S_02257	PG3S_02247	PG3S_18984	PG3S_18972	GAX93332.1	PYIW_25014	GAX97336.1	PYAP_15651	Pmyriotylum_g15357	PYAR_16147	TMW63344.1	PYU1_G005399	PYIR_15021	PG3S_18983	PG3S_18973	PYAP_15655	Pmyriotylum_g15358	TMW63343.1	PYIW_19515	PYU1_G005402	KAF1330060.1	Pmyriotylum_g21533	PYAP_19255	GAY01244.1	PYAR_14132
Py_MCL_00639	CORE	10	42	5	4	5	3	3	4	4	4	6	4	GAX93031.1	PYAP_19750	TMW66206.1	PYIW_14614	PG3S_06742	PYIR_19055	KAF1329135.1	PYU1_G011265	PG3S_07270	PYAR_23831	GAY02162.1	Pmyriotylum_g9535	PYAR_23580	Pmyriotylum_g9534	PYAP_19756	Pmyriotylum_g9533	TMW66207.1	KAF1329136.1	PYU1_G011264	PG3S_24905	PYIR_14823	PG3S_09623	PYIW_21928	GAY02161.1	Pmyriotylum_g7744	PYIW_21930	KAF1334340.1	PYAP_21058	TMW63010.1	KAF1334339.1	PG3S_09624	PYIR_14814	PYU1_G008774	PG3S_24906	Pmyriotylum_g7743	TMW63009.1
Py_MCL_00640	CORE	10	42	5	3	3	4	4	3	5	5	6	4	PG3S_28995	PG3S_03396	PYIW_16412	PYIR_16321	PYAP_16540	PYU1_G000582	GAX99110.1	Pmyriotylum_g2735	TMW60428.1	PYAR_15303	Pmyriotylum_g2736	TMW60427.1	GAX99111.1	PYIR_16323	PYU1_G000583	KAF1335627.1	PYAP_16542	PG3S_28992	Pmyriotylum_g2740	PYAR_15304	TMW60423.1	PYIW_16414	PYU1_G000586	PG3S_03392	PYIR_16320	TMW60422.1	GAX99116.1	PYIR_16322	KAF1335633.1	PYU1_G000587	PG3S_03391	Pmyriotylum_g2741	KAF1335634.1	PYIW_16415	PYAR_15305	PYAP_16544
Py_MCL_00641	CORE	10	42	3	4	4	4	4	6	4	3	7	3	GAY03478.1	PYAP_14900	Pmyriotylum_g9063	PYAR_15109	TMW68348.1	PYIR_15677	PYU1_G007597	KAF1320407.1	KAF1322634.1	PG3S_00125	PG3S_20518	PYIW_23907	PYAP_21120	PYIR_22337	PYIW_20814	PYAR_25062	PYU1_G014624	Pmyriotylum_g11698	KAF1326505.1	GAX96631.1	PG3S_22961	PG3S_26900	TMW61676.1	PYAR_24204	Pmyriotylum_g18991	TMW55664.1	PG3S_20919	PG3S_20916	PYAP_16281	PYIR_16096	KAF1318060.1	KAF1323951.1	PYAP_14908	PYAR_15113	PYIW_17230	KAF1320406.1
Py_MCL_00642	CORE	10	42	7	3	10	3	3	3	3	2	6	2	PG3S_19361	PYAP_14266	PYAR_18477	Pmyriotylum_g19279	TMW56556.1	PYU1_G004157	PG3S_19362	PG3S_03684	GAY00194.1	KAF1334808.1	GAX97148.1	PYIW_18558	PYIR_24225	Pmyriotylum_g541	PYU1_G013215	Pmyriotylum_g22525	KAF1317241.1	Pmyriotylum_g16762	PYIR_23155	PG3S_17685	PG3S_29976	PYAR_23776	PYAR_21480	PYIW_21460	PYAR_18967	PYAR_26633	PYAP_20877	PYAR_25912	PYAR_25694	PYAR_24074	Pmyriotylum_g6519	PYAP_14274	TMW56557.1	PYIW_18557	PYIR_23501	PYU1_G004158
Py_MCL_00643	CORE	10	42	5	4	3	4	3	4	4	4	8	3	PYU1_G005221	PYAP_13767	Pmyriotylum_g7877	TMW62862.1	GAX92232.1	PYAR_20495	PYIR_13335	PYU1_G013710	PG3S_22715	PG3S_09403	KAF1334240.1	PYIW_18188	PYAR_20876	TMW69850.1	Pmyriotylum_g20046	PYU1_G011743	PYIR_17918	PYAP_23199	PG3S_11348	PG3S_07863	GAY00336.1	PYIW_18882	TMW63123.1	KAF1327775.1	PYAP_24570	Pmyriotylum_g15186	GAX96316.1	PYU1_G014348	Pmyriotylum_g20045	KAF1318514.1	PG3S_27544	PYIR_13385	PYIR_14411	PYIW_21646	Pmyriotylum_g770	PYAP_17265
Py_MCL_00644	CORE	10	42	4	4	4	4	4	4	3	4	6	5	Pmyriotylum_g1121	PYAP_21823	PYAR_25357	KAF1319088.1	PYU1_G006500	PG3S_11505	TMW66963.1	PYIR_21051	PYIW_19292	GAX93965.1	GAX97632.1	PYIW_22508	GAY06811.1	PG3S_11453	PG3S_00317	GAX98364.1	PG3S_25242	PYIR_19220	Pmyriotylum_g8790	PYIW_15179	PYU1_G013588	KAF1319110.1	TMW68535.1	Pmyriotylum_g1122	PYAP_22999	PYAR_21340	PYAR_14252	KAF1320243.1	PYAP_21821	TMW66968.1	KAF1326512.1	PYIR_17623	PYIW_18116	PYIR_22277	PYU1_G009131	GAX97789.1
Py_MCL_00645	CORE	10	42	4	4	4	4	4	3	4	4	8	3	Pmyriotylum_g17057	PYAP_16326	PYAR_21514	GAX92839.1	TMW57121.1	PYAP_16315	TMW57122.1	GAX92838.1	PYIR_13699	PYU1_G005780	PYIW_19579	PG3S_08652	PG3S_18353	PYAR_13859	KAF1331735.1	Pmyriotylum_g17053	KAF1331741.1	PYIR_13709	PYU1_G005785	PG3S_08649	PG3S_18357	PYIW_17895	PYAP_16331	Pmyriotylum_g17054	PYAR_21822	PG3S_18355	PG3S_08650	PYIW_19578	PYIR_13710	PYU1_G005783	TMW65571.1	PG3S_13785	PYU1_G002950	PG3S_05889	Pmyriotylum_g4763	PYAP_19986
Py_MCL_00646	CORE	10	42	4	4	7	2	2	3	3	8	5	4	PYAP_13991	TMW63319.1	KAF1330083.1	PYU1_G005429	PYIW_15827	PYIR_16111	PG3S_28127	PG3S_02281	PYAP_21784	PG3S_18941	Pmyriotylum_g15387	GAY04178.1	GAX99447.1	PYAR_17524	TMW56660.1	Pmyriotylum_g19170	GAX97333.1	GAY06541.1	PG3S_04573	TMW56656.1	PYU1_G002137	PYIW_25980	KAF1325781.1	PYAR_17636	PYAR_21378	PYIR_20426	PYAR_17632	PG3S_24430	TMW56658.1	PYU1_G002138	PYAR_17522	KAF1325831.1	PYAP_23798	PYAR_17520	TMW57263.1	PYAR_17638
Py_MCL_00647	CORE	10	42	4	4	4	4	3	4	4	3	7	5	PYAP_17457	PYIR_14960	GAY01823.1	TMW60893.1	Pmyriotylum_g22546	PYU1_G001101	PYAP_19009	Pmyriotylum_g2199	PYIR_16246	PG3S_26387	TMW65873.1	KAF1317758.1	PG3S_02855	PG3S_23338	PYU1_G010306	PG3S_22399	KAF1317769.1	KAF1334082.1	PYIW_13913	PYIW_15270	PYAR_15449	PYAR_22969	GAY00320.1	GAY05437.1	PYAP_17455	Pmyriotylum_g2200	PYAR_24102	TMW60892.1	GAY01824.1	PYU1_G001100	KAF1317753.1	PYIR_14962	PG3S_26388	PG3S_02856	PYAP_22269	GAY01815.1
Py_MCL_00648	CORE	10	42	5	4	2	4	8	6	4	2	5	2	PYIW_26169	Pmyriotylum_g22586	KAF1315584.1	KAF1319784.1	PYAP_17014	PG3S_25805	PG3S_12130	PYAR_26011	GAX98030.1	PYAP_17640	Pmyriotylum_g528	PYAP_17641	PYIW_20293	PG3S_12127	PG3S_25802	PYAP_17642	Pmyriotylum_g527	PG3S_25806	GAX98031.1	PYAR_23709	KAF1325464.1	Pmyriotylum_g526	Pmyriotylum_g525	PYIR_24110	PYU1_G003159	PYU1_G003157	PYU1_G003158	KAF1325463.1	PYIR_24111	PYU1_G006772	TMW61012.1	KAF1325465.1	PYIR_26587	TMW61011.1	KAF1325466.1	PYIW_28045
Py_MCL_00649	CORE	10	42	4	5	4	4	3	2	4	4	9	3	PYAP_14679	Pmyriotylum_g22036	PYAR_15524	GAY02364.1	PYIR_16927	TMW59476.1	PYU1_G001219	PG3S_05519	PYIW_26448	PG3S_01714	KAF1314350.1	PYAR_23657	PYIW_18025	PYIR_24947	PG3S_16362	TMW59142.1	PG3S_06486	PG3S_06471	PYU1_G009612	Pmyriotylum_g17909	GAX93288.1	PYAP_19498	PG3S_16341	PYAR_19279	Pmyriotylum_g10297	PYAP_18948	PG3S_15717	PG3S_28669	PYIR_15124	TMW57464.1	PYIW_19184	GAY04187.1	PYU1_G009498	PG3S_06469	PYAP_18944	PYAR_18377
Py_MCL_00650	CORE	10	41	4	5	4	4	2	3	3	4	10	2	TMW57128.1	PG3S_18361	PYAR_13855	PG3S_08643	PYIR_13697	PYAP_15346	Pmyriotylum_g17061	PYAP_14035	Pmyriotylum_g17288	GAX94647.1	PG3S_21529	PG3S_08430	PYIR_20398	KAF1336724.1	PYU1_G005583	PYAP_16332	TMW57125.1	GAX92834.1	Pmyriotylum_g17059	PYAR_16290	PYIW_18807	PYIR_13716	PG3S_08645	PG3S_18363	PYU1_G005778	KAF1331737.1	TMW57127.1	PYAR_15055	Pmyriotylum_g13068	TMW59984.1	PYAP_21727	PYU1_G010968	PYIW_15292	PG3S_22912	PG3S_22910	PG3S_23996
Py_MCL_00651	CORE	10	41	4	3	3	3	3	6	3	3	8	5	GAX92700.1	PYAP_14064	Pmyriotylum_g1573	PYAR_24791	TMW58698.1	PG3S_30109	PYU1_G013488	KAF1330367.1	PYIW_24605	GAY03547.1	PG3S_27275	PYIR_23699	PG3S_13447	PG3S_09754	KAF1318167.1	KAF1313772.1	PYU1_G012535	PYIR_15781	PYAP_16013	PYIW_16786	GAX95749.1	TMW62376.1	Pmyriotylum_g13811	PYAR_22263	PG3S_22272	PG3S_26017	TMW58512.1	KAF1330429.1	Pmyriotylum_g1755	PYIR_23400	PYAR_16090	GAX92707.1	PYAP_17490	PYIW_15552	PYU1_G013343	PG3S_09755
Py_MCL_00653	CORE	10	41	4	4	4	4	4	3	4	4	6	4	PYAP_13499	TMW62113.1	PYAR_17835	PYU1_G011470	PYIR_17315	PYIW_18076	GAY03775.1	GAY05313.1	PG3S_22531	PG3S_09939	Pmyriotylum_g22083	PYAP_21855	PYAR_18571	TMW59425.1	PYIR_15460	PG3S_14117	PG3S_01783	PYU1_G009137	PYIW_26078	KAF1326518.1	Pmyriotylum_g14080	GAX97772.1	PG3S_01785	PYAP_21856	GAX97787.1	PYU1_G009139	PG3S_14134	PYAR_18570	TMW59428.1	PYIR_15463	PYIW_20961	PYAP_21852	Pmyriotylum_g22084	PYAR_18572	TMW59424.1	PYU1_G009136
Py_MCL_00654	CORE	10	41	3	4	3	4	4	4	4	4	9	2	PYAP_13661	Pmyriotylum_g19125	PYAR_16919	TMW56673.1	PYIW_20241	PYIR_15793	PG3S_28629	PYU1_G003940	KAF1328351.1	PG3S_26329	PYAP_22343	GAY03310.1	PG3S_26152	PG3S_09462	PYIW_24105	PYIR_20976	TMW62909.1	Pmyriotylum_g7845	PYAR_14045	PYU1_G008636	KAF1334455.1	PG3S_28082	PYAR_15945	PYAP_18673	PYAP_15861	PG3S_30311	PG3S_29100	PYU1_G005977	Pmyriotylum_g1813	PYIR_19577	PYIW_16211	PYIR_15176	PG3S_10049	PG3S_22245	TMW58478.1	KAF1331693.1
Py_MCL_00655	CORE	10	41	4	4	4	3	3	5	4	2	9	3	PYAP_15008	PYIW_21868	Pmyriotylum_g9620	GAX98069.1	PYAR_17064	TMW66109.1	PYIR_14053	PG3S_07197	KAF1324084.1	PYU1_G010616	PYIW_19955	PG3S_06815	GAY06673.1	KAF1318609.1	KAF1316248.1	PYIR_21693	PG3S_12683	PYIR_24588	PYAR_19291	PYU1_G006840	PG3S_13132	PG3S_11930	PG3S_13127	PYAP_23478	KAF1314539.1	PYU1_G007423	TMW63930.1	GAY02581.1	PYIW_21901	PYAP_15018	Pmyriotylum_g2583	Pmyriotylum_g4793	PG3S_28188	PG3S_30904	PYAR_26463	Pmyriotylum_g11648
Py_MCL_00656	CORE	10	41	5	3	3	4	2	4	4	2	12	2	PYAP_13721	PYAR_15093	Pmyriotylum_g8076	Pmyriotylum_g6936	PYAP_16851	GAX92279.1	TMW62817.1	Pmyriotylum_g6937	KAF1334285.1	PYU1_G013677	PYIR_19141	PYU1_G002774	PG3S_04434	KAF1324819.1	PYAP_14518	PYAR_17087	Pmyriotylum_g6938	PG3S_23107	PG3S_09284	PG3S_22768	PYIR_24648	PG3S_24747	PG3S_17694	PG3S_09361	PG3S_21258	PG3S_02690	PYIW_23668	PYU1_G014876	KAF1325609.1	PYIR_21308	PYAR_14604	PG3S_23096	PG3S_23097	PG3S_22769	PYIR_19144	KAF1334286.1
Py_MCL_00657	CORE	10	41	3	2	5	3	4	3	5	3	8	5	PYAP_15190	PYAP_21585	PYAR_16425	TMW63213.1	PYAR_18670	Pmyriotylum_g15493	PYIW_18431	PG3S_12639	TMW65696.1	PYU1_G005540	PYIR_23222	PG3S_28242	PYU1_G006785	KAF1319778.1	KAF1330090.1	PG3S_02392	PG3S_27454	PG3S_26832	PG3S_27462	PG3S_02484	PG3S_02492	TMW63560.1	KAF1318682.1	GAY03915.1	PYIW_16500	GAY03914.1	PYIR_19027	PYIW_18833	PYU1_G003449	PYIR_22414	PYAR_13500	Pmyriotylum_g4829	PYU1_G003468	GAY05036.1	GAX94006.1	PYIW_25941
Py_MCL_00658	CORE	10	41	4	4	4	3	4	4	4	4	7	3	PG3S_08037	TMW69587.1	PYU1_G011898	KAF1336469.1	PG3S_11188	PYAP_16065	Pmyriotylum_g2886	GAY00886.1	TMW69384.1	PYIW_17724	KAF1333135.1	PG3S_12738	PG3S_25481	PYU1_G007968	PYAR_26600	Pmyriotylum_g3139	PYIW_18859	PYU1_G011899	PYAR_20131	PYIR_22747	PYAP_24446	TMW69588.1	KAF1336470.1	GAY02850.1	PG3S_08036	PYAR_26239	PYAP_20046	PG3S_11051	PG3S_08178	Pmyriotylum_g3111	TMW69486.1	GAY02774.1	PYIR_23613	PYIW_25135	PYU1_G013191	PYAP_24445
Py_MCL_00659	CORE	10	41	3	5	3	5	4	3	4	3	8	3	PYAP_14718	PYAR_13362	Pmyriotylum_g3436	TMW64794.1	GAX94550.1	PYU1_G008598	PYIR_20370	KAF1328878.1	KAF1322249.1	PYIW_19700	PG3S_23205	PG3S_04512	PYAP_14722	PYAR_13365	PG3S_23207	PG3S_04514	PYIW_19702	PYIR_20371	PYU1_G008596	TMW64793.1	GAX94552.1	Pmyriotylum_g3437	GAX94551.1	PYAP_14725	PG3S_23206	PYAP_14726	PYAR_13366	PYU1_G008597	PG3S_04513	PYIW_19705	PYIR_20373	PYAP_22212	TMW55825.1	Pmyriotylum_g4940	PG3S_14441	PG3S_29600
Py_MCL_00660	CORE	10	41	5	2	5	3	9	3	3	3	6	2	PYAP_14768	Pmyriotylum_g17253	TMW57273.1	PYAR_15431	PYIR_21153	PYU1_G005621	KAF1336484.1	PYIW_23248	PG3S_21463	PG3S_08502	Pmyriotylum_g16031	Pmyriotylum_g16032	PYU1_G005588	TMW57305.1	KAF1336509.1	PG3S_21518	PG3S_08442	Pmyriotylum_g17268	PYAP_25125	PYAR_20892	GAX94638.1	PYIW_19726	TMW60190.1	PYIW_21945	PG3S_18090	PYIR_21279	PG3S_04772	PYAR_15801	Pmyriotylum_g12701	KAF1329831.1	PYU1_G001930	PYIW_23339	PYIR_23752	GAY03836.1	PYAR_24632	PYIW_23140
Py_MCL_00661	CORE	10	41	4	4	3	3	4	4	4	4	7	4	PG3S_21760	PYAR_22755	TMW66494.1	Pmyriotylum_g12177	GAX99260.1	PYU1_G010165	PYIW_14992	PG3S_19980	PYIR_21012	KAF1315996.1	PYAP_21475	Pmyriotylum_g5805	PYAR_21967	TMW65115.1	GAX94406.1	PYU1_G008355	PG3S_04286	PG3S_09116	PYIW_23018	PYIR_17083	KAF1328624.1	KAF1330170.1	PYU1_G005559	PYIW_25020	PG3S_26805	PG3S_02416	Pmyriotylum_g15514	PYIR_15768	PYAP_23152	TMW63199.1	PYAR_20569	GAY04952.1	GAX99261.1	PG3S_21761	PYIW_14308	Pmyriotylum_g12178
Py_MCL_00662	CORE	10	41	4	4	4	3	4	4	4	4	7	3	PYU1_G000821	KAF1335463.1	PG3S_03136	PG3S_28375	Pmyriotylum_g2473	PYIR_16767	PYAR_15711	TMW60665.1	GAY03057.1	PYIW_23438	GAX99649.1	PYAP_18135	PYAP_17563	GAX98455.1	PYIR_21184	PG3S_12246	Pmyriotylum_g472	TMW61067.1	PYAR_15405	Pmyriotylum_g471	TMW61068.1	PYAR_15404	PYU1_G003084	KAF1325387.1	KAF1325486.1	PYU1_G003086	PG3S_15321	PG3S_15322	TMW60658.1	PYU1_G000819	Pmyriotylum_g2475	PYIW_27420	PYIR_21443	KAF1335590.1	PG3S_03134	PG3S_28379
Py_MCL_00663	CORE	10	41	4	4	3	3	4	4	4	4	8	3	PYAP_15724	Pmyriotylum_g21996	TMW59567.1	PYAR_16374	GAX97944.1	PYU1_G001251	KAF1320877.1	PG3S_01656	PG3S_05460	PYIW_19320	PYIR_20600	PYAP_19657	PYIW_18105	Pmyriotylum_g17172	TMW57234.1	KAF1331487.1	PG3S_18443	PG3S_08564	PYU1_G005710	PYIR_14156	GAX92734.1	PYAP_15725	Pmyriotylum_g21995	TMW59568.1	GAX97945.1	KAF1320903.1	PG3S_01660	PYIW_19319	PG3S_05464	PYU1_G001250	PYIR_20597	PYAP_19656	PYAR_19385	TMW57233.1	PYU1_G005709	KAF1331484.1
Py_MCL_00664	CORE	10	41	4	1	2	5	5	4	4	4	10	2	PG3S_28277	PYAP_19049	PG3S_28307	PYAR_23048	Pmyriotylum_g219	Pmyriotylum_g142	GAX92569.1	Pmyriotylum_g141	TMW63755.1	PYU1_G013904	PYU1_G013902	PG3S_15440	PG3S_12356	KAF1332571.1	KAF1332569.1	TMW63753.1	TMW63754.1	PG3S_15484	PG3S_28295	PYU1_G013903	PYIR_16516	PG3S_28296	PYIW_14037	PG3S_15497	PYIR_24843	PG3S_15486	PYIW_14045	KAF1332570.1	Pmyriotylum_g157	TMW63751.1	PYAR_17171	GAX92571.1	KAF1332567.1	PYU1_G013900	PYIW_14042	PYIR_16503
Py_MCL_00665	CORE	10	41	5	4	5	4	4	5	4	3	6	1	PYAP_17372	Pmyriotylum_g15238	PYAR_14413	Pmyriotylum_g15240	TMW63454.1	GAX93414.1	KAF1324623.1	PYU1_G005267	PYIW_19645	PYIR_14348	TMW56256.1	PYU1_G004727	KAF1317033.1	Pmyriotylum_g5530	KAF1330938.1	PYU1_G001598	KAF1321490.1	PYIR_14426	Pmyriotylum_g5520	PG3S_26537	PG3S_16871	PG3S_08718	PYAP_23248	PG3S_18288	PYIR_22563	PYIW_24868	PYIW_25816	PYAR_13950	PYAP_17376	Pmyriotylum_g15241	TMW63453.1	PYAR_14417	PYU1_G005268	KAF1324612.1	PYIR_14352	PG3S_19108
Py_MCL_00666	CORE	10	41	4	4	3	4	3	3	4	4	8	4	PYAP_19649	Pmyriotylum_g17183	GAX92725.1	TMW57244.1	PG3S_18425	PG3S_08582	KAF1331662.1	PYIR_14152	PYAR_16734	PYIW_25721	PYAP_24364	PYIR_17311	Pmyriotylum_g14090	TMW62107.1	GAY05318.1	KAF1329632.1	GAY03770.1	PYU1_G011476	PG3S_22535	PG3S_09935	PYIW_23368	PYAR_18602	PYAP_19650	TMW57245.1	Pmyriotylum_g17184	PG3S_08583	PYIR_14158	GAX92724.1	PG3S_18426	PYU1_G005721	PYAP_19659	Pmyriotylum_g17182	TMW57243.1	PYAR_16733	PYIR_14130	KAF1331667.1
Py_MCL_00667	CORE	10	41	7	4	4	2	2	6	3	4	5	4	PYAP_19771	Pmyriotylum_g11801	PYAR_19295	Pmyriotylum_g11803	PYAR_19297	Pmyriotylum_g11802	Pmyriotylum_g11795	PYAR_22158	PYAP_23132	PYAP_19779	GAX93436.1	TMW61782.1	KAF1316272.1	KAF1318942.1	PYU1_G013857	KAF1318943.1	PG3S_26655	KAF1316282.1	PYIR_24357	PYIR_22203	PYU1_G013856	PG3S_23803	GAX93437.1	PYIW_18264	KAF1318947.1	TMW61781.1	KAF1316283.1	Pmyriotylum_g11799	PYU1_G013862	TMW61783.1	TMW61784.1	PYAP_23135	Pmyriotylum_g11797	PG3S_23827	Pmyriotylum_g11798	PYAR_24677
Py_MCL_00652	DISPENSABLE	8	41	1	8	7	11	7	0	5	1	0	1	PYAP_13320	PYAR_18356	PYIW_21758	PYIR_16745	PYIW_16869	PYIW_26568	PYIR_15850	PYU1_G013926	PYAP_17331	PYAP_19735	PYIR_16751	PYIR_24388	PYIW_16871	PYAP_22234	PYAR_19933	PYAP_17328	PYIR_19705	PYAR_14492	PYIW_22143	PYAR_19805	PYAP_19243	PYIR_15854	PYIR_15853	PYIW_19169	PYAP_19912	PYU1_G013930	PYIR_24126	PYAR_14587	PYIW_17147	PYAR_22185	PYU1_G005717	PYIR_15852	PYU1_G001539	PYAP_19244	PYIR_19707	Pmyriotylum_g7553
Py_MCL_00668	DISPENSABLE	7	41	2	8	11	0	5	1	5	0	0	9	KAF1314928.1	PYAP_20732	Pmyriotylum_g10477	Pmyriotylum_g579	GAY05562.1	PYIW_24532	PYAR_20786	GAX95684.1	PYAR_25067	PYAR_25817	PYU1_G014981	GAY03752.1	PYIW_23866	PYU1_G009963	PYAR_18218	PYAR_21901	GAY00786.1	PYAR_20787	PYAP_25371	PYAP_23900	PYAR_26598	PYAR_26551	PYIW_23867	GAX93330.1	PYU1_G011252	PYAR_20788	PYU1_G012373	GAY05561.1	PYIW_27424	GAY05564.1	PYAP_24457	PYAP_24458	PYU1_G005784	PYAP_24695	GAY00787.1	PYIW_28148
Py_MCL_00669	CORE	10	40	4	4	3	4	4	3	4	4	6	4	PYAP_13145	TMW66365.1	Pmyriotylum_g12384	PYAR_18511	PYU1_G013979	PG3S_07454	PG3S_29353	PG3S_06548	KAF1329073.1	PYIW_15984	GAY00527.1	PYIR_17785	PYAP_19724	Pmyriotylum_g16360	PYU1_G000157	PG3S_10369	PG3S_10365	GAX99496.1	TMW67821.1	PYIR_15987	Pmyriotylum_g16361	PYU1_G000158	TMW67820.1	PYAP_19725	PYIW_24425	PYAR_14742	GAY00171.1	PYIR_15988	PYIW_24426	PYU1_G003708	KAF1323569.1	KAF1319673.1	PG3S_15949	PYIR_24486	GAY00212.1	TMW61518.1
Py_MCL_00670	CORE	10	40	5	2	2	5	3	5	3	3	10	2	PYAP_13160	TMW66392.1	Pmyriotylum_g12324	PYIW_14025	PYU1_G010045	PG3S_21648	PG3S_20082	GAX95997.1	Pmyriotylum_g12325	KAF1328376.1	PG3S_12755	PG3S_12754	PG3S_25464	KAF1313725.1	PYAR_13955	PYIW_14321	TMW60391.1	PYIR_13424	PG3S_05006	Pmyriotylum_g12509	GAX99330.1	PG3S_28975	PYAP_18082	PYIW_14546	KAF1330316.1	KAF1329696.1	PYAR_15036	PG3S_25478	PG3S_25465	PYU1_G001702	KAF1326672.1	PYIR_26461	PYIR_17651	PYIR_17336	PG3S_05007	Pmyriotylum_g12508
Py_MCL_00671	CORE	10	40	8	3	6	3	3	2	3	4	6	2	PYAP_13216	Pmyriotylum_g9786	PYAR_14750	TMW65909.1	GAX98531.1	PYU1_G010274	PG3S_22354	PG3S_23379	PYIR_13924	PYIW_17882	KAF1334307.1	PYAR_13410	TMW65331.1	Pmyriotylum_g4380	PYAP_17953	PG3S_05637	PG3S_14022	KAF1324707.1	PYU1_G002710	PYIW_15144	GAY02463.1	PYIR_21276	Pmyriotylum_g51	PYAP_17012	PYIW_15214	PYIR_13914	PG3S_23372	PYAR_24739	PG3S_22361	TMW65895.1	Pmyriotylum_g22580	PYU1_G010273	PYAR_26151	PYAR_26869	PYAR_18742	Pmyriotylum_g14518
Py_MCL_00673	CORE	10	40	3	4	3	3	3	4	4	3	6	7	PYAP_13301	Pmyriotylum_g19308	TMW56517.1	GAY01943.1	PG3S_03741	PG3S_19405	KAF1334794.1	PYU1_G004118	PYIR_20916	PYIW_17058	PYAR_17573	PYAP_22206	Pmyriotylum_g1200	PYIR_24778	TMW66879.1	PYIW_24828	PYU1_G006469	PG3S_11469	KAF1315160.1	PYAR_17157	GAX93948.1	PYU1_G001718	KAF1329783.1	KAF1330326.1	PG3S_28960	PG3S_04989	PYIR_13426	PYAP_18081	Pmyriotylum_g12524	PG3S_05010	TMW60367.1	PYIW_21925	GAX99367.1	PYAR_16005	GAY04400.1	GAY06083.1
Py_MCL_00674	CORE	10	40	4	3	4	3	2	8	4	3	7	2	PYAR_19707	KAF1322720.1	GAY05228.1	GAY04390.1	PYAP_20764	Pmyriotylum_g9018	PYAR_22506	PYIR_20732	PG3S_00160	TMW68393.1	PG3S_20564	PYIW_19780	PYU1_G007613	KAF1320345.1	KAF1322641.1	KAF1320344.1	PYAP_20765	PYIW_19782	PG3S_20563	Pmyriotylum_g9019	PYIR_20733	TMW68392.1	PYAR_22505	PYU1_G007612	PG3S_00159	KAF1322639.1	KAF1320363.1	Pmyriotylum_g9020	PYAR_19705	KAF1320408.1	PG3S_00158	KAF1322635.1	TMW68391.1	PYU1_G007598	PYAP_20767	Pmyriotylum_g9021
Py_MCL_00675	CORE	10	40	5	3	5	3	4	1	3	4	8	4	PYAP_13421	PYAR_19360	GAX97357.1	PYIW_13984	PYU1_G003912	PG3S_03936	TMW56623.1	PG3S_26296	Pmyriotylum_g19205	PYAP_16986	Pmyriotylum_g1075	PYAR_16497	TMW67010.1	PYIR_20783	KAF1321597.1	GAX97356.1	PG3S_11647	PG3S_11655	PG3S_11659	PG3S_11649	PYIW_23844	PYIW_23843	PYAR_15525	Pmyriotylum_g7202	PYIR_20780	GAY07015.1	PYIR_15606	PYIW_14145	TMW56688.1	PG3S_29027	PG3S_28598	Pmyriotylum_g19161	PYAP_20489	PYU1_G014562	GAX93135.1	PYAR_17635
Py_MCL_00676	CORE	10	40	4	5	4	3	3	5	4	4	6	2	PYAR_13729	PYAP_15965	TMW64264.1	PYIR_22098	PYU1_G012079	Pmyriotylum_g19596	GAX95362.1	PYIW_19582	PG3S_17510	PG3S_30611	KAF1314958.1	Pmyriotylum_g13416	TMW58168.1	KAF1323672.1	PYU1_G000213	PYIR_23116	PYU1_G012298	PYAR_21547	PG3S_29805	KAF1325643.1	PG3S_09991	Pmyriotylum_g19597	TMW64265.1	PYU1_G012080	KAF1318464.1	KAF1327190.1	PYIW_20535	PYIW_17644	TMW68020.1	PYIR_17705	Pmyriotylum_g16440	PYAP_19345	PG3S_10304	PYAR_15594	PYAP_23177	PYAP_18051
Py_MCL_00677	CORE	10	40	3	4	3	4	5	2	4	4	7	4	PYAP_13764	TMW62863.1	Pmyriotylum_g7878	PYAR_20497	PYIR_13358	PYU1_G013711	PG3S_09402	PG3S_22716	GAX92231.1	PG3S_28373	PYU1_G000823	PG3S_03138	PYIR_16770	PYAR_15714	Pmyriotylum_g2471	TMW60668.1	KAF1335461.1	PYIW_17872	PYAP_18137	GAX99651.1	PYIW_25278	PYIW_18182	GAY03060.1	PYAP_18136	TMW60670.1	PYAR_15712	PYU1_G000825	KAF1335460.1	PYIR_16766	PYIW_15190	PG3S_03124	PG3S_28393	Pmyriotylum_g2470	GAY03061.1	PYAP_18140	PYU1_G000824
Py_MCL_00678	CORE	10	40	3	4	4	3	5	4	3	3	7	4	PYAP_14077	Pmyriotylum_g1574	GAY03548.1	TMW58699.1	PYIW_20774	PYIR_22225	PYU1_G013481	PG3S_27268	PG3S_30115	KAF1330487.1	KAF1315959.1	TMW67052.1	PYU1_G006338	PG3S_11695	PYIR_23100	PYAR_20428	PYAP_20431	Pmyriotylum_g1028	GAX95040.1	PYIW_25003	KAF1330488.1	PYAP_15366	PYU1_G009036	TMW67459.1	Pmyriotylum_g6323	PYAR_21285	KAF1329293.1	PYIW_16225	PYIR_15649	GAX98640.1	PYAP_14078	PG3S_25702	PG3S_25698	PG3S_10611	PG3S_10607	PYIW_19903
Py_MCL_00679	CORE	10	40	4	4	3	3	1	2	5	5	9	4	PYAP_18924	PYAP_17032	PYAR_13112	PYIR_23414	PG3S_13669	TMW66767.1	PG3S_14411	PYU1_G012976	GAX96539.1	KAF1323109.1	PYIW_15470	GAY01556.1	TMW67755.1	PYAP_17353	PYU1_G000024	PYIR_21207	PG3S_10509	Pmyriotylum_g16262	PYAP_17038	Pmyriotylum_g4142	TMW66766.1	GAX96538.1	PYU1_G012977	PG3S_14412	PG3S_13668	PYAR_18395	Pmyriotylum_g4148	GAX96529.1	TMW66761.1	PYAR_24116	PYIR_23415	KAF1323120.1	PYU1_G012975	PG3S_13667	PG3S_14413	PG3S_19079
Py_MCL_00680	CORE	10	40	4	3	3	4	5	4	4	3	6	4	PYAP_14641	PYAR_23897	GAY00745.1	PYU1_G002350	GAX97511.1	TMW64744.1	Pmyriotylum_g21230	KAF1336021.1	PG3S_00927	PG3S_21943	PYIW_25565	PYIR_14727	TMW62564.1	PYIR_20711	PYIW_15778	PYAP_16848	KAF1331288.1	PYU1_G006089	PYAR_14137	Pmyriotylum_g6961	Pmyriotylum_g15235	PG3S_02109	PG3S_19113	PYU1_G005263	PYIR_14358	KAF1324627.1	PYIW_15685	PYU1_G013807	GAX94163.1	TMW61246.1	PG3S_16994	PYIR_20751	PG3S_15043	PYAR_19405	PYAP_24086	Pmyriotylum_g17624
Py_MCL_00681	CORE	10	40	2	3	4	3	2	8	4	3	4	7	PYIW_23156	PYAR_25054	PG3S_16002	PYIR_19699	PYAP_17625	PYAR_22342	Pmyriotylum_g446	TMW61049.1	GAX98476.1	GAX98475.1	PYIR_20469	PYU1_G003130	KAF1325431.1	PG3S_30237	PG3S_12170	PYIW_20981	PYAP_17629	TMW61050.1	GAX98477.1	PYU1_G003752	KAF1318779.1	KAF1323551.1	KAF1314638.1	PYAR_22343	KAF1318809.1	PYAP_22892	PYAR_25589	TMW61565.1	Pmyriotylum_g13624	PYIR_19700	PG3S_15990	GAX99446.1	KAF1318777.1	KAF1314652.1	GAX99744.1	KAF1323552.1
Py_MCL_00682	CORE	10	40	5	2	2	3	5	1	4	4	7	7	PYAP_15993	TMW65135.1	Pmyriotylum_g5829	PYAR_17893	PYIW_16016	PYU1_G010729	PG3S_08941	GAX94424.1	PG3S_04110	PYIW_16009	PYU1_G010730	PYIR_18923	PG3S_08942	PG3S_04111	TMW65133.1	GAX94423.1	Pmyriotylum_g5828	Pmyriotylum_g5827	PYIR_18930	GAY01538.1	GAX96794.1	Pmyriotylum_g7745	GAY06151.1	GAY02171.1	TMW63646.1	PYU1_G008764	Pmyriotylum_g123	TMW63007.1	PYAR_22165	PYIW_23066	PG3S_21300	PG3S_02643	PYIR_14579	PG3S_09631	GAX92088.1	PYU1_G003268
Py_MCL_00684	CORE	10	40	3	3	3	4	3	2	6	3	9	4	KAF1325976.1	PYAP_23489	Pmyriotylum_g8177	PYAR_20811	GAY02493.1	GAX97100.1	PG3S_27338	PYIR_22813	TMW58787.1	PG3S_16243	PYU1_G009736	PYIW_15670	PYU1_G009737	PYIR_22812	PYU1_G009728	PYU1_G009733	PYIR_22244	TMW58788.1	PYAP_24493	PYU1_G009734	PG3S_16236	PG3S_27335	PYIW_28028	PYAR_22206	PG3S_16245	PG3S_16234	PYU1_G009740	PYAR_22205	GAY02494.1	GAX97099.1	PG3S_01801	KAF1325963.1	PYAP_24494	Pmyriotylum_g8178	PG3S_16264	PYIW_22845
Py_MCL_00685	CORE	10	40	4	3	3	4	3	3	4	3	11	2	PYAP_18215	TMW58547.1	PYAR_21173	PYIR_16484	PG3S_25993	PYU1_G013379	PG3S_22297	KAF1330398.1	Pmyriotylum_g1702	PYIW_13115	PG3S_02979	PG3S_14893	PG3S_14884	GAX95225.1	PYU1_G013953	Pmyriotylum_g2319	PYAP_19103	PG3S_25762	KAF1325403.1	PYAP_19108	PG3S_25566	PYIR_18121	PYU1_G000980	KAF1320499.1	PG3S_12086	Pmyriotylum_g2320	PG3S_12091	PYIW_16324	TMW60794.1	PYU1_G000981	TMW60795.1	PYAR_14108	Pmyriotylum_g2318	PYIR_18122	PYIR_24030	PYAR_14107
Py_MCL_00686	CORE	10	40	11	3	5	2	1	2	2	9	4	1	PYAP_22869	Pmyriotylum_g17473	GAX94218.1	PYAR_14864	Pmyriotylum_g17466	PYAP_22872	TMW61309.1	PYIW_25449	PYU1_G013742	PG3S_16998	KAF1336850.1	PG3S_15036	PYIR_13646	Pmyriotylum_g17467	Pmyriotylum_g17470	Pmyriotylum_g17469	Pmyriotylum_g17468	TMW63829.1	PYAR_17121	Pmyriotylum_g17472	TMW63831.1	TMW63830.1	PYAP_19816	Pmyriotylum_g17465	KAF1336859.1	PYIR_22402	PYU1_G013741	PG3S_16999	PG3S_15035	PYAR_14861	Pmyriotylum_g17809	TMW63833.1	TMW60938.1	PYAR_17116	TMW63832.1	PYAR_17117
Py_MCL_00683	DISPENSABLE	7	40	3	4	16	4	1	0	0	3	0	9	PYAR_17336	PYAP_18626	PYAR_22957	PYAR_17332	PYAR_21439	GAX99267.1	PYAP_18632	PYAR_18021	PYAR_22817	PYAR_24092	GAY04365.1	GAX99266.1	GAX99271.1	PYAR_21438	PYIR_25374	GAY04364.1	GAY05136.1	Pmyriotylum_g17131	PYAP_18627	Pmyriotylum_g17129	PYAR_26386	TMW59301.1	PYAR_25204	PYIR_25373	Pmyriotylum_g17130	GAX99269.1	PYAR_17335	PYAR_24804	PYIW_17817	PYAR_17330	PYAR_17331	PYIR_26043	PYIR_25535	PYAP_18633	TMW59737.1	TMW59738.1
Py_MCL_00672	UNIQUE	1	40	0	0	0	0	0	0	0	0	40	0	PG3S_03745	PG3S_22901	PG3S_07887	PG3S_22856	PG3S_02427	PG3S_24622	PG3S_09098	PG3S_04993	PG3S_06678	PG3S_06675	PG3S_00600	PG3S_30758	PG3S_15307	PG3S_10410	PG3S_29113	PG3S_02494	PG3S_03567	PG3S_18347	PG3S_10391	PG3S_26718	PG3S_24030	PG3S_06477	PG3S_02531	PG3S_20163	PG3S_29502	PG3S_20752	PG3S_27439	PG3S_26377	PG3S_14579	PG3S_06134	PG3S_00487	PG3S_00630	PG3S_17567	PG3S_28836	PG3S_22835	PG3S_03339
Py_MCL_00687	CORE	10	39	4	3	3	3	3	2	3	5	10	3	GAX97372.1	PYAR_17499	PYAP_13435	Pmyriotylum_g19221	TMW56612.1	PYIR_22263	PYU1_G003897	PYIW_13987	PG3S_03925	PG3S_03921	PG3S_26285	PG3S_26282	KAF1328366.1	Pmyriotylum_g7443	PG3S_16134	PYAP_17129	GAX95505.1	PYAR_16178	Pmyriotylum_g19859	PG3S_11280	PG3S_11278	PG3S_07946	PYU1_G003867	TMW69677.1	PYIR_20505	PYIW_16256	PYAP_20223	PYU1_G011814	PG3S_10059	PG3S_22233	TMW61429.1	KAF1327795.1	PYIW_13347	PYIR_21594	TMW61428.1	GAX98006.1
Py_MCL_00688	CORE	10	39	3	4	3	4	3	4	3	3	7	5	PYU1_G005591	PYIR_18893	PYIW_19727	PG3S_21511	PYAP_19400	GAX94636.1	PYAR_19026	GAY04903.1	GAY04908.1	GAX94634.1	PG3S_08446	KAF1336502.1	TMW57300.1	PYAP_19347	Pmyriotylum_g16470	PYAR_18620	TMW68071.1	KAF1323697.1	PYU1_G000251	PG3S_10254	PG3S_10285	PG3S_10279	GAX96819.1	PYIR_23172	PYIR_26412	PYIW_24196	TMW57298.1	Pmyriotylum_g17279	KAF1336504.1	PYU1_G005593	PYIR_18892	PG3S_21509	PYAR_19027	PG3S_08447	PYAP_19401	PYIW_25979
Py_MCL_00689	CORE	10	39	8	3	3	3	3	3	3	3	7	3	Pmyriotylum_g15316	KAF1334156.1	PYAP_19002	PYIW_13147	PYAR_18245	PYAP_13601	PYIW_13907	PYIR_18764	PG3S_23348	PG3S_22383	PYIR_16237	PYAR_21345	TMW63376.1	PYU1_G005364	GAX93360.1	KAF1330144.1	PG3S_02209	PG3S_19026	TMW65871.1	Pmyriotylum_g20743	Pmyriotylum_g20739	Pmyriotylum_g22543	GAY00318.1	TMW56574.1	GAX97131.1	PYAR_21162	PYAP_14281	PYU1_G010303	KAF1328339.1	PYU1_G003966	PYIR_15898	PYIW_23341	Pmyriotylum_g19261	PG3S_26249	PG3S_03891	Pmyriotylum_g20740
Py_MCL_00690	CORE	10	39	3	4	3	4	3	3	3	4	7	5	PG3S_29577	PG3S_28814	GAX99070.1	PYIR_17500	PYIW_18671	PYIR_14000	PG3S_24703	TMW55764.1	PYU1_G014076	PYAR_13468	Pmyriotylum_g8718	PG3S_14129	PG3S_01790	PYAP_23267	GAX92618.1	TMW58416.1	GAY06573.1	PYIR_15453	PYIW_20838	Pmyriotylum_g1875	PYU1_G009142	GAX97782.1	Pmyriotylum_g22091	PYIW_14486	PYAR_17564	PG3S_28966	PG3S_04997	TMW59417.1	PYAP_22765	PYAR_19599	PYAP_18092	PYU1_G014266	GAX99339.1	TMW60373.1	KAF1329788.1	PYIR_13450
Py_MCL_00691	CORE	10	39	2	4	1	4	5	9	4	2	5	3	PG3S_01005	PYAP_15232	PYAP_15235	KAF1327195.1	KAF1313808.1	KAF1316439.1	PYIR_24031	PYU1_G012339	PYIW_20879	PYU1_G012338	KAF1327194.1	KAF1313797.1	PYIR_24032	KAF1325687.1	PG3S_24996	Pmyriotylum_g10991	GAY03593.1	GAY03124.1	PYU1_G002431	Pmyriotylum_g21145	PYAR_19645	PG3S_21866	TMW64684.1	PYIR_19609	PG3S_01004	KAF1335976.1	PYIW_18401	PYAP_21626	PYIW_22512	PYIW_25663	KAF1335969.1	PYAP_21629	TMW64683.1	PYU1_G002432	PYIW_18403	PYIR_19607
Py_MCL_00692	CORE	10	39	3	3	3	5	5	3	6	2	7	2	PG3S_02478	PG3S_27468	PYAP_15399	PYAP_15411	GAX94011.1	Pmyriotylum_g9142	TMW63568.1	PYU1_G003457	PG3S_02477	PG3S_27466	PYIR_15224	PYIW_14012	PYIR_15222	PG3S_27467	PYU1_G003460	KAF1327057.1	PYIW_14011	PYIR_15223	PYIW_18832	PYAR_26458	PYU1_G003454	PG3S_02475	PG3S_27472	PYIW_14016	Pmyriotylum_g9143	TMW63566.1	KAF1327081.1	GAX94010.1	PYIR_15215	PYAP_15412	PYAR_20346	PYU1_G003459	PYU1_G003458	PYIR_15218	PYU1_G003461	PYAR_22459
Py_MCL_00693	CORE	10	39	3	5	6	3	3	2	5	2	6	4	Pmyriotylum_g8977	PYAR_24340	KAF1322678.1	KAF1326372.1	PYU1_G007666	PG3S_00207	PG3S_20619	TMW68435.1	GAX93225.1	PYAP_16560	PYAP_24125	PG3S_00217	PG3S_20631	PG3S_28769	PYIW_15535	PYU1_G007670	PYAP_20238	GAX93217.1	TMW68436.1	PYIR_14917	PYIW_15538	PYU1_G007669	PYAR_25076	PYAR_26159	GAX93218.1	Pmyriotylum_g8968	PYAP_20239	PYIR_14920	PYAR_18627	PG3S_28770	PYAP_20240	PYAR_16928	Pmyriotylum_g8967	GAX93216.1	PYU1_G007667	PYIR_14915
Py_MCL_00696	CORE	10	39	4	3	1	5	3	5	4	4	9	1	PYAP_15506	Pmyriotylum_g11413	PYAP_15510	Pmyriotylum_g4718	GAY05185.1	TMW64041.1	PYIR_20543	PYU1_G006693	PYAR_13332	KAF1321169.1	PG3S_12537	PG3S_18842	PG3S_12497	PG3S_18802	PG3S_18785	Pmyriotylum_g11499	TMW64043.1	PYIW_24619	Pmyriotylum_g11414	PG3S_12536	TMW64044.1	PYIW_26792	PYAP_15508	KAF1320977.1	KAF1321159.1	TMW64042.1	PYU1_G006681	PYU1_G006682	KAF1320974.1	PYIR_20547	PG3S_05949	PYIW_26696	PYIR_21401	PYIR_13632	PG3S_13730	PYU1_G002906
Py_MCL_00697	CORE	10	39	4	2	3	2	4	4	5	4	8	3	PYIR_20241	PYIW_23324	KAF1334068.1	PG3S_22462	PG3S_23282	PYU1_G010335	TMW65842.1	PYAR_14464	KAF1334066.1	PYU1_G010337	GAY02714.1	TMW65849.1	PYAR_14462	Pmyriotylum_g22558	PG3S_22421	PG3S_23316	PYAP_21077	GAY04032.1	TMW63914.1	PYU1_G007315	PG3S_13220	PYAR_19289	PYIW_23323	Pmyriotylum_g22556	TMW65850.1	PYIW_23325	PG3S_22461	PG3S_23283	Pmyriotylum_g22557	PYU1_G010336	KAF1334065.1	Pmyriotylum_g11655	PYAP_23474	PYIR_24081	PG3S_11842	PYIW_20620
Py_MCL_00698	CORE	10	39	4	4	3	3	3	4	3	3	8	4	PG3S_03398	KAF1321069.1	KAF1331258.1	PYU1_G006222	PG3S_28996	Pmyriotylum_g6821	PYAP_18535	Pmyriotylum_g2734	PYAR_22550	TMW62683.1	PYIW_16332	PG3S_16638	PG3S_17334	PYIR_18989	PYAR_15306	PYAP_18537	PYAP_18541	TMW62684.1	GAY04758.1	GAX98830.1	Pmyriotylum_g6820	PYU1_G006223	PG3S_17338	PG3S_16634	PYIR_18990	PYIW_16334	KAF1316498.1	KAF1315990.1	PYU1_G010217	PG3S_21793	PG3S_19933	GAY01411.1	PYIW_17426	TMW66527.1	Pmyriotylum_g12119	PYAR_18956
Py_MCL_00699	CORE	10	39	4	3	3	3	3	2	3	3	11	4	PG3S_10620	PYAP_14341	PYU1_G008970	PYAR_16209	Pmyriotylum_g9480	GAY02322.1	PYIR_22501	Pmyriotylum_g9483	PG3S_10618	PG3S_10624	PG3S_10622	PYIW_19550	TMW67530.1	TMW67539.1	PYAP_23174	GAY05308.1	PYAR_20634	KAF1332200.1	PYU1_G006956	PYIW_18927	PYIR_22872	GAY02266.1	PG3S_00640	Pmyriotylum_g6214	PG3S_26748	PYAP_16220	TMW68817.1	PYIW_21952	PYIR_21972	PG3S_26747	PG3S_26745	PG3S_00669	PG3S_00646	PG3S_00641	KAF1332079.1	PYU1_G006955
Py_MCL_00700	CORE	10	39	4	2	3	2	3	5	4	3	9	4	GAY04436.1	PYAP_17066	TMW67683.1	GAY05633.1	GAY04917.1	Pmyriotylum_g4251	TMW67680.1	Pmyriotylum_g8080	TMW58805.1	KAF1317565.1	PYU1_G009766	PYAR_20636	KAF1319448.1	KAF1319435.1	PYU1_G014457	GAX97065.1	PG3S_27038	KAF1319373.1	KAF1319451.1	PYU1_G014458	PYAP_20073	PYIW_24628	PYIW_19278	PG3S_16179	PG3S_16178	PG3S_16186	PG3S_16182	PG3S_29999	PG3S_30006	PYIW_22104	PYU1_G009764	PG3S_30003	Pmyriotylum_g18544	PYAR_18782	PYIR_20150	Pmyriotylum_g18541
Py_MCL_00701	CORE	10	39	3	3	4	4	4	3	4	5	6	3	PYAP_14784	Pmyriotylum_g2994	PYIR_13720	KAF1334012.1	KAF1334006.1	TMW69288.1	PYU1_G008716	PG3S_09543	PG3S_09541	KAF1334313.1	PYU1_G008717	PG3S_26221	TMW62939.1	PG3S_09545	PYAP_20264	PYAP_22932	GAX92158.1	PYIW_23978	TMW62934.1	TMW62935.1	PYAR_24187	PYIW_19243	PYIR_25283	PYIR_25894	Pmyriotylum_g7807	PYAR_18037	PYU1_G008719	PYIW_27700	GAY00897.1	PYAR_23044	PYAR_18039	TMW62933.1	Pmyriotylum_g7806	GAX92159.1	PYU1_G008720	PYIW_25898
Py_MCL_00702	CORE	10	39	4	3	5	4	2	1	4	3	8	5	TMW60051.1	PG3S_24468	PG3S_04609	Pmyriotylum_g12912	PYIR_14126	PYU1_G002098	GAX98290.1	PYAR_18793	PYIW_16590	PYAP_23144	Pmyriotylum_g12911	TMW60052.1	GAY04999.1	PYAR_18792	PYIR_14114	PYIW_20990	PG3S_24465	PYU1_G002099	KAF1325817.1	PG3S_04607	PYAP_23145	PYAR_23026	TMW60050.1	Pmyriotylum_g12914	PYIR_14109	GAY04203.1	GAX98291.1	PG3S_24470	PG3S_04611	PYU1_G002096	PYAP_23146	Pmyriotylum_g12913	PG3S_04610	PG3S_24469	PYIR_14111	PYU1_G002097
Py_MCL_00703	CORE	10	39	5	3	7	3	3	2	3	5	6	2	PYAP_15305	PYAR_16172	Pmyriotylum_g20028	TMW58432.1	TMW58425.1	Pmyriotylum_g20029	PYAP_16797	GAX99127.1	KAF1319050.1	Pmyriotylum_g16806	PYIW_18861	PYU1_G007448	PYAR_22306	TMW66623.1	Pmyriotylum_g14310	PYIW_16933	PYIR_25767	PYAR_24718	KAF1319003.1	PYIR_23737	PYAR_18060	TMW55048.1	PYIR_23043	PYIW_22994	PYAR_18059	TMW55047.1	PG3S_20175	PG3S_20197	PG3S_20182	PYU1_G007857	Pmyriotylum_g9902	PG3S_13048	PG3S_13057	PG3S_13035	PYAR_19135	PYU1_G007851
Py_MCL_00704	CORE	10	39	7	4	1	4	3	3	5	5	6	1	PYAP_15715	PYAR_14122	GAX97938.1	TMW59557.1	TMW59556.1	PYAP_15718	Pmyriotylum_g22001	Pmyriotylum_g10506	TMW59558.1	TMW67321.1	Pmyriotylum_g3980	Pmyriotylum_g3983	Pmyriotylum_g21999	TMW67324.1	PYAP_19276	Pmyriotylum_g21926	Pmyriotylum_g3986	PYAP_25233	PYIR_15700	PYU1_G005315	PYIW_15002	PG3S_19069	PG3S_02162	KAF1324580.1	PG3S_02151	PYU1_G005301	PYIW_15005	KAF1324561.1	PG3S_19078	PYIR_15710	PYIR_15706	KAF1324568.1	PYU1_G005316	PYIW_20441	PG3S_02163	PG3S_19067
Py_MCL_00705	CORE	10	39	4	6	3	5	5	3	2	4	3	4	PYAP_19608	PYIW_23114	Pmyriotylum_g3405	TMW55470.1	PYIR_21173	GAY01966.1	PYAR_24962	KAF1316326.1	KAF1316317.1	PYAP_17410	TMW56975.1	Pmyriotylum_g16930	PYAR_20855	PYU1_G010861	KAF1327916.1	PYIR_17113	PG3S_29490	PG3S_22824	GAX94301.1	PYIW_25398	PYAP_21163	PYU1_G005064	PYIW_19696	PYIR_22395	Pmyriotylum_g3406	GAY01965.1	GAX98599.1	PYIW_22253	PYAP_19312	TMW55469.1	PYIR_25014	PYAR_24201	TMW55489.1	Pmyriotylum_g3369	PYIW_26898	PG3S_29890
Py_MCL_00706	CORE	10	39	4	2	5	1	1	2	1	20	1	2	PYAP_16187	TMW69638.1	TMW65710.1	KAF1318744.1	KAF1326905.1	TMW68066.1	TMW65709.1	Pmyriotylum_g10758	TMW68069.1	Pmyriotylum_g11045	TMW69789.1	TMW62119.1	TMW58958.1	TMW63985.1	TMW64859.1	TMW60626.1	TMW57220.1	Pmyriotylum_g10759	PYAP_24402	Pmyriotylum_g7502	PYAR_16240	TMW61482.1	GAX95487.1	PYU1_G003808	PYIR_19810	PG3S_16067	PYIW_15890	GAY06953.1	PYAR_23103	PYAR_24261	TMW63951.1	PYAR_26616	TMW64426.1	TMW64422.1	PYAR_25068	TMW58908.1
Py_MCL_00707	CORE	10	39	9	2	4	3	4	1	3	3	6	4	PYAP_17206	Pmyriotylum_g5049	PYAR_23013	PYAR_23836	PYU1_G004431	Pmyriotylum_g5048	TMW55887.1	PYIR_13105	TMW55886.1	GAY05598.1	PYIW_25062	GAY01873.1	PG3S_06304	PG3S_14512	KAF1333801.1	PYU1_G004430	GAY05597.1	PYIR_13100	PG3S_06305	PG3S_14511	PYIW_23772	TMW57633.1	PYAR_13210	PG3S_24178	PG3S_29855	PYU1_G009332	Pmyriotylum_g10421	PYIR_18331	GAX95288.1	PYIW_20376	PYAP_20188	Pmyriotylum_g10416	Pmyriotylum_g10414	PYIW_26976	Pmyriotylum_g10417	Pmyriotylum_g10418
Py_MCL_00694	DISPENSABLE	9	39	4	3	4	4	4	0	4	4	6	6	PYAP_13679	Pmyriotylum_g19070	TMW56711.1	PYU1_G014590	PYAR_23312	PG3S_29002	PYIR_20962	PYIW_20002	GAX93155.1	GAX93158.1	GAY04678.1	PYAP_13680	TMW56708.1	Pmyriotylum_g19074	GAX93163.1	GAY04681.1	PYU1_G014585	PG3S_29006	PYAR_13754	PYIW_20628	PG3S_30424	PYIR_20961	PYAP_13681	Pmyriotylum_g19069	TMW56712.1	PYAR_23311	PYIW_20003	PYIR_20963	PYU1_G014591	PG3S_29001	PG3S_29005	PG3S_30425	PYIR_20960	PYIW_20627	PYU1_G014586	PYAR_13763
Py_MCL_00695	DISPENSABLE	9	39	16	3	4	4	3	5	2	1	1	0	PYAP_13812	PYAP_13814	PYAP_20977	Pmyriotylum_g6427	TMW62069.1	Pmyriotylum_g6423	Pmyriotylum_g14144	Pmyriotylum_g6434	Pmyriotylum_g13121	Pmyriotylum_g6424	PG3S_18541	PYIR_26366	KAF1319912.1	KAF1327455.1	KAF1327454.1	PYU1_G011623	PYIR_24078	KAF1327463.1	PYAR_15914	Pmyriotylum_g6422	Pmyriotylum_g6421	Pmyriotylum_g6425	Pmyriotylum_g6426	Pmyriotylum_g6420	PYIW_17167	Pmyriotylum_g6428	Pmyriotylum_g6419	Pmyriotylum_g14145	Pmyriotylum_g6432	PYIW_26981	PYAR_26723	PYAR_24580	PYIW_26855	PYIR_23119	PYAR_26255	Pmyriotylum_g6429
Py_MCL_00708	CORE	10	38	3	5	3	3	3	3	3	3	7	5	PYIW_19788	GAY05052.1	PYIR_22438	PYIR_14799	PYU1_G005888	KAF1331587.1	TMW55104.1	PYIW_20716	Pmyriotylum_g21360	PG3S_00808	PG3S_27954	PG3S_29590	Pmyriotylum_g1967	KAF1326493.1	PYU1_G014603	GAX92599.1	GAX92606.1	PYIW_17806	TMW58363.1	PYIR_16332	PG3S_28824	PYAP_19073	PYAR_15289	PYAP_15462	Pmyriotylum_g21345	PYAR_20175	KAF1322425.1	PYU1_G002231	GAX96919.1	TMW57056.1	GAY01174.1	PYAR_17165	PG3S_18266	PG3S_08738	PYAP_15816	PYAP_15822
Py_MCL_00709	CORE	10	38	3	3	2	4	5	4	5	3	7	2	PYAP_13173	Pmyriotylum_g9714	TMW66003.1	PYAR_18646	GAX94874.1	PG3S_06903	PYIR_20997	PYIW_16464	PYU1_G010504	PG3S_07105	KAF1334130.1	PYIR_18032	Pmyriotylum_g3553	PYAR_21692	TMW64925.1	PYIR_18026	Pmyriotylum_g3552	TMW64926.1	PYIW_14075	PYU1_G008403	PG3S_04311	PG3S_09144	KAF1328638.1	GAX99910.1	PYIW_14069	PYAP_24486	PG3S_04312	PG3S_09145	KAF1328635.1	PYIR_18031	PYAP_24487	PG3S_04313	PYIW_14076	PYU1_G008409	PYU1_G008408	PYIW_14079
Py_MCL_00710	CORE	10	38	3	3	3	4	3	4	3	4	8	3	GAY01908.1	PYIW_13950	PYAP_16445	PYAR_17702	Pmyriotylum_g14663	GAX95835.1	TMW58075.1	PYIR_15816	KAF1316782.1	PG3S_19839	PYU1_G009923	PG3S_25909	PYU1_G009925	KAF1316811.1	PYIW_13937	PYIR_15815	Pmyriotylum_g14476	PG3S_25060	PG3S_25049	PG3S_19824	PG3S_19813	TMW57911.1	TMW57915.1	PYAR_24106	PYAP_21312	GAY04188.1	PYAP_24813	PG3S_28670	TMW57465.1	PYIW_18789	PYU1_G006814	PG3S_15716	KAF1318621.1	KAF1319771.1	PYAR_23848	Pmyriotylum_g10292
Py_MCL_00711	CORE	10	38	5	3	3	3	3	3	4	5	5	4	PYU1_G012908	KAF1317989.1	PYIW_19830	PYIW_18186	PYU1_G013707	KAF1334245.1	PG3S_11436	TMW66995.1	Pmyriotylum_g1093	GAX95065.1	PYU1_G006535	PYAP_17158	PYAR_15218	TMW58308.1	Pmyriotylum_g13602	GAX92235.1	Pmyriotylum_g7874	PYAR_22596	PYAP_13774	PG3S_22713	TMW62859.1	PG3S_09406	TMW66901.1	PYIR_13338	PG3S_23724	Pmyriotylum_g8990	PYAP_13773	TMW62860.1	PYAR_24103	PYU1_G013708	PG3S_09404	PYIR_13345	KAF1334244.1	PYIW_18187	GAX92234.1	Pmyriotylum_g7875
Py_MCL_00712	CORE	10	38	3	3	3	3	3	3	5	3	6	6	PYAP_20797	TMW57223.1	PYAR_16663	PYAP_19145	PG3S_30111	PG3S_27273	PG3S_08554	PG3S_18453	PYIW_20256	PYU1_G005700	KAF1330486.1	Pmyriotylum_g17163	TMW58704.1	PYU1_G013486	TMW60475.1	GAY05883.1	PYAR_16022	GAX92743.1	PYIR_22223	PYIR_14296	PYU1_G013485	Pmyriotylum_g1560	GAY03551.1	KAF1335448.1	PYIW_19694	PYU1_G000603	PYIR_14149	PG3S_03358	GAX92869.1	GAY04842.1	PYAP_14074	PYAR_20013	PYIW_20554	KAF1331491.1	Pmyriotylum_g2672	PYU1_G000602
Py_MCL_00713	CORE	10	38	4	3	3	4	3	2	4	4	8	3	PYIR_15626	PG3S_04305	PG3S_09138	KAF1328644.1	PYU1_G008397	PG3S_28585	PYIW_14158	PYU1_G014578	PYAR_13762	PG3S_29014	TMW65737.1	PG3S_06020	GAY03223.1	PYIR_20659	PG3S_24098	Pmyriotylum_g11360	KAF1332728.1	PYU1_G003032	PYAP_13667	Pmyriotylum_g19085	TMW56700.1	PYIR_18028	GAX99913.1	TMW64931.1	PG3S_08300	PYIR_14765	PYIW_16693	PG3S_28905	PYAP_23776	PYU1_G008019	Pmyriotylum_g3558	PYAP_21843	GAX98850.1	PYAR_22267	PYAR_19376	Pmyriotylum_g1397
Py_MCL_00714	CORE	10	38	7	4	2	2	2	3	2	4	9	3	KAF1328189.1	PYU1_G000413	PYIW_16797	PYAP_15845	GAX97490.1	TMW68207.1	PYAR_16977	Pmyriotylum_g16742	PYIR_17416	PYIW_23235	PG3S_24387	PYU1_G002907	PG3S_05950	Pmyriotylum_g4713	PG3S_13738	PYIR_13649	PYAP_19909	Pmyriotylum_g22438	Pmyriotylum_g22437	TMW65521.1	Pmyriotylum_g16735	GAY06414.1	PYAR_14649	PYAP_17491	TMW58510.1	Pmyriotylum_g1748	PG3S_26019	PG3S_22269	PG3S_22270	GAY05653.1	Pmyriotylum_g4714	TMW65520.1	KAF1330431.1	PG3S_13743	PG3S_05948	PYAP_22911
Py_MCL_00715	CORE	10	38	3	3	4	4	3	4	4	3	6	4	PYAR_15280	PYU1_G010589	GAX98090.1	PYIR_17374	PYAP_21644	Pmyriotylum_g9589	PYAR_15281	PYAP_21643	PYAP_14311	TMW58888.1	PYAR_23288	Pmyriotylum_g8073	GAY04719.1	GAY02470.1	PG3S_27320	PG3S_16273	PYIW_14805	PYU1_G009688	KAF1326040.1	KAF1317690.1	PYIR_16887	KAF1324057.1	PYIR_17373	PG3S_07165	PG3S_06832	TMW66152.1	Pmyriotylum_g9590	PYAR_15279	PYIW_21072	PYU1_G010590	PYIW_21074	GAX98091.1	TMW66153.1	PG3S_07164	PG3S_06833	KAF1324088.1
Py_MCL_00716	CORE	10	38	3	3	4	3	3	5	4	4	6	3	TMW64004.1	TMW64826.1	Pmyriotylum_g3466	PYU1_G008554	PG3S_23157	PYAP_23915	PG3S_04471	KAF1336134.1	PYU1_G002553	PYIW_22725	TMW66068.1	GAX94915.1	PYU1_G010554	PG3S_06883	PYAP_16519	PYIR_23530	PG3S_07127	PYAR_18390	PYIR_20058	Pmyriotylum_g9674	Pmyriotylum_g20991	PYAR_18329	PYIW_17305	PYIR_21107	PG3S_30246	PG3S_01154	TMW64566.1	GAX99238.1	PYAP_14724	KAF1328927.1	KAF1322173.1	PYIW_25596	PYAR_19888	KAF1323987.1	KAF1315117.1	PYAR_24509
Py_MCL_00717	CORE	10	38	12	2	5	3	3	2	3	3	4	1	Pmyriotylum_g16316	TMW67946.1	Pmyriotylum_g3353	PYAP_21032	Pmyriotylum_g1365	Pmyriotylum_g6941	Pmyriotylum_g6942	TMW64797.1	TMW67947.1	PG3S_10438	Pmyriotylum_g3339	Pmyriotylum_g6864	PYAP_14720	PYIW_18323	PG3S_04509	PG3S_23200	KAF1328904.1	PYU1_G000098	PYIR_13538	PYIR_24653	KAF1322253.1	Pmyriotylum_g3440	PYU1_G008588	PYAR_13358	PYIW_18470	PYAR_22917	Pmyriotylum_g14177	PYAR_22916	PYAR_21952	Pmyriotylum_g6038	PYAR_26358	Pmyriotylum_g14176	GAX94554.1	PYIR_13534	PG3S_10437	Pmyriotylum_g16315
Py_MCL_00718	CORE	10	38	3	3	3	3	3	6	3	3	8	3	PYAR_15225	TMW60941.1	PG3S_30184	PYIR_17486	PYAP_18322	Pmyriotylum_g2119	KAF1315232.1	KAF1314319.1	PYU1_G001147	PG3S_02807	GAX97575.1	PYIW_21275	KAF1315237.1	KAF1313697.1	PYIR_17677	PYU1_G001164	TMW60961.1	PYIW_15353	PG3S_03071	PG3S_30201	PG3S_02789	PYAP_24114	KAF1315236.1	KAF1313677.1	TMW60965.1	GAX97588.1	PYIR_17678	PYU1_G001168	PYAR_13934	Pmyriotylum_g2080	PG3S_02784	PG3S_30206	PYIW_22045	PYAR_20142	Pmyriotylum_g2084	PYAP_20667
Py_MCL_00720	CORE	10	38	3	3	3	4	4	2	3	3	12	1	PYAP_13504	Pmyriotylum_g14078	PYAR_17836	PYAP_13510	TMW62116.1	PYIR_18269	PYU1_G011463	KAF1329583.1	PG3S_22523	PG3S_09949	PG3S_09953	PG3S_09950	PG3S_22522	GAY03777.1	PYIW_17756	PG3S_09943	PG3S_22527	PG3S_09965	PYU1_G011464	PG3S_22508	PYIW_17755	TMW62115.1	Pmyriotylum_g14077	PYIR_18270	PYIR_23987	PYAP_13509	PYAR_17837	PG3S_09954	PYAR_17833	TMW62117.1	PYIR_18265	KAF1329582.1	PYU1_G011462	PG3S_22509	PG3S_09964	PYIW_22486
Py_MCL_00721	CORE	10	38	3	2	3	5	5	3	3	3	7	4	PYAP_21930	TMW58338.1	GAX99535.1	PYU1_G003693	PYIW_24006	PYAR_19571	Pmyriotylum_g7564	PYIR_25688	PYIR_19776	Pmyriotylum_g2799	TMW58340.1	GAX99533.1	PYAR_22872	PYU1_G003694	KAF1323556.1	PYIR_14600	PG3S_15903	PYIW_15433	PG3S_15932	PG3S_15931	PYIW_25725	PYIR_19777	KAF1323562.1	PYIW_24007	PG3S_27347	PG3S_16262	PG3S_16259	PYAP_24584	PYU1_G009729	GAX97102.1	GAY02500.1	TMW58793.1	PYAR_22962	PYIR_24103	PYIW_22843	Pmyriotylum_g8170
Py_MCL_00722	CORE	10	38	3	3	4	4	5	4	3	3	4	5	PG3S_20930	PYAP_16282	TMW55648.1	GAX93500.1	PYAR_16626	Pmyriotylum_g19007	PYIR_20647	PYU1_G004905	KAF1324069.1	KAF1323924.1	PYIW_18418	TMW59989.1	PG3S_24413	Pmyriotylum_g13055	PG3S_04552	PYU1_G002160	PYAP_21729	KAF1325803.1	PYIR_22976	PYIW_23366	PYIW_23720	PYAR_24543	GAX97667.1	PYIW_20267	Pmyriotylum_g7529	PG3S_16031	PYIR_16838	PYU1_G003784	KAF1318791.1	TMW61607.1	PYAP_17695	PYAR_22858	GAX99727.1	PYIW_23128	GAX99724.1	GAX99722.1
Py_MCL_00723	CORE	10	38	3	2	3	3	4	2	4	3	7	7	Pmyriotylum_g7786	KAF1334250.1	PYAP_17925	PYAR_20877	GAX92136.1	TMW62962.1	PYU1_G008685	PG3S_26205	PG3S_09524	PYIW_13383	PYIR_13752	PYIW_13234	PYIR_14203	KAF1332540.1	PG3S_12329	TMW63816.1	PYU1_G012809	PG3S_15414	PYAR_23441	PYAP_20110	Pmyriotylum_g303	GAX92537.1	PYU1_G012810	PYIW_13232	PYIR_14201	PG3S_15412	PG3S_12330	PYAR_17211	TMW63817.1	GAX92540.1	GAX92538.1	GAX92539.1	GAX92542.1	GAX92541.1	PG3S_15413	PYIW_13240
Py_MCL_00724	CORE	10	38	4	4	2	4	3	3	4	4	5	5	TMW67391.1	PG3S_10549	PG3S_25636	PYAP_21191	GAX98601.1	PYIW_17732	PYAP_18402	TMW67340.1	PYIW_23514	PYIR_16978	PG3S_18466	KAF1319870.1	PYU1_G011563	GAY03971.1	Pmyriotylum_g4024	PYAR_21577	Pmyriotylum_g6406	PYIR_17633	PYU1_G009096	GAY03970.1	PYIW_16816	PYIR_16979	PYU1_G011561	PG3S_18464	PYAP_21189	Pmyriotylum_g6407	TMW67392.1	GAX98602.1	PYU1_G009095	PG3S_25638	PYIR_17635	KAF1317638.1	PYAR_19564	KAF1317639.1	PYAP_22817	TMW67348.1
Py_MCL_00725	CORE	10	38	3	2	3	4	4	4	4	2	10	2	PYAP_14483	Pmyriotylum_g12301	PYAR_21703	PYIR_14833	KAF1316947.1	PG3S_20057	PG3S_21672	PYU1_G010089	PYIW_14882	PYU1_G010081	KAF1316942.1	TMW66416.1	GAX95969.1	PYIR_22926	KAF1325114.1	PYAP_14490	PYIW_17945	PYIR_14840	PG3S_20061	PYIW_17944	PG3S_21668	PG3S_20062	Pmyriotylum_g12295	PG3S_21667	PYIR_14839	PYU1_G010083	PYU1_G014522	PYAR_21611	PYAR_21610	KAF1316943.1	PYIW_21543	PG3S_07812	PG3S_07801	GAX95970.1	PG3S_27188	PG3S_27177
Py_MCL_00726	CORE	10	38	4	3	3	3	3	4	3	3	7	5	PYAP_14488	Pmyriotylum_g12310	TMW66404.1	PYIR_17341	KAF1328304.1	PYU1_G010061	PYIW_18942	PG3S_20071	PG3S_21659	GAX95983.1	PYAR_13962	PYU1_G002739	KAF1324731.1	PG3S_13997	PYAP_15143	Pmyriotylum_g10718	Pmyriotylum_g4368	GAY05085.1	PG3S_05664	PYAR_15079	PYIR_19860	TMW65317.1	PYIW_21106	PYIW_23256	PG3S_16935	PYIR_18160	KAF1316097.1	KAF1330973.1	TMW56132.1	PG3S_26603	Pmyriotylum_g5291	GAY00121.1	PYAP_24097	PYAR_17770	PYU1_G004668	GAX98885.1
Py_MCL_00727	CORE	10	38	5	4	3	3	4	3	3	3	6	4	GAX98314.1	Pmyriotylum_g6650	Pmyriotylum_g8460	PYIR_20438	GAY06284.1	PYAP_18631	PG3S_26505	Pmyriotylum_g22552	TMW61957.1	PYAR_16845	PYU1_G010327	PYU1_G011069	KAF1329392.1	PG3S_23280	PG3S_19560	PG3S_22464	PYIW_23345	PYAR_15446	GAY05442.1	GAY00324.1	PYAP_18629	TMW61956.1	PYAR_16846	Pmyriotylum_g8461	Pmyriotylum_g6651	PYU1_G011080	PG3S_22495	PG3S_09977	PYIR_19087	PYIW_23644	KAF1329287.1	PYIR_16531	KAF1334357.1	TMW65838.1	PYAP_21076	PYIW_22183
Py_MCL_00728	CORE	10	38	7	4	3	3	3	4	5	2	5	2	PYAP_19501	PYU1_G009593	KAF1324318.1	PG3S_06454	TMW59074.1	PYIR_22063	PYU1_G009595	KAF1324354.1	PYAR_15977	Pmyriotylum_g17898	GAX93302.1	PYIW_14226	PG3S_16381	Pmyriotylum_g17897	PYU1_G005084	PG3S_06456	PYIR_23651	PG3S_16379	PYIW_14218	PYIW_23896	TMW59075.1	GAX93304.1	PYAR_15980	PYU1_G009592	PYIR_22064	KAF1324366.1	Pmyriotylum_g17893	KAF1324367.1	PYAP_19502	PYAR_15973	Pmyriotylum_g17896	Pmyriotylum_g17895	PG3S_16376	Pmyriotylum_g17894	PYAP_23923	PYAP_23922
Py_MCL_00729	CORE	10	38	3	2	2	3	3	6	4	4	8	3	PYAP_14891	PYAR_15107	Pmyriotylum_g9062	TMW68349.1	PYIR_15670	PYIW_17235	KAF1320350.1	PG3S_00127	GAY03473.1	KAF1322627.1	PG3S_20517	Pmyriotylum_g9061	TMW68350.1	GAY03472.1	PYIR_15671	PYU1_G007593	KAF1320413.1	PYIW_17236	PG3S_20527	KAF1322626.1	PG3S_00128	PG3S_00132	PYU1_G007595	PYU1_G007594	PG3S_20537	PYAP_14916	PYAR_15111	PYIR_15669	PYIW_17234	PG3S_20525	GAY03470.1	PYU1_G007592	KAF1322629.1	Pmyriotylum_g9059	TMW68352.1	TMW68353.1
Py_MCL_00730	CORE	10	38	3	3	4	2	3	3	3	3	7	7	PYAP_15632	PYAR_20911	Pmyriotylum_g15330	GAY04357.1	GAY04358.1	TMW63361.1	KAF1330072.1	PYU1_G005380	PYIR_18273	PYIW_13419	GAX93349.1	PG3S_19011	PG3S_02220	GAX93348.1	PYAP_15636	Pmyriotylum_g15331	TMW63360.1	GAX93347.1	KAF1330145.1	PYU1_G005381	PYIW_13422	PG3S_02218	PG3S_19015	PYAR_15438	PYAR_26706	PYAP_18065	Pmyriotylum_g1226	PYAR_24350	TMW66866.1	GAX93941.1	KAF1317280.1	PYIW_22168	PYU1_G006429	PYIR_23088	PG3S_02219	GAY04407.1
Py_MCL_00731	CORE	10	38	3	4	4	3	3	1	3	3	9	5	PYAP_16045	GAX94705.1	Pmyriotylum_g2925	TMW69338.1	GAX94709.1	PYIR_24130	PG3S_08294	PG3S_10956	PYU1_G008025	PYIW_16696	PYAR_19585	PYAP_16056	GAX94707.1	TMW69336.1	PYU1_G008023	PG3S_08296	PG3S_28901	PYAR_19584	PYIW_16695	PYIR_18213	KAF1331162.1	PYU1_G006103	PYIR_18238	TMW62579.1	PYIW_15138	PYAP_16842	Pmyriotylum_g6953	GAX93754.1	PYAR_20122	GAX93755.1	PG3S_16506	PG3S_17448	PG3S_16518	PYAP_16841	PG3S_16521	PG3S_17436
Py_MCL_00732	CORE	10	38	4	3	3	2	2	5	3	3	6	7	PYAP_16561	Pmyriotylum_g8983	PYAR_18178	TMW68424.1	PYU1_G007652	PG3S_00187	PYIR_19470	PYIW_15932	PG3S_20600	GAX93229.1	KAF1322621.1	KAF1326419.1	GAY00254.1	PYAP_16564	PYAR_18177	TMW68423.1	GAY00253.1	PG3S_00188	KAF1326422.1	PG3S_20601	Pmyriotylum_g8984	KAF1322698.1	GAX93230.1	PYU1_G007651	PYAP_21895	TMW55303.1	Pmyriotylum_g15669	Pmyriotylum_g15980	PYIW_25540	KAF1328514.1	PYU1_G008152	GAX96035.1	PG3S_15225	PYIR_14879	PYAR_16564	PG3S_07574
Py_MCL_00734	CORE	10	38	4	3	3	4	4	3	5	4	4	4	TMW67455.1	PYAP_17415	PYIW_19904	PYU1_G009029	Pmyriotylum_g6341	KAF1329310.1	PG3S_29380	PG3S_10692	PYAP_17427	TMW67451.1	Pmyriotylum_g6347	PYU1_G009031	PYIW_17704	GAX98635.1	PYIR_15651	PG3S_29383	PYAR_15670	GAX98634.1	PYAP_17431	Pmyriotylum_g6349	PG3S_10691	TMW67449.1	PYAR_15674	GAX98633.1	KAF1329305.1	PYU1_G009033	PYIR_15654	PYIW_26161	TMW67450.1	PYAR_15673	Pmyriotylum_g6348	KAF1329311.1	PYU1_G009032	PYIW_25309	PYIR_15655	GAX98632.1
Py_MCL_00719	DISPENSABLE	9	38	4	7	6	1	0	1	3	6	5	5	GAY02868.1	PYAP_15151	PYAR_19959	Pmyriotylum_g9914	TMW57722.1	PYU1_G007186	PG3S_21223	KAF1332150.1	PYAP_19695	PYAR_17476	TMW68598.1	GAX94844.1	GAY02129.1	GAY02130.1	PYAP_18274	TMW68599.1	Pmyriotylum_g1023	PG3S_21224	PG3S_21225	PYAR_23176	Pmyriotylum_g1022	PYAR_25935	TMW68600.1	PYAR_22335	PYAP_19700	PYU1_G007187	TMW68601.1	Pmyriotylum_g20624	GAX95046.1	PG3S_25192	TMW58182.1	PYIR_15231	PYAP_19693	PYU1_G013529	PYAP_21420	PG3S_00365
Py_MCL_00733	DISPENSABLE	6	38	5	0	0	3	9	1	2	0	18	0	PYIW_24085	PYIR_19139	Pmyriotylum_g8287	Pmyriotylum_g8305	PG3S_09364	PG3S_09377	PG3S_09374	PG3S_26190	PG3S_09500	PG3S_26181	KAF1325375.1	PYIW_26809	PYIW_26946	PYIR_24817	PYIW_26774	Pmyriotylum_g8285	PYIW_26051	PG3S_03672	PG3S_19346	PG3S_20220	PYIR_20809	PYU1_G001491	PYU1_G001492	PG3S_12998	PG3S_12993	PG3S_12990	PG3S_22764	PG3S_22749	PG3S_22744	PYIW_26793	PG3S_05284	PG3S_05285	Pmyriotylum_g8281	Pmyriotylum_g8288	PYIW_22657	PYIW_24717
Py_MCL_00735	DISPENSABLE	8	38	9	3	0	3	2	0	1	8	5	7	Pmyriotylum_g214	TMW63664.1	PG3S_01011	PG3S_21858	PYAP_20634	TMW60016.1	TMW60018.1	TMW60024.1	TMW60020.1	TMW60019.1	GAX97690.1	GAY04220.1	PYAP_25365	GAY04219.1	GAX97691.1	PYIW_24423	PYIR_24174	PYIR_19608	PYU1_G002435	PYIW_22494	Pmyriotylum_g12931	Pmyriotylum_g14209	PG3S_00999	PG3S_21872	PG3S_21868	Pmyriotylum_g14208	Pmyriotylum_g12930	Pmyriotylum_g12932	Pmyriotylum_g14210	TMW60017.1	PYIR_25649	Pmyriotylum_g12973	GAY04218.1	GAX97692.1	PYAP_24924	Pmyriotylum_g12969
Py_MCL_00736	CORE	10	37	1	3	6	3	3	2	3	2	4	10	PYAR_15213	PYU1_G005909	PYIW_19043	TMW57035.1	PYAR_16910	TMW57771.1	Pmyriotylum_g9980	PYIW_15689	PYIR_24214	PYIR_15746	PG3S_28887	PG3S_27396	KAF1331500.1	GAY03891.1	PG3S_08759	PG3S_18246	PYAP_15834	GAX97903.1	KAF1318081.1	PYU1_G013261	PYAR_21895	GAY02957.1	PYAP_19028	PYAP_19029	PYIW_15687	PYU1_G013262	PYIR_24213	PYAR_21405	GAX95122.1	PYAR_21404	GAX97904.1	GAX99527.1	GAX97940.1	PYAR_26662	GAX97905.1	GAY01739.1
Py_MCL_00737	CORE	10	37	3	3	3	3	4	3	4	3	6	5	PG3S_17198	PYAP_15583	TMW57191.1	Pmyriotylum_g17127	PYIR_21634	KAF1331481.1	PYAR_13646	PYU1_G005668	PYIW_17161	PG3S_09310	GAX92776.1	PG3S_08526	PYIW_21980	PYAR_13195	Pmyriotylum_g17781	GAY04638.1	GAX99484.1	PG3S_14836	PYU1_G012443	PYIR_24419	PYAP_18736	PYIR_18289	TMW61169.1	Pmyriotylum_g2332	KAF1335514.1	KAF1320482.1	PG3S_02995	PG3S_25549	PYU1_G000961	PYAP_19101	GAX98798.1	PYIW_19918	TMW60784.1	GAX95236.1	PYU1_G012442	PYAR_23652
Py_MCL_00738	CORE	10	37	4	3	3	3	2	3	3	3	5	8	GAX93630.1	PYAP_15401	Pmyriotylum_g9119	PYAR_24625	TMW63594.1	GAY06549.1	GAX94034.1	PYIW_23973	PG3S_02639	PG3S_21305	PYIR_16755	KAF1327077.1	PYU1_G003333	Pmyriotylum_g5513	PYIR_23789	PYAP_25150	PYU1_G002821	PG3S_28546	PYAR_15134	PYIR_17769	PYU1_G005075	PYAP_19607	KAF1316314.1	KAF1332687.1	TMW55478.1	GAY01981.1	PG3S_13881	Pmyriotylum_g3394	PG3S_05796	PYAR_17803	PYIW_19804	TMW65434.1	GAY04658.1	GAY01974.1	Pmyriotylum_g4512	GAY00824.1
Py_MCL_00739	CORE	10	37	4	3	4	3	3	3	3	3	6	5	PYAP_13376	Pmyriotylum_g3495	PYAR_15417	TMW64855.1	PYIR_22934	KAF1329015.1	PYIW_20354	PYU1_G008518	PG3S_09282	PG3S_04429	PYIW_22413	PYIR_13599	PYU1_G008156	TMW60251.1	PYAR_22121	PG3S_18172	KAF1329909.1	PG3S_04848	GAX94476.1	TMW55301.1	PYAR_16565	Pmyriotylum_g15978	PYIW_23721	PYIR_14880	PG3S_07551	PG3S_15236	GAX96037.1	PYAP_17283	PYU1_G001851	Pmyriotylum_g12637	PYAP_17273	GAX96607.1	GAY00249.1	PYAR_26433	KAF1329908.1	GAY05997.1
Py_MCL_00740	CORE	10	37	4	7	3	3	3	3	4	3	4	3	PYIW_24183	PYAP_15277	KAF1332054.1	TMW68781.1	PYAR_17098	PYIR_14713	PYAP_15041	PYAR_13109	TMW66762.1	GAX96527.1	PYU1_G012973	KAF1323108.1	PYIR_22794	PYIW_20732	PG3S_14404	PG3S_13685	Pmyriotylum_g4146	Pmyriotylum_g20426	PYU1_G014856	PYU1_G006975	Pmyriotylum_g1613	PG3S_00617	PG3S_26767	GAX97403.1	PYIW_19463	PYAR_16139	PYAP_16621	PYAP_15283	GAX97402.1	Pmyriotylum_g20427	TMW68782.1	PYU1_G006976	KAF1332053.1	PYIR_25521	PYAP_15284	PYAP_15286
Py_MCL_00741	CORE	10	37	4	4	4	3	4	2	4	4	6	2	PYAP_15113	KAF1323091.1	PYAP_14372	PYAR_17039	TMW66229.1	PYIR_13305	PYU1_G011283	KAF1329120.1	PYIW_13219	PG3S_06710	PG3S_07306	Pmyriotylum_g9507	PYAP_14373	Pmyriotylum_g9506	PYIR_13304	TMW66230.1	PYIW_13218	GAX93049.1	PYU1_G011284	PG3S_07307	PYAR_25570	TMW66688.1	GAY03293.1	PYAR_18159	PYU1_G014649	PYIR_23357	PG3S_13700	PYIW_17857	Pmyriotylum_g4229	PYAP_14374	PYAR_17042	PG3S_13702	PG3S_29544	PYIW_17858	PYU1_G014651	TMW66690.1
Py_MCL_00742	CORE	10	37	4	3	1	4	2	8	3	2	8	2	PYAP_13844	Pmyriotylum_g13841	PYAR_14545	TMW62342.1	PYAP_23327	Pmyriotylum_g13844	PYU1_G011037	KAF1313852.1	PYU1_G012573	KAF1313574.1	PYIR_26087	PG3S_13402	PYIW_14597	KAF1329507.1	GAX99019.1	PG3S_09802	PG3S_13408	PG3S_09793	KAF1313856.1	KAF1313853.1	KAF1329506.1	KAF1329505.1	GAX95782.1	PYIR_25643	Pmyriotylum_g20690	PG3S_09794	PYIR_25644	PYAP_16014	Pmyriotylum_g13857	TMW62338.1	KAF1329510.1	PYU1_G012571	PYIW_19784	PG3S_13425	PYIR_23856	PG3S_09774
Py_MCL_00743	CORE	10	37	1	1	1	2	4	1	1	1	23	2	PYAP_22977	PYIR_23818	PG3S_23405	PYAR_18902	PYIW_19107	PYU1_G003637	GAX96180.1	PG3S_26459	PG3S_26457	PG3S_26455	PG3S_26453	PG3S_11940	PG3S_11937	PG3S_13122	PG3S_13125	PG3S_19601	PG3S_26474	KAF1323311.1	GAY03335.1	PG3S_11947	Pmyriotylum_g11554	PYIW_20927	PG3S_11946	PYIW_26286	PG3S_23401	PG3S_11943	PG3S_11941	PYIW_25515	PG3S_11936	PYIR_24288	PG3S_13126	TMW63948.1	PG3S_23404	PG3S_11933	PG3S_11942	PG3S_23399
Py_MCL_00744	CORE	10	37	4	4	5	2	3	3	4	4	5	3	PYAP_14040	Pmyriotylum_g1553	TMW58711.1	PG3S_27262	PYIR_14563	PG3S_30121	KAF1330356.1	PYIW_23316	PYU1_G013472	PYAR_18364	PYIW_16557	TMW58188.1	PG3S_14767	PYIR_20265	PG3S_30520	KAF1321535.1	KAF1315060.1	PYU1_G012494	PYAR_22334	PYAP_23181	PG3S_30868	PYAR_18365	PYAR_17126	GAX98235.1	PYAP_17270	TMW60264.1	TMW63067.1	PYAP_17272	GAY02870.1	Pmyriotylum_g4064	Pmyriotylum_g4060	PYAR_14240	Pmyriotylum_g13449	GAY06279.1	PYU1_G012493	PYIW_26846
Py_MCL_00746	CORE	10	37	3	4	3	3	3	4	4	3	6	4	PYAP_14244	Pmyriotylum_g20542	PYAR_13870	TMW68688.1	GAY06219.1	GAX99285.1	PG3S_21145	PG3S_00486	PYU1_G007086	PYIW_18165	PYIR_18203	KAF1332105.1	KAF1331981.1	GAX94193.1	PG3S_15012	PYU1_G013746	Pmyriotylum_g17522	PG3S_17023	PYAR_16685	PYIW_22673	PYAP_20642	PYIR_19991	PYAR_14680	PYIR_17015	PYIW_17300	TMW61290.1	PG3S_17135	PG3S_14917	PYU1_G013779	PYAP_20888	KAF1336877.1	TMW61304.1	Pmyriotylum_g17514	GAX94210.1	PYU1_G007082	PYAP_14245
Py_MCL_00747	CORE	10	37	3	3	2	3	3	6	3	4	7	3	GAY00794.1	Pmyriotylum_g17814	GAY00795.1	TMW61108.1	PYU1_G012481	PG3S_14786	PG3S_17260	PYAP_20863	PYIR_19678	PYAR_14350	PYIW_21569	KAF1321545.1	KAF1315071.1	PYAP_20868	Pmyriotylum_g17816	TMW61105.1	PYAR_14345	PG3S_30522	PG3S_14764	TMW61104.1	KAF1315057.1	PYIR_20261	KAF1321600.1	PYIW_16560	PYU1_G012488	PYAP_20869	Pmyriotylum_g17815	TMW61106.1	GAY00793.1	PG3S_14768	PYIW_16554	PYIR_14462	PYU1_G012496	KAF1315040.1	PG3S_30519	KAF1321534.1
Py_MCL_00749	CORE	10	37	3	2	3	4	3	3	3	3	8	5	PG3S_22917	PYAP_14606	Pmyriotylum_g16857	TMW56931.1	PYAR_13171	GAX94258.1	PYU1_G010975	PYIR_21488	PG3S_24002	KAF1327970.1	PYIW_16305	GAY05910.1	PG3S_24006	PYIR_21482	PYAR_15206	PYAP_14633	Pmyriotylum_g16858	TMW56932.1	PYIR_21485	PYAR_13154	PYIW_16309	KAF1327971.1	PG3S_22924	PG3S_22919	GAX94259.1	PYU1_G010976	PG3S_24008	PG3S_22915	PG3S_23999	PYIR_21491	PYIW_16303	Pmyriotylum_g10823	GAY05912.1	TMW56929.1	KAF1327880.1	GAX94256.1
Py_MCL_00750	CORE	10	37	3	3	3	3	5	3	3	3	6	5	PYIW_22900	PYIR_15056	PG3S_06112	Pmyriotylum_g5314	PG3S_14733	GAY00146.1	GAY05583.1	TMW56152.1	KAF1330693.1	PYIW_17509	PYAP_21138	GAY05934.1	GAY01771.1	TMW65266.1	PG3S_04367	PYU1_G008431	Pmyriotylum_g6016	PYAP_19447	PG3S_09211	PYAP_18105	Pmyriotylum_g7702	GAX98253.1	TMW63046.1	PG3S_24871	PYU1_G008816	PG3S_09653	PYIW_25026	PYAR_23604	PYIR_16610	KAF1334411.1	PYAR_19239	PYIW_19991	KAF1334412.1	PYIW_26132	PYIR_22373	PYAR_18318
Py_MCL_00751	CORE	10	37	4	3	2	3	4	3	3	3	8	4	PYAP_15220	Pmyriotylum_g1422	TMW62733.1	PYAR_14361	PG3S_17293	GAX98852.1	PYIR_23924	PG3S_16690	PYU1_G006265	PYIW_21263	KAF1321098.1	TMW58318.1	KAF1323577.1	PYU1_G003666	PG3S_23657	PYIR_14605	GAX99552.1	Pmyriotylum_g7584	PYAP_24612	PYIW_25578	Pmyriotylum_g14880	GAX99556.1	PYAR_18692	PG3S_16688	GAY06241.1	PYAP_15226	Pmyriotylum_g1423	TMW62734.1	KAF1321096.1	PYIW_24716	PYU1_G006267	PYIR_22990	PG3S_16692	PG3S_16686	PG3S_17291	PG3S_17296
Py_MCL_00754	CORE	10	37	4	4	3	3	5	2	3	3	5	5	PYAP_18288	PYAR_21863	TMW67630.1	GAY05365.1	GAX95420.1	PYU1_G008888	KAF1319356.1	PYIR_14446	PYIW_22374	PG3S_10876	PG3S_17775	PYIW_25667	Pmyriotylum_g6108	GAX95422.1	PYAP_19115	PYAR_15497	TMW67643.1	PYIR_14443	PG3S_17774	PYIW_19537	Pmyriotylum_g6101	PG3S_10877	GAX95411.1	Pmyriotylum_g3959	TMW67304.1	PYIW_22991	PYIR_18042	PYAR_24857	PYAP_21128	PG3S_12366	KAF1327369.1	GAY02088.1	PYAP_19118	PYU1_G008886	PYIW_22992	PYU1_G011629
Py_MCL_00755	CORE	10	37	5	3	4	3	4	4	4	3	3	4	PYAP_18883	Pmyriotylum_g8729	PYAR_14089	TMW55776.1	KAF1321947.1	GAX99084.1	PYU1_G014087	PYIR_20169	PYIW_15836	PG3S_24719	PYAP_21067	TMW67146.1	Pmyriotylum_g3782	Pmyriotylum_g18681	Pmyriotylum_g18683	Pmyriotylum_g3780	PYU1_G014719	GAX95864.1	PYU1_G014717	PG3S_18657	KAF1327419.1	KAF1327417.1	PYIR_23836	PYAR_18458	TMW67145.1	PYAR_18463	PYIR_23837	PG3S_18656	PYIW_20618	PYIW_20616	GAX95862.1	PYAP_21069	GAX95863.1	PYAR_18461	PYIW_20617	PYU1_G014718
Py_MCL_00756	CORE	10	37	9	3	5	1	2	6	1	3	6	1	PYAP_20438	Pmyriotylum_g22396	Pmyriotylum_g16196	Pmyriotylum_g14636	PG3S_25071	TMW57960.1	PYIR_22092	PYIW_21649	PYU1_G009936	PYAR_19523	KAF1316732.1	GAX95817.1	PG3S_19801	KAF1316804.1	PYAP_20439	PYAP_20440	TMW57957.1	PYAR_19524	KAF1316734.1	Pmyriotylum_g14650	KAF1316781.1	KAF1316733.1	KAF1316803.1	PYAR_19526	PYAR_19527	Pmyriotylum_g14649	PYAR_19528	PG3S_19820	PG3S_19816	PG3S_25057	PG3S_25053	Pmyriotylum_g14581	PYIW_21651	Pmyriotylum_g14637	Pmyriotylum_g22397	Pmyriotylum_g16197
Py_MCL_00745	DISPENSABLE	9	37	4	8	5	1	5	1	1	11	0	1	GAY03584.1	TMW64761.1	PYAR_25276	Pmyriotylum_g16916	PYAP_18684	PYAR_24360	PYAR_20591	TMW67945.1	TMW56461.1	TMW56458.1	PYIR_25424	PYAP_25240	Pmyriotylum_g20665	Pmyriotylum_g20653	PYU1_G010726	TMW61170.1	PYAP_18685	TMW69130.1	PYAP_21892	TMW66172.1	PYAP_19441	TMW58961.1	PYAR_17968	KAF1315760.1	PYAP_19444	PYAP_21220	PYIW_13392	PYIW_27052	PYAP_21893	PYIW_27627	PYIW_27910	Pmyriotylum_g20680	TMW68708.1	PYAR_18129	PYIW_27667	TMW68707.1
Py_MCL_00748	DISPENSABLE	6	37	1	8	8	0	2	0	3	15	0	0	PYAP_24454	PYU1_G014546	PYAP_22674	PYAP_16316	TMW57026.1	PYAP_19856	PYAR_21086	PYAR_24989	PYAR_20641	PYAR_24824	TMW55318.1	PYU1_G003327	PYAR_23568	TMW57274.1	PYAR_23455	PYU1_G004333	PYAR_25063	Pmyriotylum_g20124	TMW58225.1	TMW55589.1	TMW58915.1	TMW58725.1	TMW58726.1	PYAP_22855	PYAP_22121	TMW61638.1	PYAP_22122	TMW56653.1	PYAR_25347	TMW68439.1	TMW61602.1	TMW69033.1	PYIW_27408	PYAP_22678	TMW55326.1	TMW58224.1
Py_MCL_00753	DISPENSABLE	5	37	2	1	12	0	9	0	0	13	0	0	PYAR_18389	PYAP_20882	TMW59337.1	PYIW_18949	TMW56431.1	TMW56423.1	TMW56429.1	PYAR_22231	PYIW_24095	PYIW_20553	PYAR_24560	Pmyriotylum_g7145	PYAR_25762	TMW65324.1	PYAR_24668	PYAR_18327	PYAR_23163	PYAR_26568	PYIW_27726	TMW56425.1	PYAR_25867	TMW61654.1	TMW63781.1	PYIW_24096	PYAR_26818	PYIW_26781	TMW63780.1	TMW59326.1	TMW59319.1	TMW61657.1	PYIW_27126	PYIW_14844	PYAR_26582	PYAR_26490	TMW56427.1	PYIW_27555
Py_MCL_00752	UNIQUE	1	37	0	0	0	0	0	0	0	0	37	0	PG3S_16066	PG3S_00801	PG3S_08619	PG3S_30419	PG3S_00141	PG3S_26553	PG3S_24146	PG3S_01342	PG3S_24749	PG3S_19707	PG3S_17024	PG3S_08752	PG3S_19645	PG3S_27960	PG3S_24105	PG3S_13513	PG3S_00560	PG3S_02050	PG3S_06290	PG3S_07911	PG3S_14528	PG3S_20305	PG3S_01370	PG3S_12513	PG3S_08898	PG3S_22385	PG3S_23360	PG3S_16675	PG3S_02464	PG3S_02625	PG3S_08751	PG3S_27873	PG3S_05557	PG3S_22940	PG3S_19706	PG3S_20251
Py_MCL_00757	CORE	10	36	4	3	3	2	3	3	3	3	7	5	PYU1_G001752	KAF1329878.1	PYIW_21278	PG3S_16913	PG3S_16911	Pmyriotylum_g1791	PYAR_24584	TMW62897.1	TMW58484.1	PYAP_22120	PG3S_25997	PG3S_22293	PYAP_17757	PYIW_13130	GAX98929.1	Pmyriotylum_g7833	Pmyriotylum_g9224	PYU1_G004698	PG3S_26581	PYAR_20179	Pmyriotylum_g5241	PYAR_16100	PYU1_G013381	KAF1330395.1	PYIR_18703	PYAP_14450	PYIR_16472	GAX92670.1	TMW56078.1	PG3S_04956	PG3S_30171	PYIW_16034	KAF1330754.1	GAX96676.1	GAY06429.1	GAX98930.1
Py_MCL_00758	CORE	10	36	3	3	4	3	3	3	4	3	3	7	Pmyriotylum_g12740	PYIW_20456	PYIR_19881	PG3S_18001	PG3S_04692	PYAP_19263	TMW60145.1	KAF1319976.1	PYAR_19945	GAX94083.1	PYU1_G001989	GAX94087.1	GAX94081.1	GAY06907.1	PYAR_19946	PYU1_G001988	PYAP_22407	PYAR_24343	Pmyriotylum_g3935	GAX95923.1	GAY06913.1	TMW67281.1	PYU1_G011639	PG3S_18571	KAF1327372.1	PYIR_22513	PYU1_G011634	KAF1327365.1	Pmyriotylum_g3939	PYIR_18039	PYAP_22411	TMW67283.1	PYAR_21049	GAX95926.1	PYIW_24091	PYIW_26440
Py_MCL_00759	CORE	10	36	3	3	3	3	3	2	4	3	8	4	PG3S_06266	TMW55913.1	PG3S_14551	KAF1333515.1	PYAP_14204	Pmyriotylum_g5075	TMW55912.1	PYAR_17469	PYIW_14110	PG3S_06272	PYIR_19291	PG3S_14546	GAY05873.1	GAY01853.1	PYU1_G004466	PYAP_23650	PG3S_06268	PG3S_14549	Pmyriotylum_g5074	PYU1_G004467	PYIW_14109	GAY05872.1	PYAP_23652	PYIR_19294	GAY01852.1	Pmyriotylum_g5073	PYAR_22617	PYIW_16370	PYIR_19295	PYAR_22618	PG3S_06267	PG3S_14550	PYU1_G004464	KAF1333514.1	TMW55914.1	PYU1_G004465
Py_MCL_00760	CORE	10	36	4	3	4	2	4	2	4	4	6	3	PG3S_25853	PG3S_30362	TMW65812.1	PYIR_22339	PYU1_G010416	Pmyriotylum_g22508	PYAR_14232	PYIW_20544	GAY02209.1	PYAP_20961	KAF1314486.1	PYIW_20543	PG3S_30357	PYU1_G010417	Pmyriotylum_g22514	PYAR_14230	TMW65813.1	PG3S_29133	PYU1_G014604	PYIR_16334	PYIW_17807	PYAR_15288	TMW58364.1	GAX92609.1	PYAP_19070	Pmyriotylum_g1966	PYU1_G010415	Pmyriotylum_g22507	TMW65811.1	PYAR_14233	PG3S_25852	PYAP_20883	PYIW_19380	KAF1326478.1	GAY02731.1	PG3S_25840
Py_MCL_00761	CORE	10	36	3	5	3	3	3	3	3	3	6	4	KAF1333974.1	PG3S_09570	Pmyriotylum_g7854	PYAP_15864	TMW62920.1	Pmyriotylum_g7794	PYAR_16709	KAF1333977.1	PYU1_G008742	PYIR_16422	PYIW_21582	PG3S_09569	GAX92176.1	PG3S_26243	PYU1_G011424	PYIR_19914	PG3S_22580	PG3S_09902	TMW62074.1	GAY05775.1	PYIW_19656	Pmyriotylum_g14129	PYAR_23367	PYAP_22248	KAF1329649.1	GAX92175.1	PYAP_15875	TMW62919.1	GAX92177.1	PYAR_14047	PYU1_G008741	PYIR_16416	PYIW_22440	PG3S_26155	PYAP_15876	PYAP_22249
Py_MCL_00762	CORE	10	36	4	2	4	4	4	3	2	4	7	2	PYAR_16855	PYAP_14806	Pmyriotylum_g2947	TMW69219.1	GAX99180.1	KAF1333172.1	PG3S_02586	PYIR_15150	PG3S_21361	PYIW_25298	PG3S_21364	PYIR_18218	Pmyriotylum_g11746	PYU1_G007897	PYIW_14290	TMW60686.1	PYIR_16776	PG3S_03109	KAF1335681.1	PYU1_G000833	TMW60687.1	PG3S_30722	PYAR_15394	Pmyriotylum_g2454	GAX93471.1	PYAR_15840	PYIW_15193	PYAP_23508	Pmyriotylum_g2946	TMW69216.1	PG3S_25404	PG3S_25398	PYIW_18873	PYAR_16856	PYIR_15151	KAF1333173.1
Py_MCL_00764	CORE	10	36	4	2	3	3	4	3	3	6	6	2	PYAR_13504	TMW63545.1	TMW63546.1	TMW63557.1	KAF1318684.1	PYIW_25324	PYAP_16120	PYU1_G003447	Pmyriotylum_g9152	Pmyriotylum_g9158	PYIW_18779	PG3S_02487	PG3S_27459	PYIR_19020	GAX94003.1	KAF1318685.1	TMW63556.1	PYAR_13496	PG3S_02488	PYAP_16127	PYU1_G003446	PYIW_18776	PG3S_27458	PYIR_19023	Pmyriotylum_g9153	GAY05035.1	TMW63548.1	PYIR_18625	KAF1318695.1	PG3S_02517	Pmyriotylum_g9159	TMW63547.1	PG3S_21423	PYU1_G003426	PYAR_13499	PYIW_20681
Py_MCL_00765	CORE	10	36	3	3	2	3	3	3	3	2	8	6	KAF1336203.1	PYU1_G002535	PYIR_24574	PG3S_30261	PG3S_30260	PG3S_01140	PG3S_01139	Pmyriotylum_g21006	PYIW_21032	GAY04539.1	KAF1318697.1	PYU1_G003428	PYAP_14176	GAY04321.1	PYIR_15059	PG3S_14687	PG3S_06136	PYIW_18421	KAF1330908.1	PYU1_G004599	TMW55973.1	GAY00003.1	Pmyriotylum_g5132	PG3S_21425	PYAP_16126	Pmyriotylum_g9156	GAY05037.1	TMW63543.1	PYAR_13497	PYIW_15064	PG3S_02515	PYIR_15340	GAX94001.1	PYAR_24686	PYAP_19634	GAX94943.1
Py_MCL_00766	CORE	10	36	3	1	3	4	3	3	4	4	5	6	KAF1326507.1	PYU1_G014620	PG3S_29109	TMW58357.1	Pmyriotylum_g1962	PYAR_25070	GAX92601.1	PYAP_21392	GAX92593.1	GAX92594.1	TMW58358.1	KAF1326540.1	PYIR_24209	PG3S_29595	PG3S_28829	PYAR_23204	PYIW_21094	GAX92614.1	PYU1_G014621	Pmyriotylum_g1960	PYU1_G014598	PG3S_28830	PG3S_29596	PYIW_26202	TMW58375.1	KAF1326539.1	PYIR_19766	Pmyriotylum_g1961	PYAR_20751	GAX92592.1	PYIR_23461	PYU1_G014597	GAX92600.1	PYIR_24210	PYIW_26164	TMW60278.1
Py_MCL_00767	CORE	10	36	3	3	4	4	3	3	3	3	5	5	PYIR_18650	PG3S_28537	PYAP_17480	Pmyriotylum_g1779	TMW58495.1	GAY04928.1	GAX92680.1	PYAR_19149	PYIR_19675	KAF1330424.1	PYU1_G013318	PYIW_23086	PG3S_22326	PG3S_25956	PYAP_17489	Pmyriotylum_g1776	TMW58491.1	GAY04925.1	GAX92677.1	PYIR_19673	PG3S_22324	PG3S_25958	PYU1_G013316	KAF1330419.1	PYIW_22481	TMW55461.1	Pmyriotylum_g14894	PYAP_17931	PYU1_G005038	PYIR_16480	PYAR_16983	KAF1314180.1	PYAR_22167	PYAR_23837	GAY01959.1	PYIW_14593
Py_MCL_00768	CORE	10	36	4	1	4	5	5	3	4	3	2	5	Pmyriotylum_g20828	PYU1_G002638	PYIR_17007	PYIW_19362	PYAP_16737	GAY02997.1	PG3S_01258	KAF1336185.1	TMW64473.1	KAF1336184.1	PG3S_11692	GAX95044.1	GAY06927.1	PYAR_24439	PYIR_21590	Pmyriotylum_g1024	Pmyriotylum_g20827	PYU1_G002637	PYIR_26713	GAX95045.1	TMW67050.1	PYU1_G006342	GAY03008.1	KAF1315961.1	PYAR_26553	PYAR_26873	TMW64474.1	PYAR_13494	PYIR_16543	PYIW_24086	PYIW_22043	PYIW_19364	PYIR_17011	Pmyriotylum_g1025	PYIW_28324	PYU1_G006341
Py_MCL_00770	CORE	10	36	2	3	3	3	3	4	3	4	7	4	PG3S_20811	PYAP_19832	GAX93000.1	GAY03657.1	TMW60608.1	PYIR_16220	PYU1_G000766	PYAR_25484	PG3S_03191	KAF1335488.1	PG3S_28334	PYU1_G005741	PYIR_14662	TMW57166.1	Pmyriotylum_g17098	GAX92798.1	PG3S_18405	PYIW_17826	KAF1331457.1	PG3S_08605	PYIW_20979	PYAP_20859	TMW68831.1	Pmyriotylum_g20453	GAX97438.1	PG3S_26715	PG3S_00675	PYAP_23328	KAF1313509.1	PYU1_G006921	KAF1331947.1	PYIR_22181	PYAR_13384	PYIW_15495	PYAR_13137	TMW57170.1
Py_MCL_00771	CORE	10	36	4	3	3	3	3	5	3	3	6	3	PYAP_14135	Pmyriotylum_g7754	GAX92093.1	PYU1_G008647	KAF1334197.1	PG3S_26146	PYIR_18792	PG3S_09469	TMW62996.1	KAF1314891.1	KAF1323279.1	PYAR_17820	Pmyriotylum_g9821	PYIW_15156	PYU1_G000656	PYIR_20201	TMW60520.1	PYAP_21802	PYIW_21771	PYAR_19519	PG3S_20705	TMW61086.1	KAF1335300.1	PG3S_03318	Pmyriotylum_g2646	GAX98438.1	PYIR_20468	PYU1_G003131	PG3S_30230	PG3S_12177	KAF1325447.1	PYAP_17616	Pmyriotylum_g430	GAX92928.1	PYAR_15056	PYIW_23176
Py_MCL_00772	CORE	10	36	3	3	3	3	4	4	2	3	7	4	PYAR_18203	Pmyriotylum_g21284	TMW55036.1	PYAP_18806	PYIR_15527	GAX95597.1	PYU1_G002311	GAX95593.1	KAF1317999.1	PG3S_21992	PG3S_00883	PYIW_23911	PYAR_19290	PYAP_21360	KAF1319687.1	Pmyriotylum_g11657	PYIR_25597	TMW61620.1	PG3S_11837	PG3S_13225	PYIW_23462	GAX96658.1	PYIW_14893	PYAP_25296	Pmyriotylum_g11674	PYAR_17657	PYIR_21304	PG3S_11840	PG3S_13222	PYU1_G007331	KAF1313601.1	GAX96650.1	TMW61643.1	KAF1319698.1	PYIW_19541	PG3S_21988
Py_MCL_00774	CORE	10	36	7	2	5	3	2	2	3	3	5	4	PG3S_29752	PYAP_17612	PYIW_21917	Pmyriotylum_g10863	PYAR_18334	TMW56765.1	GAY01028.1	GAY01381.1	PYIR_14169	PYU1_G012645	PG3S_23082	Pmyriotylum_g10862	PYIR_17563	PYAP_22324	PYIW_17739	KAF1323410.1	PYU1_G002120	PG3S_24446	PG3S_04589	KAF1325787.1	TMW60077.1	Pmyriotylum_g12893	PYAR_18335	PYAR_23155	Pmyriotylum_g12892	Pmyriotylum_g936	Pmyriotylum_g935	Pmyriotylum_g933	GAY06615.1	GAX98276.1	PYU1_G012646	PG3S_23081	TMW56764.1	PYIR_14171	PYAR_24347	PYAR_23156
Py_MCL_00775	CORE	10	36	3	4	3	3	4	3	4	3	6	3	PYAP_14549	GAX95184.1	TMW60838.1	Pmyriotylum_g2276	PG3S_25614	PG3S_02921	KAF1320489.1	PYAR_19208	PYIR_18869	PYU1_G001035	PYIW_23362	PYAR_18482	GAX95185.1	PYAP_14552	Pmyriotylum_g2277	PG3S_25615	PYAR_19209	PYIW_23363	TMW60837.1	PYU1_G001037	PYU1_G001036	PG3S_02922	PYIR_13393	PYIW_17209	KAF1320452.1	PYAP_14553	PG3S_16713	PG3S_27084	PYIW_23564	Pmyriotylum_g5610	GAX93681.1	TMW56308.1	PYAP_24846	PYU1_G014183	KAF1330716.1	PYIR_21272
Py_MCL_00777	CORE	10	36	4	3	4	3	3	5	2	3	5	4	PYIR_22246	PG3S_25026	TMW58177.1	GAY03674.1	PYAR_19122	Pmyriotylum_g13440	PYAP_19085	PYAP_17140	Pmyriotylum_g13588	TMW58296.1	GAY06058.1	PYIR_21839	GAX99579.1	PYU1_G012957	PYIW_18394	KAF1314712.1	KAF1314251.1	PG3S_15901	PYAR_17340	PYAR_26559	PG3S_23648	PG3S_25285	GAY02689.1	PG3S_19542	PYAP_21945	KAF1322955.1	TMW61985.1	PYU1_G011120	KAF1327288.1	KAF1325597.1	Pmyriotylum_g6565	PYIW_16158	PYAR_16449	Pmyriotylum_g8396	PYIW_21115	PYIR_19204
Py_MCL_00778	CORE	10	36	6	4	3	3	4	3	3	3	4	3	KAF1334003.1	PYAP_15407	Pmyriotylum_g9131	PYAR_16692	TMW63577.1	KAF1332561.1	PYIR_19123	PYIW_21507	PG3S_21328	PG3S_02616	GAY05961.1	PYU1_G003318	Pmyriotylum_g4442	TMW65885.1	TMW65360.1	PYAP_16714	Pmyriotylum_g14324	PG3S_23367	Pmyriotylum_g4447	PYIW_13903	PG3S_22366	GAY00306.1	PYU1_G010294	KAF1334396.1	PYAR_18769	PYU1_G010295	Pmyriotylum_g4448	PYIR_13911	GAX94023.1	Pmyriotylum_g4440	PYAP_25321	PYAP_25322	PYAR_26158	PYIR_13916	PYIW_24215	PYIW_25519
Py_MCL_00779	CORE	10	36	4	3	3	3	4	2	3	3	7	4	PYAP_15001	Pmyriotylum_g9617	TMW66112.1	GAY06670.1	PYIR_14054	PG3S_07194	PG3S_06818	PYU1_G010614	GAX98072.1	PYAR_17062	TMW68750.1	PYU1_G007016	GAY01123.1	PG3S_26788	PG3S_00593	Pmyriotylum_g20519	PYAR_14209	KAF1332109.1	PYIR_22275	PYAP_17809	PYIW_21870	Pmyriotylum_g15035	PYIW_21510	PG3S_12920	PG3S_20297	PG3S_20295	PYU1_G007822	PYAP_21026	KAF1333122.1	TMW69054.1	PYIR_20380	Pmyriotylum_g18520	PYAR_16236	GAX93855.1	PYIW_21837	PYIW_27972
Py_MCL_00780	CORE	10	36	4	3	2	2	4	3	3	4	8	3	KAF1324771.1	PYAP_19382	Pmyriotylum_g5522	TMW56254.1	PYAR_13951	PYIW_19834	PG3S_26539	PG3S_16879	PYIR_14427	KAF1330773.1	GAY05341.1	PYU1_G005214	KAF1318233.1	PG3S_19165	PYIW_14021	TMW63116.1	PG3S_02058	Pmyriotylum_g15179	PYAP_20296	PYU1_G002666	PYIW_14570	PYIR_17941	PG3S_05601	PG3S_14057	TMW65292.1	Pmyriotylum_g10704	PYAP_20302	GAX96320.1	GAY04601.1	PYAR_21453	Pmyriotylum_g15180	TMW63117.1	PYU1_G005215	PYIW_14019	PG3S_02059	PG3S_19164
Py_MCL_00781	CORE	10	36	4	4	3	3	4	4	3	3	5	3	KAF1323681.1	PG3S_10222	KAF1319488.1	PYU1_G000267	PYAP_15734	Pmyriotylum_g16497	PYAR_19701	Pmyriotylum_g11068	GAX96802.1	PYIW_26419	PYIR_22094	TMW68092.1	PYAR_23112	PG3S_10810	PG3S_17841	PYIR_21822	TMW66669.1	Pmyriotylum_g4239	PG3S_05612	PYU1_G008932	PG3S_14045	PYIR_17157	TMW65347.1	KAF1324697.1	PYIW_14489	PYU1_G002693	GAY02451.1	Pmyriotylum_g4404	PYAP_17961	GAY03290.1	PYAP_20656	PYAR_13523	PYIW_27196	PYIW_27990	KAF1329446.1	PYAP_20654
Py_MCL_00782	CORE	10	36	5	3	3	3	5	2	3	3	6	3	GAX93602.1	PYAP_21557	Pmyriotylum_g5433	TMW56208.1	PYAP_21561	PG3S_30343	PYU1_G004775	PYIR_17974	PG3S_16808	TMW56209.1	Pmyriotylum_g5432	PYAR_20629	KAF1330925.1	PG3S_16809	PYU1_G004774	GAX93600.1	PYIR_17973	PG3S_30342	KAF1330983.1	PYAR_20631	PYIW_27109	PYIW_18801	PYIW_27110	PYIW_18711	GAX93601.1	PYAP_22445	Pmyriotylum_g5431	Pmyriotylum_g5430	Pmyriotylum_g5434	PYAR_20630	TMW56210.1	PYU1_G004773	PYIW_18800	PYIR_17967	PG3S_16810	PG3S_30341
Py_MCL_00784	CORE	10	36	4	3	4	3	1	5	3	3	4	6	PYAP_17698	Pmyriotylum_g18607	Pmyriotylum_g3859	TMW61608.1	KAF1318748.1	KAF1326908.1	PG3S_16069	PYU1_G003805	GAX99725.1	PYAR_20064	PYIR_19811	KAF1326970.1	KAF1318759.1	PYIW_22499	PYIR_20494	GAX99728.1	PG3S_16045	PYU1_G003799	GAX94891.1	GAY06714.1	PYAR_14268	GAX94892.1	Pmyriotylum_g9695	PYIR_14855	PG3S_06841	KAF1323998.1	Pmyriotylum_g9694	PG3S_07156	PYU1_G010576	TMW66036.1	PYAP_24378	PYAP_24381	PYAR_14177	PYAR_14183	TMW66037.1	GAX99723.1
Py_MCL_00785	CORE	10	36	11	5	6	1	1	1	1	4	2	4	PYAP_19558	PYAP_21481	Pmyriotylum_g21884	Pmyriotylum_g21883	PYAR_20987	PYAR_20988	Pmyriotylum_g21881	Pmyriotylum_g6553	Pmyriotylum_g21879	PYAR_22935	TMW59643.1	PYIR_21078	GAX92420.1	TMW59641.1	Pmyriotylum_g14783	PYAP_21482	PG3S_01575	Pmyriotylum_g14794	PYIW_25257	PG3S_05363	PYU1_G001342	Pmyriotylum_g14795	KAF1321789.1	Pmyriotylum_g14796	Pmyriotylum_g21878	GAX92427.1	GAX92419.1	TMW59648.1	PYAR_14234	TMW59644.1	PYAR_24670	PYAR_15201	PYAP_21486	PYAP_25388	Pmyriotylum_g14780	GAX92418.1
Py_MCL_00763	DISPENSABLE	9	36	3	3	3	3	4	0	3	3	10	4	PYU1_G014820	GAY01399.1	PG3S_06386	PYIR_19115	PYIW_15170	PG3S_16426	PYAP_20021	PYAR_16106	TMW59036.1	GAY01397.1	PYAP_20353	Pmyriotylum_g10455	TMW57604.1	PYIR_13240	PYIW_19478	GAX95277.1	PG3S_15653	PG3S_15652	PYU1_G009433	PG3S_24276	PG3S_24277	PYAR_18876	Pmyriotylum_g8041	TMW59034.1	PYU1_G000569	PG3S_06389	PG3S_16428	GAY01393.1	PYAP_20597	PYIR_21210	PYIW_20804	PYAR_25160	PYIW_17385	PG3S_06409	PG3S_28400	Pmyriotylum_g8042
Py_MCL_00769	DISPENSABLE	7	36	1	3	7	12	4	0	0	1	8	0	PYAP_14097	PYAP_24893	PG3S_05939	PYAP_23218	PYAR_26847	PG3S_23544	PG3S_22451	PYIR_26415	PYIW_17442	PYAR_22611	PYIR_26362	PG3S_15918	PG3S_15913	PYIR_24820	PYIR_25960	PYIR_24678	PYAR_22420	PG3S_27879	PYIR_26785	PYIR_26003	PYIR_26122	PYAR_26318	PYIW_20736	Pmyriotylum_g19923	PYAR_23446	PYIR_26887	PYIR_26367	PYAR_22612	PYIR_26771	PYIR_26387	PYAR_22421	PYIW_23765	TMW61413.1	PG3S_30476	PG3S_29333	PYIW_23766
Py_MCL_00773	DISPENSABLE	7	36	1	4	0	0	13	3	5	6	0	4	KAF1318247.1	GAY02406.1	PYAP_19865	PYIW_27082	PYIW_25368	PYAP_25007	KAF1313503.1	KAF1331948.1	PYIW_25369	PYIW_27468	TMW69691.1	PYIW_17477	TMW69694.1	TMW69237.1	PYIW_18019	PYU1_G006918	PYAP_24744	TMW57964.1	GAY06816.1	GAY02404.1	TMW57965.1	GAY02405.1	PYAP_25006	PYIW_18013	PYU1_G006917	TMW57963.1	PYU1_G006916	PYIW_27737	Pmyriotylum_g7319	PYIW_27730	PYIW_28167	PYIW_28168	PYIW_27931	PYIW_27915	PYU1_G006919	PYU1_G009998
Py_MCL_00783	DISPENSABLE	5	36	0	0	0	1	3	12	11	0	9	0	PYIW_18090	PG3S_01471	PG3S_05246	PG3S_05243	PYU1_G007225	KAF1333201.1	PYU1_G001425	PYU1_G001420	KAF1313658.1	PG3S_01474	PG3S_01462	PYIR_23615	KAF1314607.1	PYU1_G007936	PG3S_01453	PG3S_01457	KAF1333200.1	PG3S_05236	PG3S_05240	PYIW_21315	KAF1322560.1	KAF1333366.1	KAF1333365.1	KAF1333367.1	PYU1_G007229	PYU1_G001423	PYU1_G001421	PYIW_24474	KAF1333197.1	KAF1322532.1	KAF1333370.1	PYU1_G001427	PYU1_G007228	PYU1_G001426	PYU1_G007928	KAF1333198.1
Py_MCL_00776	UNIQUE	1	36	36	0	0	0	0	0	0	0	0	0	Pmyriotylum_g12876	Pmyriotylum_g5367	Pmyriotylum_g70	Pmyriotylum_g23	Pmyriotylum_g11	Pmyriotylum_g76	Pmyriotylum_g15524	Pmyriotylum_g421	Pmyriotylum_g28	Pmyriotylum_g20710	Pmyriotylum_g16079	Pmyriotylum_g14642	Pmyriotylum_g16058	Pmyriotylum_g16054	Pmyriotylum_g86	Pmyriotylum_g88	Pmyriotylum_g81	Pmyriotylum_g17	Pmyriotylum_g58	Pmyriotylum_g97	Pmyriotylum_g1262	Pmyriotylum_g8273	Pmyriotylum_g10015	Pmyriotylum_g12347	Pmyriotylum_g4417	Pmyriotylum_g27	Pmyriotylum_g20709	Pmyriotylum_g93	Pmyriotylum_g59	Pmyriotylum_g14643	Pmyriotylum_g65	Pmyriotylum_g422	Pmyriotylum_g18722	Pmyriotylum_g15523	Pmyriotylum_g14234	Pmyriotylum_g12353
Py_MCL_00786	UNIQUE	1	36	36	0	0	0	0	0	0	0	0	0	Pmyriotylum_g12355	Pmyriotylum_g13094	Pmyriotylum_g234	Pmyriotylum_g4876	Pmyriotylum_g18692	Pmyriotylum_g6768	Pmyriotylum_g22375	Pmyriotylum_g21576	Pmyriotylum_g18214	Pmyriotylum_g10714	Pmyriotylum_g12962	Pmyriotylum_g5363	Pmyriotylum_g13358	Pmyriotylum_g12068	Pmyriotylum_g8846	Pmyriotylum_g17721	Pmyriotylum_g19755	Pmyriotylum_g1730	Pmyriotylum_g2002	Pmyriotylum_g21930	Pmyriotylum_g18932	Pmyriotylum_g20302	Pmyriotylum_g4578	Pmyriotylum_g2360	Pmyriotylum_g18931	Pmyriotylum_g21575	Pmyriotylum_g19820	Pmyriotylum_g5420	Pmyriotylum_g6693	Pmyriotylum_g17720	Pmyriotylum_g5362	Pmyriotylum_g5416	Pmyriotylum_g14167	Pmyriotylum_g20304	Pmyriotylum_g14166	Pmyriotylum_g6998
Py_MCL_00787	CORE	10	35	4	2	3	3	3	3	3	3	6	5	PYIW_21960	PG3S_26491	PG3S_19568	PYIR_17917	PG3S_07896	PG3S_11327	KAF1327718.1	PYU1_G011762	PYIW_21178	PYIW_23214	PYIR_13682	PYU1_G000644	TMW69823.1	TMW62228.1	PG3S_26492	PG3S_19569	Pmyriotylum_g13934	KAF1335600.1	PYAR_15836	Pmyriotylum_g20018	GAY01217.1	PYAR_16175	PYAP_17186	PYAR_15835	TMW62227.1	PYU1_G011044	Pmyriotylum_g13933	Pmyriotylum_g13932	KAF1329360.1	PYIR_13669	GAY06095.1	GAY06096.1	GAY01216.1	PYAP_17200	GAY04774.1
Py_MCL_00788	CORE	10	35	4	3	2	4	2	5	3	3	4	5	KAF1316364.1	KAF1316550.1	TMW55518.1	PYAP_19957	PYU1_G005123	Pmyriotylum_g3315	PYAP_21500	PYIR_18741	PG3S_28000	TMW55541.1	PYU1_G005122	PYIR_18749	PG3S_28002	Pmyriotylum_g3340	Pmyriotylum_g6037	GAY00859.1	PYIW_20821	GAX99838.1	PYAR_16723	GAY00860.1	GAY00843.1	GAY05264.1	PYAP_22198	PYIR_21384	Pmyriotylum_g11379	TMW64017.1	KAF1321227.1	PYU1_G006727	PYIR_18750	PYIW_17421	PG3S_12580	PG3S_18873	KAF1336777.1	PYAR_14616	KAF1316549.1
Py_MCL_00789	CORE	10	35	3	3	2	4	2	2	4	3	9	3	Pmyriotylum_g11783	TMW61752.1	PYIR_17174	PG3S_23877	PG3S_13359	PG3S_02552	PG3S_21399	PYU1_G003398	KAF1327105.1	KAF1318708.1	PYIR_18017	GAX93447.1	PYU1_G013841	PYIR_20955	PG3S_23850	Pmyriotylum_g11774	PG3S_26685	GAY03090.1	PYAP_16780	PYAR_17323	PYU1_G013834	PYAP_23136	TMW61767.1	PYIW_17613	PYIR_20957	PYAP_16781	Pmyriotylum_g11864	TMW61759.1	PYU1_G013833	GAY03087.1	PYIW_22200	PG3S_23882	PG3S_26699	PYAR_17324	PG3S_23881
Py_MCL_00790	CORE	10	35	2	3	3	3	3	1	3	3	6	8	PYAP_13174	PYAR_23339	TMW66007.1	PG3S_07087	GAX94877.1	PYIW_17961	PG3S_06925	PYIR_19716	PYU1_G010497	Pmyriotylum_g3598	PYU1_G008425	Pmyriotylum_g2973	GAX99946.1	PYAR_17625	GAY06339.1	KAF1328808.1	PYAP_16147	GAY04818.1	TMW69258.1	PYAR_16877	GAY02665.1	TMW64966.1	GAX99203.1	PG3S_12788	PG3S_25434	PG3S_04363	PYIW_14062	PG3S_09206	PYIR_17608	PYAP_15763	PYIW_17415	PYU1_G007923	PYIR_22557	GAX99945.1	GAX99944.1
Py_MCL_00791	CORE	10	35	2	3	5	3	3	3	3	3	7	3	GAY00549.1	PYAP_13531	Pmyriotylum_g14014	PYAR_20829	TMW62173.1	KAF1317873.1	PYU1_G011531	PYIR_21682	KAF1315799.1	PG3S_19644	PG3S_10033	PYIW_20768	PG3S_08485	PG3S_21469	PYIW_18139	PYU1_G005626	KAF1336333.1	PYIR_14212	TMW57264.1	PYAP_14757	Pmyriotylum_g17247	PYAR_25080	PYAR_17373	GAX94605.1	PYAR_26711	PYAP_14772	GAX94604.1	PYAR_17375	PG3S_08496	PG3S_21466	PYIW_16286	PYIR_14227	PYU1_G005625	TMW59310.1	PG3S_21475
Py_MCL_00792	CORE	10	35	4	3	5	3	3	3	3	3	6	2	Pmyriotylum_g15505	PYAP_15176	PG3S_02402	PG3S_26821	GAY06443.1	GAY04956.1	PYIR_15767	TMW63203.1	PYU1_G005551	KAF1330153.1	PYAR_21587	PYAR_20108	PYIW_24500	Pmyriotylum_g19423	PYAR_20844	PYAR_18946	PYIR_19410	PYIW_17078	PG3S_04671	TMW60090.1	PG3S_17987	PYAP_21834	KAF1317492.1	KAF1318573.1	Pmyriotylum_g12856	PYU1_G002027	PYAP_15181	Pmyriotylum_g15506	PYAR_20843	TMW63202.1	PYU1_G005552	PYIR_15769	PG3S_02404	PG3S_26819	PYIW_24499
Py_MCL_00793	CORE	10	35	4	2	3	3	2	5	4	4	6	2	PYAP_13369	TMW64881.1	PYIR_22037	Pmyriotylum_g3503	PYIW_26306	PYAR_19666	PG3S_04424	PYU1_G008511	PG3S_09277	KAF1328898.1	PG3S_19982	PG3S_21758	Pmyriotylum_g12168	PYAR_22757	KAF1315999.1	TMW66496.1	PYU1_G010168	GAX99257.1	PYIW_14988	PYAP_20874	PYIR_22617	Pmyriotylum_g1475	GAX98836.1	TMW62690.1	KAF1321107.1	PYU1_G006230	KAF1331129.1	TMW66497.1	PG3S_21757	PYAR_22756	KAF1315982.1	PG3S_19983	PYIR_17426	PYU1_G010169	Pmyriotylum_g12169
Py_MCL_00794	CORE	10	35	3	2	5	3	4	3	3	2	6	4	GAX93116.1	PG3S_07365	PYIR_21917	PYU1_G011360	PYAP_18021	PG3S_20658	GAY04845.1	TMW66288.1	PG3S_03361	GAX92866.1	PYAR_16015	PG3S_06638	Pmyriotylum_g2676	PYIR_14288	PYIW_22371	PYIW_19693	GAX94413.1	TMW65123.1	KAF1329156.1	PYIR_21253	PYAR_25932	PG3S_04294	Pmyriotylum_g5813	PYU1_G000607	PYAR_18229	PG3S_09126	KAF1328757.1	PYAP_15991	PYU1_G008388	KAF1335668.1	PYAR_23298	PYIW_16176	Pmyriotylum_g9433	PYAR_16594	PYIW_19692
Py_MCL_00795	CORE	10	35	8	3	3	3	3	3	3	3	3	3	PYIW_17433	PG3S_20984	PYIR_16283	TMW55704.1	GAX93543.1	PYAR_14902	PYAP_16428	PYAP_16407	PYAR_22554	Pmyriotylum_g18970	Pmyriotylum_g8624	TMW55700.1	PG3S_20981	PYIR_16289	PYIW_16609	KAF1323978.1	PYU1_G004822	PYIR_16282	Pmyriotylum_g18968	PYU1_G004824	Pmyriotylum_g8626	PYAP_16423	PG3S_20983	GAY04990.1	KAF1323971.1	PYAR_22556	TMW55702.1	PYIW_17432	Pmyriotylum_g18967	Pmyriotylum_g8627	PYU1_G004825	KAF1323972.1	GAY04991.1	Pmyriotylum_g8628	Pmyriotylum_g18966
Py_MCL_00796	CORE	10	35	3	2	3	3	3	3	3	3	8	4	PG3S_27427	PYAP_15131	Pmyriotylum_g9898	PYAR_18106	TMW57705.1	PYU1_G013291	PYIW_19196	PYIR_17980	KAF1318076.1	PG3S_27435	PG3S_27430	GAY03022.1	PG3S_28842	GAY02117.1	PYAP_24290	Pmyriotylum_g9889	PYAR_23871	TMW57700.1	KAF1318113.1	PYU1_G013300	PYIR_17987	PG3S_28850	PYIW_19605	PYAR_26876	TMW57701.1	Pmyriotylum_g9894	PG3S_28848	PYIR_17983	PYIW_19606	PG3S_27433	PG3S_28844	PYU1_G013299	GAY03023.1	GAY02116.1	KAF1318109.1
Py_MCL_00797	CORE	10	35	3	3	3	3	3	2	4	3	6	5	PYAP_13592	PYIW_13423	PYIR_18277	GAY04348.1	PG3S_19005	PG3S_02233	PYU1_G005374	TMW63366.1	PYAR_20551	Pmyriotylum_g15325	GAX93356.1	PYAP_13603	PYAR_19249	TMW63369.1	GAY04344.1	PYIR_18765	PYIW_13416	KAF1330070.1	PG3S_02212	Pmyriotylum_g15322	PG3S_19019	PYU1_G005370	PG3S_11735	PYAP_13604	Pmyriotylum_g15321	PYAR_19250	TMW63370.1	GAY04343.1	GAX93358.1	PYIR_18766	KAF1330142.1	PG3S_19022	PYIW_18975	PYU1_G005369	PYU1_G005368
Py_MCL_00799	CORE	10	35	2	3	3	2	5	4	3	3	6	4	PYAP_13760	TMW62858.1	GAX92236.1	PYAR_22597	Pmyriotylum_g7873	PG3S_22742	PYU1_G013686	PG3S_09378	PYIR_23783	KAF1333966.1	PYIW_27401	PYIW_26909	PYAP_14436	PYAR_24503	Pmyriotylum_g10038	TMW57792.1	GAX97875.1	PG3S_24793	PG3S_17642	PYIR_19525	KAF1326710.1	PYU1_G012205	PYIW_27339	KAF1316463.1	PYU1_G013687	PG3S_22741	PG3S_09379	KAF1334038.1	PYIW_21122	PYAR_14038	TMW62843.1	GAX92255.1	PYAP_19798	PYIW_26444	GAX92251.1
Py_MCL_00800	CORE	10	35	3	3	3	3	4	2	3	3	6	5	PG3S_24617	PYAP_21304	Pmyriotylum_g18040	TMW59190.1	GAX93258.1	PYIR_24501	PYU1_G000535	PG3S_24613	PYU1_G000534	PYIR_17830	PG3S_22029	TMW59181.1	PYAR_22543	PYAP_23919	Pmyriotylum_g18032	PYAR_18169	Pmyriotylum_g2344	PYAP_21884	KAF1335661.1	PG3S_25541	PYU1_G000956	PG3S_03002	PYAR_25278	TMW60777.1	PYIR_18283	KAF1320436.1	PYIW_26296	GAY06062.1	PG3S_22035	GAY05500.1	PYIW_27640	GAX95240.1	PYIW_23942	GAX98803.1	PYIW_27528
Py_MCL_00801	CORE	10	35	7	2	4	2	2	4	4	2	6	2	TMW64935.1	PYAP_16131	Pmyriotylum_g3561	GAX99916.1	PYU1_G008393	KAF1328648.1	KAF1328651.1	PYIR_21907	PYU1_G008392	PYIW_21421	PYAR_22956	PYU1_G008394	PG3S_04302	PG3S_09135	KAF1328647.1	PYAR_14569	PYAR_14570	TMW55345.1	Pmyriotylum_g15993	Pmyriotylum_g15650	Pmyriotylum_g15994	PG3S_07559	PG3S_07558	Pmyriotylum_g15649	PG3S_15231	PG3S_15230	Pmyriotylum_g15992	Pmyriotylum_g15651	PYAP_18607	PYIR_14871	KAF1328441.1	PYAR_14573	PYU1_G008145	PYIW_21517	GAX96052.1
Py_MCL_00802	CORE	10	35	3	4	3	3	3	3	4	6	3	3	PYAP_14555	Pmyriotylum_g2258	PYAR_18259	TMW60849.1	GAX95176.1	PYIW_14958	PYIR_19135	PG3S_02904	KAF1315681.1	PG3S_30741	PYU1_G001047	PYU1_G001048	PYAP_14571	Pmyriotylum_g2257	PYAP_17296	GAX95175.1	TMW63549.1	TMW60853.1	Pmyriotylum_g2253	GAY03616.1	KAF1315686.1	PYU1_G001049	KAF1315685.1	PG3S_02905	PYU1_G001050	PYIR_19134	PYAR_18258	PYIW_14279	PYAR_25996	TMW60852.1	TMW60851.1	PYAP_14572	PYIW_14956	TMW60850.1	PYIR_25360
Py_MCL_00803	CORE	10	35	3	3	3	3	3	2	3	3	7	5	PYAP_14696	Pmyriotylum_g22018	PYAR_20513	TMW59457.1	GAY02613.1	PG3S_01763	PG3S_14100	PYIW_16836	PYIR_20030	PYU1_G009123	GAX97756.1	Pmyriotylum_g6296	GAX98506.1	PYAR_25723	TMW67480.1	PYAP_15385	PG3S_25719	PG3S_25712	PG3S_10641	PYIW_20788	PYU1_G009011	PYIR_17754	PG3S_10629	KAF1329431.1	PYAP_15365	Pmyriotylum_g6311	PYAR_16406	TMW67467.1	GAX98486.1	GAX98649.1	PG3S_25713	PYIR_17748	PYU1_G009016	PYIW_16227	KAF1329274.1
Py_MCL_00804	CORE	10	35	2	2	2	3	3	4	3	3	9	4	PYAP_14734	Pmyriotylum_g3441	TMW64799.1	GAX94555.1	PYAR_13353	KAF1322254.1	KAF1328903.1	PYIW_18326	PYU1_G008587	PYIR_22032	PG3S_23199	GAY06142.1	PG3S_04505	Pmyriotylum_g3442	PYIW_18327	PG3S_22453	TMW64800.1	PYU1_G008586	PG3S_23202	PYIR_22033	KAF1322245.1	KAF1328940.1	GAX94556.1	PG3S_05706	TMW65480.1	PG3S_13976	PYIW_25689	PYIR_20066	PG3S_05699	PG3S_04507	PYAR_20136	PYAP_21328	PYU1_G002853	GAY06534.1	PG3S_13972
Py_MCL_00805	CORE	10	35	4	3	3	3	4	5	4	3	4	2	PYAP_14929	PYAR_23866	TMW64695.1	Pmyriotylum_g21161	KAF1336187.1	PYIR_13501	PG3S_21889	PG3S_00981	PYIW_13094	GAX97551.1	PYU1_G002407	Pmyriotylum_g19604	PYU1_G012085	KAF1318467.1	KAF1314944.1	PG3S_30608	PG3S_17513	TMW64273.1	GAX95369.1	PYIR_26561	TMW64272.1	KAF1314943.1	PYAP_15977	Pmyriotylum_g19605	KAF1318466.1	PYU1_G012086	Pmyriotylum_g18191	PYIW_27880	PYAP_14931	PYIR_21747	PYIW_26854	PYIW_19586	PYAR_26495	PYAR_26877	PYU1_G002408
Py_MCL_00806	CORE	10	35	3	5	3	3	3	4	4	2	7	1	PYAP_15720	PYAP_17703	Pmyriotylum_g21992	TMW61147.1	PYAR_16373	GAX97948.1	PYIR_20596	KAF1320941.1	PYU1_G001247	PG3S_05467	PYU1_G001255	PG3S_01663	PYIW_16570	KAF1323742.1	Pmyriotylum_g16466	PG3S_24349	PG3S_24348	TMW68052.1	PYIR_24157	PYU1_G000241	PYU1_G000380	PG3S_24358	PG3S_24355	PYIR_16595	KAF1319026.1	PYAR_23104	KAF1328239.1	Pmyriotylum_g16802	PYAR_23919	PYAP_23902	PG3S_10269	PYIW_14413	PYAP_16676	PYIW_26780	PYAP_16677
[truncated: 8,458 more rows]
[truncated: 3,914 more columns]
