# Supplementary material for: Genome of Pythium myriotylum Uncovers an Extensive Arsenal of Virulence-Related Genes among the Broad-Host-Range Necrotrophic Pythium Plant Pathogens
Source: Microbiol Spectr. 2022 Aug 10;10(4):e02268-21. doi: 10.1128/spectrum.02268-21 (PMC9430622; doi:10.1128/spectrum.02268-21)
Supplement: Supplemental file 3 — Supplemental material. Download spectrum.02268-21-s0003.xlsx, XLSX file, 0.1 MB [file spectrum.02268-21-s0003.xlsx]

## Sheet: (A) Genome wide vs all Pythiums
Table S3. Summary of the gene ontology (GO) enrichment analysis from P. myriotylum compared to the other Pythium genomes. The enrichment or purification (underrepresentation) is in P. myriotylum versus (A) all Pythium species, (B) plant-pathogenic Pythium species and (C) non-plant pathogenic Pythium species. Only terms that were significantly enriched or purified after the Bonferroni correction w…
GO term	GO category	enrichment or purification?	name of GO term	ratio in P. myriotylum	ratio in population	uncorrected p value	depth in GO hierarchy	P. myriotylum count	Bonferroni corrected p value	P. myriotylum genes
GO:0006508	BP	enrichment	proteolysis	517/7131	3265/64459	2.27358e-17	5	517	2.92837e-14	Pmyriotylum_g10033, Pmyriotylum_g10087, Pmyriotylum_g10098, Pmyriotylum_g10158, Pmyriotylum_g10159, Pmyriotylum_g10162, Pmyriotylum_g10163, Pmyriotylum_g10164, Pmyriotylum_g10165, Pmyriotylum_g10166, Pmyriotylum_g10173, Pmyriotylum_g10174, Pmyriotylum_g10175, Pmyriotylum_g10180, Pmyriotylum_g10181, Pmyriotylum_g10186, Pmyriotylum_g10189, Pmyriotylum_g10263, Pmyriotylum_g10354, Pmyriotylum_g10402,…
GO:0019538	BP	enrichment	protein metabolic process	1241/7131	9385/64459	1.70956e-12	4	1241	2.20192e-09	Pmyriotylum_g10011, Pmyriotylum_g10012, Pmyriotylum_g10019, Pmyriotylum_g10020, Pmyriotylum_g10023, Pmyriotylum_g10024, Pmyriotylum_g10033, Pmyriotylum_g10045, Pmyriotylum_g10087, Pmyriotylum_g10098, Pmyriotylum_g10158, Pmyriotylum_g10159, Pmyriotylum_g10162, Pmyriotylum_g10163, Pmyriotylum_g10164, Pmyriotylum_g10165, Pmyriotylum_g10166, Pmyriotylum_g10168, Pmyriotylum_g10169, Pmyriotylum_g10173,…
GO:1901564	BP	enrichment	organonitrogen compound metabolic process	1437/7131	11354/64459	4.33966e-09	3	1437	5.58948e-06	Pmyriotylum_g10011, Pmyriotylum_g10012, Pmyriotylum_g10019, Pmyriotylum_g10020, Pmyriotylum_g10023, Pmyriotylum_g10024, Pmyriotylum_g10033, Pmyriotylum_g10045, Pmyriotylum_g10087, Pmyriotylum_g10098, Pmyriotylum_g10109, Pmyriotylum_g10158, Pmyriotylum_g10159, Pmyriotylum_g10162, Pmyriotylum_g10163, Pmyriotylum_g10164, Pmyriotylum_g10165, Pmyriotylum_g10166, Pmyriotylum_g10168, Pmyriotylum_g10169,…
GO:0090304	BP	purification	nucleic acid metabolic process	389/7131	4480/64459	6.22677e-08	5	389	8.02007e-05	Pmyriotylum_g10, Pmyriotylum_g10038, Pmyriotylum_g10088, Pmyriotylum_g10093, Pmyriotylum_g10106, Pmyriotylum_g1015, Pmyriotylum_g10225, Pmyriotylum_g10316, Pmyriotylum_g10424, Pmyriotylum_g10546, Pmyriotylum_g10583, Pmyriotylum_g10602, Pmyriotylum_g10622, Pmyriotylum_g10690, Pmyriotylum_g10721, Pmyriotylum_g10843, Pmyriotylum_g10871, Pmyriotylum_g10913, Pmyriotylum_g10923, Pmyriotylum_g10950, Pmy…
GO:0034641	BP	purification	cellular nitrogen compound metabolic process	629/7131	6830/64459	1.39167e-07	3	629	0.000179247	Pmyriotylum_g10, Pmyriotylum_g10038, Pmyriotylum_g10081, Pmyriotylum_g10088, Pmyriotylum_g10093, Pmyriotylum_g10106, Pmyriotylum_g10109, Pmyriotylum_g1015, Pmyriotylum_g10191, Pmyriotylum_g10225, Pmyriotylum_g10263, Pmyriotylum_g10282, Pmyriotylum_g10313, Pmyriotylum_g10316, Pmyriotylum_g10369, Pmyriotylum_g10424, Pmyriotylum_g10536, Pmyriotylum_g10546, Pmyriotylum_g10583, Pmyriotylum_g10602, Pmy…
GO:0006139	BP	purification	nucleobase-containing compound metabolic process	488/7131	5406/64459	3.39794e-07	4	488	0.000437654	Pmyriotylum_g10, Pmyriotylum_g10038, Pmyriotylum_g10081, Pmyriotylum_g10088, Pmyriotylum_g10093, Pmyriotylum_g10106, Pmyriotylum_g1015, Pmyriotylum_g10191, Pmyriotylum_g10225, Pmyriotylum_g10282, Pmyriotylum_g10316, Pmyriotylum_g10424, Pmyriotylum_g10546, Pmyriotylum_g10583, Pmyriotylum_g10602, Pmyriotylum_g10622, Pmyriotylum_g10690, Pmyriotylum_g10721, Pmyriotylum_g10843, Pmyriotylum_g10871, Pmy…
GO:1901360	BP	purification	organic cyclic compound metabolic process	536/7131	5870/64459	4.53615e-07	3	536	0.000584256	Pmyriotylum_g10, Pmyriotylum_g10038, Pmyriotylum_g10081, Pmyriotylum_g10088, Pmyriotylum_g10093, Pmyriotylum_g10106, Pmyriotylum_g10109, Pmyriotylum_g1015, Pmyriotylum_g10191, Pmyriotylum_g10225, Pmyriotylum_g10282, Pmyriotylum_g10316, Pmyriotylum_g1032, Pmyriotylum_g10424, Pmyriotylum_g10536, Pmyriotylum_g10546, Pmyriotylum_g10583, Pmyriotylum_g10602, Pmyriotylum_g10605, Pmyriotylum_g10606, Pmyr…
GO:0046483	BP	purification	heterocycle metabolic process	527/7131	5775/64459	5.27286e-07	3	527	0.000679144	Pmyriotylum_g10, Pmyriotylum_g10038, Pmyriotylum_g10081, Pmyriotylum_g10088, Pmyriotylum_g10093, Pmyriotylum_g10106, Pmyriotylum_g10109, Pmyriotylum_g1015, Pmyriotylum_g10191, Pmyriotylum_g10225, Pmyriotylum_g10282, Pmyriotylum_g10316, Pmyriotylum_g10424, Pmyriotylum_g10536, Pmyriotylum_g10546, Pmyriotylum_g10583, Pmyriotylum_g10602, Pmyriotylum_g10605, Pmyriotylum_g10606, Pmyriotylum_g10622, Pmy…
GO:0032200	BP	purification	telomere organization	2/7131	173/64459	6.45652e-07	6	2	0.0008316	Pmyriotylum_g2420, Pmyriotylum_g5030
GO:0000723	BP	purification	telomere maintenance	2/7131	173/64459	6.45652e-07	7	2	0.0008316	Pmyriotylum_g2420, Pmyriotylum_g5030
GO:0005975	BP	enrichment	carbohydrate metabolic process	288/7131	1976/64459	1.20448e-06	3	288	0.00155137	Pmyriotylum_g1004, Pmyriotylum_g1005, Pmyriotylum_g10287, Pmyriotylum_g10379, Pmyriotylum_g10798, Pmyriotylum_g10935, Pmyriotylum_g11046, Pmyriotylum_g1112, Pmyriotylum_g11260, Pmyriotylum_g11281, Pmyriotylum_g11285, Pmyriotylum_g11475, Pmyriotylum_g11564, Pmyriotylum_g1190, Pmyriotylum_g1191, Pmyriotylum_g1192, Pmyriotylum_g1197, Pmyriotylum_g1198, Pmyriotylum_g1199, Pmyriotylum_g12525, Pmyrioty…
GO:0006259	BP	purification	DNA metabolic process	162/7131	2024/64459	3.91361e-06	6	162	0.00504073	Pmyriotylum_g10, Pmyriotylum_g10093, Pmyriotylum_g10225, Pmyriotylum_g10583, Pmyriotylum_g10602, Pmyriotylum_g10622, Pmyriotylum_g10721, Pmyriotylum_g10843, Pmyriotylum_g10923, Pmyriotylum_g10950, Pmyriotylum_g10977, Pmyriotylum_g11385, Pmyriotylum_g11552, Pmyriotylum_g11736, Pmyriotylum_g11876, Pmyriotylum_g12044, Pmyriotylum_g12183, Pmyriotylum_g13172, Pmyriotylum_g13183, Pmyriotylum_g13188, Pm…
GO:0044238	BP	enrichment	primary metabolic process	2170/7131	18120/64459	4.60389e-06	2	2170	0.00592981	Pmyriotylum_g10, Pmyriotylum_g10011, Pmyriotylum_g10012, Pmyriotylum_g10019, Pmyriotylum_g10020, Pmyriotylum_g10023, Pmyriotylum_g10024, Pmyriotylum_g10033, Pmyriotylum_g10038, Pmyriotylum_g1004, Pmyriotylum_g10045, Pmyriotylum_g1005, Pmyriotylum_g10081, Pmyriotylum_g10087, Pmyriotylum_g10088, Pmyriotylum_g10093, Pmyriotylum_g10098, Pmyriotylum_g10106, Pmyriotylum_g10109, Pmyriotylum_g1015, Pmyri…
GO:0051276	BP	purification	chromosome organization	12/7131	317/64459	5.47374e-06	5	12	0.00705018	Pmyriotylum_g10044, Pmyriotylum_g14129, Pmyriotylum_g19000, Pmyriotylum_g2420, Pmyriotylum_g2745, Pmyriotylum_g4215, Pmyriotylum_g4963, Pmyriotylum_g5030, Pmyriotylum_g5439, Pmyriotylum_g7794, Pmyriotylum_g7910, Pmyriotylum_g8836
GO:0006725	BP	purification	cellular aromatic compound metabolic process	539/7131	5778/64459	7.26757e-06	3	539	0.00936063	Pmyriotylum_g10, Pmyriotylum_g10038, Pmyriotylum_g10081, Pmyriotylum_g10088, Pmyriotylum_g10093, Pmyriotylum_g10106, Pmyriotylum_g10109, Pmyriotylum_g1015, Pmyriotylum_g10191, Pmyriotylum_g10225, Pmyriotylum_g10282, Pmyriotylum_g10316, Pmyriotylum_g1032, Pmyriotylum_g10424, Pmyriotylum_g10506, Pmyriotylum_g10536, Pmyriotylum_g10546, Pmyriotylum_g10583, Pmyriotylum_g10602, Pmyriotylum_g10605, Pmyr…
GO:0071704	BP	enrichment	organic substance metabolic process	2241/7131	18787/64459	8.06571e-06	2	2241	0.0103886	Pmyriotylum_g10, Pmyriotylum_g100, Pmyriotylum_g10011, Pmyriotylum_g10012, Pmyriotylum_g10019, Pmyriotylum_g10020, Pmyriotylum_g10023, Pmyriotylum_g10024, Pmyriotylum_g10033, Pmyriotylum_g10038, Pmyriotylum_g1004, Pmyriotylum_g10045, Pmyriotylum_g1005, Pmyriotylum_g10081, Pmyriotylum_g10087, Pmyriotylum_g10088, Pmyriotylum_g10093, Pmyriotylum_g10098, Pmyriotylum_g10106, Pmyriotylum_g10109, Pmyrio…
GO:0006996	BP	purification	organelle organization	28/7131	509/64459	1.82972e-05	4	28	0.0235668	Pmyriotylum_g10044, Pmyriotylum_g12093, Pmyriotylum_g13666, Pmyriotylum_g13769, Pmyriotylum_g13823, Pmyriotylum_g13875, Pmyriotylum_g14129, Pmyriotylum_g15289, Pmyriotylum_g15620, Pmyriotylum_g19000, Pmyriotylum_g19467, Pmyriotylum_g20513, Pmyriotylum_g20604, Pmyriotylum_g20866, Pmyriotylum_g21990, Pmyriotylum_g2420, Pmyriotylum_g2745, Pmyriotylum_g4215, Pmyriotylum_g4963, Pmyriotylum_g5030, Pmyr…
GO:0009987	BP	purification	cellular process	2441/7131	23534/64459	2.12184e-05	1	2441	0.0273293	Pmyriotylum_g10, Pmyriotylum_g100, Pmyriotylum_g10008, Pmyriotylum_g10009, Pmyriotylum_g10010, Pmyriotylum_g10011, Pmyriotylum_g10012, Pmyriotylum_g10019, Pmyriotylum_g10020, Pmyriotylum_g10021, Pmyriotylum_g10022, Pmyriotylum_g10023, Pmyriotylum_g10024, Pmyriotylum_g10038, Pmyriotylum_g10044, Pmyriotylum_g10045, Pmyriotylum_g10060, Pmyriotylum_g10061, Pmyriotylum_g10081, Pmyriotylum_g10086, Pmyr…
GO:0005576	CC	enrichment	extracellular region	131/7131	798/64459	4.98512e-06	2	131	0.00138088	Pmyriotylum_g10362, Pmyriotylum_g10363, Pmyriotylum_g10365, Pmyriotylum_g10371, Pmyriotylum_g10524, Pmyriotylum_g10954, Pmyriotylum_g11114, Pmyriotylum_g11115, Pmyriotylum_g11526, Pmyriotylum_g11758, Pmyriotylum_g11759, Pmyriotylum_g11760, Pmyriotylum_g11761, Pmyriotylum_g11765, Pmyriotylum_g11766, Pmyriotylum_g12088, Pmyriotylum_g12430, Pmyriotylum_g12629, Pmyriotylum_g12630, Pmyriotylum_g13157,…
GO:0004252	MF	enrichment	serine-type endopeptidase activity	239/7131	950/64459	1.44188e-34	5	239	1.18955e-31	Pmyriotylum_g10525, Pmyriotylum_g10529, Pmyriotylum_g10533, Pmyriotylum_g10534, Pmyriotylum_g10535, Pmyriotylum_g10542, Pmyriotylum_g10543, Pmyriotylum_g10544, Pmyriotylum_g10589, Pmyriotylum_g10933, Pmyriotylum_g10934, Pmyriotylum_g10938, Pmyriotylum_g11627, Pmyriotylum_g11628, Pmyriotylum_g11629, Pmyriotylum_g11673, Pmyriotylum_g12132, Pmyriotylum_g12199, Pmyriotylum_g1246, Pmyriotylum_g13210, …
GO:0017171	MF	enrichment	serine hydrolase activity	293/7131	1359/64459	2.27574e-29	3	293	1.87749e-26	Pmyriotylum_g10354, Pmyriotylum_g10468, Pmyriotylum_g10471, Pmyriotylum_g10472, Pmyriotylum_g10479, Pmyriotylum_g10525, Pmyriotylum_g10529, Pmyriotylum_g10533, Pmyriotylum_g10534, Pmyriotylum_g10535, Pmyriotylum_g10542, Pmyriotylum_g10543, Pmyriotylum_g10544, Pmyriotylum_g10589, Pmyriotylum_g10603, Pmyriotylum_g10933, Pmyriotylum_g10934, Pmyriotylum_g10938, Pmyriotylum_g11001, Pmyriotylum_g11627,…
GO:0008236	MF	enrichment	serine-type peptidase activity	293/7131	1359/64459	2.27574e-29	4	293	1.87749e-26	Pmyriotylum_g10354, Pmyriotylum_g10468, Pmyriotylum_g10471, Pmyriotylum_g10472, Pmyriotylum_g10479, Pmyriotylum_g10525, Pmyriotylum_g10529, Pmyriotylum_g10533, Pmyriotylum_g10534, Pmyriotylum_g10535, Pmyriotylum_g10542, Pmyriotylum_g10543, Pmyriotylum_g10544, Pmyriotylum_g10589, Pmyriotylum_g10603, Pmyriotylum_g10933, Pmyriotylum_g10934, Pmyriotylum_g10938, Pmyriotylum_g11001, Pmyriotylum_g11627,…
GO:0004175	MF	enrichment	endopeptidase activity	324/7131	1658/64459	1.44326e-24	4	324	1.19069e-21	Pmyriotylum_g10087, Pmyriotylum_g10525, Pmyriotylum_g10529, Pmyriotylum_g10533, Pmyriotylum_g10534, Pmyriotylum_g10535, Pmyriotylum_g10542, Pmyriotylum_g10543, Pmyriotylum_g10544, Pmyriotylum_g10589, Pmyriotylum_g10933, Pmyriotylum_g10934, Pmyriotylum_g10938, Pmyriotylum_g11280, Pmyriotylum_g11398, Pmyriotylum_g11399, Pmyriotylum_g11518, Pmyriotylum_g11627, Pmyriotylum_g11628, Pmyriotylum_g11629,…
GO:0016787	MF	enrichment	hydrolase activity	1577/7131	11518/64459	3.5174e-22	2	1577	2.90186e-19	Pmyriotylum_g1001, Pmyriotylum_g10029, Pmyriotylum_g1004, Pmyriotylum_g1005, Pmyriotylum_g10081, Pmyriotylum_g10087, Pmyriotylum_g10093, Pmyriotylum_g10098, Pmyriotylum_g10103, Pmyriotylum_g10104, Pmyriotylum_g1012, Pmyriotylum_g10155, Pmyriotylum_g10158, Pmyriotylum_g10159, Pmyriotylum_g10162, Pmyriotylum_g10163, Pmyriotylum_g10164, Pmyriotylum_g10165, Pmyriotylum_g10166, Pmyriotylum_g10173, Pmy…
GO:0003824	MF	enrichment	catalytic activity	3675/7131	29747/64459	4.66518e-22	1	3675	3.84878e-19	Pmyriotylum_g100, Pmyriotylum_g1001, Pmyriotylum_g10011, Pmyriotylum_g10012, Pmyriotylum_g10019, Pmyriotylum_g10020, Pmyriotylum_g10023, Pmyriotylum_g10024, Pmyriotylum_g10029, Pmyriotylum_g10032, Pmyriotylum_g10038, Pmyriotylum_g1004, Pmyriotylum_g10045, Pmyriotylum_g1005, Pmyriotylum_g10081, Pmyriotylum_g10087, Pmyriotylum_g10088, Pmyriotylum_g10093, Pmyriotylum_g10098, Pmyriotylum_g10103, Pmyr…
GO:0008233	MF	enrichment	peptidase activity	532/7131	3357/64459	6.45717e-18	3	532	5.32717e-15	Pmyriotylum_g10087, Pmyriotylum_g10098, Pmyriotylum_g10158, Pmyriotylum_g10159, Pmyriotylum_g10162, Pmyriotylum_g10163, Pmyriotylum_g10164, Pmyriotylum_g10165, Pmyriotylum_g10166, Pmyriotylum_g10173, Pmyriotylum_g10174, Pmyriotylum_g10175, Pmyriotylum_g10180, Pmyriotylum_g10181, Pmyriotylum_g10186, Pmyriotylum_g10189, Pmyriotylum_g10263, Pmyriotylum_g10354, Pmyriotylum_g10468, Pmyriotylum_g10471,…
GO:0004553	MF	enrichment	hydrolase activity, hydrolyzing O-glycosyl compounds	203/7131	1045/64459	1.36256e-15	4	203	1.12411e-12	Pmyriotylum_g1004, Pmyriotylum_g1005, Pmyriotylum_g10379, Pmyriotylum_g10798, Pmyriotylum_g11564, Pmyriotylum_g1190, Pmyriotylum_g1191, Pmyriotylum_g1192, Pmyriotylum_g1197, Pmyriotylum_g1198, Pmyriotylum_g1199, Pmyriotylum_g12314, Pmyriotylum_g12318, Pmyriotylum_g12944, Pmyriotylum_g12945, Pmyriotylum_g12946, Pmyriotylum_g12947, Pmyriotylum_g12948, Pmyriotylum_g13064, Pmyriotylum_g13107, Pmyriot…
GO:0016798	MF	enrichment	hydrolase activity, acting on glycosyl bonds	205/7131	1067/64459	3.87813e-15	3	205	3.19946e-12	Pmyriotylum_g1004, Pmyriotylum_g1005, Pmyriotylum_g10379, Pmyriotylum_g10798, Pmyriotylum_g11564, Pmyriotylum_g1190, Pmyriotylum_g1191, Pmyriotylum_g1192, Pmyriotylum_g1197, Pmyriotylum_g1198, Pmyriotylum_g1199, Pmyriotylum_g12314, Pmyriotylum_g12318, Pmyriotylum_g12944, Pmyriotylum_g12945, Pmyriotylum_g12946, Pmyriotylum_g12947, Pmyriotylum_g12948, Pmyriotylum_g13064, Pmyriotylum_g13107, Pmyriot…
GO:0003676	MF	purification	nucleic acid binding	608/7131	7199/64459	9.52813e-15	3	608	7.86071e-12	Pmyriotylum_g1001, Pmyriotylum_g10038, Pmyriotylum_g1007, Pmyriotylum_g1008, Pmyriotylum_g10081, Pmyriotylum_g10088, Pmyriotylum_g10093, Pmyriotylum_g10133, Pmyriotylum_g1015, Pmyriotylum_g10191, Pmyriotylum_g10204, Pmyriotylum_g10316, Pmyriotylum_g10397, Pmyriotylum_g1041, Pmyriotylum_g10424, Pmyriotylum_g10523, Pmyriotylum_g10546, Pmyriotylum_g10602, Pmyriotylum_g10656, Pmyriotylum_g10658, Pmyr…
GO:0005488	MF	purification	binding	3289/7131	32518/64459	9.97731e-15	1	3289	8.23128e-12	Pmyriotylum_g10002, Pmyriotylum_g1001, Pmyriotylum_g10011, Pmyriotylum_g10012, Pmyriotylum_g10019, Pmyriotylum_g10023, Pmyriotylum_g10024, Pmyriotylum_g10029, Pmyriotylum_g10038, Pmyriotylum_g10039, Pmyriotylum_g10044, Pmyriotylum_g10053, Pmyriotylum_g10059, Pmyriotylum_g10062, Pmyriotylum_g1007, Pmyriotylum_g1008, Pmyriotylum_g10080, Pmyriotylum_g10081, Pmyriotylum_g10086, Pmyriotylum_g10088, Pm…
GO:0005515	MF	purification	protein binding	916/7131	10181/64459	1.43362e-13	2	916	1.18273e-10	Pmyriotylum_g10002, Pmyriotylum_g10024, Pmyriotylum_g10039, Pmyriotylum_g10044, Pmyriotylum_g10053, Pmyriotylum_g10059, Pmyriotylum_g10062, Pmyriotylum_g10080, Pmyriotylum_g10086, Pmyriotylum_g10094, Pmyriotylum_g10096, Pmyriotylum_g10108, Pmyriotylum_g1013, Pmyriotylum_g10200, Pmyriotylum_g10275, Pmyriotylum_g10276, Pmyriotylum_g1031, Pmyriotylum_g10356, Pmyriotylum_g10357, Pmyriotylum_g10361, P…
GO:0004650	MF	enrichment	polygalacturonase activity	27/7131	53/64459	7.70752e-13	5	27	6.35871e-10	Pmyriotylum_g12944, Pmyriotylum_g12945, Pmyriotylum_g12946, Pmyriotylum_g14613, Pmyriotylum_g14614, Pmyriotylum_g1480, Pmyriotylum_g1481, Pmyriotylum_g16178, Pmyriotylum_g5797, Pmyriotylum_g5798, Pmyriotylum_g6382, Pmyriotylum_g6880, Pmyriotylum_g6890, Pmyriotylum_g6892, Pmyriotylum_g6893, Pmyriotylum_g6894, Pmyriotylum_g6896, Pmyriotylum_g6897, Pmyriotylum_g6898, Pmyriotylum_g6899, Pmyriotylum_g…
GO:0140096	MF	enrichment	catalytic activity, acting on a protein	1207/7131	9260/64459	1.42708e-10	2	1207	1.17734e-07	Pmyriotylum_g10011, Pmyriotylum_g10012, Pmyriotylum_g10019, Pmyriotylum_g10020, Pmyriotylum_g10023, Pmyriotylum_g10024, Pmyriotylum_g10045, Pmyriotylum_g10087, Pmyriotylum_g10098, Pmyriotylum_g10158, Pmyriotylum_g10159, Pmyriotylum_g10162, Pmyriotylum_g10163, Pmyriotylum_g10164, Pmyriotylum_g10165, Pmyriotylum_g10166, Pmyriotylum_g10173, Pmyriotylum_g10174, Pmyriotylum_g10175, Pmyriotylum_g10180,…
GO:0016887	MF	enrichment	ATP hydrolysis activity	266/7131	1644/64459	2.60624e-10	7	266	2.15015e-07	Pmyriotylum_g10029, Pmyriotylum_g10103, Pmyriotylum_g10104, Pmyriotylum_g10155, Pmyriotylum_g10411, Pmyriotylum_g10413, Pmyriotylum_g10517, Pmyriotylum_g1059, Pmyriotylum_g1060, Pmyriotylum_g1061, Pmyriotylum_g1062, Pmyriotylum_g1072, Pmyriotylum_g11029, Pmyriotylum_g11419, Pmyriotylum_g11423, Pmyriotylum_g11424, Pmyriotylum_g11435, Pmyriotylum_g12019, Pmyriotylum_g12388, Pmyriotylum_g12770, Pmyr…
GO:0140640	MF	purification	catalytic activity, acting on a nucleic acid	215/7131	2625/64459	8.12736e-07	2	215	0.000670508	Pmyriotylum_g10081, Pmyriotylum_g10093, Pmyriotylum_g10106, Pmyriotylum_g1015, Pmyriotylum_g10191, Pmyriotylum_g10259, Pmyriotylum_g10397, Pmyriotylum_g10523, Pmyriotylum_g10690, Pmyriotylum_g10718, Pmyriotylum_g10843, Pmyriotylum_g10871, Pmyriotylum_g10913, Pmyriotylum_g10950, Pmyriotylum_g10956, Pmyriotylum_g112, Pmyriotylum_g11204, Pmyriotylum_g11253, Pmyriotylum_g11272, Pmyriotylum_g11295, Pm…
GO:0004523	MF	purification	RNA-DNA hybrid ribonuclease activity	51/7131	832/64459	1.1599e-06	8	51	0.000956918	Pmyriotylum_g10397, Pmyriotylum_g10523, Pmyriotylum_g10956, Pmyriotylum_g1207, Pmyriotylum_g12422, Pmyriotylum_g13050, Pmyriotylum_g1321, Pmyriotylum_g1324, Pmyriotylum_g13361, Pmyriotylum_g13368, Pmyriotylum_g13411, Pmyriotylum_g14314, Pmyriotylum_g14376, Pmyriotylum_g1490, Pmyriotylum_g16062, Pmyriotylum_g16063, Pmyriotylum_g16082, Pmyriotylum_g16085, Pmyriotylum_g18179, Pmyriotylum_g18243, Pmy…
GO:0016891	MF	purification	endoribonuclease activity, producing 5'-phosphomonoesters	56/7131	887/64459	1.44932e-06	7	56	0.00119569	Pmyriotylum_g10397, Pmyriotylum_g10523, Pmyriotylum_g10956, Pmyriotylum_g1207, Pmyriotylum_g12422, Pmyriotylum_g13050, Pmyriotylum_g1321, Pmyriotylum_g1324, Pmyriotylum_g13361, Pmyriotylum_g13368, Pmyriotylum_g13411, Pmyriotylum_g14314, Pmyriotylum_g14376, Pmyriotylum_g1490, Pmyriotylum_g16062, Pmyriotylum_g16063, Pmyriotylum_g16082, Pmyriotylum_g16085, Pmyriotylum_g16268, Pmyriotylum_g18179, Pmy…
GO:0004668	MF	enrichment	protein-arginine deiminase activity	6/7131	6/64459	1.82974e-06	5	6	0.00150953	Pmyriotylum_g13884, Pmyriotylum_g13886, Pmyriotylum_g13888, Pmyriotylum_g13889, Pmyriotylum_g2354, Pmyriotylum_g5552
GO:0016893	MF	purification	endonuclease activity, active with either ribo- or deoxyribonucleic acids and producing 5'-phosphomonoesters	57/7131	893/64459	2.04897e-06	6	57	0.0016904	Pmyriotylum_g10397, Pmyriotylum_g10523, Pmyriotylum_g10956, Pmyriotylum_g1207, Pmyriotylum_g12422, Pmyriotylum_g13050, Pmyriotylum_g1321, Pmyriotylum_g1324, Pmyriotylum_g13361, Pmyriotylum_g13368, Pmyriotylum_g13411, Pmyriotylum_g14314, Pmyriotylum_g14376, Pmyriotylum_g1490, Pmyriotylum_g16062, Pmyriotylum_g16063, Pmyriotylum_g16082, Pmyriotylum_g16085, Pmyriotylum_g16268, Pmyriotylum_g18179, Pmy…
GO:0008237	MF	enrichment	metallopeptidase activity	101/7131	569/64459	2.19453e-06	4	101	0.00181048	Pmyriotylum_g10098, Pmyriotylum_g10158, Pmyriotylum_g10159, Pmyriotylum_g10162, Pmyriotylum_g10163, Pmyriotylum_g10164, Pmyriotylum_g10165, Pmyriotylum_g10166, Pmyriotylum_g10173, Pmyriotylum_g10174, Pmyriotylum_g10175, Pmyriotylum_g10180, Pmyriotylum_g10181, Pmyriotylum_g10186, Pmyriotylum_g10189, Pmyriotylum_g11088, Pmyriotylum_g11280, Pmyriotylum_g11315, Pmyriotylum_g11398, Pmyriotylum_g11399,…
GO:0008235	MF	enrichment	metalloexopeptidase activity	37/7131	154/64459	4.35183e-06	5	37	0.00359026	Pmyriotylum_g10098, Pmyriotylum_g10158, Pmyriotylum_g10159, Pmyriotylum_g10162, Pmyriotylum_g10163, Pmyriotylum_g10164, Pmyriotylum_g10165, Pmyriotylum_g10166, Pmyriotylum_g10173, Pmyriotylum_g10174, Pmyriotylum_g10175, Pmyriotylum_g10180, Pmyriotylum_g10181, Pmyriotylum_g10186, Pmyriotylum_g10189, Pmyriotylum_g11088, Pmyriotylum_g11315, Pmyriotylum_g13048, Pmyriotylum_g13049, Pmyriotylum_g13051,…
GO:0004181	MF	enrichment	metallocarboxypeptidase activity	37/7131	154/64459	4.35183e-06	6	37	0.00359026	Pmyriotylum_g10098, Pmyriotylum_g10158, Pmyriotylum_g10159, Pmyriotylum_g10162, Pmyriotylum_g10163, Pmyriotylum_g10164, Pmyriotylum_g10165, Pmyriotylum_g10166, Pmyriotylum_g10173, Pmyriotylum_g10174, Pmyriotylum_g10175, Pmyriotylum_g10180, Pmyriotylum_g10181, Pmyriotylum_g10186, Pmyriotylum_g10189, Pmyriotylum_g11088, Pmyriotylum_g11315, Pmyriotylum_g13048, Pmyriotylum_g13049, Pmyriotylum_g13051,…
GO:0004601	MF	enrichment	peroxidase activity	57/7131	294/64459	2.36245e-05	4	57	0.0194902	Pmyriotylum_g11741, Pmyriotylum_g13577, Pmyriotylum_g13581, Pmyriotylum_g14466, Pmyriotylum_g14855, Pmyriotylum_g14857, Pmyriotylum_g14864, Pmyriotylum_g14865, Pmyriotylum_g16427, Pmyriotylum_g16762, Pmyriotylum_g19279, Pmyriotylum_g19319, Pmyriotylum_g19320, Pmyriotylum_g19874, Pmyriotylum_g19875, Pmyriotylum_g19876, Pmyriotylum_g19877, Pmyriotylum_g21110, Pmyriotylum_g21113, Pmyriotylum_g21118,…
GO:0017111	MF	enrichment	nucleoside-triphosphatase activity	350/7131	2552/64459	2.40488e-05	6	350	0.0198402	Pmyriotylum_g10029, Pmyriotylum_g10103, Pmyriotylum_g10104, Pmyriotylum_g1012, Pmyriotylum_g10155, Pmyriotylum_g10411, Pmyriotylum_g10413, Pmyriotylum_g10517, Pmyriotylum_g1059, Pmyriotylum_g1060, Pmyriotylum_g1061, Pmyriotylum_g1062, Pmyriotylum_g1072, Pmyriotylum_g1075, Pmyriotylum_g1090, Pmyriotylum_g1100, Pmyriotylum_g11029, Pmyriotylum_g11419, Pmyriotylum_g11423, Pmyriotylum_g11424, Pmyrioty…
GO:0016462	MF	enrichment	pyrophosphatase activity	361/7131	2661/64459	4.57947e-05	5	361	0.0377806	Pmyriotylum_g10029, Pmyriotylum_g10103, Pmyriotylum_g10104, Pmyriotylum_g1012, Pmyriotylum_g10155, Pmyriotylum_g10411, Pmyriotylum_g10413, Pmyriotylum_g10517, Pmyriotylum_g1059, Pmyriotylum_g1060, Pmyriotylum_g1061, Pmyriotylum_g1062, Pmyriotylum_g1072, Pmyriotylum_g1075, Pmyriotylum_g1090, Pmyriotylum_g1100, Pmyriotylum_g11029, Pmyriotylum_g11419, Pmyriotylum_g11423, Pmyriotylum_g11424, Pmyrioty…
GO:1901363	MF	purification	heterocyclic compound binding	1905/7131	18539/64459	4.81001e-05	2	1905	0.0396826	Pmyriotylum_g1001, Pmyriotylum_g10011, Pmyriotylum_g10012, Pmyriotylum_g10019, Pmyriotylum_g10023, Pmyriotylum_g10024, Pmyriotylum_g10029, Pmyriotylum_g10038, Pmyriotylum_g10044, Pmyriotylum_g1007, Pmyriotylum_g1008, Pmyriotylum_g10081, Pmyriotylum_g10088, Pmyriotylum_g10093, Pmyriotylum_g10103, Pmyriotylum_g10104, Pmyriotylum_g1012, Pmyriotylum_g10133, Pmyriotylum_g1015, Pmyriotylum_g10155, Pmyr…
GO:0097159	MF	purification	organic cyclic compound binding	1905/7131	18539/64459	4.81001e-05	2	1905	0.0396826	Pmyriotylum_g1001, Pmyriotylum_g10011, Pmyriotylum_g10012, Pmyriotylum_g10019, Pmyriotylum_g10023, Pmyriotylum_g10024, Pmyriotylum_g10029, Pmyriotylum_g10038, Pmyriotylum_g10044, Pmyriotylum_g1007, Pmyriotylum_g1008, Pmyriotylum_g10081, Pmyriotylum_g10088, Pmyriotylum_g10093, Pmyriotylum_g10103, Pmyriotylum_g10104, Pmyriotylum_g1012, Pmyriotylum_g10133, Pmyriotylum_g1015, Pmyriotylum_g10155, Pmyr…
GO:0003678	MF	purification	DNA helicase activity	11/7131	270/64459	5.76187e-05	5	11	0.0475355	Pmyriotylum_g10081, Pmyriotylum_g10950, Pmyriotylum_g11385, Pmyriotylum_g12183, Pmyriotylum_g17118, Pmyriotylum_g21195, Pmyriotylum_g2585, Pmyriotylum_g5030, Pmyriotylum_g7562, Pmyriotylum_g9467, Pmyriotylum_g9809

## Sheet: (B) versus plant pathogens
Table S3. Summary of the gene ontology (GO) enrichment analysis from P. myriotylum compared to the other Pythium genomes. The enrichment or purification (underrepresentation) is in P. myriotylum versus (A) all Pythium species, (B) plant-pathogenic Pythium species and (C) non-plant pathogenic Pythium species. Only terms that were significantly enriched or purified after the Bonferroni correction w…
GO term	GO category	enrichment or purification?	name of GO term	ratio in P. myriotylum	ratio in population	uncorrected p value	depth in GO hierarchy	P. myriotylum count	Bonferroni corrected p value	P. myriotylum genes
GO:0019538	BP	enrichment	protein metabolic process	1241/7131	5633/40603	2.03041e-20	4	1241	2.57862e-17	Pmyriotylum_g10011, Pmyriotylum_g10012, Pmyriotylum_g10019, Pmyriotylum_g10020, Pmyriotylum_g10023, Pmyriotylum_g10024, Pmyriotylum_g10033, Pmyriotylum_g10045, Pmyriotylum_g10087, Pmyriotylum_g10098, Pmyriotylum_g10158, Pmyriotylum_g10159, Pmyriotylum_g10162, Pmyriotylum_g10163, Pmyriotylum_g10164, Pmyriotylum_g10165, Pmyriotylum_g10166, Pmyriotylum_g10168, Pmyriotylum_g10169, Pmyriotylum_g10173,…
GO:0006508	BP	enrichment	proteolysis	517/7131	2103/40603	8.00732e-17	5	517	1.01693e-13	Pmyriotylum_g10033, Pmyriotylum_g10087, Pmyriotylum_g10098, Pmyriotylum_g10158, Pmyriotylum_g10159, Pmyriotylum_g10162, Pmyriotylum_g10163, Pmyriotylum_g10164, Pmyriotylum_g10165, Pmyriotylum_g10166, Pmyriotylum_g10173, Pmyriotylum_g10174, Pmyriotylum_g10175, Pmyriotylum_g10180, Pmyriotylum_g10181, Pmyriotylum_g10186, Pmyriotylum_g10189, Pmyriotylum_g10263, Pmyriotylum_g10354, Pmyriotylum_g10402,…
GO:1901564	BP	enrichment	organonitrogen compound metabolic process	1437/7131	6847/40603	1.05819e-15	3	1437	1.3439e-12	Pmyriotylum_g10011, Pmyriotylum_g10012, Pmyriotylum_g10019, Pmyriotylum_g10020, Pmyriotylum_g10023, Pmyriotylum_g10024, Pmyriotylum_g10033, Pmyriotylum_g10045, Pmyriotylum_g10087, Pmyriotylum_g10098, Pmyriotylum_g10109, Pmyriotylum_g10158, Pmyriotylum_g10159, Pmyriotylum_g10162, Pmyriotylum_g10163, Pmyriotylum_g10164, Pmyriotylum_g10165, Pmyriotylum_g10166, Pmyriotylum_g10168, Pmyriotylum_g10169,…
GO:0006468	BP	enrichment	protein phosphorylation	495/7131	2096/40603	5.51818e-13	7	495	7.00809e-10	Pmyriotylum_g10011, Pmyriotylum_g10012, Pmyriotylum_g10019, Pmyriotylum_g10020, Pmyriotylum_g10023, Pmyriotylum_g10024, Pmyriotylum_g10461, Pmyriotylum_g10750, Pmyriotylum_g10751, Pmyriotylum_g10752, Pmyriotylum_g10756, Pmyriotylum_g10760, Pmyriotylum_g10763, Pmyriotylum_g10765, Pmyriotylum_g10785, Pmyriotylum_g10788, Pmyriotylum_g1079, Pmyriotylum_g10892, Pmyriotylum_g10894, Pmyriotylum_g10917, …
GO:0016310	BP	enrichment	phosphorylation	504/7131	2165/40603	4.29247e-12	5	504	5.45143e-09	Pmyriotylum_g10011, Pmyriotylum_g10012, Pmyriotylum_g10019, Pmyriotylum_g10020, Pmyriotylum_g10023, Pmyriotylum_g10024, Pmyriotylum_g10461, Pmyriotylum_g10750, Pmyriotylum_g10751, Pmyriotylum_g10752, Pmyriotylum_g10756, Pmyriotylum_g10760, Pmyriotylum_g10763, Pmyriotylum_g10765, Pmyriotylum_g10785, Pmyriotylum_g10788, Pmyriotylum_g1079, Pmyriotylum_g10892, Pmyriotylum_g10894, Pmyriotylum_g10917, …
GO:0090304	BP	purification	nucleic acid metabolic process	389/7131	2843/40603	7.3328e-09	5	389	9.31265e-06	Pmyriotylum_g10, Pmyriotylum_g10038, Pmyriotylum_g10088, Pmyriotylum_g10093, Pmyriotylum_g10106, Pmyriotylum_g1015, Pmyriotylum_g10225, Pmyriotylum_g10316, Pmyriotylum_g10424, Pmyriotylum_g10546, Pmyriotylum_g10583, Pmyriotylum_g10602, Pmyriotylum_g10622, Pmyriotylum_g10690, Pmyriotylum_g10721, Pmyriotylum_g10843, Pmyriotylum_g10871, Pmyriotylum_g10913, Pmyriotylum_g10923, Pmyriotylum_g10950, Pmy…
GO:0044238	BP	enrichment	primary metabolic process	2170/7131	11245/40603	1.6862e-08	2	2170	2.14147e-05	Pmyriotylum_g10, Pmyriotylum_g10011, Pmyriotylum_g10012, Pmyriotylum_g10019, Pmyriotylum_g10020, Pmyriotylum_g10023, Pmyriotylum_g10024, Pmyriotylum_g10033, Pmyriotylum_g10038, Pmyriotylum_g1004, Pmyriotylum_g10045, Pmyriotylum_g1005, Pmyriotylum_g10081, Pmyriotylum_g10087, Pmyriotylum_g10088, Pmyriotylum_g10093, Pmyriotylum_g10098, Pmyriotylum_g10106, Pmyriotylum_g10109, Pmyriotylum_g1015, Pmyri…
GO:0006796	BP	enrichment	phosphate-containing compound metabolic process	656/7131	3071/40603	1.81457e-08	4	656	2.30451e-05	Pmyriotylum_g10011, Pmyriotylum_g10012, Pmyriotylum_g10019, Pmyriotylum_g10020, Pmyriotylum_g10023, Pmyriotylum_g10024, Pmyriotylum_g10282, Pmyriotylum_g10461, Pmyriotylum_g10514, Pmyriotylum_g10750, Pmyriotylum_g10751, Pmyriotylum_g10752, Pmyriotylum_g10756, Pmyriotylum_g10760, Pmyriotylum_g10763, Pmyriotylum_g10765, Pmyriotylum_g10785, Pmyriotylum_g10788, Pmyriotylum_g1079, Pmyriotylum_g10795, …
GO:0006793	BP	enrichment	phosphorus metabolic process	656/7131	3071/40603	1.81457e-08	3	656	2.30451e-05	Pmyriotylum_g10011, Pmyriotylum_g10012, Pmyriotylum_g10019, Pmyriotylum_g10020, Pmyriotylum_g10023, Pmyriotylum_g10024, Pmyriotylum_g10282, Pmyriotylum_g10461, Pmyriotylum_g10514, Pmyriotylum_g10750, Pmyriotylum_g10751, Pmyriotylum_g10752, Pmyriotylum_g10756, Pmyriotylum_g10760, Pmyriotylum_g10763, Pmyriotylum_g10765, Pmyriotylum_g10785, Pmyriotylum_g10788, Pmyriotylum_g1079, Pmyriotylum_g10795, …
GO:0071704	BP	enrichment	organic substance metabolic process	2241/7131	11656/40603	2.83677e-08	2	2241	3.60269e-05	Pmyriotylum_g10, Pmyriotylum_g100, Pmyriotylum_g10011, Pmyriotylum_g10012, Pmyriotylum_g10019, Pmyriotylum_g10020, Pmyriotylum_g10023, Pmyriotylum_g10024, Pmyriotylum_g10033, Pmyriotylum_g10038, Pmyriotylum_g1004, Pmyriotylum_g10045, Pmyriotylum_g1005, Pmyriotylum_g10081, Pmyriotylum_g10087, Pmyriotylum_g10088, Pmyriotylum_g10093, Pmyriotylum_g10098, Pmyriotylum_g10106, Pmyriotylum_g10109, Pmyrio…
GO:0034641	BP	purification	cellular nitrogen compound metabolic process	629/7131	4305/40603	4.51268e-08	3	629	5.7311e-05	Pmyriotylum_g10, Pmyriotylum_g10038, Pmyriotylum_g10081, Pmyriotylum_g10088, Pmyriotylum_g10093, Pmyriotylum_g10106, Pmyriotylum_g10109, Pmyriotylum_g1015, Pmyriotylum_g10191, Pmyriotylum_g10225, Pmyriotylum_g10263, Pmyriotylum_g10282, Pmyriotylum_g10313, Pmyriotylum_g10316, Pmyriotylum_g10369, Pmyriotylum_g10424, Pmyriotylum_g10536, Pmyriotylum_g10546, Pmyriotylum_g10583, Pmyriotylum_g10602, Pmy…
GO:0006139	BP	purification	nucleobase-containing compound metabolic process	488/7131	3412/40603	9.29296e-08	4	488	0.000118021	Pmyriotylum_g10, Pmyriotylum_g10038, Pmyriotylum_g10081, Pmyriotylum_g10088, Pmyriotylum_g10093, Pmyriotylum_g10106, Pmyriotylum_g1015, Pmyriotylum_g10191, Pmyriotylum_g10225, Pmyriotylum_g10282, Pmyriotylum_g10316, Pmyriotylum_g10424, Pmyriotylum_g10546, Pmyriotylum_g10583, Pmyriotylum_g10602, Pmyriotylum_g10622, Pmyriotylum_g10690, Pmyriotylum_g10721, Pmyriotylum_g10843, Pmyriotylum_g10871, Pmy…
GO:1901360	BP	purification	organic cyclic compound metabolic process	536/7131	3710/40603	1.01787e-07	3	536	0.000129269	Pmyriotylum_g10, Pmyriotylum_g10038, Pmyriotylum_g10081, Pmyriotylum_g10088, Pmyriotylum_g10093, Pmyriotylum_g10106, Pmyriotylum_g10109, Pmyriotylum_g1015, Pmyriotylum_g10191, Pmyriotylum_g10225, Pmyriotylum_g10282, Pmyriotylum_g10316, Pmyriotylum_g1032, Pmyriotylum_g10424, Pmyriotylum_g10536, Pmyriotylum_g10546, Pmyriotylum_g10583, Pmyriotylum_g10602, Pmyriotylum_g10605, Pmyriotylum_g10606, Pmyr…
GO:0006464	BP	enrichment	cellular protein modification process	660/7131	3130/40603	1.2551e-07	6	660	0.000159398	Pmyriotylum_g10011, Pmyriotylum_g10012, Pmyriotylum_g10019, Pmyriotylum_g10020, Pmyriotylum_g10023, Pmyriotylum_g10024, Pmyriotylum_g10045, Pmyriotylum_g10168, Pmyriotylum_g10169, Pmyriotylum_g1019, Pmyriotylum_g10412, Pmyriotylum_g10461, Pmyriotylum_g10750, Pmyriotylum_g10751, Pmyriotylum_g10752, Pmyriotylum_g10756, Pmyriotylum_g10760, Pmyriotylum_g10763, Pmyriotylum_g10765, Pmyriotylum_g10785, …
GO:0036211	BP	enrichment	protein modification process	660/7131	3130/40603	1.2551e-07	5	660	0.000159398	Pmyriotylum_g10011, Pmyriotylum_g10012, Pmyriotylum_g10019, Pmyriotylum_g10020, Pmyriotylum_g10023, Pmyriotylum_g10024, Pmyriotylum_g10045, Pmyriotylum_g10168, Pmyriotylum_g10169, Pmyriotylum_g1019, Pmyriotylum_g10412, Pmyriotylum_g10461, Pmyriotylum_g10750, Pmyriotylum_g10751, Pmyriotylum_g10752, Pmyriotylum_g10756, Pmyriotylum_g10760, Pmyriotylum_g10763, Pmyriotylum_g10765, Pmyriotylum_g10785, …
GO:0046483	BP	purification	heterocycle metabolic process	527/7131	3646/40603	1.34165e-07	3	527	0.000170389	Pmyriotylum_g10, Pmyriotylum_g10038, Pmyriotylum_g10081, Pmyriotylum_g10088, Pmyriotylum_g10093, Pmyriotylum_g10106, Pmyriotylum_g10109, Pmyriotylum_g1015, Pmyriotylum_g10191, Pmyriotylum_g10225, Pmyriotylum_g10282, Pmyriotylum_g10316, Pmyriotylum_g10424, Pmyriotylum_g10536, Pmyriotylum_g10546, Pmyriotylum_g10583, Pmyriotylum_g10602, Pmyriotylum_g10605, Pmyriotylum_g10606, Pmyriotylum_g10622, Pmy…
GO:0006259	BP	purification	DNA metabolic process	162/7131	1315/40603	1.56244e-07	6	162	0.00019843	Pmyriotylum_g10, Pmyriotylum_g10093, Pmyriotylum_g10225, Pmyriotylum_g10583, Pmyriotylum_g10602, Pmyriotylum_g10622, Pmyriotylum_g10721, Pmyriotylum_g10843, Pmyriotylum_g10923, Pmyriotylum_g10950, Pmyriotylum_g10977, Pmyriotylum_g11385, Pmyriotylum_g11552, Pmyriotylum_g11736, Pmyriotylum_g11876, Pmyriotylum_g12044, Pmyriotylum_g12183, Pmyriotylum_g13172, Pmyriotylum_g13183, Pmyriotylum_g13188, Pm…
GO:0008152	BP	enrichment	metabolic process	2389/7131	12592/40603	6.43267e-07	1	2389	0.00081695	Pmyriotylum_g10, Pmyriotylum_g100, Pmyriotylum_g10011, Pmyriotylum_g10012, Pmyriotylum_g10019, Pmyriotylum_g10020, Pmyriotylum_g10023, Pmyriotylum_g10024, Pmyriotylum_g10033, Pmyriotylum_g10038, Pmyriotylum_g1004, Pmyriotylum_g10045, Pmyriotylum_g1005, Pmyriotylum_g10081, Pmyriotylum_g10087, Pmyriotylum_g10088, Pmyriotylum_g10093, Pmyriotylum_g10098, Pmyriotylum_g10106, Pmyriotylum_g10109, Pmyrio…
GO:0015074	BP	purification	DNA integration	81/7131	732/40603	1.10926e-06	7	81	0.00140876	Pmyriotylum_g10, Pmyriotylum_g10225, Pmyriotylum_g10583, Pmyriotylum_g10622, Pmyriotylum_g10721, Pmyriotylum_g10977, Pmyriotylum_g13172, Pmyriotylum_g13183, Pmyriotylum_g13188, Pmyriotylum_g1322, Pmyriotylum_g13320, Pmyriotylum_g13694, Pmyriotylum_g13737, Pmyriotylum_g13740, Pmyriotylum_g13747, Pmyriotylum_g13750, Pmyriotylum_g14416, Pmyriotylum_g15136, Pmyriotylum_g16220, Pmyriotylum_g16777, Pmy…
GO:0043412	BP	enrichment	macromolecule modification	693/7131	3363/40603	1.94683e-06	4	693	0.00247247	Pmyriotylum_g10011, Pmyriotylum_g10012, Pmyriotylum_g10019, Pmyriotylum_g10020, Pmyriotylum_g10023, Pmyriotylum_g10024, Pmyriotylum_g10038, Pmyriotylum_g10045, Pmyriotylum_g10088, Pmyriotylum_g10106, Pmyriotylum_g10168, Pmyriotylum_g10169, Pmyriotylum_g1019, Pmyriotylum_g10412, Pmyriotylum_g10461, Pmyriotylum_g10750, Pmyriotylum_g10751, Pmyriotylum_g10752, Pmyriotylum_g10756, Pmyriotylum_g10760, …
GO:0043170	BP	enrichment	macromolecule metabolic process	1679/7131	8699/40603	1.99619e-06	3	1679	0.00253516	Pmyriotylum_g10, Pmyriotylum_g10011, Pmyriotylum_g10012, Pmyriotylum_g10019, Pmyriotylum_g10020, Pmyriotylum_g10023, Pmyriotylum_g10024, Pmyriotylum_g10033, Pmyriotylum_g10038, Pmyriotylum_g10045, Pmyriotylum_g10087, Pmyriotylum_g10088, Pmyriotylum_g10093, Pmyriotylum_g10098, Pmyriotylum_g10106, Pmyriotylum_g1015, Pmyriotylum_g10158, Pmyriotylum_g10159, Pmyriotylum_g10162, Pmyriotylum_g10163, Pmy…
GO:0006725	BP	purification	cellular aromatic compound metabolic process	539/7131	3654/40603	2.10013e-06	3	539	0.00266716	Pmyriotylum_g10, Pmyriotylum_g10038, Pmyriotylum_g10081, Pmyriotylum_g10088, Pmyriotylum_g10093, Pmyriotylum_g10106, Pmyriotylum_g10109, Pmyriotylum_g1015, Pmyriotylum_g10191, Pmyriotylum_g10225, Pmyriotylum_g10282, Pmyriotylum_g10316, Pmyriotylum_g1032, Pmyriotylum_g10424, Pmyriotylum_g10506, Pmyriotylum_g10536, Pmyriotylum_g10546, Pmyriotylum_g10583, Pmyriotylum_g10602, Pmyriotylum_g10605, Pmyr…
GO:0044267	BP	enrichment	cellular protein metabolic process	752/7131	3740/40603	2.44947e-05	5	752	0.0311083	Pmyriotylum_g10011, Pmyriotylum_g10012, Pmyriotylum_g10019, Pmyriotylum_g10020, Pmyriotylum_g10023, Pmyriotylum_g10024, Pmyriotylum_g10045, Pmyriotylum_g10168, Pmyriotylum_g10169, Pmyriotylum_g1019, Pmyriotylum_g10263, Pmyriotylum_g10313, Pmyriotylum_g10369, Pmyriotylum_g10412, Pmyriotylum_g10461, Pmyriotylum_g10750, Pmyriotylum_g10751, Pmyriotylum_g10752, Pmyriotylum_g10756, Pmyriotylum_g10760, …
GO:0006807	BP	enrichment	nitrogen compound metabolic process	1850/7131	9751/40603	3.06915e-05	2	1850	0.0389783	Pmyriotylum_g10, Pmyriotylum_g10011, Pmyriotylum_g10012, Pmyriotylum_g10019, Pmyriotylum_g10020, Pmyriotylum_g10023, Pmyriotylum_g10024, Pmyriotylum_g10033, Pmyriotylum_g10038, Pmyriotylum_g10045, Pmyriotylum_g10081, Pmyriotylum_g10087, Pmyriotylum_g10088, Pmyriotylum_g10093, Pmyriotylum_g10098, Pmyriotylum_g10106, Pmyriotylum_g10109, Pmyriotylum_g1015, Pmyriotylum_g10157, Pmyriotylum_g10158, Pmy…
GO:0005576	CC	enrichment	extracellular region	131/7131	501/40603	1.48153e-06	2	131	0.000400014	Pmyriotylum_g10362, Pmyriotylum_g10363, Pmyriotylum_g10365, Pmyriotylum_g10371, Pmyriotylum_g10524, Pmyriotylum_g10954, Pmyriotylum_g11114, Pmyriotylum_g11115, Pmyriotylum_g11526, Pmyriotylum_g11758, Pmyriotylum_g11759, Pmyriotylum_g11760, Pmyriotylum_g11761, Pmyriotylum_g11765, Pmyriotylum_g11766, Pmyriotylum_g12088, Pmyriotylum_g12430, Pmyriotylum_g12629, Pmyriotylum_g12630, Pmyriotylum_g13157,…
GO:0004252	MF	enrichment	serine-type endopeptidase activity	239/7131	659/40603	7.25643e-31	5	239	5.9793e-28	Pmyriotylum_g10525, Pmyriotylum_g10529, Pmyriotylum_g10533, Pmyriotylum_g10534, Pmyriotylum_g10535, Pmyriotylum_g10542, Pmyriotylum_g10543, Pmyriotylum_g10544, Pmyriotylum_g10589, Pmyriotylum_g10933, Pmyriotylum_g10934, Pmyriotylum_g10938, Pmyriotylum_g11627, Pmyriotylum_g11628, Pmyriotylum_g11629, Pmyriotylum_g11673, Pmyriotylum_g12132, Pmyriotylum_g12199, Pmyriotylum_g1246, Pmyriotylum_g13210, …
GO:0008236	MF	enrichment	serine-type peptidase activity	293/7131	927/40603	7.83091e-26	4	293	6.45267e-23	Pmyriotylum_g10354, Pmyriotylum_g10468, Pmyriotylum_g10471, Pmyriotylum_g10472, Pmyriotylum_g10479, Pmyriotylum_g10525, Pmyriotylum_g10529, Pmyriotylum_g10533, Pmyriotylum_g10534, Pmyriotylum_g10535, Pmyriotylum_g10542, Pmyriotylum_g10543, Pmyriotylum_g10544, Pmyriotylum_g10589, Pmyriotylum_g10603, Pmyriotylum_g10933, Pmyriotylum_g10934, Pmyriotylum_g10938, Pmyriotylum_g11001, Pmyriotylum_g11627,…
GO:0017171	MF	enrichment	serine hydrolase activity	293/7131	927/40603	7.83091e-26	3	293	6.45267e-23	Pmyriotylum_g10354, Pmyriotylum_g10468, Pmyriotylum_g10471, Pmyriotylum_g10472, Pmyriotylum_g10479, Pmyriotylum_g10525, Pmyriotylum_g10529, Pmyriotylum_g10533, Pmyriotylum_g10534, Pmyriotylum_g10535, Pmyriotylum_g10542, Pmyriotylum_g10543, Pmyriotylum_g10544, Pmyriotylum_g10589, Pmyriotylum_g10603, Pmyriotylum_g10933, Pmyriotylum_g10934, Pmyriotylum_g10938, Pmyriotylum_g11001, Pmyriotylum_g11627,…
GO:0003676	MF	purification	nucleic acid binding	608/7131	4808/40603	5.42598e-23	3	608	4.471e-20	Pmyriotylum_g1001, Pmyriotylum_g10038, Pmyriotylum_g1007, Pmyriotylum_g1008, Pmyriotylum_g10081, Pmyriotylum_g10088, Pmyriotylum_g10093, Pmyriotylum_g10133, Pmyriotylum_g1015, Pmyriotylum_g10191, Pmyriotylum_g10204, Pmyriotylum_g10316, Pmyriotylum_g10397, Pmyriotylum_g1041, Pmyriotylum_g10424, Pmyriotylum_g10523, Pmyriotylum_g10546, Pmyriotylum_g10602, Pmyriotylum_g10656, Pmyriotylum_g10658, Pmyr…
GO:0004175	MF	enrichment	endopeptidase activity	324/7131	1113/40603	7.57074e-22	4	324	6.23829e-19	Pmyriotylum_g10087, Pmyriotylum_g10525, Pmyriotylum_g10529, Pmyriotylum_g10533, Pmyriotylum_g10534, Pmyriotylum_g10535, Pmyriotylum_g10542, Pmyriotylum_g10543, Pmyriotylum_g10544, Pmyriotylum_g10589, Pmyriotylum_g10933, Pmyriotylum_g10934, Pmyriotylum_g10938, Pmyriotylum_g11280, Pmyriotylum_g11398, Pmyriotylum_g11399, Pmyriotylum_g11518, Pmyriotylum_g11627, Pmyriotylum_g11628, Pmyriotylum_g11629,…
GO:0003824	MF	enrichment	catalytic activity	3675/7131	18855/40603	2.3838e-21	1	3675	1.96425e-18	Pmyriotylum_g100, Pmyriotylum_g1001, Pmyriotylum_g10011, Pmyriotylum_g10012, Pmyriotylum_g10019, Pmyriotylum_g10020, Pmyriotylum_g10023, Pmyriotylum_g10024, Pmyriotylum_g10029, Pmyriotylum_g10032, Pmyriotylum_g10038, Pmyriotylum_g1004, Pmyriotylum_g10045, Pmyriotylum_g1005, Pmyriotylum_g10081, Pmyriotylum_g10087, Pmyriotylum_g10088, Pmyriotylum_g10093, Pmyriotylum_g10098, Pmyriotylum_g10103, Pmyr…
GO:0004523	MF	purification	RNA-DNA hybrid ribonuclease activity	51/7131	796/40603	1.42147e-20	8	51	1.17129e-17	Pmyriotylum_g10397, Pmyriotylum_g10523, Pmyriotylum_g10956, Pmyriotylum_g1207, Pmyriotylum_g12422, Pmyriotylum_g13050, Pmyriotylum_g1321, Pmyriotylum_g1324, Pmyriotylum_g13361, Pmyriotylum_g13368, Pmyriotylum_g13411, Pmyriotylum_g14314, Pmyriotylum_g14376, Pmyriotylum_g1490, Pmyriotylum_g16062, Pmyriotylum_g16063, Pmyriotylum_g16082, Pmyriotylum_g16085, Pmyriotylum_g18179, Pmyriotylum_g18243, Pmy…
GO:0016891	MF	purification	endoribonuclease activity, producing 5'-phosphomonoesters	56/7131	834/40603	2.96981e-20	7	56	2.44712e-17	Pmyriotylum_g10397, Pmyriotylum_g10523, Pmyriotylum_g10956, Pmyriotylum_g1207, Pmyriotylum_g12422, Pmyriotylum_g13050, Pmyriotylum_g1321, Pmyriotylum_g1324, Pmyriotylum_g13361, Pmyriotylum_g13368, Pmyriotylum_g13411, Pmyriotylum_g14314, Pmyriotylum_g14376, Pmyriotylum_g1490, Pmyriotylum_g16062, Pmyriotylum_g16063, Pmyriotylum_g16082, Pmyriotylum_g16085, Pmyriotylum_g16268, Pmyriotylum_g18179, Pmy…
GO:0016893	MF	purification	endonuclease activity, active with either ribo- or deoxyribonucleic acids and producing 5'-phosphomonoesters	57/7131	838/40603	5.63003e-20	6	57	4.63915e-17	Pmyriotylum_g10397, Pmyriotylum_g10523, Pmyriotylum_g10956, Pmyriotylum_g1207, Pmyriotylum_g12422, Pmyriotylum_g13050, Pmyriotylum_g1321, Pmyriotylum_g1324, Pmyriotylum_g13361, Pmyriotylum_g13368, Pmyriotylum_g13411, Pmyriotylum_g14314, Pmyriotylum_g14376, Pmyriotylum_g1490, Pmyriotylum_g16062, Pmyriotylum_g16063, Pmyriotylum_g16082, Pmyriotylum_g16085, Pmyriotylum_g16268, Pmyriotylum_g18179, Pmy…
GO:0140096	MF	enrichment	catalytic activity, acting on a protein	1207/7131	5521/40603	1.30999e-18	2	1207	1.07943e-15	Pmyriotylum_g10011, Pmyriotylum_g10012, Pmyriotylum_g10019, Pmyriotylum_g10020, Pmyriotylum_g10023, Pmyriotylum_g10024, Pmyriotylum_g10045, Pmyriotylum_g10087, Pmyriotylum_g10098, Pmyriotylum_g10158, Pmyriotylum_g10159, Pmyriotylum_g10162, Pmyriotylum_g10163, Pmyriotylum_g10164, Pmyriotylum_g10165, Pmyriotylum_g10166, Pmyriotylum_g10173, Pmyriotylum_g10174, Pmyriotylum_g10175, Pmyriotylum_g10180,…
GO:0008233	MF	enrichment	peptidase activity	532/7131	2161/40603	2.09737e-17	3	532	1.72824e-14	Pmyriotylum_g10087, Pmyriotylum_g10098, Pmyriotylum_g10158, Pmyriotylum_g10159, Pmyriotylum_g10162, Pmyriotylum_g10163, Pmyriotylum_g10164, Pmyriotylum_g10165, Pmyriotylum_g10166, Pmyriotylum_g10173, Pmyriotylum_g10174, Pmyriotylum_g10175, Pmyriotylum_g10180, Pmyriotylum_g10181, Pmyriotylum_g10186, Pmyriotylum_g10189, Pmyriotylum_g10263, Pmyriotylum_g10354, Pmyriotylum_g10468, Pmyriotylum_g10471,…
GO:0004521	MF	purification	endoribonuclease activity	76/7131	912/40603	9.43336e-16	6	76	7.77309e-13	Pmyriotylum_g10259, Pmyriotylum_g10397, Pmyriotylum_g10523, Pmyriotylum_g10956, Pmyriotylum_g1207, Pmyriotylum_g12422, Pmyriotylum_g13050, Pmyriotylum_g1321, Pmyriotylum_g1324, Pmyriotylum_g13361, Pmyriotylum_g13368, Pmyriotylum_g13411, Pmyriotylum_g13541, Pmyriotylum_g13567, Pmyriotylum_g13568, Pmyriotylum_g13600, Pmyriotylum_g13601, Pmyriotylum_g13651, Pmyriotylum_g14314, Pmyriotylum_g14376, Pm…
GO:0004519	MF	purification	endonuclease activity	88/7131	997/40603	2.80372e-15	5	88	2.31026e-12	Pmyriotylum_g10259, Pmyriotylum_g10397, Pmyriotylum_g10523, Pmyriotylum_g10956, Pmyriotylum_g1207, Pmyriotylum_g12422, Pmyriotylum_g13050, Pmyriotylum_g1321, Pmyriotylum_g1324, Pmyriotylum_g13361, Pmyriotylum_g13368, Pmyriotylum_g13411, Pmyriotylum_g13541, Pmyriotylum_g13567, Pmyriotylum_g13568, Pmyriotylum_g13600, Pmyriotylum_g13601, Pmyriotylum_g13651, Pmyriotylum_g14314, Pmyriotylum_g14376, Pm…
GO:0004540	MF	purification	ribonuclease activity	83/7131	952/40603	5.27629e-15	5	83	4.34766e-12	Pmyriotylum_g10259, Pmyriotylum_g10397, Pmyriotylum_g10523, Pmyriotylum_g10718, Pmyriotylum_g10956, Pmyriotylum_g1207, Pmyriotylum_g12310, Pmyriotylum_g12422, Pmyriotylum_g13050, Pmyriotylum_g1321, Pmyriotylum_g1324, Pmyriotylum_g13361, Pmyriotylum_g13368, Pmyriotylum_g13411, Pmyriotylum_g13541, Pmyriotylum_g13567, Pmyriotylum_g13568, Pmyriotylum_g13600, Pmyriotylum_g13601, Pmyriotylum_g13651, Pm…
GO:0004518	MF	purification	nuclease activity	113/7131	1175/40603	9.09649e-15	4	113	7.49551e-12	Pmyriotylum_g10093, Pmyriotylum_g10191, Pmyriotylum_g10259, Pmyriotylum_g10397, Pmyriotylum_g10523, Pmyriotylum_g10718, Pmyriotylum_g10956, Pmyriotylum_g11860, Pmyriotylum_g1207, Pmyriotylum_g1210, Pmyriotylum_g12289, Pmyriotylum_g12310, Pmyriotylum_g12327, Pmyriotylum_g12422, Pmyriotylum_g12690, Pmyriotylum_g13050, Pmyriotylum_g1321, Pmyriotylum_g1324, Pmyriotylum_g13361, Pmyriotylum_g13368, Pmy…
GO:0016787	MF	enrichment	hydrolase activity	1577/7131	7692/40603	1.25071e-13	2	1577	1.03059e-10	Pmyriotylum_g1001, Pmyriotylum_g10029, Pmyriotylum_g1004, Pmyriotylum_g1005, Pmyriotylum_g10081, Pmyriotylum_g10087, Pmyriotylum_g10093, Pmyriotylum_g10098, Pmyriotylum_g10103, Pmyriotylum_g10104, Pmyriotylum_g1012, Pmyriotylum_g10155, Pmyriotylum_g10158, Pmyriotylum_g10159, Pmyriotylum_g10162, Pmyriotylum_g10163, Pmyriotylum_g10164, Pmyriotylum_g10165, Pmyriotylum_g10166, Pmyriotylum_g10173, Pmy…
GO:0140098	MF	purification	catalytic activity, acting on RNA	167/7131	1523/40603	3.61267e-13	3	167	2.97684e-10	Pmyriotylum_g10106, Pmyriotylum_g1015, Pmyriotylum_g10191, Pmyriotylum_g10259, Pmyriotylum_g10397, Pmyriotylum_g10523, Pmyriotylum_g10690, Pmyriotylum_g10718, Pmyriotylum_g10871, Pmyriotylum_g10913, Pmyriotylum_g10956, Pmyriotylum_g112, Pmyriotylum_g11253, Pmyriotylum_g11272, Pmyriotylum_g11295, Pmyriotylum_g11406, Pmyriotylum_g11427, Pmyriotylum_g11561, Pmyriotylum_g11700, Pmyriotylum_g11811, Pm…
GO:0004553	MF	enrichment	hydrolase activity, hydrolyzing O-glycosyl compounds	203/7131	721/40603	1.49575e-12	4	203	1.23249e-09	Pmyriotylum_g1004, Pmyriotylum_g1005, Pmyriotylum_g10379, Pmyriotylum_g10798, Pmyriotylum_g11564, Pmyriotylum_g1190, Pmyriotylum_g1191, Pmyriotylum_g1192, Pmyriotylum_g1197, Pmyriotylum_g1198, Pmyriotylum_g1199, Pmyriotylum_g12314, Pmyriotylum_g12318, Pmyriotylum_g12944, Pmyriotylum_g12945, Pmyriotylum_g12946, Pmyriotylum_g12947, Pmyriotylum_g12948, Pmyriotylum_g13064, Pmyriotylum_g13107, Pmyriot…
GO:0140640	MF	purification	catalytic activity, acting on a nucleic acid	215/7131	1835/40603	2.15372e-12	2	215	1.77466e-09	Pmyriotylum_g10081, Pmyriotylum_g10093, Pmyriotylum_g10106, Pmyriotylum_g1015, Pmyriotylum_g10191, Pmyriotylum_g10259, Pmyriotylum_g10397, Pmyriotylum_g10523, Pmyriotylum_g10690, Pmyriotylum_g10718, Pmyriotylum_g10843, Pmyriotylum_g10871, Pmyriotylum_g10913, Pmyriotylum_g10950, Pmyriotylum_g10956, Pmyriotylum_g112, Pmyriotylum_g11204, Pmyriotylum_g11253, Pmyriotylum_g11272, Pmyriotylum_g11295, Pm…
GO:0016798	MF	enrichment	hydrolase activity, acting on glycosyl bonds	205/7131	733/40603	2.29027e-12	3	205	1.88718e-09	Pmyriotylum_g1004, Pmyriotylum_g1005, Pmyriotylum_g10379, Pmyriotylum_g10798, Pmyriotylum_g11564, Pmyriotylum_g1190, Pmyriotylum_g1191, Pmyriotylum_g1192, Pmyriotylum_g1197, Pmyriotylum_g1198, Pmyriotylum_g1199, Pmyriotylum_g12314, Pmyriotylum_g12318, Pmyriotylum_g12944, Pmyriotylum_g12945, Pmyriotylum_g12946, Pmyriotylum_g12947, Pmyriotylum_g12948, Pmyriotylum_g13064, Pmyriotylum_g13107, Pmyriot…
GO:0004672	MF	enrichment	protein kinase activity	497/7131	2128/40603	3.53021e-12	5	497	2.90889e-09	Pmyriotylum_g10011, Pmyriotylum_g10012, Pmyriotylum_g10019, Pmyriotylum_g10020, Pmyriotylum_g10023, Pmyriotylum_g10024, Pmyriotylum_g10461, Pmyriotylum_g10750, Pmyriotylum_g10751, Pmyriotylum_g10752, Pmyriotylum_g10756, Pmyriotylum_g10760, Pmyriotylum_g10763, Pmyriotylum_g10765, Pmyriotylum_g10785, Pmyriotylum_g10788, Pmyriotylum_g1079, Pmyriotylum_g10892, Pmyriotylum_g10894, Pmyriotylum_g10917, …
GO:0005488	MF	purification	binding	3289/7131	20219/40603	8.12329e-12	1	3289	6.69359e-09	Pmyriotylum_g10002, Pmyriotylum_g1001, Pmyriotylum_g10011, Pmyriotylum_g10012, Pmyriotylum_g10019, Pmyriotylum_g10023, Pmyriotylum_g10024, Pmyriotylum_g10029, Pmyriotylum_g10038, Pmyriotylum_g10039, Pmyriotylum_g10044, Pmyriotylum_g10053, Pmyriotylum_g10059, Pmyriotylum_g10062, Pmyriotylum_g1007, Pmyriotylum_g1008, Pmyriotylum_g10080, Pmyriotylum_g10081, Pmyriotylum_g10086, Pmyriotylum_g10088, Pm…
GO:0016887	MF	enrichment	ATP hydrolysis activity	266/7131	1055/40603	2.93716e-10	7	266	2.42022e-07	Pmyriotylum_g10029, Pmyriotylum_g10103, Pmyriotylum_g10104, Pmyriotylum_g10155, Pmyriotylum_g10411, Pmyriotylum_g10413, Pmyriotylum_g10517, Pmyriotylum_g1059, Pmyriotylum_g1060, Pmyriotylum_g1061, Pmyriotylum_g1062, Pmyriotylum_g1072, Pmyriotylum_g11029, Pmyriotylum_g11419, Pmyriotylum_g11423, Pmyriotylum_g11424, Pmyriotylum_g11435, Pmyriotylum_g12019, Pmyriotylum_g12388, Pmyriotylum_g12770, Pmyr…
GO:0016773	MF	enrichment	phosphotransferase activity, alcohol group as acceptor	538/7131	2408/40603	6.89478e-10	4	538	5.6813e-07	Pmyriotylum_g10011, Pmyriotylum_g10012, Pmyriotylum_g10019, Pmyriotylum_g10020, Pmyriotylum_g10023, Pmyriotylum_g10024, Pmyriotylum_g10461, Pmyriotylum_g10514, Pmyriotylum_g10750, Pmyriotylum_g10751, Pmyriotylum_g10752, Pmyriotylum_g10756, Pmyriotylum_g10760, Pmyriotylum_g10763, Pmyriotylum_g10765, Pmyriotylum_g10785, Pmyriotylum_g10788, Pmyriotylum_g1079, Pmyriotylum_g10892, Pmyriotylum_g10894, …
GO:0016301	MF	enrichment	kinase activity	546/7131	2471/40603	3.03215e-09	4	546	2.49849e-06	Pmyriotylum_g10011, Pmyriotylum_g10012, Pmyriotylum_g10019, Pmyriotylum_g10020, Pmyriotylum_g10023, Pmyriotylum_g10024, Pmyriotylum_g10461, Pmyriotylum_g10514, Pmyriotylum_g10750, Pmyriotylum_g10751, Pmyriotylum_g10752, Pmyriotylum_g10756, Pmyriotylum_g10760, Pmyriotylum_g10763, Pmyriotylum_g10765, Pmyriotylum_g10785, Pmyriotylum_g10788, Pmyriotylum_g1079, Pmyriotylum_g10892, Pmyriotylum_g10894, …
GO:0004650	MF	enrichment	polygalacturonase activity	27/7131	49/40603	3.32069e-09	5	27	2.73625e-06	Pmyriotylum_g12944, Pmyriotylum_g12945, Pmyriotylum_g12946, Pmyriotylum_g14613, Pmyriotylum_g14614, Pmyriotylum_g1480, Pmyriotylum_g1481, Pmyriotylum_g16178, Pmyriotylum_g5797, Pmyriotylum_g5798, Pmyriotylum_g6382, Pmyriotylum_g6880, Pmyriotylum_g6890, Pmyriotylum_g6892, Pmyriotylum_g6893, Pmyriotylum_g6894, Pmyriotylum_g6896, Pmyriotylum_g6897, Pmyriotylum_g6898, Pmyriotylum_g6899, Pmyriotylum_g…
GO:0016788	MF	purification	hydrolase activity, acting on ester bonds	260/7131	1973/40603	6.40708e-08	3	260	5.27944e-05	Pmyriotylum_g10093, Pmyriotylum_g10191, Pmyriotylum_g10259, Pmyriotylum_g10331, Pmyriotylum_g10397, Pmyriotylum_g10523, Pmyriotylum_g10718, Pmyriotylum_g10956, Pmyriotylum_g1132, Pmyriotylum_g1134, Pmyriotylum_g1137, Pmyriotylum_g11705, Pmyriotylum_g11746, Pmyriotylum_g11860, Pmyriotylum_g1204, Pmyriotylum_g1205, Pmyriotylum_g1207, Pmyriotylum_g1210, Pmyriotylum_g1212, Pmyriotylum_g12233, Pmyriot…
GO:0005515	MF	purification	protein binding	916/7131	6033/40603	1.037e-07	2	916	8.54492e-05	Pmyriotylum_g10002, Pmyriotylum_g10024, Pmyriotylum_g10039, Pmyriotylum_g10044, Pmyriotylum_g10053, Pmyriotylum_g10059, Pmyriotylum_g10062, Pmyriotylum_g10080, Pmyriotylum_g10086, Pmyriotylum_g10094, Pmyriotylum_g10096, Pmyriotylum_g10108, Pmyriotylum_g1013, Pmyriotylum_g10200, Pmyriotylum_g10275, Pmyriotylum_g10276, Pmyriotylum_g1031, Pmyriotylum_g10356, Pmyriotylum_g10357, Pmyriotylum_g10361, P…
GO:0016772	MF	enrichment	transferase activity, transferring phosphorus-containing groups	623/7131	2992/40603	1.82881e-06	3	623	0.00150694	Pmyriotylum_g10011, Pmyriotylum_g10012, Pmyriotylum_g10019, Pmyriotylum_g10020, Pmyriotylum_g10023, Pmyriotylum_g10024, Pmyriotylum_g10093, Pmyriotylum_g10281, Pmyriotylum_g10461, Pmyriotylum_g10514, Pmyriotylum_g10750, Pmyriotylum_g10751, Pmyriotylum_g10752, Pmyriotylum_g10756, Pmyriotylum_g10760, Pmyriotylum_g10763, Pmyriotylum_g10765, Pmyriotylum_g10785, Pmyriotylum_g10788, Pmyriotylum_g1079, …
GO:1901363	MF	purification	heterocyclic compound binding	1905/7131	11754/40603	4.18228e-06	2	1905	0.0034462	Pmyriotylum_g1001, Pmyriotylum_g10011, Pmyriotylum_g10012, Pmyriotylum_g10019, Pmyriotylum_g10023, Pmyriotylum_g10024, Pmyriotylum_g10029, Pmyriotylum_g10038, Pmyriotylum_g10044, Pmyriotylum_g1007, Pmyriotylum_g1008, Pmyriotylum_g10081, Pmyriotylum_g10088, Pmyriotylum_g10093, Pmyriotylum_g10103, Pmyriotylum_g10104, Pmyriotylum_g1012, Pmyriotylum_g10133, Pmyriotylum_g1015, Pmyriotylum_g10155, Pmyr…
GO:0097159	MF	purification	organic cyclic compound binding	1905/7131	11754/40603	4.18228e-06	2	1905	0.0034462	Pmyriotylum_g1001, Pmyriotylum_g10011, Pmyriotylum_g10012, Pmyriotylum_g10019, Pmyriotylum_g10023, Pmyriotylum_g10024, Pmyriotylum_g10029, Pmyriotylum_g10038, Pmyriotylum_g10044, Pmyriotylum_g1007, Pmyriotylum_g1008, Pmyriotylum_g10081, Pmyriotylum_g10088, Pmyriotylum_g10093, Pmyriotylum_g10103, Pmyriotylum_g10104, Pmyriotylum_g1012, Pmyriotylum_g10133, Pmyriotylum_g1015, Pmyriotylum_g10155, Pmyr…
GO:0008237	MF	enrichment	metallopeptidase activity	101/7131	382/40603	1.36994e-05	4	101	0.0112883	Pmyriotylum_g10098, Pmyriotylum_g10158, Pmyriotylum_g10159, Pmyriotylum_g10162, Pmyriotylum_g10163, Pmyriotylum_g10164, Pmyriotylum_g10165, Pmyriotylum_g10166, Pmyriotylum_g10173, Pmyriotylum_g10174, Pmyriotylum_g10175, Pmyriotylum_g10180, Pmyriotylum_g10181, Pmyriotylum_g10186, Pmyriotylum_g10189, Pmyriotylum_g11088, Pmyriotylum_g11280, Pmyriotylum_g11315, Pmyriotylum_g11398, Pmyriotylum_g11399,…
GO:0017111	MF	enrichment	nucleoside-triphosphatase activity	350/7131	1621/40603	2.27462e-05	6	350	0.0187429	Pmyriotylum_g10029, Pmyriotylum_g10103, Pmyriotylum_g10104, Pmyriotylum_g1012, Pmyriotylum_g10155, Pmyriotylum_g10411, Pmyriotylum_g10413, Pmyriotylum_g10517, Pmyriotylum_g1059, Pmyriotylum_g1060, Pmyriotylum_g1061, Pmyriotylum_g1062, Pmyriotylum_g1072, Pmyriotylum_g1075, Pmyriotylum_g1090, Pmyriotylum_g1100, Pmyriotylum_g11029, Pmyriotylum_g11419, Pmyriotylum_g11423, Pmyriotylum_g11424, Pmyrioty…
GO:0004668	MF	enrichment	protein-arginine deiminase activity	6/7131	6/40603	2.92955e-05	5	6	0.0241395	Pmyriotylum_g13884, Pmyriotylum_g13886, Pmyriotylum_g13888, Pmyriotylum_g13889, Pmyriotylum_g2354, Pmyriotylum_g5552
GO:0004181	MF	enrichment	metallocarboxypeptidase activity	37/7131	110/40603	4.36854e-05	6	37	0.0359968	Pmyriotylum_g10098, Pmyriotylum_g10158, Pmyriotylum_g10159, Pmyriotylum_g10162, Pmyriotylum_g10163, Pmyriotylum_g10164, Pmyriotylum_g10165, Pmyriotylum_g10166, Pmyriotylum_g10173, Pmyriotylum_g10174, Pmyriotylum_g10175, Pmyriotylum_g10180, Pmyriotylum_g10181, Pmyriotylum_g10186, Pmyriotylum_g10189, Pmyriotylum_g11088, Pmyriotylum_g11315, Pmyriotylum_g13048, Pmyriotylum_g13049, Pmyriotylum_g13051,…
GO:0008235	MF	enrichment	metalloexopeptidase activity	37/7131	110/40603	4.36854e-05	5	37	0.0359968	Pmyriotylum_g10098, Pmyriotylum_g10158, Pmyriotylum_g10159, Pmyriotylum_g10162, Pmyriotylum_g10163, Pmyriotylum_g10164, Pmyriotylum_g10165, Pmyriotylum_g10166, Pmyriotylum_g10173, Pmyriotylum_g10174, Pmyriotylum_g10175, Pmyriotylum_g10180, Pmyriotylum_g10181, Pmyriotylum_g10186, Pmyriotylum_g10189, Pmyriotylum_g11088, Pmyriotylum_g11315, Pmyriotylum_g13048, Pmyriotylum_g13049, Pmyriotylum_g13051,…
GO:0016462	MF	enrichment	pyrophosphatase activity	361/7131	1690/40603	4.38099e-05	5	361	0.0360993	Pmyriotylum_g10029, Pmyriotylum_g10103, Pmyriotylum_g10104, Pmyriotylum_g1012, Pmyriotylum_g10155, Pmyriotylum_g10411, Pmyriotylum_g10413, Pmyriotylum_g10517, Pmyriotylum_g1059, Pmyriotylum_g1060, Pmyriotylum_g1061, Pmyriotylum_g1062, Pmyriotylum_g1072, Pmyriotylum_g1075, Pmyriotylum_g1090, Pmyriotylum_g1100, Pmyriotylum_g11029, Pmyriotylum_g11419, Pmyriotylum_g11423, Pmyriotylum_g11424, Pmyrioty…

## Sheet: (C) versus non plant pathogens
Table S3. Summary of the gene ontology (GO) enrichment analysis from P. myriotylum compared to the other Pythium genomes. The enrichment or purification (underrepresentation) is in P. myriotylum versus (A) all Pythium species, (B) plant-pathogenic Pythium species and (C) non-plant pathogenic Pythium species. Only terms that were significantly enriched or purified after the Bonferroni correction w…
GO term	GO category	enrichment or purification?	name of GO term	ratio in P. myriotylum	ratio in population	uncorrected p value	depth in GO hierarchy	P. myriotylum count	Bonferroni corrected p value	P. myriotylum genes
GO:0000723	BP	purification	telomere maintenance	2/7131	148/30987	2.97333e-14	7	2	3.75235e-11	Pmyriotylum_g2420, Pmyriotylum_g5030
GO:0032200	BP	purification	telomere organization	2/7131	148/30987	2.97333e-14	6	2	3.75235e-11	Pmyriotylum_g2420, Pmyriotylum_g5030
GO:0006508	BP	enrichment	proteolysis	517/7131	1679/30987	4.79627e-14	5	517	6.0529e-11	Pmyriotylum_g10033, Pmyriotylum_g10087, Pmyriotylum_g10098, Pmyriotylum_g10158, Pmyriotylum_g10159, Pmyriotylum_g10162, Pmyriotylum_g10163, Pmyriotylum_g10164, Pmyriotylum_g10165, Pmyriotylum_g10166, Pmyriotylum_g10173, Pmyriotylum_g10174, Pmyriotylum_g10175, Pmyriotylum_g10180, Pmyriotylum_g10181, Pmyriotylum_g10186, Pmyriotylum_g10189, Pmyriotylum_g10263, Pmyriotylum_g10354, Pmyriotylum_g10402,…
GO:0051276	BP	purification	chromosome organization	12/7131	209/30987	1.59827e-11	5	12	2.01701e-08	Pmyriotylum_g10044, Pmyriotylum_g14129, Pmyriotylum_g19000, Pmyriotylum_g2420, Pmyriotylum_g2745, Pmyriotylum_g4215, Pmyriotylum_g4963, Pmyriotylum_g5030, Pmyriotylum_g5439, Pmyriotylum_g7794, Pmyriotylum_g7910, Pmyriotylum_g8836
GO:0006996	BP	purification	organelle organization	28/7131	306/30987	3.06536e-10	4	28	3.86849e-07	Pmyriotylum_g10044, Pmyriotylum_g12093, Pmyriotylum_g13666, Pmyriotylum_g13769, Pmyriotylum_g13823, Pmyriotylum_g13875, Pmyriotylum_g14129, Pmyriotylum_g15289, Pmyriotylum_g15620, Pmyriotylum_g19000, Pmyriotylum_g19467, Pmyriotylum_g20513, Pmyriotylum_g20604, Pmyriotylum_g20866, Pmyriotylum_g21990, Pmyriotylum_g2420, Pmyriotylum_g2745, Pmyriotylum_g4215, Pmyriotylum_g4963, Pmyriotylum_g5030, Pmyr…
GO:0016043	BP	purification	cellular component organization	77/7131	559/30987	3.76681e-08	3	77	4.75372e-05	Pmyriotylum_g10044, Pmyriotylum_g10264, Pmyriotylum_g12093, Pmyriotylum_g12202, Pmyriotylum_g13041, Pmyriotylum_g13625, Pmyriotylum_g13666, Pmyriotylum_g13667, Pmyriotylum_g13769, Pmyriotylum_g13823, Pmyriotylum_g13875, Pmyriotylum_g14129, Pmyriotylum_g14284, Pmyriotylum_g14739, Pmyriotylum_g14757, Pmyriotylum_g15216, Pmyriotylum_g15283, Pmyriotylum_g15289, Pmyriotylum_g15377, Pmyriotylum_g15381,…
GO:0005975	BP	enrichment	carbohydrate metabolic process	288/7131	939/30987	4.06899e-08	3	288	5.13506e-05	Pmyriotylum_g1004, Pmyriotylum_g1005, Pmyriotylum_g10287, Pmyriotylum_g10379, Pmyriotylum_g10798, Pmyriotylum_g10935, Pmyriotylum_g11046, Pmyriotylum_g1112, Pmyriotylum_g11260, Pmyriotylum_g11281, Pmyriotylum_g11285, Pmyriotylum_g11475, Pmyriotylum_g11564, Pmyriotylum_g1190, Pmyriotylum_g1191, Pmyriotylum_g1192, Pmyriotylum_g1197, Pmyriotylum_g1198, Pmyriotylum_g1199, Pmyriotylum_g12525, Pmyrioty…
GO:0009987	BP	purification	cellular process	2441/7131	11457/30987	4.23091e-08	1	2441	5.33941e-05	Pmyriotylum_g10, Pmyriotylum_g100, Pmyriotylum_g10008, Pmyriotylum_g10009, Pmyriotylum_g10010, Pmyriotylum_g10011, Pmyriotylum_g10012, Pmyriotylum_g10019, Pmyriotylum_g10020, Pmyriotylum_g10021, Pmyriotylum_g10022, Pmyriotylum_g10023, Pmyriotylum_g10024, Pmyriotylum_g10038, Pmyriotylum_g10044, Pmyriotylum_g10045, Pmyriotylum_g10060, Pmyriotylum_g10061, Pmyriotylum_g10081, Pmyriotylum_g10086, Pmyr…
GO:0071840	BP	purification	cellular component organization or biogenesis	88/7131	617/30987	5.41306e-08	2	88	6.83128e-05	Pmyriotylum_g10044, Pmyriotylum_g10264, Pmyriotylum_g11205, Pmyriotylum_g12093, Pmyriotylum_g12202, Pmyriotylum_g12383, Pmyriotylum_g12890, Pmyriotylum_g13041, Pmyriotylum_g13625, Pmyriotylum_g13666, Pmyriotylum_g13667, Pmyriotylum_g13769, Pmyriotylum_g13823, Pmyriotylum_g13875, Pmyriotylum_g14129, Pmyriotylum_g14284, Pmyriotylum_g14739, Pmyriotylum_g14757, Pmyriotylum_g15216, Pmyriotylum_g15283,…
GO:0006281	BP	purification	DNA repair	46/7131	381/30987	5.79054e-08	7	46	7.30766e-05	Pmyriotylum_g10923, Pmyriotylum_g10950, Pmyriotylum_g11385, Pmyriotylum_g12044, Pmyriotylum_g12183, Pmyriotylum_g132, Pmyriotylum_g13991, Pmyriotylum_g14633, Pmyriotylum_g16193, Pmyriotylum_g16411, Pmyriotylum_g16449, Pmyriotylum_g16741, Pmyriotylum_g17406, Pmyriotylum_g18838, Pmyriotylum_g18924, Pmyriotylum_g19202, Pmyriotylum_g19354, Pmyriotylum_g19355, Pmyriotylum_g195, Pmyriotylum_g19542, Pmy…
GO:0051716	BP	purification	cellular response to stimulus	51/7131	410/30987	6.2195e-08	2	51	7.849e-05	Pmyriotylum_g10923, Pmyriotylum_g10950, Pmyriotylum_g11385, Pmyriotylum_g12044, Pmyriotylum_g12183, Pmyriotylum_g132, Pmyriotylum_g13991, Pmyriotylum_g14551, Pmyriotylum_g14633, Pmyriotylum_g157, Pmyriotylum_g16193, Pmyriotylum_g16411, Pmyriotylum_g16449, Pmyriotylum_g16741, Pmyriotylum_g17352, Pmyriotylum_g17406, Pmyriotylum_g18838, Pmyriotylum_g18924, Pmyriotylum_g19202, Pmyriotylum_g19354, Pmy…
GO:0033554	BP	purification	cellular response to stress	51/7131	410/30987	6.2195e-08	3	51	7.849e-05	Pmyriotylum_g10923, Pmyriotylum_g10950, Pmyriotylum_g11385, Pmyriotylum_g12044, Pmyriotylum_g12183, Pmyriotylum_g132, Pmyriotylum_g13991, Pmyriotylum_g14551, Pmyriotylum_g14633, Pmyriotylum_g157, Pmyriotylum_g16193, Pmyriotylum_g16411, Pmyriotylum_g16449, Pmyriotylum_g16741, Pmyriotylum_g17352, Pmyriotylum_g17406, Pmyriotylum_g18838, Pmyriotylum_g18924, Pmyriotylum_g19202, Pmyriotylum_g19354, Pmy…
GO:0006974	BP	purification	cellular response to DNA damage stimulus	51/7131	406/30987	1.05056e-07	4	51	0.000132581	Pmyriotylum_g10923, Pmyriotylum_g10950, Pmyriotylum_g11385, Pmyriotylum_g12044, Pmyriotylum_g12183, Pmyriotylum_g132, Pmyriotylum_g13991, Pmyriotylum_g14551, Pmyriotylum_g14633, Pmyriotylum_g157, Pmyriotylum_g16193, Pmyriotylum_g16411, Pmyriotylum_g16449, Pmyriotylum_g16741, Pmyriotylum_g17352, Pmyriotylum_g17406, Pmyriotylum_g18838, Pmyriotylum_g18924, Pmyriotylum_g19202, Pmyriotylum_g19354, Pmy…
GO:0050896	BP	purification	response to stimulus	74/7131	501/30987	4.92385e-06	1	74	0.0062139	Pmyriotylum_g10112, Pmyriotylum_g10923, Pmyriotylum_g10950, Pmyriotylum_g11385, Pmyriotylum_g11741, Pmyriotylum_g12044, Pmyriotylum_g12183, Pmyriotylum_g132, Pmyriotylum_g13991, Pmyriotylum_g14551, Pmyriotylum_g14633, Pmyriotylum_g14778, Pmyriotylum_g14784, Pmyriotylum_g14824, Pmyriotylum_g14832, Pmyriotylum_g14833, Pmyriotylum_g14855, Pmyriotylum_g14857, Pmyriotylum_g14864, Pmyriotylum_g14865, P…
GO:0006950	BP	purification	response to stress	70/7131	479/30987	5.10549e-06	2	70	0.00644313	Pmyriotylum_g10923, Pmyriotylum_g10950, Pmyriotylum_g11385, Pmyriotylum_g11741, Pmyriotylum_g12044, Pmyriotylum_g12183, Pmyriotylum_g132, Pmyriotylum_g13991, Pmyriotylum_g14551, Pmyriotylum_g14633, Pmyriotylum_g14824, Pmyriotylum_g14832, Pmyriotylum_g14833, Pmyriotylum_g14855, Pmyriotylum_g14857, Pmyriotylum_g14864, Pmyriotylum_g14865, Pmyriotylum_g157, Pmyriotylum_g16193, Pmyriotylum_g16303, Pmy…
GO:0044237	BP	purification	cellular metabolic process	1587/7131	7517/30987	6.21029e-06	2	1587	0.00783738	Pmyriotylum_g10, Pmyriotylum_g100, Pmyriotylum_g10011, Pmyriotylum_g10012, Pmyriotylum_g10019, Pmyriotylum_g10020, Pmyriotylum_g10023, Pmyriotylum_g10024, Pmyriotylum_g10038, Pmyriotylum_g10045, Pmyriotylum_g10081, Pmyriotylum_g10088, Pmyriotylum_g10093, Pmyriotylum_g10106, Pmyriotylum_g10109, Pmyriotylum_g1015, Pmyriotylum_g10168, Pmyriotylum_g10169, Pmyriotylum_g1019, Pmyriotylum_g10191, Pmyrio…
GO:0034641	BP	purification	cellular nitrogen compound metabolic process	629/7131	3154/30987	1.33326e-05	3	629	0.0168257	Pmyriotylum_g10, Pmyriotylum_g10038, Pmyriotylum_g10081, Pmyriotylum_g10088, Pmyriotylum_g10093, Pmyriotylum_g10106, Pmyriotylum_g10109, Pmyriotylum_g1015, Pmyriotylum_g10191, Pmyriotylum_g10225, Pmyriotylum_g10263, Pmyriotylum_g10282, Pmyriotylum_g10313, Pmyriotylum_g10316, Pmyriotylum_g10369, Pmyriotylum_g10424, Pmyriotylum_g10536, Pmyriotylum_g10546, Pmyriotylum_g10583, Pmyriotylum_g10602, Pmy…
GO:0090304	BP	purification	nucleic acid metabolic process	389/7131	2026/30987	2.0221e-05	5	389	0.0255189	Pmyriotylum_g10, Pmyriotylum_g10038, Pmyriotylum_g10088, Pmyriotylum_g10093, Pmyriotylum_g10106, Pmyriotylum_g1015, Pmyriotylum_g10225, Pmyriotylum_g10316, Pmyriotylum_g10424, Pmyriotylum_g10546, Pmyriotylum_g10583, Pmyriotylum_g10602, Pmyriotylum_g10622, Pmyriotylum_g10690, Pmyriotylum_g10721, Pmyriotylum_g10843, Pmyriotylum_g10871, Pmyriotylum_g10913, Pmyriotylum_g10923, Pmyriotylum_g10950, Pmy…
GO:0006139	BP	purification	nucleobase-containing compound metabolic process	488/7131	2482/30987	2.92536e-05	4	488	0.0369181	Pmyriotylum_g10, Pmyriotylum_g10038, Pmyriotylum_g10081, Pmyriotylum_g10088, Pmyriotylum_g10093, Pmyriotylum_g10106, Pmyriotylum_g1015, Pmyriotylum_g10191, Pmyriotylum_g10225, Pmyriotylum_g10282, Pmyriotylum_g10316, Pmyriotylum_g10424, Pmyriotylum_g10546, Pmyriotylum_g10583, Pmyriotylum_g10602, Pmyriotylum_g10622, Pmyriotylum_g10690, Pmyriotylum_g10721, Pmyriotylum_g10843, Pmyriotylum_g10871, Pmy…
GO:0016787	MF	enrichment	hydrolase activity	1577/7131	5403/30987	3.87854e-31	2	1577	3.14549e-28	Pmyriotylum_g1001, Pmyriotylum_g10029, Pmyriotylum_g1004, Pmyriotylum_g1005, Pmyriotylum_g10081, Pmyriotylum_g10087, Pmyriotylum_g10093, Pmyriotylum_g10098, Pmyriotylum_g10103, Pmyriotylum_g10104, Pmyriotylum_g1012, Pmyriotylum_g10155, Pmyriotylum_g10158, Pmyriotylum_g10159, Pmyriotylum_g10162, Pmyriotylum_g10163, Pmyriotylum_g10164, Pmyriotylum_g10165, Pmyriotylum_g10166, Pmyriotylum_g10173, Pmy…
GO:0004252	MF	enrichment	serine-type endopeptidase activity	239/7131	530/30987	1.58866e-29	5	239	1.28841e-26	Pmyriotylum_g10525, Pmyriotylum_g10529, Pmyriotylum_g10533, Pmyriotylum_g10534, Pmyriotylum_g10535, Pmyriotylum_g10542, Pmyriotylum_g10543, Pmyriotylum_g10544, Pmyriotylum_g10589, Pmyriotylum_g10933, Pmyriotylum_g10934, Pmyriotylum_g10938, Pmyriotylum_g11627, Pmyriotylum_g11628, Pmyriotylum_g11629, Pmyriotylum_g11673, Pmyriotylum_g12132, Pmyriotylum_g12199, Pmyriotylum_g1246, Pmyriotylum_g13210, …
GO:0008236	MF	enrichment	serine-type peptidase activity	293/7131	725/30987	4.03802e-26	4	293	3.27484e-23	Pmyriotylum_g10354, Pmyriotylum_g10468, Pmyriotylum_g10471, Pmyriotylum_g10472, Pmyriotylum_g10479, Pmyriotylum_g10525, Pmyriotylum_g10529, Pmyriotylum_g10533, Pmyriotylum_g10534, Pmyriotylum_g10535, Pmyriotylum_g10542, Pmyriotylum_g10543, Pmyriotylum_g10544, Pmyriotylum_g10589, Pmyriotylum_g10603, Pmyriotylum_g10933, Pmyriotylum_g10934, Pmyriotylum_g10938, Pmyriotylum_g11001, Pmyriotylum_g11627,…
GO:0017171	MF	enrichment	serine hydrolase activity	293/7131	725/30987	4.03802e-26	3	293	3.27484e-23	Pmyriotylum_g10354, Pmyriotylum_g10468, Pmyriotylum_g10471, Pmyriotylum_g10472, Pmyriotylum_g10479, Pmyriotylum_g10525, Pmyriotylum_g10529, Pmyriotylum_g10533, Pmyriotylum_g10534, Pmyriotylum_g10535, Pmyriotylum_g10542, Pmyriotylum_g10543, Pmyriotylum_g10544, Pmyriotylum_g10589, Pmyriotylum_g10603, Pmyriotylum_g10933, Pmyriotylum_g10934, Pmyriotylum_g10938, Pmyriotylum_g11001, Pmyriotylum_g11627,…
GO:0004175	MF	enrichment	endopeptidase activity	324/7131	869/30987	8.7823e-22	4	324	7.12244e-19	Pmyriotylum_g10087, Pmyriotylum_g10525, Pmyriotylum_g10529, Pmyriotylum_g10533, Pmyriotylum_g10534, Pmyriotylum_g10535, Pmyriotylum_g10542, Pmyriotylum_g10543, Pmyriotylum_g10544, Pmyriotylum_g10589, Pmyriotylum_g10933, Pmyriotylum_g10934, Pmyriotylum_g10938, Pmyriotylum_g11280, Pmyriotylum_g11398, Pmyriotylum_g11399, Pmyriotylum_g11518, Pmyriotylum_g11627, Pmyriotylum_g11628, Pmyriotylum_g11629,…
GO:0005515	MF	purification	protein binding	916/7131	5064/30987	1.60065e-20	2	916	1.29813e-17	Pmyriotylum_g10002, Pmyriotylum_g10024, Pmyriotylum_g10039, Pmyriotylum_g10044, Pmyriotylum_g10053, Pmyriotylum_g10059, Pmyriotylum_g10062, Pmyriotylum_g10080, Pmyriotylum_g10086, Pmyriotylum_g10094, Pmyriotylum_g10096, Pmyriotylum_g10108, Pmyriotylum_g1013, Pmyriotylum_g10200, Pmyriotylum_g10275, Pmyriotylum_g10276, Pmyriotylum_g1031, Pmyriotylum_g10356, Pmyriotylum_g10357, Pmyriotylum_g10361, P…
GO:0003824	MF	enrichment	catalytic activity	3675/7131	14567/30987	2.99095e-18	1	3675	2.42566e-15	Pmyriotylum_g100, Pmyriotylum_g1001, Pmyriotylum_g10011, Pmyriotylum_g10012, Pmyriotylum_g10019, Pmyriotylum_g10020, Pmyriotylum_g10023, Pmyriotylum_g10024, Pmyriotylum_g10029, Pmyriotylum_g10032, Pmyriotylum_g10038, Pmyriotylum_g1004, Pmyriotylum_g10045, Pmyriotylum_g1005, Pmyriotylum_g10081, Pmyriotylum_g10087, Pmyriotylum_g10088, Pmyriotylum_g10093, Pmyriotylum_g10098, Pmyriotylum_g10103, Pmyr…
GO:0005488	MF	purification	binding	3289/7131	15588/30987	8.45886e-16	1	3289	6.86014e-13	Pmyriotylum_g10002, Pmyriotylum_g1001, Pmyriotylum_g10011, Pmyriotylum_g10012, Pmyriotylum_g10019, Pmyriotylum_g10023, Pmyriotylum_g10024, Pmyriotylum_g10029, Pmyriotylum_g10038, Pmyriotylum_g10039, Pmyriotylum_g10044, Pmyriotylum_g10053, Pmyriotylum_g10059, Pmyriotylum_g10062, Pmyriotylum_g1007, Pmyriotylum_g1008, Pmyriotylum_g10080, Pmyriotylum_g10081, Pmyriotylum_g10086, Pmyriotylum_g10088, Pm…
GO:0004553	MF	enrichment	hydrolase activity, hydrolyzing O-glycosyl compounds	203/7131	527/30987	9.15348e-16	4	203	7.42347e-13	Pmyriotylum_g1004, Pmyriotylum_g1005, Pmyriotylum_g10379, Pmyriotylum_g10798, Pmyriotylum_g11564, Pmyriotylum_g1190, Pmyriotylum_g1191, Pmyriotylum_g1192, Pmyriotylum_g1197, Pmyriotylum_g1198, Pmyriotylum_g1199, Pmyriotylum_g12314, Pmyriotylum_g12318, Pmyriotylum_g12944, Pmyriotylum_g12945, Pmyriotylum_g12946, Pmyriotylum_g12947, Pmyriotylum_g12948, Pmyriotylum_g13064, Pmyriotylum_g13107, Pmyriot…
GO:0016798	MF	enrichment	hydrolase activity, acting on glycosyl bonds	205/7131	539/30987	3.02956e-15	3	205	2.45697e-12	Pmyriotylum_g1004, Pmyriotylum_g1005, Pmyriotylum_g10379, Pmyriotylum_g10798, Pmyriotylum_g11564, Pmyriotylum_g1190, Pmyriotylum_g1191, Pmyriotylum_g1192, Pmyriotylum_g1197, Pmyriotylum_g1198, Pmyriotylum_g1199, Pmyriotylum_g12314, Pmyriotylum_g12318, Pmyriotylum_g12944, Pmyriotylum_g12945, Pmyriotylum_g12946, Pmyriotylum_g12947, Pmyriotylum_g12948, Pmyriotylum_g13064, Pmyriotylum_g13107, Pmyriot…
GO:0008233	MF	enrichment	peptidase activity	532/7131	1728/30987	2.12307e-14	3	532	1.72181e-11	Pmyriotylum_g10087, Pmyriotylum_g10098, Pmyriotylum_g10158, Pmyriotylum_g10159, Pmyriotylum_g10162, Pmyriotylum_g10163, Pmyriotylum_g10164, Pmyriotylum_g10165, Pmyriotylum_g10166, Pmyriotylum_g10173, Pmyriotylum_g10174, Pmyriotylum_g10175, Pmyriotylum_g10180, Pmyriotylum_g10181, Pmyriotylum_g10186, Pmyriotylum_g10189, Pmyriotylum_g10263, Pmyriotylum_g10354, Pmyriotylum_g10468, Pmyriotylum_g10471,…
GO:0004650	MF	enrichment	polygalacturonase activity	27/7131	31/30987	6.61261e-14	5	27	5.36283e-11	Pmyriotylum_g12944, Pmyriotylum_g12945, Pmyriotylum_g12946, Pmyriotylum_g14613, Pmyriotylum_g14614, Pmyriotylum_g1480, Pmyriotylum_g1481, Pmyriotylum_g16178, Pmyriotylum_g5797, Pmyriotylum_g5798, Pmyriotylum_g6382, Pmyriotylum_g6880, Pmyriotylum_g6890, Pmyriotylum_g6892, Pmyriotylum_g6893, Pmyriotylum_g6894, Pmyriotylum_g6896, Pmyriotylum_g6897, Pmyriotylum_g6898, Pmyriotylum_g6899, Pmyriotylum_g…
GO:0004523	MF	enrichment	RNA-DNA hybrid ribonuclease activity	51/7131	87/30987	9.91134e-13	8	51	8.0381e-10	Pmyriotylum_g10397, Pmyriotylum_g10523, Pmyriotylum_g10956, Pmyriotylum_g1207, Pmyriotylum_g12422, Pmyriotylum_g13050, Pmyriotylum_g1321, Pmyriotylum_g1324, Pmyriotylum_g13361, Pmyriotylum_g13368, Pmyriotylum_g13411, Pmyriotylum_g14314, Pmyriotylum_g14376, Pmyriotylum_g1490, Pmyriotylum_g16062, Pmyriotylum_g16063, Pmyriotylum_g16082, Pmyriotylum_g16085, Pmyriotylum_g18179, Pmyriotylum_g18243, Pmy…
GO:0003678	MF	purification	DNA helicase activity	11/7131	195/30987	6.01673e-11	5	11	4.87957e-08	Pmyriotylum_g10081, Pmyriotylum_g10950, Pmyriotylum_g11385, Pmyriotylum_g12183, Pmyriotylum_g17118, Pmyriotylum_g21195, Pmyriotylum_g2585, Pmyriotylum_g5030, Pmyriotylum_g7562, Pmyriotylum_g9467, Pmyriotylum_g9809
GO:0016891	MF	enrichment	endoribonuclease activity, producing 5'-phosphomonoesters	56/7131	109/30987	1.20182e-10	7	56	9.74673e-08	Pmyriotylum_g10397, Pmyriotylum_g10523, Pmyriotylum_g10956, Pmyriotylum_g1207, Pmyriotylum_g12422, Pmyriotylum_g13050, Pmyriotylum_g1321, Pmyriotylum_g1324, Pmyriotylum_g13361, Pmyriotylum_g13368, Pmyriotylum_g13411, Pmyriotylum_g14314, Pmyriotylum_g14376, Pmyriotylum_g1490, Pmyriotylum_g16062, Pmyriotylum_g16063, Pmyriotylum_g16082, Pmyriotylum_g16085, Pmyriotylum_g16268, Pmyriotylum_g18179, Pmy…
GO:0016893	MF	enrichment	endonuclease activity, active with either ribo- or deoxyribonucleic acids and producing 5'-phosphomonoesters	57/7131	112/30987	1.24673e-10	6	57	1.0111e-07	Pmyriotylum_g10397, Pmyriotylum_g10523, Pmyriotylum_g10956, Pmyriotylum_g1207, Pmyriotylum_g12422, Pmyriotylum_g13050, Pmyriotylum_g1321, Pmyriotylum_g1324, Pmyriotylum_g13361, Pmyriotylum_g13368, Pmyriotylum_g13411, Pmyriotylum_g14314, Pmyriotylum_g14376, Pmyriotylum_g1490, Pmyriotylum_g16062, Pmyriotylum_g16063, Pmyriotylum_g16082, Pmyriotylum_g16085, Pmyriotylum_g16268, Pmyriotylum_g18179, Pmy…
GO:0008094	MF	purification	ATP-dependent activity, acting on DNA	14/7131	212/30987	2.15025e-10	4	14	1.74386e-07	Pmyriotylum_g10081, Pmyriotylum_g10950, Pmyriotylum_g11385, Pmyriotylum_g12183, Pmyriotylum_g14129, Pmyriotylum_g17118, Pmyriotylum_g21195, Pmyriotylum_g2585, Pmyriotylum_g5030, Pmyriotylum_g6302, Pmyriotylum_g7562, Pmyriotylum_g7794, Pmyriotylum_g9467, Pmyriotylum_g9809
GO:0004521	MF	enrichment	endoribonuclease activity	76/7131	172/30987	8.27776e-10	6	76	6.71326e-07	Pmyriotylum_g10259, Pmyriotylum_g10397, Pmyriotylum_g10523, Pmyriotylum_g10956, Pmyriotylum_g1207, Pmyriotylum_g12422, Pmyriotylum_g13050, Pmyriotylum_g1321, Pmyriotylum_g1324, Pmyriotylum_g13361, Pmyriotylum_g13368, Pmyriotylum_g13411, Pmyriotylum_g13541, Pmyriotylum_g13567, Pmyriotylum_g13568, Pmyriotylum_g13600, Pmyriotylum_g13601, Pmyriotylum_g13651, Pmyriotylum_g14314, Pmyriotylum_g14376, Pm…
GO:0004540	MF	enrichment	ribonuclease activity	83/7131	204/30987	2.09414e-08	5	83	1.69835e-05	Pmyriotylum_g10259, Pmyriotylum_g10397, Pmyriotylum_g10523, Pmyriotylum_g10718, Pmyriotylum_g10956, Pmyriotylum_g1207, Pmyriotylum_g12310, Pmyriotylum_g12422, Pmyriotylum_g13050, Pmyriotylum_g1321, Pmyriotylum_g1324, Pmyriotylum_g13361, Pmyriotylum_g13368, Pmyriotylum_g13411, Pmyriotylum_g13541, Pmyriotylum_g13567, Pmyriotylum_g13568, Pmyriotylum_g13600, Pmyriotylum_g13601, Pmyriotylum_g13651, Pm…
GO:0004386	MF	purification	helicase activity	27/7131	272/30987	2.71857e-08	3	27	2.20476e-05	Pmyriotylum_g10081, Pmyriotylum_g10950, Pmyriotylum_g11204, Pmyriotylum_g11385, Pmyriotylum_g12183, Pmyriotylum_g12420, Pmyriotylum_g14261, Pmyriotylum_g1466, Pmyriotylum_g15605, Pmyriotylum_g16647, Pmyriotylum_g17118, Pmyriotylum_g1739, Pmyriotylum_g20840, Pmyriotylum_g21195, Pmyriotylum_g21224, Pmyriotylum_g22577, Pmyriotylum_g2585, Pmyriotylum_g2626, Pmyriotylum_g3620, Pmyriotylum_g5030, Pmyri…
GO:0016887	MF	enrichment	ATP hydrolysis activity	266/7131	855/30987	3.80413e-08	7	266	3.08515e-05	Pmyriotylum_g10029, Pmyriotylum_g10103, Pmyriotylum_g10104, Pmyriotylum_g10155, Pmyriotylum_g10411, Pmyriotylum_g10413, Pmyriotylum_g10517, Pmyriotylum_g1059, Pmyriotylum_g1060, Pmyriotylum_g1061, Pmyriotylum_g1062, Pmyriotylum_g1072, Pmyriotylum_g11029, Pmyriotylum_g11419, Pmyriotylum_g11423, Pmyriotylum_g11424, Pmyriotylum_g11435, Pmyriotylum_g12019, Pmyriotylum_g12388, Pmyriotylum_g12770, Pmyr…
GO:0004519	MF	enrichment	endonuclease activity	88/7131	227/30987	1.18627e-07	5	88	9.62064e-05	Pmyriotylum_g10259, Pmyriotylum_g10397, Pmyriotylum_g10523, Pmyriotylum_g10956, Pmyriotylum_g1207, Pmyriotylum_g12422, Pmyriotylum_g13050, Pmyriotylum_g1321, Pmyriotylum_g1324, Pmyriotylum_g13361, Pmyriotylum_g13368, Pmyriotylum_g13411, Pmyriotylum_g13541, Pmyriotylum_g13567, Pmyriotylum_g13568, Pmyriotylum_g13600, Pmyriotylum_g13601, Pmyriotylum_g13651, Pmyriotylum_g14314, Pmyriotylum_g14376, Pm…
GO:0140097	MF	purification	catalytic activity, acting on DNA	33/7131	295/30987	2.18446e-07	3	33	0.00017716	Pmyriotylum_g10081, Pmyriotylum_g10093, Pmyriotylum_g10843, Pmyriotylum_g10950, Pmyriotylum_g11385, Pmyriotylum_g11876, Pmyriotylum_g12183, Pmyriotylum_g12449, Pmyriotylum_g14129, Pmyriotylum_g14407, Pmyriotylum_g14633, Pmyriotylum_g16193, Pmyriotylum_g16831, Pmyriotylum_g17118, Pmyriotylum_g18838, Pmyriotylum_g1977, Pmyriotylum_g21062, Pmyriotylum_g21195, Pmyriotylum_g21225, Pmyriotylum_g21302, …
GO:0008237	MF	enrichment	metallopeptidase activity	101/7131	288/30987	3.0073e-06	4	101	0.00243892	Pmyriotylum_g10098, Pmyriotylum_g10158, Pmyriotylum_g10159, Pmyriotylum_g10162, Pmyriotylum_g10163, Pmyriotylum_g10164, Pmyriotylum_g10165, Pmyriotylum_g10166, Pmyriotylum_g10173, Pmyriotylum_g10174, Pmyriotylum_g10175, Pmyriotylum_g10180, Pmyriotylum_g10181, Pmyriotylum_g10186, Pmyriotylum_g10189, Pmyriotylum_g11088, Pmyriotylum_g11280, Pmyriotylum_g11315, Pmyriotylum_g11398, Pmyriotylum_g11399,…
GO:0004601	MF	enrichment	peroxidase activity	57/7131	142/30987	5.04642e-06	4	57	0.00409265	Pmyriotylum_g11741, Pmyriotylum_g13577, Pmyriotylum_g13581, Pmyriotylum_g14466, Pmyriotylum_g14855, Pmyriotylum_g14857, Pmyriotylum_g14864, Pmyriotylum_g14865, Pmyriotylum_g16427, Pmyriotylum_g16762, Pmyriotylum_g19279, Pmyriotylum_g19319, Pmyriotylum_g19320, Pmyriotylum_g19874, Pmyriotylum_g19875, Pmyriotylum_g19876, Pmyriotylum_g19877, Pmyriotylum_g21110, Pmyriotylum_g21113, Pmyriotylum_g21118,…
GO:0004181	MF	enrichment	metallocarboxypeptidase activity	37/7131	81/30987	7.37111e-06	6	37	0.00597797	Pmyriotylum_g10098, Pmyriotylum_g10158, Pmyriotylum_g10159, Pmyriotylum_g10162, Pmyriotylum_g10163, Pmyriotylum_g10164, Pmyriotylum_g10165, Pmyriotylum_g10166, Pmyriotylum_g10173, Pmyriotylum_g10174, Pmyriotylum_g10175, Pmyriotylum_g10180, Pmyriotylum_g10181, Pmyriotylum_g10186, Pmyriotylum_g10189, Pmyriotylum_g11088, Pmyriotylum_g11315, Pmyriotylum_g13048, Pmyriotylum_g13049, Pmyriotylum_g13051,…
GO:0008235	MF	enrichment	metalloexopeptidase activity	37/7131	81/30987	7.37111e-06	5	37	0.00597797	Pmyriotylum_g10098, Pmyriotylum_g10158, Pmyriotylum_g10159, Pmyriotylum_g10162, Pmyriotylum_g10163, Pmyriotylum_g10164, Pmyriotylum_g10165, Pmyriotylum_g10166, Pmyriotylum_g10173, Pmyriotylum_g10174, Pmyriotylum_g10175, Pmyriotylum_g10180, Pmyriotylum_g10181, Pmyriotylum_g10186, Pmyriotylum_g10189, Pmyriotylum_g11088, Pmyriotylum_g11315, Pmyriotylum_g13048, Pmyriotylum_g13049, Pmyriotylum_g13051,…
GO:0004180	MF	enrichment	carboxypeptidase activity	74/7131	207/30987	3.04591e-05	5	74	0.0247024	Pmyriotylum_g10098, Pmyriotylum_g10158, Pmyriotylum_g10159, Pmyriotylum_g10162, Pmyriotylum_g10163, Pmyriotylum_g10164, Pmyriotylum_g10165, Pmyriotylum_g10166, Pmyriotylum_g10173, Pmyriotylum_g10174, Pmyriotylum_g10175, Pmyriotylum_g10180, Pmyriotylum_g10181, Pmyriotylum_g10186, Pmyriotylum_g10189, Pmyriotylum_g11001, Pmyriotylum_g11088, Pmyriotylum_g11315, Pmyriotylum_g12006, Pmyriotylum_g12007,…
GO:0016491	MF	enrichment	oxidoreductase activity	617/7131	2323/30987	3.26323e-05	2	617	0.0264648	Pmyriotylum_g100, Pmyriotylum_g10032, Pmyriotylum_g10282, Pmyriotylum_g103, Pmyriotylum_g10366, Pmyriotylum_g10467, Pmyriotylum_g10483, Pmyriotylum_g105, Pmyriotylum_g10501, Pmyriotylum_g10505, Pmyriotylum_g10506, Pmyriotylum_g10507, Pmyriotylum_g10536, Pmyriotylum_g10549, Pmyriotylum_g10795, Pmyriotylum_g10916, Pmyriotylum_g11027, Pmyriotylum_g11046, Pmyriotylum_g1109, Pmyriotylum_g11158, Pmyrio…
GO:0005506	MF	enrichment	iron ion binding	114/7131	349/30987	3.88154e-05	6	114	0.0314793	Pmyriotylum_g10506, Pmyriotylum_g1109, Pmyriotylum_g1135, Pmyriotylum_g11473, Pmyriotylum_g12247, Pmyriotylum_g12255, Pmyriotylum_g12262, Pmyriotylum_g12595, Pmyriotylum_g12596, Pmyriotylum_g1327, Pmyriotylum_g13352, Pmyriotylum_g1338, Pmyriotylum_g1356, Pmyriotylum_g1360, Pmyriotylum_g1409, Pmyriotylum_g1425, Pmyriotylum_g1427, Pmyriotylum_g1428, Pmyriotylum_g1429, Pmyriotylum_g1430, Pmyriotylum…
GO:0046914	MF	enrichment	transition metal ion binding	314/7131	1113/30987	4.07083e-05	5	314	0.0330144	Pmyriotylum_g10098, Pmyriotylum_g10133, Pmyriotylum_g10157, Pmyriotylum_g10158, Pmyriotylum_g10159, Pmyriotylum_g10162, Pmyriotylum_g10163, Pmyriotylum_g10164, Pmyriotylum_g10165, Pmyriotylum_g10166, Pmyriotylum_g10173, Pmyriotylum_g10174, Pmyriotylum_g10175, Pmyriotylum_g10180, Pmyriotylum_g10181, Pmyriotylum_g10186, Pmyriotylum_g10189, Pmyriotylum_g1041, Pmyriotylum_g10412, Pmyriotylum_g10506, …
GO:0003677	MF	purification	DNA binding	161/7131	917/30987	4.73705e-05	4	161	0.0384175	Pmyriotylum_g1001, Pmyriotylum_g1007, Pmyriotylum_g10081, Pmyriotylum_g10093, Pmyriotylum_g10316, Pmyriotylum_g10602, Pmyriotylum_g10843, Pmyriotylum_g10950, Pmyriotylum_g11202, Pmyriotylum_g11363, Pmyriotylum_g11406, Pmyriotylum_g11552, Pmyriotylum_g11736, Pmyriotylum_g11876, Pmyriotylum_g12183, Pmyriotylum_g12219, Pmyriotylum_g12282, Pmyriotylum_g12289, Pmyriotylum_g12375, Pmyriotylum_g12417, P…
