# Supplementary material for: Genome of Pythium myriotylum Uncovers an Extensive Arsenal of Virulence-Related Genes among the Broad-Host-Range Necrotrophic Pythium Plant Pathogens
Source: Microbiol Spectr. 2022 Aug 10;10(4):e02268-21. doi: 10.1128/spectrum.02268-21 (PMC9430622; doi:10.1128/spectrum.02268-21)
Supplement: Supplemental file 4 — Supplemental material. Download spectrum.02268-21-s0004.xlsx, XLSX file, 2.9 MB [file spectrum.02268-21-s0004.xlsx]

## Sheet: Table S4(A) 
Table S4. Interspersed repeat analysis of the P. myriotylum SWQ7 genome. (A) Summary of the repeats identified and (B) list of individual repetitive sequences in GFF file format. The analysis was run using RepeatMasker version 4.1.1 in the default mode. *Most repeats fragmented by insertions or deletions have been counted as one element.

## Sheet: Table S4(B) 
Table S4. Interspersed repeat analysis of the P. myriotylum SWQ7 genome. (A) Summary of the repeats identified and (B) list of individual repetitive sequences in GFF file format. The analysis was run using RepeatMasker version 4.1.1 in the default mode. *Most repeats fragmented by insertions or deletions have been counted as one element.
seqname	source	feature	start	end	score	strand	frame	attribute
scaffold1	RepeatMasker	similarity	1	2529	3.5	-	.	Target "Motif:rnd-1_family-187" 1 2536
scaffold1	RepeatMasker	similarity	2530	3143	5	-	.	Target "Motif:rnd-1_family-22" 7566 8188
scaffold1	RepeatMasker	similarity	3145	5960	2.7	-	.	Target "Motif:rnd-1_family-187" 1 2824
scaffold1	RepeatMasker	similarity	5961	6574	4.7	-	.	Target "Motif:rnd-1_family-22" 7566 8188
scaffold1	RepeatMasker	similarity	6576	9391	4	-	.	Target "Motif:rnd-1_family-187" 1 2824
scaffold1	RepeatMasker	similarity	9392	10005	5.7	-	.	Target "Motif:rnd-1_family-22" 7566 8188
scaffold1	RepeatMasker	similarity	10007	12822	3	-	.	Target "Motif:rnd-1_family-187" 1 2824
scaffold1	RepeatMasker	similarity	12823	13436	5.7	-	.	Target "Motif:rnd-1_family-22" 7566 8188
scaffold1	RepeatMasker	similarity	13438	16253	3.8	-	.	Target "Motif:rnd-1_family-187" 1 2824
scaffold1	RepeatMasker	similarity	16254	16867	4.7	-	.	Target "Motif:rnd-1_family-22" 7566 8188
scaffold1	RepeatMasker	similarity	16869	19684	4.2	-	.	Target "Motif:rnd-1_family-187" 1 2824
scaffold1	RepeatMasker	similarity	19685	20298	5.6	-	.	Target "Motif:rnd-1_family-22" 7566 8188
scaffold1	RepeatMasker	similarity	20300	23077	3.6	-	.	Target "Motif:rnd-1_family-187" 1 2824
scaffold1	RepeatMasker	similarity	23078	23691	4.6	-	.	Target "Motif:rnd-1_family-22" 7566 8192
scaffold1	RepeatMasker	similarity	23693	26454	4.1	-	.	Target "Motif:rnd-1_family-187" 1 2824
scaffold1	RepeatMasker	similarity	26455	27068	5.6	-	.	Target "Motif:rnd-1_family-22" 7566 8188
scaffold1	RepeatMasker	similarity	27070	29891	5.1	-	.	Target "Motif:rnd-1_family-187" 1 2824
scaffold1	RepeatMasker	similarity	29892	30505	4.6	-	.	Target "Motif:rnd-1_family-22" 7566 8182
scaffold1	RepeatMasker	similarity	30507	33270	4.2	-	.	Target "Motif:rnd-1_family-187" 1 2824
scaffold1	RepeatMasker	similarity	33271	33884	4.6	-	.	Target "Motif:rnd-1_family-22" 7566 8188
scaffold1	RepeatMasker	similarity	33886	36656	5.4	-	.	Target "Motif:rnd-1_family-187" 1 2824
scaffold1	RepeatMasker	similarity	36657	37270	3.6	-	.	Target "Motif:rnd-1_family-22" 7566 8182
scaffold1	RepeatMasker	similarity	37272	40041	5.2	-	.	Target "Motif:rnd-1_family-187" 1 2824
scaffold1	RepeatMasker	similarity	40042	42734	3.8	-	.	Target "Motif:rnd-1_family-437" 1 1543
scaffold1	RepeatMasker	similarity	42822	45479	7.5	-	.	Target "Motif:rnd-1_family-307" 1 2739
scaffold1	RepeatMasker	similarity	51397	52109	4.2	+	.	Target "Motif:ltr-1_family-161" 1 738
scaffold1	RepeatMasker	similarity	56576	56597	9.7	+	.	Target "Motif:(C)n" 1 22
scaffold1	RepeatMasker	similarity	70029	70083	15.1	+	.	Target "Motif:(GC)n" 1 58
scaffold1	RepeatMasker	similarity	70416	70456	22.6	+	.	Target "Motif:(GCCGAC)n" 1 41
scaffold1	RepeatMasker	similarity	72929	72995	18.4	+	.	Target "Motif:(CAG)n" 1 70
scaffold1	RepeatMasker	similarity	75005	75154	25	-	.	Target "Motif:rnd-1_family-139" 241 390
scaffold1	RepeatMasker	similarity	75396	75973	1.4	-	.	Target "Motif:rnd-1_family-349" 1 580
scaffold1	RepeatMasker	similarity	77638	77948	27.7	+	.	Target "Motif:rnd-3_family-3" 202 545
scaffold1	RepeatMasker	similarity	82303	82719	31.1	+	.	Target "Motif:rnd-1_family-493" 30 443
scaffold1	RepeatMasker	similarity	82984	83190	31.8	-	.	Target "Motif:rnd-1_family-452" 278 483
scaffold1	RepeatMasker	similarity	83872	84183	0.3	-	.	Target "Motif:ltr-1_family-1" 1 312
scaffold1	RepeatMasker	similarity	84184	91614	1.1	-	.	Target "Motif:ltr-1_family-2" 1 7432
scaffold1	RepeatMasker	similarity	91615	91926	0.6	-	.	Target "Motif:ltr-1_family-1" 1 312
scaffold1	RepeatMasker	similarity	95027	95176	5.3	-	.	Target "Motif:rnd-1_family-55" 597 746
scaffold1	RepeatMasker	similarity	95163	95194	2.3	-	.	Target "Motif:rnd-1_family-55" 424 455
scaffold1	RepeatMasker	similarity	95195	95219	0	+	.	Target "Motif:(GAT)n" 1 25
scaffold1	RepeatMasker	similarity	95220	95625	2.3	-	.	Target "Motif:rnd-1_family-55" 3 423
scaffold1	RepeatMasker	similarity	95768	95788	5	+	.	Target "Motif:(C)n" 1 21
scaffold1	RepeatMasker	similarity	95795	95826	3.2	+	.	Target "Motif:(G)n" 1 32
scaffold1	RepeatMasker	similarity	96962	97037	15.8	-	.	Target "Motif:rnd-1_family-120" 792 873
scaffold1	RepeatMasker	similarity	98474	98524	19.6	-	.	Target "Motif:rnd-1_family-139" 43 93
scaffold1	RepeatMasker	similarity	100843	100935	26.9	-	.	Target "Motif:rnd-1_family-383" 194 286
scaffold1	RepeatMasker	similarity	101926	102184	24.7	-	.	Target "Motif:rnd-1_family-120" 327 598
scaffold1	RepeatMasker	similarity	102254	102340	19.9	+	.	Target "Motif:rnd-3_family-3" 34 114
scaffold1	RepeatMasker	similarity	103526	104180	31.1	-	.	Target "Motif:rnd-1_family-190" 891 1553
scaffold1	RepeatMasker	similarity	104374	105038	25.4	-	.	Target "Motif:rnd-1_family-190" 1 683
scaffold1	RepeatMasker	similarity	106185	106230	20.7	+	.	Target "Motif:(CCG)n" 1 47
scaffold1	RepeatMasker	similarity	108002	108177	26.7	+	.	Target "Motif:rnd-1_family-318" 10 185
scaffold1	RepeatMasker	similarity	111180	111293	19.3	-	.	Target "Motif:rnd-1_family-52" 349 468
scaffold1	RepeatMasker	similarity	111301	111402	8.8	-	.	Target "Motif:rnd-1_family-68" 2620 2721
scaffold1	RepeatMasker	similarity	113609	113644	16.3	+	.	Target "Motif:(GCC)n" 1 36
scaffold1	RepeatMasker	similarity	114664	114699	22.6	+	.	Target "Motif:(CGACGA)n" 1 36
scaffold1	RepeatMasker	similarity	116987	117011	21.2	+	.	Target "Motif:(CGAAGA)n" 1 54
scaffold1	RepeatMasker	similarity	117012	117040	7.8	+	.	Target "Motif:(AAG)n" 1 28
scaffold1	RepeatMasker	similarity	120159	120887	14	+	.	Target "Motif:rnd-3_family-3" 1 716
scaffold1	RepeatMasker	similarity	122139	122231	26.9	+	.	Target "Motif:rnd-1_family-383" 194 286
scaffold1	RepeatMasker	similarity	125627	126202	0	+	.	Target "Motif:ltr-1_family-128" 1 576
scaffold1	RepeatMasker	similarity	126203	130381	14.4	+	.	Target "Motif:ltr-1_family-129" 1 4379
scaffold1	RepeatMasker	similarity	130369	131093	0.4	+	.	Target "Motif:ltr-1_family-129" 2563 3286
scaffold1	RepeatMasker	similarity	131094	131663	0	+	.	Target "Motif:ltr-1_family-128" 7 576
scaffold1	RepeatMasker	similarity	131927	132121	26.8	-	.	Target "Motif:rnd-1_family-187" 267 455
scaffold1	RepeatMasker	similarity	135679	137194	24.6	+	.	Target "Motif:rnd-1_family-190" 1 1554
scaffold1	RepeatMasker	similarity	137957	138019	22.1	+	.	Target "Motif:(ACAG)n" 1 63
scaffold1	RepeatMasker	similarity	139149	139192	20.9	+	.	Target "Motif:(CTTCGCA)n" 1 44
scaffold1	RepeatMasker	similarity	139286	139947	22.6	-	.	Target "Motif:rnd-4_family-40" 8069 8782
scaffold1	RepeatMasker	similarity	140214	140538	15.8	+	.	Target "Motif:rnd-1_family-163" 705 1027
scaffold1	RepeatMasker	similarity	141713	141778	25.8	-	.	Target "Motif:rnd-1_family-497" 431 497
scaffold1	RepeatMasker	similarity	141725	141891	15	-	.	Target "Motif:rnd-1_family-20" 3551 3717
scaffold1	RepeatMasker	similarity	141732	141911	16.3	+	.	Target "Motif:rnd-1_family-79" 1 179
scaffold1	RepeatMasker	similarity	141981	142031	13.7	+	.	Target "Motif:ltr-1_family-16" 6017 6067
scaffold1	RepeatMasker	similarity	143950	145465	24.7	-	.	Target "Motif:rnd-1_family-190" 1 1554
scaffold1	RepeatMasker	similarity	146872	147261	2.1	+	.	Target "Motif:rnd-1_family-409" 1 391
scaffold1	RepeatMasker	similarity	147262	147502	14.5	-	.	Target "Motif:ltr-1_family-92" 3 257
scaffold1	RepeatMasker	similarity	148374	148701	7.9	+	.	Target "Motif:rnd-1_family-556" 1 331
scaffold1	RepeatMasker	similarity	149206	149448	2.1	+	.	Target "Motif:rnd-1_family-512" 1 243
scaffold1	RepeatMasker	similarity	150404	150501	26.8	-	.	Target "Motif:rnd-1_family-357" 1046 1142
scaffold1	RepeatMasker	similarity	151015	151673	32.1	+	.	Target "Motif:rnd-1_family-437" 19 677
scaffold1	RepeatMasker	similarity	152295	153255	31.6	+	.	Target "Motif:rnd-1_family-437" 1249 2211
scaffold1	RepeatMasker	similarity	162001	162262	32.3	-	.	Target "Motif:rnd-1_family-594" 4168 4429
scaffold1	RepeatMasker	similarity	162448	162775	28.7	-	.	Target "Motif:rnd-1_family-594" 3791 4103
scaffold1	RepeatMasker	similarity	162793	163108	28.2	-	.	Target "Motif:rnd-1_family-594" 3497 3812
scaffold1	RepeatMasker	similarity	163174	165084	29.4	-	.	Target "Motif:rnd-1_family-594" 1513 3403
scaffold1	RepeatMasker	similarity	165125	165814	35.7	-	.	Target "Motif:rnd-1_family-594" 672 1367
scaffold1	RepeatMasker	similarity	167266	167530	0.8	+	.	Target "Motif:rnd-1_family-512" 301 564
scaffold1	RepeatMasker	similarity	167703	167970	14.6	+	.	Target "Motif:rnd-1_family-27" 914 1180
scaffold1	RepeatMasker	similarity	169662	169684	9.3	+	.	Target "Motif:(TGC)n" 1 23
scaffold1	RepeatMasker	similarity	171177	171691	11.6	-	.	Target "Motif:rnd-1_family-167" 1 508
scaffold1	RepeatMasker	similarity	171311	171751	23.4	+	.	Target "Motif:rnd-1_family-20" 3022 3456
scaffold1	RepeatMasker	similarity	175236	175698	4.8	+	.	Target "Motif:rnd-1_family-443" 3 466
scaffold1	RepeatMasker	similarity	176883	177579	31.9	+	.	Target "Motif:rnd-1_family-354" 404 1111
scaffold1	RepeatMasker	similarity	177960	178333	4	+	.	Target "Motif:ltr-1_family-71" 6652 7025
scaffold1	RepeatMasker	similarity	178331	179461	3.6	-	.	Target "Motif:rnd-1_family-209" 1 1138
scaffold1	RepeatMasker	similarity	179460	182880	6.1	+	.	Target "Motif:ltr-1_family-71" 7017 10518
scaffold1	RepeatMasker	similarity	182336	183681	11.1	+	.	Target "Motif:rnd-1_family-22" 6490 7436
scaffold1	RepeatMasker	similarity	183971	183994	0	+	.	Target "Motif:(C)n" 1 24
scaffold1	RepeatMasker	similarity	185265	185567	3	+	.	Target "Motif:ltr-1_family-25" 1 303
scaffold1	RepeatMasker	similarity	186412	186487	11.8	-	.	Target "Motif:rnd-1_family-556" 251 326
scaffold1	RepeatMasker	similarity	186488	186574	6.9	+	.	Target "Motif:rnd-1_family-541" 2 88
scaffold1	RepeatMasker	similarity	186604	186971	9.5	-	.	Target "Motif:ltr-1_family-9" 1 379
scaffold1	RepeatMasker	similarity	186972	189027	6.6	-	.	Target "Motif:ltr-1_family-10" 3489 5581
scaffold1	RepeatMasker	similarity	189535	189657	1.6	-	.	Target "Motif:ltr-1_family-25" 181 303
scaffold1	RepeatMasker	similarity	189752	189870	16.8	+	.	Target "Motif:rnd-1_family-600" 2 132
scaffold1	RepeatMasker	similarity	190699	191824	25.1	+	.	Target "Motif:rnd-1_family-354" 1171 2300
scaffold1	RepeatMasker	similarity	191865	192489	30.6	+	.	Target "Motif:rnd-1_family-354" 2392 3000
scaffold1	RepeatMasker	similarity	192942	194106	26.4	-	.	Target "Motif:rnd-1_family-354" 13 1168
scaffold1	RepeatMasker	similarity	194586	194612	0	+	.	Target "Motif:(C)n" 1 27
scaffold1	RepeatMasker	similarity	194616	194895	25.1	+	.	Target "Motif:rnd-1_family-250" 455 734
scaffold1	RepeatMasker	similarity	195468	195485	0	+	.	Target "Motif:(G)n" 1 18
scaffold1	RepeatMasker	similarity	196635	197013	5.5	+	.	Target "Motif:ltr-1_family-5" 298 676
scaffold1	RepeatMasker	similarity	197125	197282	29.8	-	.	Target "Motif:rnd-1_family-183" 1139 1297
scaffold1	RepeatMasker	similarity	197494	197868	7	+	.	Target "Motif:ltr-1_family-127" 4653 5026
scaffold1	RepeatMasker	similarity	197867	198245	5	+	.	Target "Motif:ltr-1_family-127" 5185 5563
scaffold1	RepeatMasker	similarity	198246	198447	5.5	+	.	Target "Motif:ltr-1_family-118" 1 202
scaffold1	RepeatMasker	similarity	198451	198524	12.2	-	.	Target "Motif:ltr-1_family-45" 5166 5239
scaffold1	RepeatMasker	similarity	199567	199682	2.6	-	.	Target "Motif:ltr-1_family-5" 184 299
scaffold1	RepeatMasker	similarity	199678	202979	12.4	+	.	Target "Motif:ltr-1_family-3" 3251 6590
scaffold1	RepeatMasker	similarity	202976	203655	5.7	-	.	Target "Motif:ltr-1_family-3" 7053 7734
scaffold1	RepeatMasker	similarity	203641	205734	14.6	+	.	Target "Motif:ltr-1_family-4" 2939 5067
scaffold1	RepeatMasker	similarity	206077	206355	34.8	+	.	Target "Motif:ltr-1_family-4" 5356 5642
scaffold1	RepeatMasker	similarity	206357	206691	1.8	+	.	Target "Motif:rnd-4_family-425" 1 335
scaffold1	RepeatMasker	similarity	206697	206967	1.5	+	.	Target "Motif:ltr-1_family-25" 33 303
scaffold1	RepeatMasker	similarity	206968	207154	4.3	-	.	Target "Motif:rnd-1_family-306" 476 663
scaffold1	RepeatMasker	similarity	207584	207690	9.3	+	.	Target "Motif:ltr-1_family-4" 6097 6203
scaffold1	RepeatMasker	similarity	207726	207851	15.9	+	.	Target "Motif:rnd-1_family-26" 1122 1256
scaffold1	RepeatMasker	similarity	209077	210592	27.4	+	.	Target "Motif:rnd-1_family-190" 1 1554
scaffold1	RepeatMasker	similarity	212390	212432	7	-	.	Target "Motif:ltr-1_family-16" 6017 6059
scaffold1	RepeatMasker	similarity	213372	213636	12.8	-	.	Target "Motif:rnd-1_family-26" 965 1238
scaffold1	RepeatMasker	similarity	218061	218114	22.5	+	.	Target "Motif:(GAGC)n" 1 56
scaffold1	RepeatMasker	similarity	220441	220483	10.1	-	.	Target "Motif:rnd-3_family-3" 13 52
scaffold1	RepeatMasker	similarity	220452	220494	16.3	+	.	Target "Motif:rnd-1_family-181" 855 897
scaffold1	RepeatMasker	similarity	226300	226697	0.8	-	.	Target "Motif:rnd-1_family-355" 776 1173
scaffold1	RepeatMasker	similarity	226695	226851	1.3	-	.	Target "Motif:rnd-1_family-355" 1 157
scaffold1	RepeatMasker	similarity	230719	230752	20.2	+	.	Target "Motif:(GCGCCA)n" 1 35
scaffold1	RepeatMasker	similarity	237807	238594	28.9	-	.	Target "Motif:rnd-1_family-383" 2 789
scaffold1	RepeatMasker	similarity	238655	238681	12.2	+	.	Target "Motif:(GA)n" 1 27
scaffold1	RepeatMasker	similarity	249383	249409	16.6	+	.	Target "Motif:(TGA)n" 1 27
scaffold1	RepeatMasker	similarity	254885	255353	27.2	-	.	Target "Motif:rnd-1_family-210" 144 611
scaffold1	RepeatMasker	similarity	255658	256522	34.5	-	.	Target "Motif:rnd-1_family-184" 41 905
scaffold1	RepeatMasker	similarity	259169	259292	25.8	+	.	Target "Motif:rnd-1_family-60" 2051 2185
scaffold1	RepeatMasker	similarity	261853	261877	8.7	+	.	Target "Motif:(GA)n" 1 25
scaffold1	RepeatMasker	similarity	268461	268529	22.4	-	.	Target "Motif:rnd-1_family-66" 668 734
scaffold1	RepeatMasker	similarity	268709	269031	22.6	-	.	Target "Motif:rnd-1_family-71" 891 1227
scaffold1	RepeatMasker	similarity	272025	272053	20	+	.	Target "Motif:(CTC)n" 1 29
scaffold1	RepeatMasker	similarity	273868	273923	26.4	+	.	Target "Motif:(TCATCT)n" 1 56
scaffold1	RepeatMasker	similarity	276986	277019	3.4	+	.	Target "Motif:(CACGAG)n" 1 35
scaffold1	RepeatMasker	similarity	277365	277398	24.1	+	.	Target "Motif:(AATGAC)n" 1 34
scaffold1	RepeatMasker	similarity	277703	278028	9.6	-	.	Target "Motif:rnd-1_family-52" 287 623
scaffold1	RepeatMasker	similarity	278069	278157	1.1	+	.	Target "Motif:rnd-1_family-541" 1 88
scaffold1	RepeatMasker	similarity	278175	278207	3.1	+	.	Target "Motif:(TTTA)n" 1 35
scaffold1	RepeatMasker	similarity	279009	279056	18.9	+	.	Target "Motif:(CATTCT)n" 1 49
scaffold1	RepeatMasker	similarity	280475	280543	17.9	-	.	Target "Motif:rnd-1_family-66" 684 750
scaffold1	RepeatMasker	similarity	280486	280699	11.2	-	.	Target "Motif:rnd-1_family-20" 3504 3718
scaffold1	RepeatMasker	similarity	284754	284921	27.4	-	.	Target "Motif:rnd-1_family-87" 9 176
scaffold1	RepeatMasker	similarity	287752	288026	30.3	-	.	Target "Motif:rnd-5_family-724" 763 1033
scaffold1	RepeatMasker	similarity	287953	288096	24.3	+	.	Target "Motif:rnd-1_family-129" 374 492
scaffold1	RepeatMasker	similarity	288104	288121	0	+	.	Target "Motif:(TGC)n" 1 18
scaffold1	RepeatMasker	similarity	292189	292283	33.2	+	.	Target "Motif:(TCATCT)n" 1 92
scaffold1	RepeatMasker	similarity	292842	292874	20.9	+	.	Target "Motif:(ATC)n" 1 33
scaffold1	RepeatMasker	similarity	293933	293966	24.4	+	.	Target "Motif:(TCGTCG)n" 1 34
scaffold1	RepeatMasker	similarity	301963	302000	18.9	+	.	Target "Motif:(GGCGTC)n" 1 38
scaffold1	RepeatMasker	similarity	310656	310700	17.8	+	.	Target "Motif:rnd-1_family-187" 203 247
scaffold1	RepeatMasker	similarity	312241	312259	5.5	+	.	Target "Motif:(GA)n" 1 19
scaffold1	RepeatMasker	similarity	312836	312857	0	+	.	Target "Motif:(GA)n" 1 22
scaffold1	RepeatMasker	similarity	316847	316884	22.7	+	.	Target "Motif:(CAG)n" 1 37
scaffold1	RepeatMasker	similarity	327386	327403	0	+	.	Target "Motif:(TC)n" 1 18
scaffold1	RepeatMasker	similarity	327981	328003	0	+	.	Target "Motif:(CT)n" 1 23
scaffold1	RepeatMasker	similarity	330519	330996	21.7	-	.	Target "Motif:rnd-1_family-187" 196 697
scaffold1	RepeatMasker	similarity	331258	331284	0	+	.	Target "Motif:(TCCAG)n" 1 27
scaffold1	RepeatMasker	similarity	339490	339518	19.6	+	.	Target "Motif:(GCT)n" 1 29
scaffold1	RepeatMasker	similarity	346073	346138	28.1	+	.	Target "Motif:(GGC)n" 1 66
scaffold1	RepeatMasker	similarity	348217	348257	26.7	+	.	Target "Motif:(GATGAG)n" 1 41
scaffold1	RepeatMasker	similarity	349459	349488	3.5	+	.	Target "Motif:(CAGCAA)n" 1 30
scaffold1	RepeatMasker	similarity	349600	349707	25.9	+	.	Target "Motif:(GCA)n" 1 106
scaffold1	RepeatMasker	similarity	349802	349844	28	+	.	Target "Motif:(CGC)n" 1 43
scaffold1	RepeatMasker	similarity	350038	350071	10.1	+	.	Target "Motif:(GCGCAT)n" 1 35
scaffold1	RepeatMasker	similarity	350208	350268	23.7	+	.	Target "Motif:A-rich" 1 61
scaffold1	RepeatMasker	similarity	350513	350540	16.1	+	.	Target "Motif:(T)n" 1 28
scaffold1	RepeatMasker	similarity	350836	350900	21.2	+	.	Target "Motif:(TCGC)n" 1 68
scaffold1	RepeatMasker	similarity	351352	351443	22.3	+	.	Target "Motif:(TCG)n" 1 91
scaffold1	RepeatMasker	similarity	351907	351985	17.4	+	.	Target "Motif:(CGCGCTCG)n" 1 88
scaffold1	RepeatMasker	similarity	353023	353146	28.4	+	.	Target "Motif:rnd-1_family-145" 343 472
scaffold1	RepeatMasker	similarity	359874	359908	17.2	+	.	Target "Motif:(GAC)n" 1 34
scaffold1	RepeatMasker	similarity	374873	375113	30.9	-	.	Target "Motif:rnd-5_family-724" 769 1005
scaffold1	RepeatMasker	similarity	377004	377027	13.9	+	.	Target "Motif:(GAGG)n" 1 24
scaffold1	RepeatMasker	similarity	389212	389398	11.3	+	.	Target "Motif:rnd-1_family-120" 1 186
scaffold1	RepeatMasker	similarity	389396	389580	10.8	-	.	Target "Motif:rnd-1_family-120" 184 368
scaffold1	RepeatMasker	similarity	389578	389730	15.1	+	.	Target "Motif:rnd-1_family-120" 366 519
scaffold1	RepeatMasker	similarity	389732	389869	13	+	.	Target "Motif:rnd-4_family-57" 10132 10269
scaffold1	RepeatMasker	similarity	393324	393346	9.3	+	.	Target "Motif:(G)n" 1 23
scaffold1	RepeatMasker	similarity	393368	393581	28.3	+	.	Target "Motif:rnd-3_family-3" 76 277
scaffold1	RepeatMasker	similarity	393571	393692	23.8	+	.	Target "Motif:rnd-1_family-43" 407 528
scaffold1	RepeatMasker	similarity	393853	395528	11.7	-	.	Target "Motif:ltr-1_family-130" 1239 2952
scaffold1	RepeatMasker	similarity	396399	396683	21.2	+	.	Target "Motif:ltr-1_family-130" 400 723
scaffold1	RepeatMasker	similarity	396704	396728	13.2	+	.	Target "Motif:(ACGC)n" 1 25
scaffold1	RepeatMasker	similarity	396740	397076	16.1	+	.	Target "Motif:ltr-1_family-131" 267 612
scaffold1	RepeatMasker	similarity	397073	398693	9.3	+	.	Target "Motif:ltr-1_family-130" 1262 2952
scaffold1	RepeatMasker	similarity	398885	398965	28.8	+	.	Target "Motif:rnd-1_family-98" 986 1131
scaffold1	RepeatMasker	similarity	398966	399035	25.7	-	.	Target "Motif:rnd-1_family-41" 4165 4234
scaffold1	RepeatMasker	similarity	399030	399738	12.4	-	.	Target "Motif:rnd-1_family-26" 542 1250
scaffold1	RepeatMasker	similarity	399728	400673	27.2	+	.	Target "Motif:rnd-1_family-53" 1091 2037
scaffold1	RepeatMasker	similarity	400816	401018	22.5	-	.	Target "Motif:rnd-1_family-493" 261 458
scaffold1	RepeatMasker	similarity	401053	401300	1.5	+	.	Target "Motif:rnd-1_family-397" 1 300
scaffold1	RepeatMasker	similarity	401301	406399	4	+	.	Target "Motif:rnd-1_family-110" 1 3972
scaffold1	RepeatMasker	similarity	406400	412803	5.4	-	.	Target "Motif:rnd-1_family-117" 1 5344
scaffold1	RepeatMasker	similarity	412987	413287	13	-	.	Target "Motif:rnd-1_family-68" 2185 2497
scaffold1	RepeatMasker	similarity	413060	413630	6.5	+	.	Target "Motif:rnd-1_family-131" 1 582
scaffold1	RepeatMasker	similarity	413742	413844	4.8	+	.	Target "Motif:rnd-1_family-270" 398 500
scaffold1	RepeatMasker	similarity	413794	414049	0.4	-	.	Target "Motif:rnd-1_family-397" 1 256
scaffold1	RepeatMasker	similarity	414242	414290	2	+	.	Target "Motif:rnd-1_family-532" 107 155
scaffold1	RepeatMasker	similarity	415598	415637	17.5	-	.	Target "Motif:ltr-1_family-131" 2462 2501
scaffold1	RepeatMasker	similarity	415726	417759	7.9	-	.	Target "Motif:ltr-1_family-130" 906 2942
scaffold1	RepeatMasker	similarity	417837	418151	18.1	-	.	Target "Motif:ltr-1_family-131" 124 426
scaffold1	RepeatMasker	similarity	418427	418693	15.9	+	.	Target "Motif:ltr-1_family-131" 174 426
scaffold1	RepeatMasker	similarity	418771	420822	7.7	+	.	Target "Motif:ltr-1_family-130" 906 2942
scaffold1	RepeatMasker	similarity	420911	420950	17.5	+	.	Target "Motif:ltr-1_family-131" 2462 2501
scaffold1	RepeatMasker	similarity	421140	421217	15.4	+	.	Target "Motif:rnd-1_family-120" 1 88
scaffold1	RepeatMasker	similarity	421293	421342	18	+	.	Target "Motif:ltr-1_family-130" 3254 3303
scaffold1	RepeatMasker	similarity	421344	421770	3	-	.	Target "Motif:rnd-1_family-389" 1 427
scaffold1	RepeatMasker	similarity	421792	421912	3.3	-	.	Target "Motif:rnd-1_family-443" 343 464
scaffold1	RepeatMasker	similarity	421976	422304	3.6	-	.	Target "Motif:ltr-1_family-44" 1 336
scaffold1	RepeatMasker	similarity	422305	423206	4.4	-	.	Target "Motif:ltr-1_family-45" 6332 7233
scaffold1	RepeatMasker	similarity	423202	423864	2.6	-	.	Target "Motif:rnd-1_family-22" 6780 7440
scaffold1	RepeatMasker	similarity	423860	429884	2.7	-	.	Target "Motif:rnd-1_family-22" 1 6029
scaffold1	RepeatMasker	similarity	428225	436040	4	-	.	Target "Motif:ltr-1_family-71" 1663 9510
scaffold1	RepeatMasker	similarity	436041	437107	5.3	-	.	Target "Motif:ltr-1_family-45" 4706 5870
scaffold1	RepeatMasker	similarity	437123	437974	1.1	+	.	Target "Motif:ltr-1_family-98" 1 852
scaffold1	RepeatMasker	similarity	437975	438027	3.6	-	.	Target "Motif:ltr-1_family-45" 4616 4668
scaffold1	RepeatMasker	similarity	438027	439594	2.4	-	.	Target "Motif:ltr-1_family-45" 3055 4685
scaffold1	RepeatMasker	similarity	439593	442165	2.9	-	.	Target "Motif:ltr-1_family-45" 1 2658
scaffold1	RepeatMasker	similarity	442166	442494	3.3	-	.	Target "Motif:ltr-1_family-44" 1 336
scaffold1	RepeatMasker	similarity	445594	445619	8.1	+	.	Target "Motif:(G)n" 1 26
scaffold1	RepeatMasker	similarity	445779	446114	3.9	-	.	Target "Motif:rnd-1_family-443" 6 351
scaffold1	RepeatMasker	similarity	446168	446327	22.1	+	.	Target "Motif:rnd-5_family-247" 7919 8107
scaffold1	RepeatMasker	similarity	446400	446890	21.7	+	.	Target "Motif:rnd-5_family-579" 6619 7135
scaffold1	RepeatMasker	similarity	446958	447485	12.6	-	.	Target "Motif:rnd-1_family-182" 66 606
scaffold1	RepeatMasker	similarity	447506	454608	3.3	-	.	Target "Motif:ltr-1_family-3" 3255 10423
scaffold1	RepeatMasker	similarity	454606	455940	18.7	+	.	Target "Motif:rnd-4_family-150" 5038 6374
scaffold1	RepeatMasker	similarity	454959	456019	12.9	+	.	Target "Motif:rnd-1_family-163" 1 1060
scaffold1	RepeatMasker	similarity	456019	457150	5.1	+	.	Target "Motif:rnd-1_family-209" 1 1138
scaffold1	RepeatMasker	similarity	457153	457737	15.5	+	.	Target "Motif:rnd-1_family-38" 370 944
scaffold1	RepeatMasker	similarity	457661	457749	19.2	+	.	Target "Motif:rnd-1_family-497" 407 492
scaffold1	RepeatMasker	similarity	457742	457849	3.4	-	.	Target "Motif:ltr-1_family-131" 2926 3033
scaffold1	RepeatMasker	similarity	457850	458925	0	-	.	Target "Motif:ltr-1_family-130" 3152 4227
scaffold1	RepeatMasker	similarity	458926	458990	4.6	-	.	Target "Motif:ltr-1_family-82" 1 65
scaffold1	RepeatMasker	similarity	458991	464199	0	-	.	Target "Motif:ltr-1_family-130" 1 3151
scaffold1	RepeatMasker	similarity	464202	468134	0.1	+	.	Target "Motif:ltr-1_family-131" 1 3072
scaffold1	RepeatMasker	similarity	470233	470655	31.1	-	.	Target "Motif:rnd-1_family-328" 53 449
scaffold1	RepeatMasker	similarity	485435	485486	20.7	+	.	Target "Motif:(CGA)n" 1 48
scaffold1	RepeatMasker	similarity	487070	487111	7.9	+	.	Target "Motif:(TGTGG)n" 1 44
scaffold1	RepeatMasker	similarity	487735	487776	7.9	+	.	Target "Motif:(CACAC)n" 1 44
scaffold1	RepeatMasker	similarity	490762	490814	11.4	+	.	Target "Motif:(CTTC)n" 1 54
scaffold1	RepeatMasker	similarity	490815	490833	18.5	+	.	Target "Motif:(CCTCTCCT)n" 6 82
scaffold1	RepeatMasker	similarity	491151	491183	20.8	+	.	Target "Motif:(GAC)n" 1 33
scaffold1	RepeatMasker	similarity	491184	491205	24.8	+	.	Target "Motif:(AGGACG)n" 3 57
scaffold1	RepeatMasker	similarity	492278	492305	0	+	.	Target "Motif:(GAA)n" 1 27
scaffold1	RepeatMasker	similarity	492951	492978	12.1	+	.	Target "Motif:(TCTCC)n" 1 28
scaffold1	RepeatMasker	similarity	493029	493083	23.3	+	.	Target "Motif:(TCGCTG)n" 1 59
scaffold1	RepeatMasker	similarity	494269	495840	22.8	-	.	Target "Motif:rnd-5_family-529" 51 1626
scaffold1	RepeatMasker	similarity	499476	499521	19.6	-	.	Target "Motif:rnd-1_family-148" 357 402
scaffold1	RepeatMasker	similarity	499528	500011	25.7	+	.	Target "Motif:rnd-1_family-20" 2925 3426
scaffold1	RepeatMasker	similarity	500030	500285	10.4	-	.	Target "Motif:ltr-1_family-74" 26 278
scaffold1	RepeatMasker	similarity	500318	500561	25.2	+	.	Target "Motif:rnd-1_family-20" 3477 3718
scaffold1	RepeatMasker	similarity	500880	500935	16.1	-	.	Target "Motif:rnd-1_family-20" 3658 3715
scaffold1	RepeatMasker	similarity	503613	503644	17.5	+	.	Target "Motif:(GTC)n" 1 33
scaffold1	RepeatMasker	similarity	509278	510699	21.5	-	.	Target "Motif:rnd-5_family-529" 203 1626
scaffold1	RepeatMasker	similarity	511321	511352	17.5	+	.	Target "Motif:(GAC)n" 1 33
scaffold1	RepeatMasker	similarity	516825	516881	1.8	-	.	Target "Motif:rnd-1_family-336" 10 66
scaffold1	RepeatMasker	similarity	517141	519179	2.8	+	.	Target "Motif:rnd-1_family-156" 1 1874
scaffold1	RepeatMasker	similarity	529297	529339	16.2	+	.	Target "Motif:GA-rich" 1 43
scaffold1	RepeatMasker	similarity	529859	529928	17.7	+	.	Target "Motif:rnd-1_family-62" 661 723
scaffold1	RepeatMasker	similarity	530731	530802	20.8	+	.	Target "Motif:rnd-1_family-60" 2138 2209
scaffold1	RepeatMasker	similarity	530806	531023	26.4	-	.	Target "Motif:rnd-1_family-60" 1911 2132
scaffold1	RepeatMasker	similarity	531529	533877	3.1	-	.	Target "Motif:rnd-1_family-265" 1 2354
scaffold1	RepeatMasker	similarity	537497	537589	14.8	-	.	Target "Motif:rnd-1_family-181" 854 936
scaffold1	RepeatMasker	similarity	537599	537635	24.4	-	.	Target "Motif:rnd-1_family-39" 665 792
scaffold1	RepeatMasker	similarity	537636	537713	19.2	+	.	Target "Motif:rnd-1_family-47" 524 611
scaffold1	RepeatMasker	similarity	540045	540077	17.1	+	.	Target "Motif:(CTCTTC)n" 1 33
scaffold1	RepeatMasker	similarity	540346	540381	12.1	+	.	Target "Motif:(TCTTCG)n" 1 39
scaffold1	RepeatMasker	similarity	545542	545571	19.6	+	.	Target "Motif:(TCG)n" 1 30
scaffold1	RepeatMasker	similarity	546142	546179	21.2	+	.	Target "Motif:(TCGTCT)n" 1 38
scaffold1	RepeatMasker	similarity	546268	546292	8.5	+	.	Target "Motif:(TCG)n" 1 26
scaffold1	RepeatMasker	similarity	559080	559108	8	+	.	Target "Motif:(CTTC)n" 1 29
scaffold1	RepeatMasker	similarity	559478	559563	23.2	+	.	Target "Motif:(CGCGAG)n" 1 86
scaffold1	RepeatMasker	similarity	559526	559574	10	+	.	Target "Motif:(CGCGA)n" 1 49
scaffold1	RepeatMasker	similarity	565814	565851	8.8	+	.	Target "Motif:(TC)n" 1 38
scaffold1	RepeatMasker	similarity	568828	568860	17	+	.	Target "Motif:(AGC)n" 1 33
scaffold1	RepeatMasker	similarity	568934	568966	20.9	+	.	Target "Motif:(CGAGCT)n" 1 33
scaffold1	RepeatMasker	similarity	569147	569179	10.4	+	.	Target "Motif:(GCC)n" 1 32
scaffold1	RepeatMasker	similarity	569570	569620	23.3	+	.	Target "Motif:(GCCGAC)n" 1 48
scaffold1	RepeatMasker	similarity	571390	571416	12	+	.	Target "Motif:(TGA)n" 1 27
scaffold1	RepeatMasker	similarity	575751	576639	24.6	-	.	Target "Motif:rnd-1_family-119" 2 677
scaffold1	RepeatMasker	similarity	588831	589474	20.7	-	.	Target "Motif:rnd-1_family-119" 42 685
scaffold1	RepeatMasker	similarity	589846	589967	23.3	-	.	Target "Motif:rnd-1_family-119" 743 872
scaffold1	RepeatMasker	similarity	590065	590708	25.9	-	.	Target "Motif:rnd-1_family-119" 42 685
scaffold1	RepeatMasker	similarity	592170	592754	23.5	-	.	Target "Motif:rnd-1_family-119" 42 610
scaffold1	RepeatMasker	similarity	593572	593963	23.2	-	.	Target "Motif:rnd-1_family-119" 100 611
scaffold1	RepeatMasker	similarity	594473	595016	25.4	-	.	Target "Motif:rnd-1_family-119" 83 626
scaffold1	RepeatMasker	similarity	595382	595434	1.9	+	.	Target "Motif:rnd-1_family-336" 18 69
scaffold1	RepeatMasker	similarity	596070	596557	15.8	-	.	Target "Motif:rnd-1_family-139" 1 474
scaffold1	RepeatMasker	similarity	596777	596968	26.9	+	.	Target "Motif:rnd-1_family-60" 2011 2203
scaffold1	RepeatMasker	similarity	597259	598143	16.8	+	.	Target "Motif:rnd-1_family-119" 1 879
scaffold1	RepeatMasker	similarity	598494	598553	8.3	+	.	Target "Motif:rnd-1_family-62" 665 724
scaffold1	RepeatMasker	similarity	599653	599690	14.5	+	.	Target "Motif:(TCCCA)n" 1 38
scaffold1	RepeatMasker	similarity	599703	599743	2.5	+	.	Target "Motif:(CAAGAG)n" 1 41
scaffold1	RepeatMasker	similarity	600162	601046	16.8	-	.	Target "Motif:rnd-1_family-119" 1 879
scaffold1	RepeatMasker	similarity	601134	601221	8.1	+	.	Target "Motif:rnd-1_family-65" 164 216
scaffold1	RepeatMasker	similarity	601624	601798	23.8	-	.	Target "Motif:rnd-1_family-138" 1 215
scaffold1	RepeatMasker	similarity	602270	603154	16.8	+	.	Target "Motif:rnd-1_family-119" 1 879
scaffold1	RepeatMasker	similarity	603694	603734	2.5	+	.	Target "Motif:(TCTTGC)n" 1 41
scaffold1	RepeatMasker	similarity	603747	603784	14.5	+	.	Target "Motif:(GGATG)n" 1 38
scaffold1	RepeatMasker	similarity	604884	604943	8.3	-	.	Target "Motif:rnd-1_family-62" 665 724
scaffold1	RepeatMasker	similarity	605294	606178	16.8	-	.	Target "Motif:rnd-1_family-119" 1 879
scaffold1	RepeatMasker	similarity	607003	607860	15.7	+	.	Target "Motif:rnd-1_family-119" 16 870
scaffold1	RepeatMasker	similarity	608653	608952	8.4	+	.	Target "Motif:rnd-1_family-60" 1917 2215
scaffold1	RepeatMasker	similarity	609118	609227	0.9	-	.	Target "Motif:ltr-1_family-43" 1 110
scaffold1	RepeatMasker	similarity	609228	609518	0.7	+	.	Target "Motif:ltr-1_family-42" 1 291
scaffold1	RepeatMasker	similarity	609519	611642	0.5	-	.	Target "Motif:ltr-1_family-43" 2501 4624
scaffold1	RepeatMasker	similarity	611664	614045	1.1	-	.	Target "Motif:ltr-1_family-43" 1 2382
scaffold1	RepeatMasker	similarity	614046	614336	0.7	+	.	Target "Motif:ltr-1_family-42" 1 291
scaffold1	RepeatMasker	similarity	614733	615547	20.8	+	.	Target "Motif:rnd-1_family-119" 38 859
scaffold1	RepeatMasker	similarity	616733	617564	19.6	+	.	Target "Motif:rnd-1_family-119" 41 877
scaffold1	RepeatMasker	similarity	618466	619283	22.9	-	.	Target "Motif:rnd-1_family-119" 42 869
scaffold1	RepeatMasker	similarity	620432	621247	23.4	-	.	Target "Motif:rnd-1_family-119" 38 870
scaffold1	RepeatMasker	similarity	621920	622719	23	+	.	Target "Motif:rnd-1_family-119" 42 868
scaffold1	RepeatMasker	similarity	623054	623222	31.9	-	.	Target "Motif:rnd-4_family-684" 4863 5038
scaffold1	RepeatMasker	similarity	623780	624579	23.5	-	.	Target "Motif:rnd-1_family-119" 42 868
scaffold1	RepeatMasker	similarity	626090	627034	25.6	-	.	Target "Motif:rnd-1_family-263" 134 1090
scaffold1	RepeatMasker	similarity	627903	627990	23.3	+	.	Target "Motif:rnd-1_family-300" 558 644
scaffold1	RepeatMasker	similarity	628890	628978	27.2	+	.	Target "Motif:(TCGAGC)n" 1 89
scaffold1	RepeatMasker	similarity	629629	629704	19.4	+	.	Target "Motif:(CCGGAT)n" 1 77
scaffold1	RepeatMasker	similarity	630170	630190	0	+	.	Target "Motif:(G)n" 1 21
scaffold1	RepeatMasker	similarity	630208	631142	24.6	+	.	Target "Motif:rnd-1_family-119" 4 676
scaffold1	RepeatMasker	similarity	634280	634312	20.9	+	.	Target "Motif:(CGGATG)n" 1 33
scaffold1	RepeatMasker	similarity	638748	638795	16.4	+	.	Target "Motif:(GGCCAC)n" 1 50
scaffold1	RepeatMasker	similarity	640301	640345	7.2	+	.	Target "Motif:(GTGACC)n" 1 45
scaffold1	RepeatMasker	similarity	642832	643482	28.9	+	.	Target "Motif:rnd-1_family-119" 4 466
scaffold1	RepeatMasker	similarity	643579	643616	12.8	+	.	Target "Motif:(AGAGGCG)n" 1 36
scaffold1	RepeatMasker	similarity	644337	644543	21.8	+	.	Target "Motif:rnd-1_family-65" 13 216
scaffold1	RepeatMasker	similarity	645491	646100	29.6	+	.	Target "Motif:rnd-1_family-119" 34 467
scaffold1	RepeatMasker	similarity	646133	646161	20.4	+	.	Target "Motif:(GGC)n" 1 29
scaffold1	RepeatMasker	similarity	647790	647846	19.3	+	.	Target "Motif:(CGAG)n" 1 58
scaffold1	RepeatMasker	similarity	651151	651198	11.3	+	.	Target "Motif:A-rich" 1 53
scaffold1	RepeatMasker	similarity	651725	651767	16.3	+	.	Target "Motif:(TGCTGCG)n" 1 45
scaffold1	RepeatMasker	similarity	651973	652021	23.8	+	.	Target "Motif:(GCGCGA)n" 1 49
scaffold1	RepeatMasker	similarity	652263	652318	23.3	+	.	Target "Motif:(CGAGCC)n" 1 53
scaffold1	RepeatMasker	similarity	653139	653184	13	+	.	Target "Motif:(AGCG)n" 1 47
scaffold1	RepeatMasker	similarity	662103	662135	10	+	.	Target "Motif:(AGCTGC)n" 1 36
scaffold1	RepeatMasker	similarity	667321	667442	31.4	+	.	Target "Motif:rnd-1_family-328" 342 464
scaffold1	RepeatMasker	similarity	668366	668412	6.4	+	.	Target "Motif:rnd-5_family-579" 7438 7484
scaffold1	RepeatMasker	similarity	669051	669084	20.6	+	.	Target "Motif:(CTGAAG)n" 1 35
scaffold1	RepeatMasker	similarity	674474	675249	34.6	+	.	Target "Motif:rnd-1_family-219" 527 1304
scaffold1	RepeatMasker	similarity	675250	675354	34.8	-	.	Target "Motif:rnd-4_family-1253" 19 906
scaffold1	RepeatMasker	similarity	675385	675579	29.1	-	.	Target "Motif:rnd-1_family-119" 31 262
scaffold1	RepeatMasker	similarity	676666	677556	34.7	+	.	Target "Motif:rnd-1_family-219" 527 1422
scaffold1	RepeatMasker	similarity	682879	682916	0	+	.	Target "Motif:(CT)n" 1 41
scaffold1	RepeatMasker	similarity	684024	684056	6.7	+	.	Target "Motif:(CTCGCG)n" 1 33
scaffold1	RepeatMasker	similarity	685877	686029	17.1	-	.	Target "Motif:rnd-1_family-365" 203 355
scaffold1	RepeatMasker	similarity	688519	689885	1.8	-	.	Target "Motif:rnd-1_family-577" 1 1369
scaffold1	RepeatMasker	similarity	691213	691275	19	+	.	Target "Motif:(AGCGCC)n" 1 60
scaffold1	RepeatMasker	similarity	691946	692950	30.7	+	.	Target "Motif:rnd-1_family-263" 103 1122
scaffold1	RepeatMasker	similarity	709517	709548	3.4	+	.	Target "Motif:(CACACG)n" 1 34
scaffold1	RepeatMasker	similarity	711933	711969	15.8	+	.	Target "Motif:(GCTCGCT)n" 1 37
scaffold1	RepeatMasker	similarity	712367	712400	16.4	+	.	Target "Motif:(GAGTG)n" 1 36
scaffold1	RepeatMasker	similarity	723603	724024	31.2	+	.	Target "Motif:rnd-1_family-286" 2 420
scaffold1	RepeatMasker	similarity	724834	724940	27.1	+	.	Target "Motif:rnd-3_family-48" 1197 1309
scaffold1	RepeatMasker	similarity	727154	727180	0	+	.	Target "Motif:(G)n" 1 27
scaffold1	RepeatMasker	similarity	729000	729274	35.7	+	.	Target "Motif:rnd-1_family-286" 1292 1566
scaffold1	RepeatMasker	similarity	731603	731883	33.5	+	.	Target "Motif:rnd-1_family-286" 1264 1541
scaffold1	RepeatMasker	similarity	736070	737070	1.1	+	.	Target "Motif:rnd-1_family-343" 1 1002
scaffold1	RepeatMasker	similarity	737086	737782	3.2	-	.	Target "Motif:rnd-1_family-572" 1 695
scaffold1	RepeatMasker	similarity	738696	738724	0	+	.	Target "Motif:rnd-1_family-572" 667 695
scaffold1	RepeatMasker	similarity	738851	738894	9.1	-	.	Target "Motif:ltr-1_family-64" 222 266
scaffold1	RepeatMasker	similarity	740162	741168	33	-	.	Target "Motif:rnd-1_family-90" 1903 2908
scaffold1	RepeatMasker	similarity	741306	741656	31	-	.	Target "Motif:rnd-1_family-90" 1385 1741
scaffold1	RepeatMasker	similarity	744352	744416	1.6	+	.	Target "Motif:(AG)n" 1 65
scaffold1	RepeatMasker	similarity	748214	748408	28.8	+	.	Target "Motif:rnd-1_family-90" 6655 6848
scaffold1	RepeatMasker	similarity	749240	749338	11.1	-	.	Target "Motif:rnd-1_family-434" 1 99
scaffold1	RepeatMasker	similarity	749335	750007	3	-	.	Target "Motif:ltr-1_family-35" 4248 4920
scaffold1	RepeatMasker	similarity	750007	750263	2.3	-	.	Target "Motif:ltr-1_family-35" 3875 4131
scaffold1	RepeatMasker	similarity	750261	753984	3.1	+	.	Target "Motif:ltr-1_family-35" 114 3910
scaffold1	RepeatMasker	similarity	753995	754078	2.4	-	.	Target "Motif:ltr-1_family-35" 1 99
scaffold1	RepeatMasker	similarity	754079	754337	3.1	-	.	Target "Motif:ltr-1_family-34" 1 261
scaffold1	RepeatMasker	similarity	754338	754713	15.2	+	.	Target "Motif:rnd-1_family-121" 465 852
scaffold1	RepeatMasker	similarity	754429	755191	22.3	+	.	Target "Motif:rnd-1_family-150" 398 1162
scaffold1	RepeatMasker	similarity	760205	760740	14.6	+	.	Target "Motif:rnd-1_family-447" 1 542
scaffold1	RepeatMasker	similarity	760756	760880	13.7	-	.	Target "Motif:ltr-1_family-75" 4528 4653
scaffold1	RepeatMasker	similarity	761687	762477	3.5	-	.	Target "Motif:rnd-1_family-557" 1 805
scaffold1	RepeatMasker	similarity	762479	768716	2.4	+	.	Target "Motif:rnd-5_family-579" 1 6539
scaffold1	RepeatMasker	similarity	768709	768969	2.9	+	.	Target "Motif:rnd-5_family-579" 7152 7424
scaffold1	RepeatMasker	similarity	768970	769111	0	+	.	Target "Motif:(TAT)n" 1 142
scaffold1	RepeatMasker	similarity	769112	769316	2.9	+	.	Target "Motif:rnd-5_family-579" 7425 7620
scaffold1	RepeatMasker	similarity	769314	769579	19.2	-	.	Target "Motif:ltr-1_family-75" 4241 4517
scaffold1	RepeatMasker	similarity	769771	769913	8.4	-	.	Target "Motif:ltr-1_family-44" 190 332
scaffold1	RepeatMasker	similarity	769912	770489	3.3	+	.	Target "Motif:rnd-1_family-409" 1 583
scaffold1	RepeatMasker	similarity	770330	770538	18.2	-	.	Target "Motif:ltr-1_family-92" 3 214
scaffold1	RepeatMasker	similarity	771118	771435	6.6	+	.	Target "Motif:rnd-1_family-556" 3 331
scaffold1	RepeatMasker	similarity	771405	771625	4.7	-	.	Target "Motif:ltr-1_family-44" 1 211
scaffold1	RepeatMasker	similarity	774696	774895	19.9	+	.	Target "Motif:rnd-1_family-26" 1072 1256
scaffold1	RepeatMasker	similarity	776931	776961	18.2	+	.	Target "Motif:(CAT)n" 1 31
scaffold1	RepeatMasker	similarity	780300	780337	17.7	+	.	Target "Motif:(TCA)n" 1 38
scaffold1	RepeatMasker	similarity	787094	787123	30.5	-	.	Target "Motif:rnd-1_family-410" 222 341
scaffold1	RepeatMasker	similarity	787124	787370	25.2	+	.	Target "Motif:rnd-1_family-519" 1 262
scaffold1	RepeatMasker	similarity	787371	787422	30.5	-	.	Target "Motif:rnd-1_family-410" 1 221
scaffold1	RepeatMasker	similarity	791622	791699	25.4	+	.	Target "Motif:GA-rich" 1 78
scaffold1	RepeatMasker	similarity	794165	794237	24.7	+	.	Target "Motif:(CGGCGG)n" 1 67
scaffold1	RepeatMasker	similarity	804964	805196	22.6	+	.	Target "Motif:rnd-5_family-391" 187 421
scaffold1	RepeatMasker	similarity	805460	806318	27.3	+	.	Target "Motif:rnd-5_family-391" 676 1522
scaffold1	RepeatMasker	similarity	812669	814004	25.3	-	.	Target "Motif:rnd-5_family-391" 188 1522
scaffold1	RepeatMasker	similarity	815124	815490	24.4	+	.	Target "Motif:rnd-1_family-71" 505 877
scaffold1	RepeatMasker	similarity	824050	824097	30.5	+	.	Target "Motif:(AGCTCG)n" 1 48
scaffold1	RepeatMasker	similarity	827154	828646	25.8	+	.	Target "Motif:rnd-5_family-247" 706 2200
scaffold1	RepeatMasker	similarity	834418	834452	14.1	+	.	Target "Motif:(CGACGC)n" 1 33
scaffold1	RepeatMasker	similarity	838424	838758	0.9	-	.	Target "Motif:ltr-1_family-62" 1 335
scaffold1	RepeatMasker	similarity	841488	842200	27.2	+	.	Target "Motif:rnd-1_family-188" 34 746
scaffold1	RepeatMasker	similarity	843431	844125	31.5	+	.	Target "Motif:rnd-1_family-195" 81 776
scaffold1	RepeatMasker	similarity	846759	846867	31.2	+	.	Target "Motif:rnd-5_family-517" 333 441
scaffold1	RepeatMasker	similarity	847695	848157	28.9	+	.	Target "Motif:rnd-5_family-517" 1251 1721
scaffold1	RepeatMasker	similarity	848163	848299	19	+	.	Target "Motif:rnd-1_family-478" 3 139
scaffold1	RepeatMasker	similarity	848346	849035	26.8	-	.	Target "Motif:rnd-1_family-345" 4 699
scaffold1	RepeatMasker	similarity	849161	849482	22.4	+	.	Target "Motif:rnd-1_family-533" 5 569
scaffold1	RepeatMasker	similarity	850017	850053	21.8	+	.	Target "Motif:(GAC)n" 1 37
scaffold1	RepeatMasker	similarity	851710	857896	2.5	+	.	Target "Motif:ltr-1_family-3" 3255 9479
scaffold1	RepeatMasker	similarity	857891	858621	4.6	+	.	Target "Motif:ltr-1_family-3" 9702 10416
scaffold1	RepeatMasker	similarity	859181	859248	5.9	-	.	Target "Motif:rnd-1_family-131" 515 582
scaffold1	RepeatMasker	similarity	859471	859752	5.5	-	.	Target "Motif:rnd-1_family-131" 234 509
scaffold1	RepeatMasker	similarity	860619	861177	2.9	-	.	Target "Motif:ltr-1_family-146" 223 781
scaffold1	RepeatMasker	similarity	861266	861810	1.1	+	.	Target "Motif:ltr-1_family-136" 1 545
scaffold1	RepeatMasker	similarity	861780	861798	15.7	-	.	Target "Motif:rnd-1_family-337" 49 65
scaffold1	RepeatMasker	similarity	861799	873731	5.8	+	.	Target "Motif:ltr-1_family-135" 1 10505
scaffold1	RepeatMasker	similarity	873971	874515	0.9	+	.	Target "Motif:ltr-1_family-136" 1 545
scaffold1	RepeatMasker	similarity	883140	883333	33	+	.	Target "Motif:rnd-1_family-551" 555 757
scaffold1	RepeatMasker	similarity	884515	884872	34.1	+	.	Target "Motif:ltr-1_family-109" 405 765
scaffold1	RepeatMasker	similarity	885022	885933	36.1	+	.	Target "Motif:rnd-1_family-224" 730 1625
scaffold1	RepeatMasker	similarity	885935	886926	1.5	-	.	Target "Motif:ltr-1_family-75" 4247 5238
scaffold1	RepeatMasker	similarity	886893	886923	7.7	-	.	Target "Motif:rnd-1_family-337" 37 66
scaffold1	RepeatMasker	similarity	886924	896981	8.5	+	.	Target "Motif:ltr-1_family-164" 1 8433
scaffold1	RepeatMasker	similarity	896978	897276	1.3	-	.	Target "Motif:ltr-1_family-164" 9376 9674
scaffold1	RepeatMasker	similarity	897276	899528	1.1	+	.	Target "Motif:ltr-1_family-164" 9410 11662
scaffold1	RepeatMasker	similarity	899529	900517	2.2	-	.	Target "Motif:ltr-1_family-75" 4245 5235
scaffold1	RepeatMasker	similarity	900509	901800	29	+	.	Target "Motif:rnd-1_family-216" 64 1239
scaffold1	RepeatMasker	similarity	901843	902858	26.9	+	.	Target "Motif:rnd-1_family-259" 405 1411
scaffold1	RepeatMasker	similarity	903492	903511	0	+	.	Target "Motif:(C)n" 1 20
scaffold1	RepeatMasker	similarity	903534	903551	0	+	.	Target "Motif:(G)n" 1 18
scaffold1	RepeatMasker	similarity	904372	904511	23.6	-	.	Target "Motif:rnd-1_family-570" 1 122
scaffold1	RepeatMasker	similarity	905474	905711	13.1	-	.	Target "Motif:rnd-1_family-376" 1 256
scaffold1	RepeatMasker	similarity	905780	906736	10.3	-	.	Target "Motif:rnd-1_family-121" 1 852
scaffold1	RepeatMasker	similarity	908835	908909	39.7	+	.	Target "Motif:(GCC)n" 1 75
scaffold1	RepeatMasker	similarity	909938	910482	1.1	-	.	Target "Motif:ltr-1_family-136" 1 545
scaffold1	RepeatMasker	similarity	910569	911121	2.7	+	.	Target "Motif:ltr-1_family-146" 223 775
scaffold1	RepeatMasker	similarity	911122	911572	33.8	+	.	Target "Motif:rnd-1_family-102" 2063 2517
scaffold1	RepeatMasker	similarity	913601	913735	28.5	-	.	Target "Motif:rnd-1_family-128" 1909 2043
scaffold1	RepeatMasker	similarity	913865	913992	31.2	+	.	Target "Motif:rnd-1_family-102" 4975 5102
scaffold1	RepeatMasker	similarity	914380	914420	11.6	+	.	Target "Motif:(AGATCGA)n" 1 40
scaffold1	RepeatMasker	similarity	914542	914905	23.2	+	.	Target "Motif:rnd-1_family-187" 340 700
scaffold1	RepeatMasker	similarity	916641	916704	23.4	+	.	Target "Motif:rnd-1_family-22" 10319 10382
scaffold1	RepeatMasker	similarity	917251	917422	30.7	-	.	Target "Motif:rnd-1_family-452" 315 483
scaffold1	RepeatMasker	similarity	918404	919794	31.2	-	.	Target "Motif:rnd-1_family-594" 1765 3162
scaffold1	RepeatMasker	similarity	919966	920127	10.5	+	.	Target "Motif:rnd-4_family-40" 8652 8814
scaffold1	RepeatMasker	similarity	919998	920304	4.6	+	.	Target "Motif:rnd-1_family-51" 1 305
scaffold1	RepeatMasker	similarity	920485	921078	35.1	-	.	Target "Motif:rnd-1_family-594" 771 1371
scaffold1	RepeatMasker	similarity	921079	921392	1.6	-	.	Target "Motif:ltr-1_family-1" 1 312
scaffold1	RepeatMasker	similarity	921393	922072	4	-	.	Target "Motif:ltr-1_family-2" 6753 7432
scaffold1	RepeatMasker	similarity	922065	922371	6.9	-	.	Target "Motif:rnd-1_family-165" 62 368
scaffold1	RepeatMasker	similarity	922370	922882	8.2	+	.	Target "Motif:rnd-1_family-77" 1001 1514
scaffold1	RepeatMasker	similarity	922883	923404	2.3	-	.	Target "Motif:ltr-1_family-2" 6220 6758
scaffold1	RepeatMasker	similarity	923768	923909	32.6	-	.	Target "Motif:rnd-5_family-1178" 773 915
scaffold1	RepeatMasker	similarity	924395	924628	29.1	+	.	Target "Motif:rnd-1_family-265" 1015 1257
scaffold1	RepeatMasker	similarity	925271	925375	36.2	-	.	Target "Motif:rnd-5_family-1178" 251 355
scaffold1	RepeatMasker	similarity	925613	931817	2	-	.	Target "Motif:ltr-1_family-2" 1 6227
scaffold1	RepeatMasker	similarity	931818	932131	1.6	-	.	Target "Motif:ltr-1_family-1" 1 312
scaffold1	RepeatMasker	similarity	934521	934684	8.5	+	.	Target "Motif:rnd-1_family-354" 1 167
scaffold1	RepeatMasker	similarity	934679	935698	4.5	-	.	Target "Motif:rnd-1_family-103" 1 1040
scaffold1	RepeatMasker	similarity	936141	936698	7.3	-	.	Target "Motif:rnd-1_family-146" 3405 3962
scaffold1	RepeatMasker	similarity	936697	937203	6.1	-	.	Target "Motif:rnd-1_family-354" 627 1133
scaffold1	RepeatMasker	similarity	937277	937749	4.2	+	.	Target "Motif:rnd-1_family-103" 1 480
scaffold1	RepeatMasker	similarity	937746	938017	6.2	+	.	Target "Motif:rnd-1_family-100" 1 273
scaffold1	RepeatMasker	similarity	938015	938363	5.4	-	.	Target "Motif:rnd-1_family-100" 1 350
scaffold1	RepeatMasker	similarity	938266	938392	31.2	+	.	Target "Motif:ltr-1_family-99" 5643 5765
scaffold1	RepeatMasker	similarity	939878	939990	29.2	+	.	Target "Motif:ltr-1_family-139" 15 128
scaffold1	RepeatMasker	similarity	942277	942734	1.8	-	.	Target "Motif:rnd-1_family-156" 1417 1874
scaffold1	RepeatMasker	similarity	942744	943286	7.2	-	.	Target "Motif:rnd-4_family-684" 4494 5039
scaffold1	RepeatMasker	similarity	943285	944860	2.7	-	.	Target "Motif:rnd-1_family-141" 1 1595
scaffold1	RepeatMasker	similarity	946101	947155	21.1	-	.	Target "Motif:rnd-4_family-1012" 4 1059
scaffold1	RepeatMasker	similarity	949839	949873	12.4	+	.	Target "Motif:GA-rich" 1 38
scaffold1	RepeatMasker	similarity	950720	952247	13.9	+	.	Target "Motif:rnd-5_family-391" 1 1523
scaffold1	RepeatMasker	similarity	953470	954887	24.6	+	.	Target "Motif:rnd-5_family-391" 88 1502
scaffold1	RepeatMasker	similarity	956079	957509	28.5	+	.	Target "Motif:rnd-5_family-391" 88 1518
scaffold1	RepeatMasker	similarity	957646	957726	3.7	+	.	Target "Motif:rnd-5_family-126" 7909 7989
scaffold1	RepeatMasker	similarity	959591	961111	17.1	+	.	Target "Motif:rnd-5_family-391" 10 1523
scaffold1	RepeatMasker	similarity	962067	963505	25.5	+	.	Target "Motif:rnd-5_family-391" 87 1522
scaffold1	RepeatMasker	similarity	965136	966641	19.2	-	.	Target "Motif:rnd-5_family-391" 14 1523
scaffold1	RepeatMasker	similarity	967525	967543	0	+	.	Target "Motif:(C)n" 1 19
scaffold1	RepeatMasker	similarity	967968	969486	23.6	-	.	Target "Motif:rnd-5_family-391" 1 1521
scaffold1	RepeatMasker	similarity	972287	973795	23.1	-	.	Target "Motif:rnd-5_family-391" 7 1522
scaffold1	RepeatMasker	similarity	975723	977238	19.4	-	.	Target "Motif:rnd-5_family-391" 15 1522
scaffold1	RepeatMasker	similarity	978826	980343	19.6	-	.	Target "Motif:rnd-5_family-391" 11 1523
scaffold1	RepeatMasker	similarity	996085	996116	21.6	+	.	Target "Motif:(TCGTCG)n" 1 32
scaffold1	RepeatMasker	similarity	998823	998971	25.3	-	.	Target "Motif:rnd-1_family-326" 1 149
scaffold1	RepeatMasker	similarity	1000057	1000271	19.6	+	.	Target "Motif:rnd-5_family-420" 20 236
scaffold1	RepeatMasker	similarity	1000849	1000978	25	-	.	Target "Motif:rnd-1_family-326" 20 149
scaffold1	RepeatMasker	similarity	1001930	1002061	28.2	+	.	Target "Motif:rnd-1_family-326" 9 140
scaffold1	RepeatMasker	similarity	1002085	1002134	16.9	+	.	Target "Motif:(GGCGGCT)n" 1 50
scaffold1	RepeatMasker	similarity	1006465	1006597	25	+	.	Target "Motif:rnd-1_family-326" 9 141
scaffold1	RepeatMasker	similarity	1008308	1008360	14.5	+	.	Target "Motif:(TGCGCG)n" 1 51
scaffold1	RepeatMasker	similarity	1009127	1009153	16.6	+	.	Target "Motif:(T)n" 1 27
scaffold1	RepeatMasker	similarity	1009518	1009544	4.5	+	.	Target "Motif:(TCCC)n" 1 25
scaffold1	RepeatMasker	similarity	1010304	1010454	26.2	-	.	Target "Motif:rnd-1_family-326" 1 151
scaffold1	RepeatMasker	similarity	1013395	1013545	24	-	.	Target "Motif:rnd-1_family-326" 1 151
scaffold1	RepeatMasker	similarity	1018477	1018627	19	-	.	Target "Motif:rnd-1_family-326" 1 151
scaffold1	RepeatMasker	similarity	1020609	1020751	24.6	-	.	Target "Motif:rnd-1_family-326" 9 151
scaffold1	RepeatMasker	similarity	1022156	1022304	29.9	-	.	Target "Motif:rnd-1_family-326" 3 151
scaffold1	RepeatMasker	similarity	1022634	1022693	15	+	.	Target "Motif:rnd-1_family-91" 147 210
scaffold1	RepeatMasker	similarity	1022643	1022708	4	+	.	Target "Motif:rnd-1_family-47" 560 617
scaffold1	RepeatMasker	similarity	1022713	1022744	0	+	.	Target "Motif:(CAA)n" 1 32
scaffold1	RepeatMasker	similarity	1022812	1023048	29.7	+	.	Target "Motif:rnd-1_family-52" 380 626
scaffold1	RepeatMasker	similarity	1023437	1023460	0	+	.	Target "Motif:(TG)n" 1 25
scaffold1	RepeatMasker	similarity	1023785	1023981	4.1	+	.	Target "Motif:rnd-1_family-378" 1 197
scaffold1	RepeatMasker	similarity	1023991	1029038	27	-	.	Target "Motif:rnd-1_family-20" 34 8803
scaffold1	RepeatMasker	similarity	1029050	1029088	17.2	+	.	Target "Motif:(TCTTCG)n" 1 39
scaffold1	RepeatMasker	similarity	1029154	1030847	24	+	.	Target "Motif:rnd-1_family-341" 1 1689
scaffold1	RepeatMasker	similarity	1031337	1031496	0	-	.	Target "Motif:rnd-1_family-499" 1 160
scaffold1	RepeatMasker	similarity	1034945	1036534	1.6	-	.	Target "Motif:rnd-1_family-490" 1 1589
scaffold1	RepeatMasker	similarity	1036766	1038248	4.7	+	.	Target "Motif:rnd-1_family-226" 1 1484
scaffold1	RepeatMasker	similarity	1038251	1039365	4.6	-	.	Target "Motif:rnd-1_family-463" 1 1115
scaffold1	RepeatMasker	similarity	1039458	1039537	2.5	-	.	Target "Motif:rnd-1_family-463" 1 80
scaffold1	RepeatMasker	similarity	1039675	1039733	1.7	-	.	Target "Motif:rnd-1_family-574" 429 499
scaffold1	RepeatMasker	similarity	1039933	1040003	2.8	-	.	Target "Motif:rnd-1_family-384" 181 271
scaffold1	RepeatMasker	similarity	1040004	1040166	21.5	-	.	Target "Motif:rnd-1_family-325" 1847 2004
scaffold1	RepeatMasker	similarity	1040329	1041942	26.7	-	.	Target "Motif:rnd-1_family-327" 16 1630
scaffold1	RepeatMasker	similarity	1041946	1045997	1.2	+	.	Target "Motif:rnd-1_family-499" 160 4211
scaffold1	RepeatMasker	similarity	1045998	1046223	0	+	.	Target "Motif:ltr-1_family-56" 1 226
scaffold1	RepeatMasker	similarity	1046224	1050965	0.3	+	.	Target "Motif:ltr-1_family-57" 1 4731
scaffold1	RepeatMasker	similarity	1050966	1051191	0	+	.	Target "Motif:ltr-1_family-56" 1 226
scaffold1	RepeatMasker	similarity	1051453	1052462	5.5	+	.	Target "Motif:rnd-1_family-462" 1 1010
scaffold1	RepeatMasker	similarity	1052461	1052652	5.8	-	.	Target "Motif:rnd-1_family-393" 1 190
scaffold1	RepeatMasker	similarity	1052872	1053021	25.7	-	.	Target "Motif:rnd-1_family-326" 2 151
scaffold1	RepeatMasker	similarity	1054363	1054506	29.9	-	.	Target "Motif:rnd-1_family-326" 10 153
scaffold1	RepeatMasker	similarity	1055837	1055979	31.5	-	.	Target "Motif:rnd-1_family-326" 9 151
scaffold1	RepeatMasker	similarity	1057351	1057500	25	-	.	Target "Motif:rnd-1_family-326" 2 151
scaffold1	RepeatMasker	similarity	1058643	1058678	8.3	-	.	Target "Motif:rnd-4_family-680" 1179 1214
scaffold1	RepeatMasker	similarity	1070282	1070310	19.9	+	.	Target "Motif:(GCC)n" 1 29
scaffold1	RepeatMasker	similarity	1071537	1071622	23.3	+	.	Target "Motif:rnd-1_family-492" 547 632
scaffold1	RepeatMasker	similarity	1082306	1083020	2.3	-	.	Target "Motif:rnd-1_family-77" 797 1511
scaffold1	RepeatMasker	similarity	1083015	1083435	0.7	+	.	Target "Motif:rnd-1_family-85" 2154 2575
scaffold1	RepeatMasker	similarity	1087002	1087122	21.7	-	.	Target "Motif:rnd-1_family-53" 305 425
scaffold1	RepeatMasker	similarity	1087498	1087543	19.6	+	.	Target "Motif:rnd-1_family-45" 703 748
scaffold1	RepeatMasker	similarity	1087636	1087961	7.7	-	.	Target "Motif:rnd-1_family-556" 4 331
scaffold1	RepeatMasker	similarity	1087947	1095106	3.2	+	.	Target "Motif:ltr-1_family-3" 3240 10414
scaffold1	RepeatMasker	similarity	1095985	1096037	11.3	+	.	Target "Motif:ltr-1_family-92" 3 55
scaffold1	RepeatMasker	similarity	1096030	1096550	3.1	-	.	Target "Motif:rnd-1_family-409" 1 526
scaffold1	RepeatMasker	similarity	1096615	1096777	17.8	+	.	Target "Motif:rnd-1_family-62" 554 717
scaffold1	RepeatMasker	similarity	1096816	1097169	17.5	+	.	Target "Motif:rnd-1_family-27" 870 1227
scaffold1	RepeatMasker	similarity	1096861	1101288	18.4	-	.	Target "Motif:rnd-5_family-147" 1732 6133
scaffold1	RepeatMasker	similarity	1101649	1102268	23.5	+	.	Target "Motif:rnd-4_family-40" 7183 7800
scaffold1	RepeatMasker	similarity	1102255	1103016	3	-	.	Target "Motif:rnd-1_family-270" 1 754
scaffold1	RepeatMasker	similarity	1102420	1102568	3.3	+	.	Target "Motif:rnd-1_family-214" 1 159
scaffold1	RepeatMasker	similarity	1102569	1109172	6.2	+	.	Target "Motif:rnd-1_family-117" 1 5344
scaffold1	RepeatMasker	similarity	1109263	1110633	22.4	+	.	Target "Motif:rnd-1_family-117" 994 2368
scaffold1	RepeatMasker	similarity	1111004	1112645	28.2	+	.	Target "Motif:rnd-1_family-70" 3744 5393
scaffold1	RepeatMasker	similarity	1115179	1117116	3	-	.	Target "Motif:rnd-1_family-427" 1 1334
scaffold1	RepeatMasker	similarity	1116520	1117367	3.3	+	.	Target "Motif:rnd-1_family-214" 1 858
scaffold1	RepeatMasker	similarity	1117358	1118406	21	+	.	Target "Motif:rnd-1_family-20" 2677 3718
scaffold1	RepeatMasker	similarity	1119324	1120564	22.1	+	.	Target "Motif:ltr-1_family-131" 1086 2322
scaffold1	RepeatMasker	similarity	1121133	1121158	12.7	+	.	Target "Motif:(TC)n" 1 26
scaffold1	RepeatMasker	similarity	1122728	1123950	20.1	-	.	Target "Motif:ltr-1_family-131" 1090 2320
scaffold1	RepeatMasker	similarity	1125829	1127051	20.1	+	.	Target "Motif:ltr-1_family-131" 1090 2320
scaffold1	RepeatMasker	similarity	1128590	1128645	19.6	+	.	Target "Motif:(GCGA)n" 1 57
scaffold1	RepeatMasker	similarity	1128621	1128646	12.7	+	.	Target "Motif:(GA)n" 1 26
scaffold1	RepeatMasker	similarity	1129215	1130455	22.1	-	.	Target "Motif:ltr-1_family-131" 1086 2322
scaffold1	RepeatMasker	similarity	1131814	1132150	2.1	+	.	Target "Motif:ltr-1_family-44" 1 336
scaffold1	RepeatMasker	similarity	1132151	1135819	1.1	+	.	Target "Motif:ltr-1_family-45" 1 3772
scaffold1	RepeatMasker	similarity	1135820	1136080	0.8	+	.	Target "Motif:ltr-1_family-34" 1 261
scaffold1	RepeatMasker	similarity	1136081	1138086	0.5	+	.	Target "Motif:ltr-1_family-35" 1 2006
scaffold1	RepeatMasker	similarity	1138086	1142604	0.4	+	.	Target "Motif:ltr-1_family-35" 557 5077
scaffold1	RepeatMasker	similarity	1142605	1142865	0.4	+	.	Target "Motif:ltr-1_family-34" 1 261
scaffold1	RepeatMasker	similarity	1142866	1143987	1.8	+	.	Target "Motif:ltr-1_family-45" 3768 4889
scaffold1	RepeatMasker	similarity	1143988	1144032	7	+	.	Target "Motif:(ACG)n" 1 45
scaffold1	RepeatMasker	similarity	1144033	1144327	3.8	+	.	Target "Motif:ltr-1_family-45" 4890 5247
scaffold1	RepeatMasker	similarity	1144325	1144789	1.9	+	.	Target "Motif:ltr-1_family-45" 6766 7233
scaffold1	RepeatMasker	similarity	1144790	1145126	3.3	+	.	Target "Motif:ltr-1_family-44" 1 336
scaffold1	RepeatMasker	similarity	1145127	1146080	2.9	-	.	Target "Motif:ltr-1_family-16" 1 961
scaffold1	RepeatMasker	similarity	1146081	1146155	4	-	.	Target "Motif:ltr-1_family-15" 274 348
scaffold1	RepeatMasker	similarity	1146457	1147131	1.5	+	.	Target "Motif:rnd-1_family-343" 4 681
scaffold1	RepeatMasker	similarity	1147132	1147548	7.2	-	.	Target "Motif:rnd-1_family-170" 1112 1530
scaffold1	RepeatMasker	similarity	1147549	1148421	1.4	+	.	Target "Motif:rnd-1_family-120" 1 873
scaffold1	RepeatMasker	similarity	1148422	1149540	1.2	-	.	Target "Motif:rnd-1_family-170" 1 1124
scaffold1	RepeatMasker	similarity	1149541	1149869	1.2	+	.	Target "Motif:rnd-1_family-343" 674 1002
scaffold1	RepeatMasker	similarity	1150002	1150157	14.7	+	.	Target "Motif:rnd-1_family-27" 956 1119
scaffold1	RepeatMasker	similarity	1150286	1151509	19.9	-	.	Target "Motif:ltr-1_family-131" 1090 2321
scaffold1	RepeatMasker	similarity	1152102	1152835	1.2	+	.	Target "Motif:rnd-1_family-55" 2 746
scaffold1	RepeatMasker	similarity	1153182	1153589	1.2	-	.	Target "Motif:rnd-1_family-275" 1 417
scaffold1	RepeatMasker	similarity	1153790	1153811	0	+	.	Target "Motif:(CA)n" 1 23
scaffold1	RepeatMasker	similarity	1154115	1155333	19.5	+	.	Target "Motif:ltr-1_family-131" 1090 2321
scaffold1	RepeatMasker	similarity	1155775	1157001	20	-	.	Target "Motif:ltr-1_family-131" 1091 2321
scaffold1	RepeatMasker	similarity	1157648	1158379	1.4	-	.	Target "Motif:rnd-1_family-55" 4 746
scaffold1	RepeatMasker	similarity	1159069	1160285	17.9	-	.	Target "Motif:ltr-1_family-131" 1093 2319
scaffold1	RepeatMasker	similarity	1161974	1163190	18	+	.	Target "Motif:ltr-1_family-131" 1093 2319
scaffold1	RepeatMasker	similarity	1163628	1163898	3.3	+	.	Target "Motif:rnd-1_family-425" 332 649
scaffold1	RepeatMasker	similarity	1164691	1165298	25.5	+	.	Target "Motif:rnd-1_family-490" 97 704
scaffold1	RepeatMasker	similarity	1165759	1165905	30.1	+	.	Target "Motif:rnd-1_family-490" 844 991
scaffold1	RepeatMasker	similarity	1178671	1178944	28.4	-	.	Target "Motif:rnd-1_family-499" 3916 4186
scaffold1	RepeatMasker	similarity	1179078	1179880	30.9	+	.	Target "Motif:rnd-1_family-462" 4 804
scaffold1	RepeatMasker	similarity	1180110	1180139	0	+	.	Target "Motif:(C)n" 1 30
scaffold1	RepeatMasker	similarity	1180140	1180255	3.2	+	.	Target "Motif:rnd-1_family-491" 10 130
scaffold1	RepeatMasker	similarity	1181138	1181446	16.8	-	.	Target "Motif:ltr-1_family-62" 1 335
scaffold1	RepeatMasker	similarity	1181542	1182681	23.8	-	.	Target "Motif:ltr-1_family-131" 1179 2318
scaffold1	RepeatMasker	similarity	1183239	1183259	4.9	+	.	Target "Motif:(GT)n" 1 21
scaffold1	RepeatMasker	similarity	1186107	1186272	26.9	+	.	Target "Motif:rnd-5_family-54" 287 452
scaffold1	RepeatMasker	similarity	1186279	1186302	0	+	.	Target "Motif:(CGA)n" 1 24
scaffold1	RepeatMasker	similarity	1186366	1186513	20.2	+	.	Target "Motif:rnd-5_family-54" 46 199
scaffold1	RepeatMasker	similarity	1186606	1186887	27.2	+	.	Target "Motif:rnd-5_family-54" 285 563
scaffold1	RepeatMasker	similarity	1193490	1193536	25.1	+	.	Target "Motif:(CGGCGG)n" 1 47
scaffold1	RepeatMasker	similarity	1200254	1200332	21.5	+	.	Target "Motif:(GCG)n" 1 76
scaffold1	RepeatMasker	similarity	1201949	1202016	22.8	+	.	Target "Motif:(GTCGGC)n" 1 71
scaffold1	RepeatMasker	similarity	1204685	1204751	19.7	+	.	Target "Motif:(CGCGCG)n" 1 71
scaffold1	RepeatMasker	similarity	1205392	1205439	18.7	+	.	Target "Motif:(AGCG)n" 1 46
scaffold1	RepeatMasker	similarity	1218584	1218646	28.1	+	.	Target "Motif:(CGCCGC)n" 1 59
scaffold1	RepeatMasker	similarity	1220408	1220530	27.8	-	.	Target "Motif:rnd-5_family-391" 1397 1517
scaffold1	RepeatMasker	similarity	1220929	1220986	27.8	+	.	Target "Motif:(CGA)n" 1 59
scaffold1	RepeatMasker	similarity	1222194	1222623	28.2	+	.	Target "Motif:rnd-1_family-551" 411 819
scaffold1	RepeatMasker	similarity	1222818	1222860	18.4	+	.	Target "Motif:(GGCGGA)n" 1 40
scaffold1	RepeatMasker	similarity	1224346	1224381	6.1	+	.	Target "Motif:(CTCGGT)n" 1 39
scaffold1	RepeatMasker	similarity	1224581	1225006	28.5	-	.	Target "Motif:rnd-1_family-551" 414 818
scaffold1	RepeatMasker	similarity	1228697	1228726	16	+	.	Target "Motif:(GAGC)n" 1 29
scaffold1	RepeatMasker	similarity	1228993	1229016	0	+	.	Target "Motif:(G)n" 1 24
scaffold1	RepeatMasker	similarity	1232770	1233247	30.8	-	.	Target "Motif:rnd-1_family-370" 64 540
scaffold1	RepeatMasker	similarity	1233171	1233267	22.9	+	.	Target "Motif:rnd-1_family-580" 38 136
scaffold1	RepeatMasker	similarity	1239979	1240009	7.3	+	.	Target "Motif:A-rich" 1 32
scaffold1	RepeatMasker	similarity	1246485	1246519	6.3	+	.	Target "Motif:(TC)n" 1 36
scaffold1	RepeatMasker	similarity	1258492	1259473	22.5	+	.	Target "Motif:rnd-1_family-484" 97 1076
scaffold1	RepeatMasker	similarity	1260332	1260381	27.3	+	.	Target "Motif:(TCGACG)n" 1 50
scaffold1	RepeatMasker	similarity	1263333	1266253	1.1	-	.	Target "Motif:rnd-1_family-102" 2648 5598
scaffold1	RepeatMasker	similarity	1266254	1266292	2.6	+	.	Target "Motif:(CTTGCCTTT)n" 1 39
scaffold1	RepeatMasker	similarity	1266293	1272288	0.5	-	.	Target "Motif:rnd-1_family-102" 5590 11587
scaffold1	RepeatMasker	similarity	1272646	1273620	23.8	-	.	Target "Motif:rnd-1_family-484" 97 1069
scaffold1	RepeatMasker	similarity	1284745	1285152	1.5	-	.	Target "Motif:rnd-1_family-275" 1 417
scaffold1	RepeatMasker	similarity	1287459	1287530	22.7	+	.	Target "Motif:(GCTG)n" 1 72
scaffold1	RepeatMasker	similarity	1295155	1295191	13.4	+	.	Target "Motif:(TTGACG)n" 1 36
scaffold1	RepeatMasker	similarity	1296412	1297394	23.8	+	.	Target "Motif:rnd-1_family-484" 97 1068
scaffold1	RepeatMasker	similarity	1298033	1299024	20.1	+	.	Target "Motif:rnd-1_family-484" 87 1069
scaffold1	RepeatMasker	similarity	1299781	1300768	22.7	+	.	Target "Motif:rnd-1_family-484" 97 1076
scaffold1	RepeatMasker	similarity	1300977	1301944	25.5	+	.	Target "Motif:rnd-1_family-484" 96 1058
scaffold1	RepeatMasker	similarity	1302175	1303127	23.4	+	.	Target "Motif:rnd-1_family-484" 96 1046
scaffold1	RepeatMasker	similarity	1303414	1304367	25.1	+	.	Target "Motif:rnd-1_family-484" 96 1047
scaffold1	RepeatMasker	similarity	1304555	1305508	30.5	+	.	Target "Motif:rnd-1_family-484" 96 1044
scaffold1	RepeatMasker	similarity	1305920	1306883	27.7	+	.	Target "Motif:rnd-1_family-484" 100 1049
scaffold1	RepeatMasker	similarity	1320200	1320250	26.6	+	.	Target "Motif:(CG)n" 1 51
scaffold1	RepeatMasker	similarity	1320514	1320553	23.7	+	.	Target "Motif:(ACGGCG)n" 1 40
scaffold1	RepeatMasker	similarity	1325419	1325716	3	+	.	Target "Motif:rnd-1_family-588" 2 314
scaffold1	RepeatMasker	similarity	1326130	1326207	6.5	-	.	Target "Motif:rnd-1_family-588" 2 82
scaffold1	RepeatMasker	similarity	1330057	1330103	20.2	+	.	Target "Motif:(GAAGAC)n" 1 46
scaffold1	RepeatMasker	similarity	1346522	1346614	22.9	+	.	Target "Motif:(CCG)n" 1 94
scaffold1	RepeatMasker	similarity	1346893	1346959	27.6	+	.	Target "Motif:(GCC)n" 1 67
scaffold1	RepeatMasker	similarity	1347006	1347039	24.1	+	.	Target "Motif:(GGC)n" 1 34
scaffold1	RepeatMasker	similarity	1353771	1353802	14.4	+	.	Target "Motif:(CCGTGG)n" 1 32
scaffold1	RepeatMasker	similarity	1357571	1357758	20.1	-	.	Target "Motif:rnd-1_family-380" 36 223
scaffold1	RepeatMasker	similarity	1360606	1360655	16.3	+	.	Target "Motif:(TCTTCG)n" 1 52
scaffold1	RepeatMasker	similarity	1366612	1366641	7	+	.	Target "Motif:(TCCA)n" 1 32
scaffold1	RepeatMasker	similarity	1377767	1378093	2.8	-	.	Target "Motif:rnd-1_family-165" 27 371
scaffold1	RepeatMasker	similarity	1378092	1378220	1.6	+	.	Target "Motif:rnd-1_family-77" 469 597
scaffold1	RepeatMasker	similarity	1378220	1378851	1.7	+	.	Target "Motif:rnd-1_family-77" 786 1447
scaffold1	RepeatMasker	similarity	1378846	1379514	1.6	-	.	Target "Motif:rnd-1_family-77" 786 1466
scaffold1	RepeatMasker	similarity	1379514	1379642	1.6	-	.	Target "Motif:rnd-1_family-77" 469 597
scaffold1	RepeatMasker	similarity	1379641	1379964	2.2	+	.	Target "Motif:rnd-1_family-165" 27 368
scaffold1	RepeatMasker	similarity	1390408	1390464	25.9	+	.	Target "Motif:(TGC)n" 1 57
scaffold1	RepeatMasker	similarity	1391551	1391580	15.5	+	.	Target "Motif:(T)n" 1 30
scaffold1	RepeatMasker	similarity	1395480	1395563	23.7	+	.	Target "Motif:(CGC)n" 1 76
scaffold1	RepeatMasker	similarity	1397422	1397670	33.1	+	.	Target "Motif:rnd-5_family-724" 762 1003
scaffold1	RepeatMasker	similarity	1406188	1406204	0	+	.	Target "Motif:(AGG)n" 1 17
scaffold1	RepeatMasker	similarity	1407525	1407633	23.1	+	.	Target "Motif:(CTGCGC)n" 1 100
scaffold1	RepeatMasker	similarity	1415781	1415828	20.7	+	.	Target "Motif:(GCTTTGA)n" 1 50
scaffold1	RepeatMasker	similarity	1417766	1417787	10	+	.	Target "Motif:(CGC)n" 1 22
scaffold1	RepeatMasker	similarity	1432355	1432395	18.9	+	.	Target "Motif:(GTG)n" 1 41
scaffold1	RepeatMasker	similarity	1432761	1432906	17.9	+	.	Target "Motif:rnd-1_family-326" 10 155
scaffold1	RepeatMasker	similarity	1433028	1433050	31.3	+	.	Target "Motif:(TCGTCG)n" 1 50
scaffold1	RepeatMasker	similarity	1433051	1433102	20.6	+	.	Target "Motif:(GTCGCT)n" 1 52
scaffold1	RepeatMasker	similarity	1433103	1433117	31.3	+	.	Target "Motif:(TCGTCG)n" 51 87
scaffold1	RepeatMasker	similarity	1439946	1440041	30.2	+	.	Target "Motif:rnd-1_family-328" 359 457
scaffold1	RepeatMasker	similarity	1443458	1443492	2.9	+	.	Target "Motif:(TCCTCG)n" 1 38
scaffold1	RepeatMasker	similarity	1443838	1443899	14.7	+	.	Target "Motif:(GTCGAC)n" 1 61
scaffold1	RepeatMasker	similarity	1447430	1448921	0.6	+	.	Target "Motif:rnd-1_family-77" 5 1511
scaffold1	RepeatMasker	similarity	1457848	1457917	33.4	+	.	Target "Motif:(TG)n" 1 70
scaffold1	RepeatMasker	similarity	1457883	1457924	28.8	+	.	Target "Motif:(GTGTGA)n" 1 42
scaffold1	RepeatMasker	similarity	1473077	1473119	5.9	+	.	Target "Motif:(TGTATA)n" 1 41
scaffold1	RepeatMasker	similarity	1474533	1474595	13.1	+	.	Target "Motif:(ATC)n" 1 63
scaffold1	RepeatMasker	similarity	1475028	1475052	13.1	+	.	Target "Motif:(GTC)n" 1 25
scaffold1	RepeatMasker	similarity	1477544	1478059	30.7	-	.	Target "Motif:rnd-5_family-529" 978 1494
scaffold1	RepeatMasker	similarity	1478228	1478708	34.4	-	.	Target "Motif:rnd-5_family-529" 340 816
scaffold1	RepeatMasker	similarity	1480516	1481024	32.8	+	.	Target "Motif:rnd-5_family-529" 1027 1538
scaffold1	RepeatMasker	similarity	1481504	1481764	0.8	-	.	Target "Motif:ltr-1_family-34" 1 261
scaffold1	RepeatMasker	similarity	1481765	1484799	0.4	-	.	Target "Motif:ltr-1_family-35" 2043 5077
scaffold1	RepeatMasker	similarity	1484795	1485144	2.3	+	.	Target "Motif:rnd-1_family-100" 1 350
scaffold1	RepeatMasker	similarity	1485141	1487186	0.3	-	.	Target "Motif:ltr-1_family-35" 1 2047
scaffold1	RepeatMasker	similarity	1487187	1487447	0.8	-	.	Target "Motif:ltr-1_family-34" 1 261
scaffold1	RepeatMasker	similarity	1487503	1487762	26	+	.	Target "Motif:rnd-1_family-23" 1608 1888
scaffold1	RepeatMasker	similarity	1488392	1488818	26.7	+	.	Target "Motif:rnd-1_family-71" 794 1222
scaffold1	RepeatMasker	similarity	1489127	1489685	32.7	-	.	Target "Motif:rnd-5_family-529" 976 1538
scaffold1	RepeatMasker	similarity	1489859	1490343	34.4	-	.	Target "Motif:rnd-5_family-529" 326 809
scaffold1	RepeatMasker	similarity	1494732	1494765	20.2	+	.	Target "Motif:GA-rich" 1 34
scaffold1	RepeatMasker	similarity	1496222	1496280	29.6	+	.	Target "Motif:GA-rich" 1 58
scaffold1	RepeatMasker	similarity	1505627	1505792	29.6	+	.	Target "Motif:rnd-5_family-529" 366 531
scaffold1	RepeatMasker	similarity	1506245	1506876	34	+	.	Target "Motif:rnd-5_family-529" 976 1614
scaffold1	RepeatMasker	similarity	1507461	1507787	31.6	+	.	Target "Motif:rnd-5_family-529" 216 542
scaffold1	RepeatMasker	similarity	1508230	1508860	31.3	+	.	Target "Motif:rnd-5_family-529" 975 1608
scaffold1	RepeatMasker	similarity	1509270	1509763	31.1	-	.	Target "Motif:rnd-5_family-529" 997 1493
scaffold1	RepeatMasker	similarity	1513163	1513687	32.8	-	.	Target "Motif:rnd-5_family-529" 996 1538
scaffold1	RepeatMasker	similarity	1514134	1514471	30.1	-	.	Target "Motif:rnd-5_family-529" 216 553
scaffold1	RepeatMasker	similarity	1515205	1515816	33.2	+	.	Target "Motif:rnd-5_family-529" 208 817
scaffold1	RepeatMasker	similarity	1515987	1516549	32.2	+	.	Target "Motif:rnd-5_family-529" 989 1551
scaffold1	RepeatMasker	similarity	1517087	1517153	29.5	+	.	Target "Motif:(GTT)n" 1 67
scaffold1	RepeatMasker	similarity	1518340	1518437	28.6	+	.	Target "Motif:(CAG)n" 1 98
scaffold1	RepeatMasker	similarity	1544989	1545129	24.4	+	.	Target "Motif:rnd-5_family-252" 7285 7425
scaffold1	RepeatMasker	similarity	1545030	1545166	33.1	-	.	Target "Motif:rnd-1_family-143" 1896 2031
scaffold1	RepeatMasker	similarity	1550944	1550997	9.6	-	.	Target "Motif:rnd-1_family-47" 564 617
scaffold1	RepeatMasker	similarity	1550951	1551463	29.2	-	.	Target "Motif:rnd-1_family-26" 690 1254
scaffold1	RepeatMasker	similarity	1553745	1553907	15.4	+	.	Target "Motif:rnd-5_family-420" 2091 2248
scaffold1	RepeatMasker	similarity	1555190	1555291	14.2	+	.	Target "Motif:(TCACTC)n" 1 110
scaffold1	RepeatMasker	similarity	1578748	1578774	12.2	+	.	Target "Motif:(GCC)n" 1 27
scaffold1	RepeatMasker	similarity	1581238	1581262	13.2	+	.	Target "Motif:(GTT)n" 1 25
scaffold1	RepeatMasker	similarity	1581543	1581563	5	+	.	Target "Motif:(TTCC)n" 1 21
scaffold1	RepeatMasker	similarity	1582257	1582333	15.1	+	.	Target "Motif:(AGCTGG)n" 1 81
scaffold1	RepeatMasker	similarity	1596305	1596328	31.6	+	.	Target "Motif:(TCGTCC)n" 1 47
scaffold1	RepeatMasker	similarity	1596329	1596378	23.3	+	.	Target "Motif:(TCG)n" 1 50
scaffold1	RepeatMasker	similarity	1596379	1596405	31.6	+	.	Target "Motif:(TCGTCC)n" 48 104
scaffold1	RepeatMasker	similarity	1624724	1625372	28.8	+	.	Target "Motif:rnd-5_family-724" 540 1179
scaffold1	RepeatMasker	similarity	1626603	1626641	24.4	+	.	Target "Motif:(AGGAGC)n" 1 39
scaffold1	RepeatMasker	similarity	1636104	1636120	0	+	.	Target "Motif:(GA)n" 1 17
scaffold1	RepeatMasker	similarity	1643949	1643990	28.7	+	.	Target "Motif:(GGCCTC)n" 1 42
scaffold1	RepeatMasker	similarity	1649556	1649631	21	+	.	Target "Motif:(GC)n" 1 76
scaffold1	RepeatMasker	similarity	1652397	1652459	18.6	+	.	Target "Motif:(TCGCCC)n" 1 66
scaffold1	RepeatMasker	similarity	1654656	1654680	0	+	.	Target "Motif:(TTG)n" 1 25
scaffold1	RepeatMasker	similarity	1655324	1655380	16.4	+	.	Target "Motif:(TCGCCC)n" 1 60
scaffold1	RepeatMasker	similarity	1657577	1657601	0	+	.	Target "Motif:(TTG)n" 1 25
scaffold1	RepeatMasker	similarity	1665040	1665178	23.7	+	.	Target "Motif:rnd-1_family-326" 12 150
scaffold1	RepeatMasker	similarity	1668789	1668834	25.8	+	.	Target "Motif:(TGCAGC)n" 1 44
scaffold1	RepeatMasker	similarity	1678886	1679019	27.8	+	.	Target "Motif:rnd-5_family-654" 111 240
scaffold1	RepeatMasker	similarity	1679113	1679825	30.7	+	.	Target "Motif:rnd-5_family-654" 319 1021
scaffold1	RepeatMasker	similarity	1680508	1680775	35.6	+	.	Target "Motif:rnd-5_family-654" 1729 1994
scaffold1	RepeatMasker	similarity	1691021	1691053	21.3	+	.	Target "Motif:G-rich" 1 33
scaffold1	RepeatMasker	similarity	1696527	1696681	29.8	+	.	Target "Motif:rnd-1_family-326" 1 155
scaffold1	RepeatMasker	similarity	1700417	1700527	25	+	.	Target "Motif:rnd-5_family-893" 6525 6632
scaffold1	RepeatMasker	similarity	1701096	1701130	16.9	+	.	Target "Motif:(GCC)n" 1 35
scaffold1	RepeatMasker	similarity	1702269	1702292	4.3	+	.	Target "Motif:(GT)n" 1 24
scaffold1	RepeatMasker	similarity	1709449	1709538	15.7	-	.	Target "Motif:rnd-1_family-59" 1 97
scaffold1	RepeatMasker	similarity	1709494	1709546	15.1	-	.	Target "Motif:rnd-1_family-45" 698 750
scaffold1	RepeatMasker	similarity	1718586	1718645	20.7	+	.	Target "Motif:(CGCAGCT)n" 1 62
scaffold1	RepeatMasker	similarity	1722684	1722714	11.2	+	.	Target "Motif:(CGC)n" 1 30
scaffold1	RepeatMasker	similarity	1724350	1724375	8.8	+	.	Target "Motif:(TCC)n" 1 25
scaffold1	RepeatMasker	similarity	1750404	1750493	22.3	+	.	Target "Motif:(CGCAGC)n" 1 96
scaffold1	RepeatMasker	similarity	1750532	1750580	25	+	.	Target "Motif:(CTCACG)n" 1 49
scaffold1	RepeatMasker	similarity	1768085	1768107	4.5	+	.	Target "Motif:(T)n" 1 23
scaffold1	RepeatMasker	similarity	1770373	1771023	1.8	-	.	Target "Motif:rnd-1_family-489" 2 670
scaffold1	RepeatMasker	similarity	1771052	1771150	12.1	-	.	Target "Motif:ltr-1_family-7" 216 324
scaffold1	RepeatMasker	similarity	1771148	1771352	9.8	+	.	Target "Motif:rnd-1_family-128" 1143 1353
scaffold1	RepeatMasker	similarity	1773348	1774127	1.5	+	.	Target "Motif:rnd-1_family-343" 1 781
scaffold1	RepeatMasker	similarity	1774096	1774429	3.3	+	.	Target "Motif:rnd-1_family-343" 623 956
scaffold1	RepeatMasker	similarity	1775094	1775432	5.4	-	.	Target "Motif:rnd-1_family-455" 1 331
scaffold1	RepeatMasker	similarity	1775469	1775860	7.4	+	.	Target "Motif:rnd-1_family-128" 1354 1745
scaffold1	RepeatMasker	similarity	1775855	1776171	3.5	-	.	Target "Motif:ltr-1_family-136" 228 545
scaffold1	RepeatMasker	similarity	1776188	1777431	2.1	+	.	Target "Motif:ltr-1_family-51" 1 1313
scaffold1	RepeatMasker	similarity	1777432	1777480	8.7	+	.	Target "Motif:(CGGCAA)n" 1 49
scaffold1	RepeatMasker	similarity	1777481	1780467	2.2	+	.	Target "Motif:ltr-1_family-51" 832 3819
scaffold1	RepeatMasker	similarity	1780468	1780599	4.2	+	.	Target "Motif:ltr-1_family-47" 541 674
scaffold1	RepeatMasker	similarity	1780600	1784803	18.7	+	.	Target "Motif:rnd-1_family-143" 1 3396
scaffold1	RepeatMasker	similarity	1784804	1785025	7.1	+	.	Target "Motif:ltr-1_family-145" 755 976
scaffold1	RepeatMasker	similarity	1784928	1787198	25.9	+	.	Target "Motif:rnd-1_family-63" 3579 5860
scaffold1	RepeatMasker	similarity	1787124	1787723	1.8	+	.	Target "Motif:ltr-1_family-145" 968 1567
scaffold1	RepeatMasker	similarity	1787592	1789359	26.1	+	.	Target "Motif:rnd-1_family-50" 3885 5673
scaffold1	RepeatMasker	similarity	1789124	1792316	1.4	+	.	Target "Motif:ltr-1_family-145" 1568 4760
scaffold1	RepeatMasker	similarity	1792321	1793375	4.2	+	.	Target "Motif:ltr-1_family-47" 541 1604
scaffold1	RepeatMasker	similarity	1793376	1794245	1.7	+	.	Target "Motif:rnd-2_family-37" 2170 3039
scaffold1	RepeatMasker	similarity	1794233	1796282	1.2	-	.	Target "Motif:rnd-5_family-545" 171 2249
scaffold1	RepeatMasker	similarity	1796274	1797252	2.5	-	.	Target "Motif:ltr-1_family-51" 755 1745
scaffold1	RepeatMasker	similarity	1797253	1797414	0.8	-	.	Target "Motif:rnd-2_family-92" 1879 2052
scaffold1	RepeatMasker	similarity	1797415	1812975	5.5	+	.	Target "Motif:rnd-3_family-135" 1 15634
scaffold1	RepeatMasker	similarity	1812973	1814095	0.6	+	.	Target "Motif:rnd-5_family-545" 173 1313
scaffold1	RepeatMasker	similarity	1814096	1814147	10.3	+	.	Target "Motif:(CAACGG)n" 1 52
scaffold1	RepeatMasker	similarity	1814148	1814949	1.1	+	.	Target "Motif:rnd-5_family-545" 1314 2167
scaffold1	RepeatMasker	similarity	1814950	1816088	0.5	+	.	Target "Motif:rnd-5_family-545" 173 1365
scaffold1	RepeatMasker	similarity	1816089	1816140	10.3	+	.	Target "Motif:(CAACGG)n" 1 52
scaffold1	RepeatMasker	similarity	1816141	1819722	1.1	+	.	Target "Motif:rnd-5_family-545" 1366 4947
scaffold1	RepeatMasker	similarity	1819716	1820083	0.8	-	.	Target "Motif:ltr-1_family-50" 4400 4771
scaffold1	RepeatMasker	similarity	1820082	1823390	1	-	.	Target "Motif:rnd-5_family-545" 1367 4675
scaffold1	RepeatMasker	similarity	1823391	1823454	1.6	+	.	Target "Motif:(GTTGCC)n" 1 64
scaffold1	RepeatMasker	similarity	1823455	1824964	0.7	-	.	Target "Motif:rnd-5_family-545" 1366 3806
scaffold1	RepeatMasker	similarity	1824965	1825235	1.5	+	.	Target "Motif:rnd-2_family-92" 157 427
scaffold1	RepeatMasker	similarity	1825235	1825616	2.1	+	.	Target "Motif:ltr-1_family-50" 4402 4782
scaffold1	RepeatMasker	similarity	1825588	1826412	2.5	+	.	Target "Motif:rnd-3_family-135" 10870 11695
scaffold1	RepeatMasker	similarity	1826387	1827032	1.2	+	.	Target "Motif:rnd-2_family-37" 2238 2883
scaffold1	RepeatMasker	similarity	1827048	1828720	0.7	-	.	Target "Motif:ltr-1_family-51" 833 2505
scaffold1	RepeatMasker	similarity	1828721	1828772	10.3	+	.	Target "Motif:(GTTGCC)n" 1 52
scaffold1	RepeatMasker	similarity	1828773	1828910	2	-	.	Target "Motif:ltr-1_family-51" 832 832
scaffold1	RepeatMasker	similarity	1828910	1829271	0.8	-	.	Target "Motif:ltr-1_family-50" 4400 4761
scaffold1	RepeatMasker	similarity	1829270	1829768	1.2	-	.	Target "Motif:rnd-3_family-135" 5926 6424
scaffold1	RepeatMasker	similarity	1829756	1830112	0.8	-	.	Target "Motif:ltr-1_family-50" 4400 4768
scaffold1	RepeatMasker	similarity	1830111	1830609	1.2	-	.	Target "Motif:rnd-3_family-135" 5926 6424
scaffold1	RepeatMasker	similarity	1830597	1830953	0.6	-	.	Target "Motif:ltr-1_family-50" 4400 4768
scaffold1	RepeatMasker	similarity	1830952	1831450	1.2	-	.	Target "Motif:rnd-3_family-135" 5926 6424
scaffold1	RepeatMasker	similarity	1831438	1831794	0.8	-	.	Target "Motif:ltr-1_family-50" 4400 4768
scaffold1	RepeatMasker	similarity	1831793	1835095	0.9	-	.	Target "Motif:ltr-1_family-51" 833 4135
scaffold1	RepeatMasker	similarity	1835096	1835147	10.3	+	.	Target "Motif:(GTTGCC)n" 1 52
scaffold1	RepeatMasker	similarity	1835148	1835285	2	-	.	Target "Motif:ltr-1_family-51" 832 832
scaffold1	RepeatMasker	similarity	1835286	1835644	0.3	-	.	Target "Motif:rnd-2_family-37" 2668 3026
scaffold1	RepeatMasker	similarity	1835645	1840202	0.9	+	.	Target "Motif:rnd-3_family-135" 3185 7749
scaffold1	RepeatMasker	similarity	1840203	1840254	10.3	+	.	Target "Motif:(CAACGG)n" 1 52
scaffold1	RepeatMasker	similarity	1840255	1844866	1	+	.	Target "Motif:rnd-3_family-135" 3115 7748
scaffold1	RepeatMasker	similarity	1844867	1844918	10.3	+	.	Target "Motif:(CAACGG)n" 1 52
scaffold1	RepeatMasker	similarity	1844919	1846906	0.8	+	.	Target "Motif:rnd-3_family-135" 7749 7760
scaffold1	RepeatMasker	similarity	1846896	1850736	1.1	-	.	Target "Motif:rnd-3_family-135" 3117 6981
scaffold1	RepeatMasker	similarity	1850737	1850788	10.3	+	.	Target "Motif:(GTTGCC)n" 1 52
scaffold1	RepeatMasker	similarity	1850789	1851907	1.2	-	.	Target "Motif:rnd-2_family-37" 2670 3807
scaffold1	RepeatMasker	similarity	1851907	1854470	1.1	+	.	Target "Motif:rnd-5_family-545" 1435 3993
scaffold1	RepeatMasker	similarity	1854851	1858628	0.6	-	.	Target "Motif:rnd-3_family-135" 3116 6894
scaffold1	RepeatMasker	similarity	1858629	1858686	7.2	+	.	Target "Motif:(GTTGCC)n" 1 58
scaffold1	RepeatMasker	similarity	1858687	1859818	1.1	-	.	Target "Motif:rnd-3_family-135" 1918 3115
scaffold1	RepeatMasker	similarity	1859808	1862597	1.1	-	.	Target "Motif:rnd-3_family-135" 3116 5904
scaffold1	RepeatMasker	similarity	1862598	1862667	10.7	+	.	Target "Motif:(GTTGCC)n" 1 70
scaffold1	RepeatMasker	similarity	1862668	1867301	1	-	.	Target "Motif:rnd-3_family-135" 3116 7749
scaffold1	RepeatMasker	similarity	1867302	1867359	7.2	+	.	Target "Motif:(GTTGCC)n" 1 58
scaffold1	RepeatMasker	similarity	1867360	1868505	1	-	.	Target "Motif:rnd-3_family-135" 6604 7749
scaffold1	RepeatMasker	similarity	1868503	1871311	1.2	-	.	Target "Motif:rnd-3_family-135" 3116 5924
scaffold1	RepeatMasker	similarity	1871312	1871375	11.8	+	.	Target "Motif:(GTTGCC)n" 1 64
scaffold1	RepeatMasker	similarity	1871376	1872521	1.1	-	.	Target "Motif:rnd-3_family-135" 3115 3115
scaffold1	RepeatMasker	similarity	1872522	1876660	0.2	+	.	Target "Motif:ltr-1_family-49" 2718 6863
scaffold1	RepeatMasker	similarity	1876661	1877552	0.8	+	.	Target "Motif:ltr-1_family-51" 1177 2068
scaffold1	RepeatMasker	similarity	1877548	1878556	1.2	+	.	Target "Motif:rnd-3_family-135" 2041 3058
scaffold1	RepeatMasker	similarity	1878557	1878614	7.2	+	.	Target "Motif:(CAACGG)n" 1 58
scaffold1	RepeatMasker	similarity	1878615	1879850	1	+	.	Target "Motif:rnd-3_family-135" 7807 9043
scaffold1	RepeatMasker	similarity	1879846	1880854	1.2	+	.	Target "Motif:rnd-3_family-135" 2041 3058
scaffold1	RepeatMasker	similarity	1880855	1880912	9.2	+	.	Target "Motif:(CAACGG)n" 1 58
scaffold1	RepeatMasker	similarity	1880913	1882776	1.5	+	.	Target "Motif:rnd-3_family-135" 7807 9680
scaffold1	RepeatMasker	similarity	1882777	1882801	0	+	.	Target "Motif:(AAGATC)n" 1 25
scaffold1	RepeatMasker	similarity	1882802	1884801	1.5	+	.	Target "Motif:rnd-3_family-135" 9681 11673
scaffold1	RepeatMasker	similarity	1884801	1885460	1.8	+	.	Target "Motif:ltr-1_family-51" 1565 2219
scaffold1	RepeatMasker	similarity	1885460	1890162	0.2	-	.	Target "Motif:ltr-1_family-49" 2162 6864
scaffold1	RepeatMasker	similarity	1890148	1890644	1.8	+	.	Target "Motif:rnd-2_family-37" 541 1031
scaffold1	RepeatMasker	similarity	1890645	1890669	0	+	.	Target "Motif:(AAGATC)n" 1 25
scaffold1	RepeatMasker	similarity	1890670	1892653	1.8	+	.	Target "Motif:rnd-2_family-37" 1032 3026
scaffold1	RepeatMasker	similarity	1892653	1893312	1.8	+	.	Target "Motif:ltr-1_family-51" 1565 2219
scaffold1	RepeatMasker	similarity	1893312	1898014	0.3	-	.	Target "Motif:ltr-1_family-49" 2162 6864
scaffold1	RepeatMasker	similarity	1898000	1898496	1.9	+	.	Target "Motif:rnd-2_family-37" 541 1031
scaffold1	RepeatMasker	similarity	1898497	1898521	0	+	.	Target "Motif:(AAGATC)n" 1 25
scaffold1	RepeatMasker	similarity	1898522	1900506	1.9	+	.	Target "Motif:rnd-2_family-37" 1032 3026
scaffold1	RepeatMasker	similarity	1900506	1900550	4.4	-	.	Target "Motif:rnd-2_family-37" 2748 2792
scaffold1	RepeatMasker	similarity	1900542	1900912	2	-	.	Target "Motif:rnd-3_family-135" 4987 5357
scaffold1	RepeatMasker	similarity	1900913	1900937	0	+	.	Target "Motif:(TGATCT)n" 1 25
scaffold1	RepeatMasker	similarity	1900938	1902806	2	-	.	Target "Motif:rnd-3_family-135" 3117 4986
scaffold1	RepeatMasker	similarity	1902807	1902864	9.2	+	.	Target "Motif:(GTTGCC)n" 1 58
scaffold1	RepeatMasker	similarity	1902865	1903874	1	-	.	Target "Motif:rnd-3_family-135" 3116 3116
scaffold1	RepeatMasker	similarity	1903869	1904147	3.2	-	.	Target "Motif:rnd-5_family-545" 3330 3608
scaffold1	RepeatMasker	similarity	1904132	1904257	5.4	+	.	Target "Motif:rnd-2_family-37" 2668 2778
scaffold1	RepeatMasker	similarity	1904248	1906050	2.2	+	.	Target "Motif:rnd-2_family-37" 430 2219
scaffold1	RepeatMasker	similarity	1906048	1906108	6.6	-	.	Target "Motif:rnd-2_family-37" 2188 2248
scaffold1	RepeatMasker	similarity	1907101	1907146	4.3	-	.	Target "Motif:rnd-1_family-541" 38 83
scaffold1	RepeatMasker	similarity	1917261	1917297	15.8	+	.	Target "Motif:(CGTGGTG)n" 1 37
scaffold1	RepeatMasker	similarity	1925014	1925126	2.7	+	.	Target "Motif:(GA)n" 1 113
scaffold1	RepeatMasker	similarity	1926283	1926979	33.4	+	.	Target "Motif:rnd-1_family-300" 48 740
scaffold1	RepeatMasker	similarity	1927003	1927997	31.4	-	.	Target "Motif:rnd-5_family-494" 1 1023
scaffold1	RepeatMasker	similarity	1928290	1928756	26.9	+	.	Target "Motif:rnd-1_family-332" 30 495
scaffold1	RepeatMasker	similarity	1950736	1950775	20.1	+	.	Target "Motif:GA-rich" 1 40
scaffold1	RepeatMasker	similarity	1959657	1959687	6.8	+	.	Target "Motif:(CTG)n" 1 31
scaffold1	RepeatMasker	similarity	1959712	1959764	22.7	+	.	Target "Motif:(GGC)n" 1 55
scaffold1	RepeatMasker	similarity	1968044	1968185	17.5	+	.	Target "Motif:ltr-1_family-1" 88 228
scaffold1	RepeatMasker	similarity	1968184	1968259	7.9	+	.	Target "Motif:rnd-1_family-176" 4440 4523
scaffold1	RepeatMasker	similarity	1968295	1968860	8.4	-	.	Target "Motif:rnd-1_family-158" 24 588
scaffold1	RepeatMasker	similarity	1969095	1969275	6.1	-	.	Target "Motif:rnd-1_family-176" 4439 4648
scaffold1	RepeatMasker	similarity	1969270	1969366	25	+	.	Target "Motif:ltr-1_family-1" 213 310
scaffold1	RepeatMasker	similarity	1970037	1970357	1.2	+	.	Target "Motif:rnd-1_family-100" 1 350
scaffold1	RepeatMasker	similarity	1970549	1970890	21.9	+	.	Target "Motif:ltr-1_family-2" 6 363
scaffold1	RepeatMasker	similarity	1971443	1971642	33	+	.	Target "Motif:ltr-1_family-2" 2133 2342
scaffold1	RepeatMasker	similarity	1971996	1973374	20.2	+	.	Target "Motif:ltr-1_family-2" 2334 3734
scaffold1	RepeatMasker	similarity	1973411	1973438	0	+	.	Target "Motif:(C)n" 1 28
scaffold1	RepeatMasker	similarity	1974907	1975344	0.9	-	.	Target "Motif:ltr-1_family-10" 3670 4107
scaffold1	RepeatMasker	similarity	1975373	1975465	3.2	-	.	Target "Motif:ltr-1_family-10" 1 94
scaffold1	RepeatMasker	similarity	1975466	1975843	3.2	-	.	Target "Motif:ltr-1_family-9" 1 379
scaffold1	RepeatMasker	similarity	1975844	1977759	1.8	-	.	Target "Motif:ltr-1_family-10" 3670 5581
scaffold1	RepeatMasker	similarity	1977788	1977880	3.2	-	.	Target "Motif:ltr-1_family-10" 1 94
scaffold1	RepeatMasker	similarity	1977881	1978258	3.2	-	.	Target "Motif:ltr-1_family-9" 1 379
scaffold1	RepeatMasker	similarity	1978259	1983851	2.1	-	.	Target "Motif:ltr-1_family-10" 1 5581
scaffold1	RepeatMasker	similarity	1983852	1984230	3.2	-	.	Target "Motif:ltr-1_family-9" 1 379
scaffold1	RepeatMasker	similarity	1985168	1985448	8.9	+	.	Target "Motif:rnd-1_family-563" 109 338
scaffold1	RepeatMasker	similarity	1986330	1986995	23.5	+	.	Target "Motif:rnd-1_family-596" 1 1131
scaffold1	RepeatMasker	similarity	1987215	1988032	30	+	.	Target "Motif:ltr-1_family-2" 6103 6945
scaffold1	RepeatMasker	similarity	1988455	1988616	20.1	+	.	Target "Motif:ltr-1_family-1" 16 178
scaffold1	RepeatMasker	similarity	1988618	1989163	10	-	.	Target "Motif:rnd-1_family-561" 89 612
scaffold1	RepeatMasker	similarity	1989269	1989341	4.1	-	.	Target "Motif:rnd-1_family-131" 510 582
scaffold1	RepeatMasker	similarity	1989690	1989810	28.1	+	.	Target "Motif:rnd-1_family-529" 562 682
scaffold1	RepeatMasker	similarity	1990287	1990378	7.6	-	.	Target "Motif:rnd-1_family-131" 421 512
scaffold1	RepeatMasker	similarity	1990549	1990645	5.7	-	.	Target "Motif:rnd-1_family-561" 1 90
scaffold1	RepeatMasker	similarity	1990641	1990774	17.1	+	.	Target "Motif:ltr-1_family-1" 181 312
scaffold1	RepeatMasker	similarity	1991468	1994110	12.9	+	.	Target "Motif:ltr-1_family-3" 3252 5902
scaffold1	RepeatMasker	similarity	1994111	1994165	0	+	.	Target "Motif:(CCCCCT)n" 1 58
scaffold1	RepeatMasker	similarity	1994166	1995935	12.9	+	.	Target "Motif:ltr-1_family-3" 5903 7678
scaffold1	RepeatMasker	similarity	1996063	1996480	35	+	.	Target "Motif:ltr-1_family-115" 2021 2439
scaffold1	RepeatMasker	similarity	1996496	1996963	26.7	+	.	Target "Motif:ltr-1_family-115" 2499 2965
scaffold1	RepeatMasker	similarity	1997097	1998831	31.3	+	.	Target "Motif:ltr-1_family-115" 3084 4858
scaffold1	RepeatMasker	similarity	1998833	1998923	17.8	+	.	Target "Motif:ltr-1_family-152" 2 93
scaffold1	RepeatMasker	similarity	2000270	2001130	16.3	-	.	Target "Motif:ltr-1_family-2" 6087 6977
scaffold1	RepeatMasker	similarity	2001128	2002025	15.9	-	.	Target "Motif:ltr-1_family-2" 6020 6939
scaffold1	RepeatMasker	similarity	2002411	2002455	8.9	+	.	Target "Motif:rnd-1_family-553" 1 45
scaffold1	RepeatMasker	similarity	2002495	2003139	35.3	-	.	Target "Motif:ltr-1_family-39" 2823 3868
scaffold1	RepeatMasker	similarity	2003140	2003549	34.6	-	.	Target "Motif:ltr-1_family-77" 2867 3274
scaffold1	RepeatMasker	similarity	2003550	2003669	35.3	-	.	Target "Motif:ltr-1_family-39" 2625 2822
scaffold1	RepeatMasker	similarity	2003970	2004128	30.9	-	.	Target "Motif:ltr-1_family-33" 693 895
scaffold1	RepeatMasker	similarity	2004241	2005298	31.5	-	.	Target "Motif:ltr-1_family-33" 1 1635
scaffold1	RepeatMasker	similarity	2005447	2005702	31.2	-	.	Target "Motif:ltr-1_family-156" 46 300
scaffold1	RepeatMasker	similarity	2005542	2006615	34.4	-	.	Target "Motif:ltr-1_family-77" 1 1090
scaffold1	RepeatMasker	similarity	2006617	2006720	21.8	-	.	Target "Motif:ltr-1_family-155" 255 362
scaffold1	RepeatMasker	similarity	2007665	2008035	2.7	-	.	Target "Motif:rnd-1_family-100" 1 350
scaffold1	RepeatMasker	similarity	2011052	2011301	14.1	+	.	Target "Motif:rnd-1_family-530" 1 246
scaffold1	RepeatMasker	similarity	2014510	2014598	27.1	+	.	Target "Motif:rnd-1_family-58" 1086 1159
scaffold1	RepeatMasker	similarity	2015533	2016669	28.4	+	.	Target "Motif:rnd-1_family-102" 2261 3437
scaffold1	RepeatMasker	similarity	2018331	2019197	25.9	+	.	Target "Motif:rnd-1_family-354" 820 1685
scaffold1	RepeatMasker	similarity	2021631	2023471	30.2	+	.	Target "Motif:rnd-1_family-102" 3431 5330
scaffold1	RepeatMasker	similarity	2023647	2023872	26.8	+	.	Target "Motif:rnd-1_family-176" 2465 2692
scaffold1	RepeatMasker	similarity	2025720	2025771	17.3	-	.	Target "Motif:rnd-1_family-22" 8648 8699
scaffold1	RepeatMasker	similarity	2026236	2026353	24.8	+	.	Target "Motif:rnd-1_family-126" 200 312
scaffold1	RepeatMasker	similarity	2030172	2030268	37.8	+	.	Target "Motif:(CGT)n" 1 94
scaffold1	RepeatMasker	similarity	2031010	2031791	4.1	-	.	Target "Motif:rnd-1_family-554" 1 782
scaffold1	RepeatMasker	similarity	2031915	2031947	18.3	+	.	Target "Motif:(ACGA)n" 1 32
scaffold1	RepeatMasker	similarity	2032975	2033120	12.3	-	.	Target "Motif:rnd-1_family-156" 1692 1869
scaffold1	RepeatMasker	similarity	2034097	2034185	27.1	+	.	Target "Motif:rnd-1_family-58" 1086 1159
scaffold1	RepeatMasker	similarity	2037064	2037218	23.9	+	.	Target "Motif:rnd-5_family-517" 45 197
scaffold1	RepeatMasker	similarity	2037322	2037357	12	+	.	Target "Motif:(A)n" 1 36
scaffold1	RepeatMasker	similarity	2038142	2038230	27.1	+	.	Target "Motif:rnd-1_family-58" 1086 1159
scaffold1	RepeatMasker	similarity	2039166	2040056	28.5	+	.	Target "Motif:rnd-1_family-102" 2261 3205
scaffold1	RepeatMasker	similarity	2040057	2040086	0	+	.	Target "Motif:(C)n" 1 30
scaffold1	RepeatMasker	similarity	2040087	2040321	28.5	+	.	Target "Motif:rnd-1_family-102" 3206 3436
scaffold1	RepeatMasker	similarity	2041982	2042848	25.9	+	.	Target "Motif:rnd-1_family-354" 820 1685
scaffold1	RepeatMasker	similarity	2045282	2047122	30.2	+	.	Target "Motif:rnd-1_family-102" 3431 5330
scaffold1	RepeatMasker	similarity	2047298	2047523	26.8	+	.	Target "Motif:rnd-1_family-176" 2465 2692
scaffold1	RepeatMasker	similarity	2049371	2049422	17.3	-	.	Target "Motif:rnd-1_family-22" 8648 8699
scaffold1	RepeatMasker	similarity	2049887	2050004	24.8	+	.	Target "Motif:rnd-1_family-126" 200 312
scaffold1	RepeatMasker	similarity	2053463	2053545	10.8	+	.	Target "Motif:ltr-1_family-142" 10804 10887
scaffold1	RepeatMasker	similarity	2053546	2053787	2.5	-	.	Target "Motif:rnd-1_family-549" 1 242
scaffold1	RepeatMasker	similarity	2055413	2055565	2.6	+	.	Target "Motif:rnd-1_family-549" 89 242
scaffold1	RepeatMasker	similarity	2055567	2055665	10.2	+	.	Target "Motif:ltr-1_family-142" 10879 10976
scaffold1	RepeatMasker	similarity	2055664	2055949	2.8	-	.	Target "Motif:ltr-1_family-141" 1 286
scaffold1	RepeatMasker	similarity	2055960	2056026	7.5	-	.	Target "Motif:ltr-1_family-142" 10975 11041
scaffold1	RepeatMasker	similarity	2056025	2056430	2.9	+	.	Target "Motif:ltr-1_family-141" 285 741
scaffold1	RepeatMasker	similarity	2056431	2056501	1.4	+	.	Target "Motif:ltr-1_family-142" 1 71
scaffold1	RepeatMasker	similarity	2056866	2056962	37.8	+	.	Target "Motif:(CGT)n" 1 94
scaffold1	RepeatMasker	similarity	2057704	2058485	4.1	-	.	Target "Motif:rnd-1_family-554" 1 782
scaffold1	RepeatMasker	similarity	2058609	2058641	18.3	+	.	Target "Motif:(ACGA)n" 1 32
scaffold1	RepeatMasker	similarity	2059669	2059814	12.3	-	.	Target "Motif:rnd-1_family-156" 1692 1869
scaffold1	RepeatMasker	similarity	2060379	2061158	4.1	+	.	Target "Motif:rnd-1_family-554" 3 782
scaffold1	RepeatMasker	similarity	2061900	2061996	37.8	+	.	Target "Motif:(GAC)n" 1 94
scaffold1	RepeatMasker	similarity	2062361	2062431	1.4	-	.	Target "Motif:ltr-1_family-142" 1 71
scaffold1	RepeatMasker	similarity	2062432	2062837	3.2	-	.	Target "Motif:ltr-1_family-141" 285 741
scaffold1	RepeatMasker	similarity	2062836	2062902	7.5	+	.	Target "Motif:ltr-1_family-142" 10975 11041
scaffold1	RepeatMasker	similarity	2062913	2063198	2.8	+	.	Target "Motif:ltr-1_family-141" 1 286
scaffold1	RepeatMasker	similarity	2063197	2063295	10.2	-	.	Target "Motif:ltr-1_family-142" 10879 10976
scaffold1	RepeatMasker	similarity	2063297	2063449	2.6	-	.	Target "Motif:rnd-1_family-549" 89 242
scaffold1	RepeatMasker	similarity	2065075	2065316	2.1	+	.	Target "Motif:rnd-1_family-549" 1 242
scaffold1	RepeatMasker	similarity	2065317	2065399	10.8	-	.	Target "Motif:ltr-1_family-142" 10804 10887
scaffold1	RepeatMasker	similarity	2067444	2067864	29.2	+	.	Target "Motif:rnd-1_family-265" 129 539
scaffold1	RepeatMasker	similarity	2068086	2068672	27.5	+	.	Target "Motif:rnd-1_family-265" 761 1357
scaffold1	RepeatMasker	similarity	2068668	2068815	22.9	+	.	Target "Motif:rnd-1_family-265" 2046 2195
scaffold1	RepeatMasker	similarity	2069217	2069265	17.3	+	.	Target "Motif:(CGCG)n" 1 50
scaffold1	RepeatMasker	similarity	2077368	2077408	26.1	+	.	Target "Motif:(AGAGGC)n" 1 41
scaffold1	RepeatMasker	similarity	2082120	2082171	26.2	+	.	Target "Motif:(ACG)n" 1 52
scaffold1	RepeatMasker	similarity	2103122	2103149	8.1	+	.	Target "Motif:(CGT)n" 1 27
scaffold1	RepeatMasker	similarity	2117674	2117711	22.7	+	.	Target "Motif:(GGC)n" 1 37
scaffold1	RepeatMasker	similarity	2126684	2126751	25.9	+	.	Target "Motif:(CGA)n" 1 68
scaffold1	RepeatMasker	similarity	2129924	2129975	14.4	+	.	Target "Motif:(GC)n" 1 53
scaffold1	RepeatMasker	similarity	2134321	2134362	18.6	+	.	Target "Motif:(CGC)n" 1 39
scaffold1	RepeatMasker	similarity	2136657	2136678	4.7	+	.	Target "Motif:(CAG)n" 1 22
scaffold1	RepeatMasker	similarity	2148926	2148962	18.6	+	.	Target "Motif:GA-rich" 1 37
scaffold1	RepeatMasker	similarity	2150039	2150084	17.4	-	.	Target "Motif:rnd-1_family-398" 1 46
scaffold1	RepeatMasker	similarity	2151075	2151128	23.2	+	.	Target "Motif:(CGC)n" 1 54
scaffold1	RepeatMasker	similarity	2163722	2163771	14	-	.	Target "Motif:rnd-1_family-336" 12 61
scaffold1	RepeatMasker	similarity	2165127	2165144	0	+	.	Target "Motif:(CTT)n" 1 18
scaffold1	RepeatMasker	similarity	2166991	2167064	39.9	+	.	Target "Motif:(GGT)n" 1 74
scaffold1	RepeatMasker	similarity	2167175	2167837	28.2	+	.	Target "Motif:rnd-4_family-373" 54 741
scaffold1	RepeatMasker	similarity	2167850	2167915	24	+	.	Target "Motif:(GGCGGA)n" 1 63
scaffold1	RepeatMasker	similarity	2168619	2168812	22.5	+	.	Target "Motif:rnd-1_family-454" 127 325
scaffold1	RepeatMasker	similarity	2168680	2169445	26.8	-	.	Target "Motif:rnd-1_family-226" 35 1127
scaffold1	RepeatMasker	similarity	2170040	2170123	3.6	-	.	Target "Motif:rnd-1_family-498" 2 85
scaffold1	RepeatMasker	similarity	2170957	2171019	11.1	+	.	Target "Motif:rnd-1_family-528" 133 195
scaffold1	RepeatMasker	similarity	2171015	2171587	8.9	+	.	Target "Motif:rnd-1_family-528" 4 589
scaffold1	RepeatMasker	similarity	2171158	2172263	3.5	-	.	Target "Motif:rnd-1_family-357" 720 1848
scaffold1	RepeatMasker	similarity	2172288	2172432	9.7	+	.	Target "Motif:rnd-1_family-357" 569 720
scaffold1	RepeatMasker	similarity	2172624	2173119	27.7	-	.	Target "Motif:rnd-1_family-572" 5 498
scaffold1	RepeatMasker	similarity	2174045	2174087	2.3	-	.	Target "Motif:rnd-1_family-357" 509 551
scaffold1	RepeatMasker	similarity	2174082	2174330	0.4	-	.	Target "Motif:rnd-1_family-257" 7506 7754
scaffold1	RepeatMasker	similarity	2174325	2174399	13.3	+	.	Target "Motif:rnd-1_family-178" 1372 1447
scaffold1	RepeatMasker	similarity	2174419	2174728	6.8	+	.	Target "Motif:rnd-1_family-178" 1545 1858
scaffold1	RepeatMasker	similarity	2174730	2174925	0	+	.	Target "Motif:rnd-4_family-2655" 1 196
scaffold1	RepeatMasker	similarity	2174991	2175222	7.8	-	.	Target "Motif:rnd-1_family-178" 1545 1778
scaffold1	RepeatMasker	similarity	2175242	2175316	13.3	-	.	Target "Motif:rnd-1_family-178" 1372 1447
scaffold1	RepeatMasker	similarity	2175311	2175559	0	+	.	Target "Motif:rnd-1_family-257" 7506 7754
scaffold1	RepeatMasker	similarity	2175722	2175917	0	-	.	Target "Motif:rnd-4_family-2655" 1 196
scaffold1	RepeatMasker	similarity	2175919	2176228	6.8	-	.	Target "Motif:rnd-1_family-178" 1545 1858
scaffold1	RepeatMasker	similarity	2176248	2176322	13.3	-	.	Target "Motif:rnd-1_family-178" 1372 1447
scaffold1	RepeatMasker	similarity	2176317	2176565	0.4	+	.	Target "Motif:rnd-1_family-257" 7506 7754
scaffold1	RepeatMasker	similarity	2176728	2176923	0	-	.	Target "Motif:rnd-4_family-2655" 1 196
scaffold1	RepeatMasker	similarity	2176925	2177234	6.8	-	.	Target "Motif:rnd-1_family-178" 1545 1858
scaffold1	RepeatMasker	similarity	2177254	2177328	13.3	-	.	Target "Motif:rnd-1_family-178" 1372 1447
scaffold1	RepeatMasker	similarity	2177323	2177571	0	+	.	Target "Motif:rnd-1_family-257" 7506 7754
scaffold1	RepeatMasker	similarity	2177671	2177749	5.1	+	.	Target "Motif:rnd-1_family-178" 1778 1858
scaffold1	RepeatMasker	similarity	2177751	2177946	0	+	.	Target "Motif:rnd-4_family-2655" 1 196
scaffold1	RepeatMasker	similarity	2178109	2178357	0	-	.	Target "Motif:rnd-1_family-257" 7506 7754
scaffold1	RepeatMasker	similarity	2178352	2178426	13.3	+	.	Target "Motif:rnd-1_family-178" 1372 1447
scaffold1	RepeatMasker	similarity	2178446	2178755	7.1	+	.	Target "Motif:rnd-1_family-178" 1545 1858
scaffold1	RepeatMasker	similarity	2178757	2178952	0	+	.	Target "Motif:rnd-4_family-2655" 1 196
scaffold1	RepeatMasker	similarity	2179115	2179363	0	-	.	Target "Motif:rnd-1_family-257" 7506 7754
scaffold1	RepeatMasker	similarity	2179358	2179432	13.3	+	.	Target "Motif:rnd-1_family-178" 1372 1447
scaffold1	RepeatMasker	similarity	2179452	2179761	6.8	+	.	Target "Motif:rnd-1_family-178" 1545 1858
scaffold1	RepeatMasker	similarity	2179763	2179958	0	+	.	Target "Motif:rnd-4_family-2655" 1 196
scaffold1	RepeatMasker	similarity	2180121	2180369	0	-	.	Target "Motif:rnd-1_family-257" 7506 7754
scaffold1	RepeatMasker	similarity	2180364	2180438	13.3	+	.	Target "Motif:rnd-1_family-178" 1372 1447
scaffold1	RepeatMasker	similarity	2180458	2180767	6.8	+	.	Target "Motif:rnd-1_family-178" 1545 1858
scaffold1	RepeatMasker	similarity	2180769	2180964	0	+	.	Target "Motif:rnd-4_family-2655" 1 196
scaffold1	RepeatMasker	similarity	2181127	2181375	0.8	-	.	Target "Motif:rnd-1_family-257" 7506 7754
scaffold1	RepeatMasker	similarity	2181370	2181444	13.3	+	.	Target "Motif:rnd-1_family-178" 1372 1447
scaffold1	RepeatMasker	similarity	2181464	2181773	6.8	+	.	Target "Motif:rnd-1_family-178" 1545 1858
scaffold1	RepeatMasker	similarity	2181775	2181970	0	+	.	Target "Motif:rnd-4_family-2655" 1 196
scaffold1	RepeatMasker	similarity	2182133	2182381	0.4	-	.	Target "Motif:rnd-1_family-257" 7506 7754
scaffold1	RepeatMasker	similarity	2182376	2182450	13.3	+	.	Target "Motif:rnd-1_family-178" 1372 1447
scaffold1	RepeatMasker	similarity	2182470	2182779	7.1	+	.	Target "Motif:rnd-1_family-178" 1545 1858
scaffold1	RepeatMasker	similarity	2182781	2182976	0	+	.	Target "Motif:rnd-4_family-2655" 1 196
scaffold1	RepeatMasker	similarity	2183139	2183390	0	-	.	Target "Motif:rnd-1_family-257" 7506 7754
scaffold1	RepeatMasker	similarity	2183385	2183459	13.3	+	.	Target "Motif:rnd-1_family-178" 1372 1447
scaffold1	RepeatMasker	similarity	2183479	2183788	6.8	+	.	Target "Motif:rnd-1_family-178" 1545 1858
scaffold1	RepeatMasker	similarity	2183790	2183985	0	+	.	Target "Motif:rnd-4_family-2655" 1 196
scaffold1	RepeatMasker	similarity	2184148	2184399	0.4	-	.	Target "Motif:rnd-1_family-257" 7506 7754
scaffold1	RepeatMasker	similarity	2184394	2184468	13.3	+	.	Target "Motif:rnd-1_family-178" 1372 1447
scaffold1	RepeatMasker	similarity	2184488	2184797	6.8	+	.	Target "Motif:rnd-1_family-178" 1545 1858
scaffold1	RepeatMasker	similarity	2184799	2184994	0	+	.	Target "Motif:rnd-4_family-2655" 1 196
scaffold1	RepeatMasker	similarity	2185157	2185409	0	-	.	Target "Motif:rnd-1_family-257" 7506 7754
scaffold1	RepeatMasker	similarity	2185404	2185478	13.3	+	.	Target "Motif:rnd-1_family-178" 1372 1447
scaffold1	RepeatMasker	similarity	2185498	2185807	6.8	+	.	Target "Motif:rnd-1_family-178" 1545 1858
scaffold1	RepeatMasker	similarity	2185809	2186004	0	+	.	Target "Motif:rnd-4_family-2655" 1 196
scaffold1	RepeatMasker	similarity	2186167	2186415	0.4	-	.	Target "Motif:rnd-1_family-257" 7506 7754
scaffold1	RepeatMasker	similarity	2186410	2186484	13.3	+	.	Target "Motif:rnd-1_family-178" 1372 1447
scaffold1	RepeatMasker	similarity	2186504	2186813	6.8	+	.	Target "Motif:rnd-1_family-178" 1545 1858
scaffold1	RepeatMasker	similarity	2186815	2187010	0	+	.	Target "Motif:rnd-4_family-2655" 1 196
scaffold1	RepeatMasker	similarity	2187173	2187425	0.4	-	.	Target "Motif:rnd-1_family-257" 7506 7754
scaffold1	RepeatMasker	similarity	2187420	2187494	13.3	+	.	Target "Motif:rnd-1_family-178" 1372 1447
scaffold1	RepeatMasker	similarity	2187514	2187823	6.8	+	.	Target "Motif:rnd-1_family-178" 1545 1858
scaffold1	RepeatMasker	similarity	2187825	2188020	0	+	.	Target "Motif:rnd-4_family-2655" 1 196
scaffold1	RepeatMasker	similarity	2188183	2188436	0	-	.	Target "Motif:rnd-1_family-257" 7506 7754
scaffold1	RepeatMasker	similarity	2188431	2188505	13.3	+	.	Target "Motif:rnd-1_family-178" 1372 1447
scaffold1	RepeatMasker	similarity	2188525	2188834	6.8	+	.	Target "Motif:rnd-1_family-178" 1545 1858
scaffold1	RepeatMasker	similarity	2188836	2189031	0	+	.	Target "Motif:rnd-4_family-2655" 1 196
scaffold1	RepeatMasker	similarity	2189194	2189447	0	-	.	Target "Motif:rnd-1_family-257" 7506 7754
scaffold1	RepeatMasker	similarity	2189442	2189516	13.3	+	.	Target "Motif:rnd-1_family-178" 1372 1447
scaffold1	RepeatMasker	similarity	2189536	2189845	6.8	+	.	Target "Motif:rnd-1_family-178" 1545 1858
scaffold1	RepeatMasker	similarity	2189847	2190042	0	+	.	Target "Motif:rnd-4_family-2655" 1 196
scaffold1	RepeatMasker	similarity	2190205	2190456	0	-	.	Target "Motif:rnd-1_family-257" 7506 7754
scaffold1	RepeatMasker	similarity	2190451	2190525	13.3	+	.	Target "Motif:rnd-1_family-178" 1372 1447
scaffold1	RepeatMasker	similarity	2190545	2190854	6.8	+	.	Target "Motif:rnd-1_family-178" 1545 1858
scaffold1	RepeatMasker	similarity	2190856	2191051	0	+	.	Target "Motif:rnd-4_family-2655" 1 196
scaffold1	RepeatMasker	similarity	2191214	2191466	0	-	.	Target "Motif:rnd-1_family-257" 7506 7754
scaffold1	RepeatMasker	similarity	2191461	2191535	13.3	+	.	Target "Motif:rnd-1_family-178" 1372 1447
scaffold1	RepeatMasker	similarity	2191555	2191864	6.8	+	.	Target "Motif:rnd-1_family-178" 1545 1858
scaffold1	RepeatMasker	similarity	2191866	2192061	0	+	.	Target "Motif:rnd-4_family-2655" 1 196
scaffold1	RepeatMasker	similarity	2192224	2192475	0	-	.	Target "Motif:rnd-1_family-257" 7506 7754
scaffold1	RepeatMasker	similarity	2192470	2192544	13.3	+	.	Target "Motif:rnd-1_family-178" 1372 1447
scaffold1	RepeatMasker	similarity	2192564	2192873	6.8	+	.	Target "Motif:rnd-1_family-178" 1545 1858
scaffold1	RepeatMasker	similarity	2192875	2193070	0	+	.	Target "Motif:rnd-4_family-2655" 1 196
scaffold1	RepeatMasker	similarity	2193233	2193473	0.4	-	.	Target "Motif:rnd-1_family-257" 7519 7754
scaffold1	RepeatMasker	similarity	2200884	2201109	27.3	+	.	Target "Motif:rnd-1_family-176" 2465 2692
scaffold1	RepeatMasker	similarity	2202957	2203008	17.3	-	.	Target "Motif:rnd-1_family-22" 8648 8699
scaffold1	RepeatMasker	similarity	2203473	2203579	21.4	+	.	Target "Motif:rnd-1_family-129" 217 320
scaffold1	RepeatMasker	similarity	2204735	2205251	4.3	-	.	Target "Motif:rnd-1_family-27" 922 1251
scaffold1	RepeatMasker	similarity	2205252	2205357	19.8	+	.	Target "Motif:rnd-1_family-51" 26 151
scaffold1	RepeatMasker	similarity	2205358	2206800	4.3	-	.	Target "Motif:rnd-1_family-27" 1 921
scaffold1	RepeatMasker	similarity	2208415	2208511	35.8	+	.	Target "Motif:(CGT)n" 1 94
scaffold1	RepeatMasker	similarity	2208776	2209557	4.7	-	.	Target "Motif:rnd-1_family-554" 1 782
scaffold1	RepeatMasker	similarity	2209690	2209722	18.3	+	.	Target "Motif:(ACGA)n" 1 32
scaffold1	RepeatMasker	similarity	2210751	2210896	13	-	.	Target "Motif:rnd-1_family-156" 1692 1869
scaffold1	RepeatMasker	similarity	2210920	2212317	4.5	-	.	Target "Motif:rnd-1_family-66" 1 1401
scaffold1	RepeatMasker	similarity	2212180	2212430	27.4	-	.	Target "Motif:rnd-1_family-38" 383 616
scaffold1	RepeatMasker	similarity	2212330	2213561	5.4	+	.	Target "Motif:rnd-1_family-276" 1 1233
scaffold1	RepeatMasker	similarity	2214441	2214513	11	+	.	Target "Motif:rnd-1_family-498" 1 73
scaffold1	RepeatMasker	similarity	2223153	2223210	21.9	+	.	Target "Motif:(GCCGC)n" 1 60
scaffold1	RepeatMasker	similarity	2226771	2226853	19.5	+	.	Target "Motif:(CG)n" 1 85
scaffold1	RepeatMasker	similarity	2243536	2243561	0	+	.	Target "Motif:(TGG)n" 1 26
scaffold1	RepeatMasker	similarity	2245536	2245588	33	+	.	Target "Motif:(CACCGA)n" 1 53
scaffold1	RepeatMasker	similarity	2257206	2257224	5.5	+	.	Target "Motif:(GCT)n" 1 19
scaffold1	RepeatMasker	similarity	2257552	2257609	22.9	+	.	Target "Motif:(CCG)n" 1 55
scaffold1	RepeatMasker	similarity	2257626	2257651	12.7	+	.	Target "Motif:(CGT)n" 1 26
scaffold1	RepeatMasker	similarity	2257818	2257839	4.7	+	.	Target "Motif:(CGC)n" 1 23
scaffold1	RepeatMasker	similarity	2262985	2263242	30.1	-	.	Target "Motif:rnd-5_family-252" 2096 2353
scaffold1	RepeatMasker	similarity	2269472	2269489	0	+	.	Target "Motif:(TGC)n" 1 18
scaffold1	RepeatMasker	similarity	2277012	2279596	0.3	+	.	Target "Motif:rnd-1_family-85" 1 2575
scaffold1	RepeatMasker	similarity	2296952	2296987	13.3	+	.	Target "Motif:(GTG)n" 1 36
scaffold1	RepeatMasker	similarity	2299552	2299570	5.6	+	.	Target "Motif:(AGC)n" 1 19
scaffold1	RepeatMasker	similarity	2304438	2304522	32.6	+	.	Target "Motif:(GGC)n" 1 85
scaffold1	RepeatMasker	similarity	2313613	2313659	19.3	+	.	Target "Motif:(GCGCTT)n" 1 50
scaffold1	RepeatMasker	similarity	2335391	2335425	12.4	+	.	Target "Motif:(CGCGTG)n" 1 38
scaffold1	RepeatMasker	similarity	2366319	2366353	12.5	+	.	Target "Motif:(GAG)n" 1 35
scaffold1	RepeatMasker	similarity	2374653	2374697	13.9	+	.	Target "Motif:(GGAGC)n" 1 44
scaffold1	RepeatMasker	similarity	2374820	2374870	18.1	+	.	Target "Motif:(TCTCGG)n" 1 48
scaffold1	RepeatMasker	similarity	2375594	2375640	19.3	+	.	Target "Motif:(CACCGC)n" 1 50
scaffold1	RepeatMasker	similarity	2383424	2383463	21.1	+	.	Target "Motif:(CGA)n" 1 39
scaffold1	RepeatMasker	similarity	2391743	2391798	25.4	+	.	Target "Motif:(CGTCGT)n" 1 56
scaffold1	RepeatMasker	similarity	2391828	2391859	21.7	+	.	Target "Motif:(CGAGGA)n" 1 32
scaffold1	RepeatMasker	similarity	2392958	2392992	13.2	+	.	Target "Motif:(AGTCGT)n" 1 35
scaffold1	RepeatMasker	similarity	2397710	2397748	11	+	.	Target "Motif:(GCG)n" 1 40
scaffold1	RepeatMasker	similarity	2404955	2404987	6.8	+	.	Target "Motif:(GGC)n" 1 33
scaffold1	RepeatMasker	similarity	2417711	2417757	19.2	+	.	Target "Motif:GA-rich" 1 46
scaffold1	RepeatMasker	similarity	2417758	2417790	3.1	+	.	Target "Motif:(CGA)n" 1 33
scaffold1	RepeatMasker	similarity	2417791	2417806	19.2	+	.	Target "Motif:GA-rich" 47 62
scaffold1	RepeatMasker	similarity	2417824	2417854	6.8	+	.	Target "Motif:(GACCAA)n" 1 34
scaffold1	RepeatMasker	similarity	2418271	2418327	28.4	+	.	Target "Motif:GA-rich" 1 57
scaffold1	RepeatMasker	similarity	2422977	2423043	28.8	+	.	Target "Motif:(GCGCTC)n" 1 66
scaffold1	RepeatMasker	similarity	2427570	2427675	19.8	+	.	Target "Motif:rnd-1_family-6" 104 200
scaffold1	RepeatMasker	similarity	2429124	2429157	16.9	+	.	Target "Motif:(CCTTGC)n" 1 34
scaffold1	RepeatMasker	similarity	2429184	2429223	20.5	+	.	Target "Motif:(CCT)n" 1 40
scaffold1	RepeatMasker	similarity	2429615	2429640	12.7	+	.	Target "Motif:(GTC)n" 1 26
scaffold1	RepeatMasker	similarity	2435114	2435145	14.7	+	.	Target "Motif:(GCTGGA)n" 1 31
scaffold1	RepeatMasker	similarity	2442251	2442291	26	+	.	Target "Motif:(CCTTCT)n" 1 41
scaffold1	RepeatMasker	similarity	2444475	2444531	20.8	+	.	Target "Motif:GA-rich" 1 57
scaffold1	RepeatMasker	similarity	2444746	2444846	24.8	-	.	Target "Motif:rnd-5_family-252" 7342 7445
scaffold1	RepeatMasker	similarity	2444949	2445031	25.8	+	.	Target "Motif:GA-rich" 1 83
scaffold1	RepeatMasker	similarity	2445059	2445091	21.3	+	.	Target "Motif:(TGAGGA)n" 1 33
scaffold1	RepeatMasker	similarity	2446622	2446655	7.5	+	.	Target "Motif:(CGCCAC)n" 1 31
scaffold1	RepeatMasker	similarity	2450777	2450804	11.7	+	.	Target "Motif:(CTT)n" 1 28
scaffold1	RepeatMasker	similarity	2450837	2450889	17.5	+	.	Target "Motif:(CGGCAT)n" 1 56
scaffold1	RepeatMasker	similarity	2458562	2458600	27.6	+	.	Target "Motif:(TGT)n" 1 39
scaffold1	RepeatMasker	similarity	2465490	2465564	23.3	-	.	Target "Motif:rnd-5_family-601" 1594 1666
scaffold1	RepeatMasker	similarity	2481182	2481235	26.6	+	.	Target "Motif:(ACG)n" 1 54
scaffold1	RepeatMasker	similarity	2483032	2483881	32.7	+	.	Target "Motif:rnd-1_family-119" 54 632
scaffold1	RepeatMasker	similarity	2484626	2485501	31.8	+	.	Target "Motif:rnd-1_family-119" 36 625
scaffold1	RepeatMasker	similarity	2489385	2489417	6.4	+	.	Target "Motif:(GCGCAGA)n" 1 37
scaffold1	RepeatMasker	similarity	2527516	2527555	23.3	+	.	Target "Motif:(GGCGGC)n" 1 40
scaffold1	RepeatMasker	similarity	2527960	2528031	24.7	+	.	Target "Motif:(GGC)n" 1 71
scaffold1	RepeatMasker	similarity	2529204	2529288	17.3	+	.	Target "Motif:rnd-1_family-3" 3 86
scaffold1	RepeatMasker	similarity	2529437	2529582	8.2	+	.	Target "Motif:rnd-1_family-108" 34 191
scaffold1	RepeatMasker	similarity	2529659	2529711	18	+	.	Target "Motif:(CGCATG)n" 1 52
scaffold1	RepeatMasker	similarity	2529712	2529736	0	+	.	Target "Motif:(TGC)n" 1 25
scaffold1	RepeatMasker	similarity	2530209	2530238	3.4	+	.	Target "Motif:(GTCGGG)n" 1 30
scaffold1	RepeatMasker	similarity	2532916	2532944	19.6	+	.	Target "Motif:(CCG)n" 1 29
scaffold1	RepeatMasker	similarity	2535031	2535125	15.2	+	.	Target "Motif:rnd-1_family-3" 1 94
scaffold1	RepeatMasker	similarity	2535274	2535715	5.6	+	.	Target "Motif:rnd-1_family-108" 1 324
scaffold1	RepeatMasker	similarity	2535716	2535750	0	+	.	Target "Motif:(CTCGCT)n" 1 35
scaffold1	RepeatMasker	similarity	2535751	2535859	0	+	.	Target "Motif:rnd-1_family-108" 1 188
scaffold1	RepeatMasker	similarity	2535860	2535891	0	+	.	Target "Motif:(CTCGCT)n" 1 32
scaffold1	RepeatMasker	similarity	2535892	2536399	5.4	+	.	Target "Motif:rnd-1_family-108" 1 323
scaffold1	RepeatMasker	similarity	2536400	2536431	0	+	.	Target "Motif:(CTCGCT)n" 1 32
scaffold1	RepeatMasker	similarity	2536432	2536637	4.7	+	.	Target "Motif:rnd-1_family-108" 1 290
scaffold1	RepeatMasker	similarity	2536714	2536766	18	+	.	Target "Motif:(CGCATG)n" 1 52
scaffold1	RepeatMasker	similarity	2536767	2536791	0	+	.	Target "Motif:(TGC)n" 1 25
scaffold1	RepeatMasker	similarity	2537264	2537293	3.4	+	.	Target "Motif:(GTCGGG)n" 1 30
scaffold1	RepeatMasker	similarity	2540310	2540338	11.1	+	.	Target "Motif:(GCGA)n" 1 31
scaffold1	RepeatMasker	similarity	2542176	2542205	3.4	+	.	Target "Motif:(CCCGAC)n" 1 30
scaffold1	RepeatMasker	similarity	2542678	2542702	0	+	.	Target "Motif:(AGC)n" 1 25
scaffold1	RepeatMasker	similarity	2542703	2542755	18	+	.	Target "Motif:(TGCGCA)n" 1 52
scaffold1	RepeatMasker	similarity	2542832	2543037	4.6	-	.	Target "Motif:rnd-1_family-108" 1 291
scaffold1	RepeatMasker	similarity	2543038	2543069	0	+	.	Target "Motif:(AGAGCG)n" 1 32
scaffold1	RepeatMasker	similarity	2543070	2544681	7.4	-	.	Target "Motif:rnd-1_family-108" 1 323
scaffold1	RepeatMasker	similarity	2544682	2544713	0	+	.	Target "Motif:(AGAGCG)n" 1 32
scaffold1	RepeatMasker	similarity	2544714	2545785	6.7	-	.	Target "Motif:rnd-1_family-108" 1 324
scaffold1	RepeatMasker	similarity	2545786	2545817	0	+	.	Target "Motif:(AGAGCG)n" 1 32
scaffold1	RepeatMasker	similarity	2545818	2545929	2.6	-	.	Target "Motif:rnd-1_family-108" 2 86
scaffold1	RepeatMasker	similarity	2545930	2545967	0	+	.	Target "Motif:(AGAGCG)n" 1 38
scaffold1	RepeatMasker	similarity	2545968	2546211	2.9	-	.	Target "Motif:rnd-1_family-108" 2 291
scaffold1	RepeatMasker	similarity	2546212	2546237	0	+	.	Target "Motif:(AGAGCG)n" 1 26
scaffold1	RepeatMasker	similarity	2546238	2546613	2.4	-	.	Target "Motif:rnd-1_family-108" 1 296
scaffold1	RepeatMasker	similarity	2546614	2546639	0	+	.	Target "Motif:(AGAGCG)n" 1 26
scaffold1	RepeatMasker	similarity	2546640	2546751	2	-	.	Target "Motif:rnd-1_family-108" 2 86
scaffold1	RepeatMasker	similarity	2546752	2546777	0	+	.	Target "Motif:(AGAGCG)n" 1 26
scaffold1	RepeatMasker	similarity	2546778	2546889	2.3	-	.	Target "Motif:rnd-1_family-108" 250 291
scaffold1	RepeatMasker	similarity	2546890	2546927	0	+	.	Target "Motif:(AGAGCG)n" 1 38
scaffold1	RepeatMasker	similarity	2546928	2547171	2.9	-	.	Target "Motif:rnd-1_family-108" 2 291
scaffold1	RepeatMasker	similarity	2547172	2547197	0	+	.	Target "Motif:(AGAGCG)n" 1 26
scaffold1	RepeatMasker	similarity	2547198	2547441	0.8	-	.	Target "Motif:rnd-1_family-108" 2 291
scaffold1	RepeatMasker	similarity	2547442	2547473	3.2	+	.	Target "Motif:(AGAGCG)n" 1 32
scaffold1	RepeatMasker	similarity	2547474	2547585	3.3	-	.	Target "Motif:rnd-1_family-108" 2 86
scaffold1	RepeatMasker	similarity	2547586	2547611	0	+	.	Target "Motif:(AGAGCG)n" 1 26
scaffold1	RepeatMasker	similarity	2547612	2547723	3.8	-	.	Target "Motif:rnd-1_family-108" 88 249
scaffold1	RepeatMasker	similarity	2547724	2547749	0	+	.	Target "Motif:(AGAGCG)n" 1 26
scaffold1	RepeatMasker	similarity	2547750	2548053	3.1	-	.	Target "Motif:rnd-1_family-108" 2 323
scaffold1	RepeatMasker	similarity	2548054	2548079	0	+	.	Target "Motif:(AGAGCG)n" 1 26
scaffold1	RepeatMasker	similarity	2548080	2548323	2.1	-	.	Target "Motif:rnd-1_family-108" 2 291
scaffold1	RepeatMasker	similarity	2548324	2548355	0	+	.	Target "Motif:(AGAGCG)n" 1 32
scaffold1	RepeatMasker	similarity	2548356	2548467	2.1	-	.	Target "Motif:rnd-1_family-108" 2 86
scaffold1	RepeatMasker	similarity	2548468	2548499	0	+	.	Target "Motif:(AGAGCG)n" 1 32
scaffold1	RepeatMasker	similarity	2548500	2548611	2.3	-	.	Target "Motif:rnd-1_family-108" 3 87
scaffold1	RepeatMasker	similarity	2548612	2548643	3.2	+	.	Target "Motif:(AGAGCG)n" 1 32
scaffold1	RepeatMasker	similarity	2548644	2548755	3	-	.	Target "Motif:rnd-1_family-108" 88 249
scaffold1	RepeatMasker	similarity	2548756	2548787	0	+	.	Target "Motif:(AGAGCG)n" 1 32
scaffold1	RepeatMasker	similarity	2548788	2548899	2.5	-	.	Target "Motif:rnd-1_family-108" 3 87
scaffold1	RepeatMasker	similarity	2548900	2548925	0	+	.	Target "Motif:(AGAGCG)n" 1 26
scaffold1	RepeatMasker	similarity	2548926	2549169	0.7	-	.	Target "Motif:rnd-1_family-108" 2 291
scaffold1	RepeatMasker	similarity	2549170	2549201	0	+	.	Target "Motif:(AGAGCG)n" 1 32
scaffold1	RepeatMasker	similarity	2549202	2549445	2	-	.	Target "Motif:rnd-1_family-108" 2 291
scaffold1	RepeatMasker	similarity	2549446	2549477	0	+	.	Target "Motif:(AGAGCG)n" 1 32
scaffold1	RepeatMasker	similarity	2549478	2549901	3.9	-	.	Target "Motif:rnd-1_family-108" 1 317
scaffold1	RepeatMasker	similarity	2549902	2549927	0	+	.	Target "Motif:(AGAGCG)n" 1 26
scaffold1	RepeatMasker	similarity	2549928	2550039	1.9	-	.	Target "Motif:rnd-1_family-108" 2 86
scaffold1	RepeatMasker	similarity	2550040	2550065	0	+	.	Target "Motif:(AGAGCG)n" 1 26
scaffold1	RepeatMasker	similarity	2550066	2550177	2.1	-	.	Target "Motif:rnd-1_family-108" 88 249
scaffold1	RepeatMasker	similarity	2550178	2550203	0	+	.	Target "Motif:(AGAGCG)n" 1 26
scaffold1	RepeatMasker	similarity	2550204	2550315	2.1	-	.	Target "Motif:rnd-1_family-108" 88 291
scaffold1	RepeatMasker	similarity	2550316	2550341	0	+	.	Target "Motif:(AGAGCG)n" 1 26
scaffold1	RepeatMasker	similarity	2550342	2550585	2	-	.	Target "Motif:rnd-1_family-108" 2 291
scaffold1	RepeatMasker	similarity	2550586	2550617	0	+	.	Target "Motif:(AGAGCG)n" 1 32
scaffold1	RepeatMasker	similarity	2550618	2550855	2.1	-	.	Target "Motif:rnd-1_family-108" 2 291
scaffold1	RepeatMasker	similarity	2550856	2550887	3.2	+	.	Target "Motif:(AGAGCG)n" 1 32
scaffold1	RepeatMasker	similarity	2550888	2550999	2.6	-	.	Target "Motif:rnd-1_family-108" 250 291
scaffold1	RepeatMasker	similarity	2551000	2551031	0	+	.	Target "Motif:(AGAGCG)n" 1 32
scaffold1	RepeatMasker	similarity	2551032	2551713	4	-	.	Target "Motif:rnd-1_family-108" 1 323
scaffold1	RepeatMasker	similarity	2551714	2551745	0	+	.	Target "Motif:(AGAGCG)n" 1 32
scaffold1	RepeatMasker	similarity	2551746	2552043	2.6	-	.	Target "Motif:rnd-1_family-108" 2 317
scaffold1	RepeatMasker	similarity	2552044	2552069	0	+	.	Target "Motif:(AGAGCG)n" 1 26
scaffold1	RepeatMasker	similarity	2552070	2552313	4.1	-	.	Target "Motif:rnd-1_family-108" 2 296
scaffold1	RepeatMasker	similarity	2552314	2552345	0	+	.	Target "Motif:(AGAGCG)n" 1 32
scaffold1	RepeatMasker	similarity	2552346	2552649	0.9	-	.	Target "Motif:rnd-1_family-108" 2 296
scaffold1	RepeatMasker	similarity	2552650	2552681	0	+	.	Target "Motif:(AGAGCG)n" 1 32
scaffold1	RepeatMasker	similarity	2552682	2553375	3.3	-	.	Target "Motif:rnd-1_family-108" 1 323
scaffold1	RepeatMasker	similarity	2553376	2553407	0	+	.	Target "Motif:(AGAGCG)n" 1 32
scaffold1	RepeatMasker	similarity	2553408	2553519	0	-	.	Target "Motif:rnd-1_family-108" 2 86
scaffold1	RepeatMasker	similarity	2553520	2553551	0	+	.	Target "Motif:(AGAGCG)n" 1 32
scaffold1	RepeatMasker	similarity	2553552	2553663	0.7	-	.	Target "Motif:rnd-1_family-108" 3 87
scaffold1	RepeatMasker	similarity	2553664	2553695	0	+	.	Target "Motif:(AGAGCG)n" 1 32
scaffold1	RepeatMasker	similarity	2553696	2553807	0	-	.	Target "Motif:rnd-1_family-108" 88 230
scaffold1	RepeatMasker	similarity	2553808	2553839	0	+	.	Target "Motif:(AGAGCG)n" 1 32
scaffold1	RepeatMasker	similarity	2553840	2553951	0.5	-	.	Target "Motif:rnd-1_family-108" 250 291
scaffold1	RepeatMasker	similarity	2553952	2553983	0	+	.	Target "Motif:(AGAGCG)n" 1 32
scaffold1	RepeatMasker	similarity	2553984	2554623	2.9	-	.	Target "Motif:rnd-1_family-108" 1 323
scaffold1	RepeatMasker	similarity	2554624	2554667	0	+	.	Target "Motif:(AGAGCG)n" 1 44
scaffold1	RepeatMasker	similarity	2554668	2554779	2.1	-	.	Target "Motif:rnd-1_family-108" 2 86
scaffold1	RepeatMasker	similarity	2554780	2554811	0	+	.	Target "Motif:(AGAGCG)n" 1 32
scaffold1	RepeatMasker	similarity	2554812	2555055	2	-	.	Target "Motif:rnd-1_family-108" 2 291
scaffold1	RepeatMasker	similarity	2555056	2555087	3.2	+	.	Target "Motif:(AGAGCG)n" 1 32
scaffold1	RepeatMasker	similarity	2555088	2555199	0	-	.	Target "Motif:rnd-1_family-108" 2 86
scaffold1	RepeatMasker	similarity	2555200	2555231	0	+	.	Target "Motif:(AGAGCG)n" 1 32
scaffold1	RepeatMasker	similarity	2555232	2555475	2	-	.	Target "Motif:rnd-1_family-108" 2 291
scaffold1	RepeatMasker	similarity	2555476	2555507	0	+	.	Target "Motif:(AGAGCG)n" 1 32
scaffold1	RepeatMasker	similarity	2555508	2556147	2.9	-	.	Target "Motif:rnd-1_family-108" 1 323
scaffold1	RepeatMasker	similarity	2556148	2556185	0	+	.	Target "Motif:(AGAGCG)n" 1 38
scaffold1	RepeatMasker	similarity	2556186	2556297	2.3	-	.	Target "Motif:rnd-1_family-108" 2 86
scaffold1	RepeatMasker	similarity	2556298	2556329	0	+	.	Target "Motif:(AGAGCG)n" 1 32
scaffold1	RepeatMasker	similarity	2556330	2556441	2.1	-	.	Target "Motif:rnd-1_family-108" 88 249
scaffold1	RepeatMasker	similarity	2556442	2556473	0	+	.	Target "Motif:(AGAGCG)n" 1 32
scaffold1	RepeatMasker	similarity	2556474	2556585	2.1	-	.	Target "Motif:rnd-1_family-108" 88 291
scaffold1	RepeatMasker	similarity	2556586	2556611	0	+	.	Target "Motif:(AGAGCG)n" 1 26
scaffold1	RepeatMasker	similarity	2556612	2556855	2	-	.	Target "Motif:rnd-1_family-108" 2 291
scaffold1	RepeatMasker	similarity	2556856	2556881	0	+	.	Target "Motif:(AGAGCG)n" 1 26
scaffold1	RepeatMasker	similarity	2556882	2556993	2	-	.	Target "Motif:rnd-1_family-108" 2 86
scaffold1	RepeatMasker	similarity	2556994	2557025	0	+	.	Target "Motif:(AGAGCG)n" 1 32
scaffold1	RepeatMasker	similarity	2557026	2557137	2.1	-	.	Target "Motif:rnd-1_family-108" 88 249
scaffold1	RepeatMasker	similarity	2557138	2557169	0	+	.	Target "Motif:(AGAGCG)n" 1 32
scaffold1	RepeatMasker	similarity	2557170	2557281	2.3	-	.	Target "Motif:rnd-1_family-108" 3 87
scaffold1	RepeatMasker	similarity	2557282	2557313	0	+	.	Target "Motif:(AGAGCG)n" 1 32
scaffold1	RepeatMasker	similarity	2557314	2557497	5.3	-	.	Target "Motif:rnd-1_family-108" 88 296
scaffold1	RepeatMasker	similarity	2557498	2557523	0	+	.	Target "Motif:(AGAGCG)n" 1 26
scaffold1	RepeatMasker	similarity	2557524	2557635	3	-	.	Target "Motif:rnd-1_family-108" 3 87
scaffold1	RepeatMasker	similarity	2557636	2557667	0	+	.	Target "Motif:(AGAGCG)n" 1 32
scaffold1	RepeatMasker	similarity	2557668	2557779	2.9	-	.	Target "Motif:rnd-1_family-108" 88 291
scaffold1	RepeatMasker	similarity	2557780	2557811	0	+	.	Target "Motif:(AGAGCG)n" 1 32
scaffold1	RepeatMasker	similarity	2557812	2558187	2.6	-	.	Target "Motif:rnd-1_family-108" 1 296
scaffold1	RepeatMasker	similarity	2558188	2558219	0	+	.	Target "Motif:(AGAGCG)n" 1 32
scaffold1	RepeatMasker	similarity	2558220	2558547	6.5	-	.	Target "Motif:rnd-1_family-108" 2 296
scaffold1	RepeatMasker	similarity	2558548	2558579	0	+	.	Target "Motif:(AGAGCG)n" 1 32
scaffold1	RepeatMasker	similarity	2558580	2559087	2.8	-	.	Target "Motif:rnd-1_family-108" 1 324
scaffold1	RepeatMasker	similarity	2559088	2559119	0	+	.	Target "Motif:(AGAGCG)n" 1 32
scaffold1	RepeatMasker	similarity	2559120	2559231	0.5	-	.	Target "Motif:rnd-1_family-108" 2 86
scaffold1	RepeatMasker	similarity	2559232	2559263	0	+	.	Target "Motif:(AGAGCG)n" 1 32
scaffold1	RepeatMasker	similarity	2559264	2559525	7.3	-	.	Target "Motif:rnd-1_family-108" 2 296
scaffold1	RepeatMasker	similarity	2559566	2559594	15.5	+	.	Target "Motif:(CGA)n" 1 29
scaffold1	RepeatMasker	similarity	2560124	2560157	24.3	+	.	Target "Motif:(GT)n" 1 34
scaffold1	RepeatMasker	similarity	2563288	2563491	22.9	+	.	Target "Motif:rnd-1_family-138" 16 420
scaffold1	RepeatMasker	similarity	2564018	2564320	24	+	.	Target "Motif:rnd-1_family-6" 1 241
scaffold1	RepeatMasker	similarity	2564147	2564475	15.1	+	.	Target "Motif:rnd-1_family-127" 1 322
scaffold1	RepeatMasker	similarity	2564321	2564567	27.9	+	.	Target "Motif:rnd-1_family-177" 1 240
scaffold1	RepeatMasker	similarity	2568433	2568470	17.7	+	.	Target "Motif:(CGAGCGA)n" 1 40
scaffold1	RepeatMasker	similarity	2574730	2574763	10.7	+	.	Target "Motif:(AGCTGA)n" 1 33
scaffold1	RepeatMasker	similarity	2577040	2577434	33.3	-	.	Target "Motif:rnd-1_family-332" 21 411
scaffold1	RepeatMasker	similarity	2589275	2589324	24.4	+	.	Target "Motif:GA-rich" 1 49
scaffold1	RepeatMasker	similarity	2599381	2599400	0	+	.	Target "Motif:(AG)n" 1 20
scaffold1	RepeatMasker	similarity	2603538	2603827	3.1	-	.	Target "Motif:rnd-1_family-348" 6 297
scaffold1	RepeatMasker	similarity	2603695	2603970	1.4	+	.	Target "Motif:rnd-1_family-494" 1 276
scaffold1	RepeatMasker	similarity	2608702	2608735	16.4	+	.	Target "Motif:(TAGTCG)n" 1 36
scaffold1	RepeatMasker	similarity	2633068	2633481	0.7	-	.	Target "Motif:rnd-1_family-275" 1 417
scaffold1	RepeatMasker	similarity	2635488	2635583	25.4	-	.	Target "Motif:rnd-4_family-317" 426 516
scaffold1	RepeatMasker	similarity	2636887	2636915	15.3	+	.	Target "Motif:(GTGGA)n" 1 30
scaffold1	RepeatMasker	similarity	2659174	2659229	20	+	.	Target "Motif:GA-rich" 1 54
scaffold1	RepeatMasker	similarity	2661768	2662183	29.5	+	.	Target "Motif:rnd-1_family-177" 1 409
scaffold1	RepeatMasker	similarity	2675506	2675523	0	+	.	Target "Motif:(CT)n" 1 18
scaffold1	RepeatMasker	similarity	2678451	2678477	0	+	.	Target "Motif:(AG)n" 1 27
scaffold1	RepeatMasker	similarity	2680512	2680553	20.3	+	.	Target "Motif:(AATTAC)n" 1 42
scaffold1	RepeatMasker	similarity	2684358	2684434	18.2	-	.	Target "Motif:rnd-5_family-724" 769 847
scaffold1	RepeatMasker	similarity	2689503	2689963	20.2	+	.	Target "Motif:rnd-5_family-601" 742 1200
scaffold1	RepeatMasker	similarity	2690324	2690606	30.5	+	.	Target "Motif:rnd-5_family-601" 1446 1708
scaffold1	RepeatMasker	similarity	2694303	2694340	15.3	+	.	Target "Motif:(CGAAGG)n" 1 39
scaffold1	RepeatMasker	similarity	2698418	2698468	19.4	+	.	Target "Motif:(GCGCGAC)n" 1 52
scaffold1	RepeatMasker	similarity	2699567	2699585	5.5	+	.	Target "Motif:(CT)n" 1 19
scaffold1	RepeatMasker	similarity	2709042	2709080	27.7	+	.	Target "Motif:GA-rich" 1 39
scaffold1	RepeatMasker	similarity	2710977	2711035	14	+	.	Target "Motif:(TCGCCG)n" 1 59
scaffold1	RepeatMasker	similarity	2714222	2714257	20.1	+	.	Target "Motif:(CCAG)n" 1 35
scaffold1	RepeatMasker	similarity	2714295	2714344	15.5	+	.	Target "Motif:(GCGGA)n" 1 51
scaffold1	RepeatMasker	similarity	2715056	2715097	23.3	+	.	Target "Motif:(CCT)n" 1 41
scaffold1	RepeatMasker	similarity	2717121	2717151	11.1	+	.	Target "Motif:(CAG)n" 1 30
scaffold1	RepeatMasker	similarity	2717176	2717215	11.3	+	.	Target "Motif:(GCGGAAGA)n" 1 42
scaffold1	RepeatMasker	similarity	2730105	2730817	1	-	.	Target "Motif:rnd-1_family-77" 797 1511
scaffold1	RepeatMasker	similarity	2730812	2731233	1.2	+	.	Target "Motif:rnd-1_family-85" 2154 2575
scaffold1	RepeatMasker	similarity	2731359	2731390	13.9	+	.	Target "Motif:(GCGCAA)n" 1 34
scaffold1	RepeatMasker	similarity	2733627	2733662	8.9	+	.	Target "Motif:(TTC)n" 1 36
scaffold1	RepeatMasker	similarity	2743671	2743828	29.4	+	.	Target "Motif:rnd-1_family-127" 1 158
scaffold1	RepeatMasker	similarity	2743779	2744020	33.1	+	.	Target "Motif:rnd-1_family-6" 1 242
scaffold1	RepeatMasker	similarity	2743829	2743978	32.1	+	.	Target "Motif:rnd-1_family-177" 1 299
scaffold1	RepeatMasker	similarity	2744097	2744261	30.9	+	.	Target "Motif:rnd-1_family-127" 1 165
scaffold1	RepeatMasker	similarity	2744262	2744366	5.9	+	.	Target "Motif:(GCAGGA)n" 1 105
scaffold1	RepeatMasker	similarity	2747013	2747302	27.7	+	.	Target "Motif:rnd-1_family-6" 1 245
scaffold1	RepeatMasker	similarity	2747043	2747113	25.9	+	.	Target "Motif:rnd-1_family-177" 1 226
scaffold1	RepeatMasker	similarity	2747114	2747314	20.6	+	.	Target "Motif:rnd-1_family-127" 1 201
scaffold1	RepeatMasker	similarity	2747315	2747326	25.9	+	.	Target "Motif:rnd-1_family-177" 227 271
scaffold1	RepeatMasker	similarity	2747382	2747719	30.2	+	.	Target "Motif:rnd-1_family-459" 1 342
scaffold1	RepeatMasker	similarity	2750501	2750552	30.1	-	.	Target "Motif:rnd-1_family-6" 90 242
scaffold1	RepeatMasker	similarity	2750553	2750716	28.9	+	.	Target "Motif:rnd-1_family-127" 1 164
scaffold1	RepeatMasker	similarity	2750717	2750739	30.1	-	.	Target "Motif:rnd-1_family-6" 16 89
scaffold1	RepeatMasker	similarity	2751679	2751951	31.5	+	.	Target "Motif:rnd-1_family-459" 1 279
scaffold1	RepeatMasker	similarity	2756317	2756379	23.6	+	.	Target "Motif:(CGCCG)n" 1 63
scaffold1	RepeatMasker	similarity	2757237	2757269	13.9	+	.	Target "Motif:(TGTCGG)n" 1 33
scaffold1	RepeatMasker	similarity	2757397	2757522	25	+	.	Target "Motif:rnd-4_family-373" 87 212
scaffold1	RepeatMasker	similarity	2757838	2757951	22.3	+	.	Target "Motif:rnd-4_family-373" 549 656
scaffold1	RepeatMasker	similarity	2761560	2761697	27.9	+	.	Target "Motif:rnd-4_family-373" 50 187
scaffold1	RepeatMasker	similarity	2761870	2762185	29	+	.	Target "Motif:rnd-4_family-373" 375 679
scaffold1	RepeatMasker	similarity	2765938	2766531	26	+	.	Target "Motif:rnd-4_family-373" 60 656
scaffold1	RepeatMasker	similarity	2775096	2775128	14.4	+	.	Target "Motif:(CTTGCC)n" 1 33
scaffold1	RepeatMasker	similarity	2775154	2775191	15.3	+	.	Target "Motif:(TCCTCA)n" 1 38
scaffold1	RepeatMasker	similarity	2775192	2775202	27.6	+	.	Target "Motif:(CTC)n" 2 50
scaffold1	RepeatMasker	similarity	2775710	2775739	3.7	+	.	Target "Motif:(GCGCC)n" 1 31
scaffold1	RepeatMasker	similarity	2796332	2796361	14.7	+	.	Target "Motif:(GAT)n" 1 30
scaffold1	RepeatMasker	similarity	2796673	2796708	22.5	+	.	Target "Motif:(CGGACG)n" 1 36
scaffold1	RepeatMasker	similarity	2796708	2796750	24.8	+	.	Target "Motif:(GAGCAT)n" 1 43
scaffold1	RepeatMasker	similarity	2797168	2797216	26.7	+	.	Target "Motif:(AGACCG)n" 1 49
scaffold1	RepeatMasker	similarity	2797383	2797438	28.9	+	.	Target "Motif:(GAGACC)n" 1 56
scaffold1	RepeatMasker	similarity	2797503	2797558	28.9	+	.	Target "Motif:(GAGACC)n" 1 56
scaffold1	RepeatMasker	similarity	2797625	2797670	25.9	+	.	Target "Motif:(GACCGT)n" 1 46
scaffold1	RepeatMasker	similarity	2803731	2803752	10	+	.	Target "Motif:(AAG)n" 1 22
scaffold1	RepeatMasker	similarity	2821632	2821660	17.4	+	.	Target "Motif:(TGG)n" 1 61
scaffold1	RepeatMasker	similarity	2821661	2821691	14.4	+	.	Target "Motif:(G)n" 1 31
scaffold1	RepeatMasker	similarity	2822930	2823003	23	-	.	Target "Motif:ltr-1_family-7" 190 266
scaffold1	RepeatMasker	similarity	2823994	2824061	13.7	+	.	Target "Motif:rnd-1_family-38" 878 944
scaffold1	RepeatMasker	similarity	2824362	2824495	22.1	-	.	Target "Motif:rnd-1_family-170" 1164 1300
scaffold1	RepeatMasker	similarity	2824956	2825170	10.7	-	.	Target "Motif:rnd-1_family-79" 1 219
scaffold1	RepeatMasker	similarity	2825112	2825177	10.6	+	.	Target "Motif:rnd-1_family-158" 517 582
scaffold1	RepeatMasker	similarity	2825239	2825318	27.5	+	.	Target "Motif:rnd-5_family-1178" 932 1013
scaffold1	RepeatMasker	similarity	2835445	2835518	20.7	+	.	Target "Motif:(CGC)n" 1 75
scaffold1	RepeatMasker	similarity	2835758	2835802	12.1	+	.	Target "Motif:(GCGAGC)n" 1 51
scaffold1	RepeatMasker	similarity	2835932	2835971	11.3	+	.	Target "Motif:GA-rich" 1 40
scaffold1	RepeatMasker	similarity	2835998	2836015	0	+	.	Target "Motif:(CGC)n" 1 18
scaffold1	RepeatMasker	similarity	2836293	2836364	23.1	+	.	Target "Motif:(ACGGCG)n" 1 67
scaffold1	RepeatMasker	similarity	2843445	2843774	29.8	-	.	Target "Motif:rnd-1_family-249" 930 1252
scaffold1	RepeatMasker	similarity	2845019	2845210	27.7	+	.	Target "Motif:rnd-1_family-249" 1015 1195
scaffold1	RepeatMasker	similarity	2846113	2846341	23.1	-	.	Target "Motif:rnd-1_family-411" 284 512
scaffold1	RepeatMasker	similarity	2848229	2848558	2.7	-	.	Target "Motif:rnd-1_family-77" 1164 1504
scaffold1	RepeatMasker	similarity	2848556	2848595	15	+	.	Target "Motif:rnd-1_family-77" 1073 1112
scaffold1	RepeatMasker	similarity	2848582	2849673	0.4	-	.	Target "Motif:rnd-1_family-77" 5 1096
scaffold1	RepeatMasker	similarity	2850152	2850494	30.1	+	.	Target "Motif:rnd-1_family-249" 933 1265
scaffold1	RepeatMasker	similarity	2851806	2852077	33.7	+	.	Target "Motif:rnd-1_family-249" 1022 1273
scaffold1	RepeatMasker	similarity	2855574	2855616	21.4	+	.	Target "Motif:(CTT)n" 1 43
scaffold1	RepeatMasker	similarity	2855818	2855835	0	+	.	Target "Motif:(TTC)n" 1 18
scaffold1	RepeatMasker	similarity	2856635	2856886	1.6	-	.	Target "Motif:ltr-1_family-94" 1 252
scaffold1	RepeatMasker	similarity	2856887	2857149	0.8	-	.	Target "Motif:ltr-1_family-95" 3106 3374
scaffold1	RepeatMasker	similarity	2857069	2860719	32	+	.	Target "Motif:ltr-1_family-43" 71 3740
scaffold1	RepeatMasker	similarity	2858458	2861568	1.4	-	.	Target "Motif:ltr-1_family-95" 1 3111
scaffold1	RepeatMasker	similarity	2861569	2861820	2.4	-	.	Target "Motif:ltr-1_family-94" 1 252
scaffold1	RepeatMasker	similarity	2864380	2864418	24.4	+	.	Target "Motif:(CTT)n" 1 39
scaffold1	RepeatMasker	similarity	2869195	2869414	24.6	+	.	Target "Motif:rnd-5_family-601" 967 1179
scaffold1	RepeatMasker	similarity	2870055	2870159	24.8	+	.	Target "Motif:rnd-5_family-601" 1559 1662
scaffold1	RepeatMasker	similarity	2870773	2870796	13.7	+	.	Target "Motif:(CA)n" 1 24
scaffold1	RepeatMasker	similarity	2875073	2875095	4.5	+	.	Target "Motif:(CCAT)n" 1 23
scaffold1	RepeatMasker	similarity	2880602	2880989	27	-	.	Target "Motif:rnd-1_family-139" 11 390
scaffold1	RepeatMasker	similarity	2883107	2883537	26.6	-	.	Target "Motif:rnd-1_family-139" 1 399
scaffold1	RepeatMasker	similarity	2884179	2884220	13	+	.	Target "Motif:(CTCCGGA)n" 1 42
scaffold1	RepeatMasker	similarity	2885784	2885813	3.7	+	.	Target "Motif:(ACTACA)n" 1 31
scaffold1	RepeatMasker	similarity	2886514	2886576	23.8	+	.	Target "Motif:(GGCTCG)n" 1 62
scaffold1	RepeatMasker	similarity	2886577	2886601	0	+	.	Target "Motif:(GCAGGA)n" 1 25
scaffold1	RepeatMasker	similarity	2886602	2886612	23.8	+	.	Target "Motif:(GGCTCG)n" 3 14
scaffold1	RepeatMasker	similarity	2888454	2888550	0	+	.	Target "Motif:(CT)n" 1 97
scaffold1	RepeatMasker	similarity	2893235	2893339	13.3	+	.	Target "Motif:rnd-1_family-157" 230 334
scaffold1	RepeatMasker	similarity	2893850	2893871	0	+	.	Target "Motif:(C)n" 1 22
scaffold1	RepeatMasker	similarity	2895028	2895072	13.3	-	.	Target "Motif:rnd-1_family-336" 16 60
scaffold1	RepeatMasker	similarity	2895071	2895126	3.6	-	.	Target "Motif:rnd-1_family-55" 367 422
scaffold1	RepeatMasker	similarity	2895073	2895087	21.7	-	.	Target "Motif:rnd-1_family-52" 560 619
scaffold1	RepeatMasker	similarity	2895078	2895404	16.3	-	.	Target "Motif:rnd-1_family-38" 625 944
scaffold1	RepeatMasker	similarity	2897207	2897229	0	+	.	Target "Motif:(T)n" 1 23
scaffold1	RepeatMasker	similarity	2902957	2902981	8.5	+	.	Target "Motif:(GTACT)n" 1 26
scaffold1	RepeatMasker	similarity	2906137	2906164	0	+	.	Target "Motif:(G)n" 1 28
scaffold1	RepeatMasker	similarity	2909292	2909347	18.8	+	.	Target "Motif:(GC)n" 1 59
scaffold1	RepeatMasker	similarity	2909754	2909773	0	+	.	Target "Motif:(CCA)n" 1 20
scaffold1	RepeatMasker	similarity	2929643	2930064	0.9	-	.	Target "Motif:rnd-1_family-85" 2154 2575
scaffold1	RepeatMasker	similarity	2930059	2930766	2.4	+	.	Target "Motif:rnd-1_family-77" 797 1514
scaffold1	RepeatMasker	similarity	2934500	2934541	16.8	+	.	Target "Motif:GA-rich" 1 41
scaffold1	RepeatMasker	similarity	2937460	2938164	2.3	-	.	Target "Motif:rnd-1_family-77" 797 1511
scaffold1	RepeatMasker	similarity	2938159	2938580	0.9	+	.	Target "Motif:rnd-1_family-85" 2154 2575
scaffold1	RepeatMasker	similarity	2941903	2942610	2.4	-	.	Target "Motif:rnd-1_family-77" 797 1514
scaffold1	RepeatMasker	similarity	2942605	2943020	1	+	.	Target "Motif:rnd-1_family-85" 2154 2570
scaffold1	RepeatMasker	similarity	2948725	2948771	31.2	+	.	Target "Motif:(CGAAGA)n" 1 47
scaffold1	RepeatMasker	similarity	2960091	2960129	2.6	+	.	Target "Motif:(C)n" 1 39
scaffold1	RepeatMasker	similarity	2960277	2960315	24.2	+	.	Target "Motif:(ACGAAG)n" 1 40
scaffold1	RepeatMasker	similarity	2962839	2962887	20.1	+	.	Target "Motif:(CGACCG)n" 1 49
scaffold1	RepeatMasker	similarity	2962938	2962959	4.7	+	.	Target "Motif:(ACG)n" 1 23
scaffold1	RepeatMasker	similarity	2968288	2968339	9.6	-	.	Target "Motif:rnd-1_family-157" 693 744
scaffold1	RepeatMasker	similarity	2968294	2973864	25.9	-	.	Target "Motif:rnd-1_family-67" 1 4432
scaffold1	RepeatMasker	similarity	2973373	2974332	26	-	.	Target "Motif:rnd-1_family-567" 260 1216
scaffold1	RepeatMasker	similarity	2974491	2974526	22.7	+	.	Target "Motif:(GTC)n" 1 36
scaffold1	RepeatMasker	similarity	2979698	2979745	25.7	+	.	Target "Motif:(CGCTGC)n" 1 48
scaffold1	RepeatMasker	similarity	2993743	2993875	42.6	+	.	Target "Motif:(GATCAC)n" 1 133
scaffold1	RepeatMasker	similarity	2995287	2995328	14.5	+	.	Target "Motif:(CCG)n" 1 41
scaffold1	RepeatMasker	similarity	2995465	2995494	15.8	+	.	Target "Motif:(CG)n" 1 29
scaffold1	RepeatMasker	similarity	3007159	3007240	29.5	+	.	Target "Motif:(CCACGC)n" 1 88
scaffold1	RepeatMasker	similarity	3008399	3008439	22.8	+	.	Target "Motif:(CAACGC)n" 1 42
scaffold1	RepeatMasker	similarity	3009356	3009397	0	+	.	Target "Motif:(CCAACG)n" 1 42
scaffold1	RepeatMasker	similarity	3011262	3011318	21.6	+	.	Target "Motif:(CTCTCG)n" 1 58
scaffold1	RepeatMasker	similarity	3021537	3021555	5.5	+	.	Target "Motif:(CCT)n" 1 19
scaffold1	RepeatMasker	similarity	3021741	3021790	26.5	+	.	Target "Motif:(CGCG)n" 1 52
scaffold1	RepeatMasker	similarity	3023929	3023993	19.5	+	.	Target "Motif:(GCGCGCC)n" 1 66
scaffold1	RepeatMasker	similarity	3026373	3026400	12.6	+	.	Target "Motif:(CTGGT)n" 1 27
scaffold1	RepeatMasker	similarity	3031092	3032962	17.1	-	.	Target "Motif:rnd-1_family-176" 289 2187
scaffold1	RepeatMasker	similarity	3034398	3034421	9.1	+	.	Target "Motif:(AAG)n" 1 24
scaffold1	RepeatMasker	similarity	3040724	3040807	15.9	-	.	Target "Motif:rnd-1_family-498" 1 84
scaffold1	RepeatMasker	similarity	3041350	3041383	14.8	+	.	Target "Motif:(GCGTAC)n" 1 32
scaffold1	RepeatMasker	similarity	3041543	3041892	2.6	-	.	Target "Motif:rnd-1_family-100" 1 350
scaffold1	RepeatMasker	similarity	3043850	3043919	4.3	+	.	Target "Motif:rnd-1_family-176" 2206 2275
scaffold1	RepeatMasker	similarity	3048661	3049033	4.6	+	.	Target "Motif:rnd-1_family-350" 1 347
scaffold1	RepeatMasker	similarity	3050002	3050257	28.2	-	.	Target "Motif:rnd-1_family-307" 2031 2286
scaffold1	RepeatMasker	similarity	3050829	3051010	29.3	-	.	Target "Motif:rnd-1_family-307" 1494 1678
scaffold1	RepeatMasker	similarity	3051171	3051393	28.6	-	.	Target "Motif:rnd-1_family-307" 847 1062
scaffold1	RepeatMasker	similarity	3051394	3052896	0.6	-	.	Target "Motif:rnd-1_family-77" 10 1513
scaffold1	RepeatMasker	similarity	3052951	3053209	29.6	-	.	Target "Motif:rnd-1_family-307" 226 391
scaffold1	RepeatMasker	similarity	3054989	3055346	1.7	-	.	Target "Motif:rnd-1_family-343" 643 1002
scaffold1	RepeatMasker	similarity	3055361	3055491	6.9	-	.	Target "Motif:rnd-1_family-343" 623 754
scaffold1	RepeatMasker	similarity	3055461	3055929	1.9	-	.	Target "Motif:rnd-1_family-343" 313 781
scaffold1	RepeatMasker	similarity	3055946	3056005	0	+	.	Target "Motif:rnd-1_family-343" 269 322
scaffold1	RepeatMasker	similarity	3056006	3056326	0.6	-	.	Target "Motif:rnd-1_family-343" 1 321
scaffold1	RepeatMasker	similarity	3059967	3060519	3.8	-	.	Target "Motif:ltr-1_family-146" 223 775
scaffold1	RepeatMasker	similarity	3060608	3061153	1.1	+	.	Target "Motif:ltr-1_family-136" 1 545
scaffold1	RepeatMasker	similarity	3061128	3061141	10.9	-	.	Target "Motif:rnd-1_family-337" 49 60
scaffold1	RepeatMasker	similarity	3061142	3061628	1.7	+	.	Target "Motif:ltr-1_family-135" 1 477
scaffold1	RepeatMasker	similarity	3061629	3062561	3.6	+	.	Target "Motif:rnd-1_family-209" 1 938
scaffold1	RepeatMasker	similarity	3062562	3071625	11.2	+	.	Target "Motif:rnd-1_family-136" 1 5048
scaffold1	RepeatMasker	similarity	3071626	3072643	3.7	-	.	Target "Motif:rnd-1_family-103" 1 1037
scaffold1	RepeatMasker	similarity	3073090	3077540	6.5	-	.	Target "Motif:rnd-1_family-146" 1 5649
scaffold1	RepeatMasker	similarity	3078293	3079080	2.9	+	.	Target "Motif:rnd-1_family-22" 12743 13538
scaffold1	RepeatMasker	similarity	3079081	3086928	4.2	+	.	Target "Motif:ltr-1_family-71" 1 7903
scaffold1	RepeatMasker	similarity	3086929	3091718	12.2	+	.	Target "Motif:rnd-1_family-32" 1 4830
scaffold1	RepeatMasker	similarity	3089719	3094314	12.6	+	.	Target "Motif:rnd-1_family-22" 2825 7435
scaffold1	RepeatMasker	similarity	3094311	3101028	8.8	-	.	Target "Motif:rnd-1_family-63" 1 5857
scaffold1	RepeatMasker	similarity	3101029	3103283	6	+	.	Target "Motif:rnd-1_family-115" 445 2738
scaffold1	RepeatMasker	similarity	3103284	3106237	2.5	+	.	Target "Motif:rnd-1_family-231" 262 2685
scaffold1	RepeatMasker	similarity	3106238	3117708	6	+	.	Target "Motif:rnd-1_family-70" 1 10505
scaffold1	RepeatMasker	similarity	3117948	3118482	1.5	+	.	Target "Motif:ltr-1_family-136" 1 550
scaffold1	RepeatMasker	similarity	3120136	3120591	25.7	-	.	Target "Motif:rnd-4_family-1219" 2 461
scaffold1	RepeatMasker	similarity	3121681	3121763	21.9	+	.	Target "Motif:(GAT)n" 1 80
scaffold1	RepeatMasker	similarity	3122201	3122273	4.1	-	.	Target "Motif:rnd-1_family-176" 2206 2278
scaffold1	RepeatMasker	similarity	3122446	3122472	0	+	.	Target "Motif:(TA)n" 1 27
scaffold1	RepeatMasker	similarity	3122879	3124322	29.3	-	.	Target "Motif:rnd-1_family-265" 748 2183
scaffold1	RepeatMasker	similarity	3124549	3125079	24.9	-	.	Target "Motif:rnd-1_family-535" 1 523
scaffold1	RepeatMasker	similarity	3125150	3125233	16.7	+	.	Target "Motif:rnd-1_family-498" 1 84
scaffold1	RepeatMasker	similarity	3129551	3129575	0	+	.	Target "Motif:(GCT)n" 1 25
scaffold1	RepeatMasker	similarity	3130018	3130041	13.7	+	.	Target "Motif:(CGG)n" 1 24
scaffold1	RepeatMasker	similarity	3132999	3133031	17	+	.	Target "Motif:(AGCTTG)n" 1 33
scaffold1	RepeatMasker	similarity	3142386	3142428	15.4	+	.	Target "Motif:(GCGTCG)n" 1 45
scaffold1	RepeatMasker	similarity	3161468	3161767	29.8	-	.	Target "Motif:rnd-1_family-172" 2153 2416
scaffold1	RepeatMasker	similarity	3161960	3163326	26.7	-	.	Target "Motif:rnd-1_family-67" 1403 2765
scaffold1	RepeatMasker	similarity	3163995	3164069	19.3	+	.	Target "Motif:(CACGAA)n" 1 75
scaffold1	RepeatMasker	similarity	3164042	3164078	12.5	+	.	Target "Motif:(ACCAC)n" 1 37
scaffold1	RepeatMasker	similarity	3164349	3164374	0	+	.	Target "Motif:(ACCACT)n" 1 26
scaffold1	RepeatMasker	similarity	3164448	3164472	23.7	+	.	Target "Motif:(GCGACC)n" 1 26
scaffold1	RepeatMasker	similarity	3164473	3164539	6.6	+	.	Target "Motif:(CCTCGA)n" 1 67
scaffold1	RepeatMasker	similarity	3164540	3164582	23.7	+	.	Target "Motif:(GCGACC)n" 3 46
scaffold1	RepeatMasker	similarity	3165402	3165442	14.8	+	.	Target "Motif:(ACACGCA)n" 1 39
scaffold1	RepeatMasker	similarity	3165460	3165521	0	+	.	Target "Motif:(GACTGGC)n" 1 62
scaffold1	RepeatMasker	similarity	3165804	3165961	1.9	+	.	Target "Motif:rnd-1_family-365" 203 360
scaffold1	RepeatMasker	similarity	3165998	3166120	6.5	+	.	Target "Motif:rnd-1_family-491" 1 129
scaffold1	RepeatMasker	similarity	3166295	3167265	18.2	+	.	Target "Motif:rnd-5_family-214" 16 984
scaffold1	RepeatMasker	similarity	3167363	3168202	21.3	+	.	Target "Motif:rnd-5_family-214" 1120 2032
scaffold1	RepeatMasker	similarity	3169189	3169572	0.5	+	.	Target "Motif:(TTTTTG)n" 1 385
scaffold1	RepeatMasker	similarity	3169577	3169603	0	+	.	Target "Motif:(AG)n" 1 27
scaffold1	RepeatMasker	similarity	3170077	3172025	20.6	+	.	Target "Motif:rnd-5_family-214" 1 2032
scaffold1	RepeatMasker	similarity	3178281	3178380	31.9	+	.	Target "Motif:(GCGCGCG)n" 1 102
scaffold1	RepeatMasker	similarity	3196299	3196388	0	+	.	Target "Motif:(CT)n" 1 90
scaffold1	RepeatMasker	similarity	3200568	3200625	13.7	+	.	Target "Motif:(ATCGAG)n" 1 59
scaffold1	RepeatMasker	similarity	3201904	3202807	3.3	+	.	Target "Motif:ltr-1_family-150" 2 905
scaffold1	RepeatMasker	similarity	3202785	3203073	4.2	-	.	Target "Motif:ltr-1_family-3" 3292 3578
scaffold1	RepeatMasker	similarity	3203060	3203236	3.4	-	.	Target "Motif:ltr-1_family-54" 1 177
scaffold1	RepeatMasker	similarity	3204116	3204315	13	-	.	Target "Motif:ltr-1_family-54" 1 203
scaffold1	RepeatMasker	similarity	3206644	3207804	36.1	-	.	Target "Motif:rnd-1_family-85" 482 1610
scaffold1	RepeatMasker	similarity	3209443	3209931	4.5	+	.	Target "Motif:rnd-1_family-392" 1261 1752
scaffold1	RepeatMasker	similarity	3209932	3210002	16.9	+	.	Target "Motif:rnd-5_family-517" 1651 1721
scaffold1	RepeatMasker	similarity	3210006	3210144	15.8	+	.	Target "Motif:rnd-1_family-478" 1 139
scaffold1	RepeatMasker	similarity	3210159	3210317	26.1	-	.	Target "Motif:rnd-1_family-345" 572 725
scaffold1	RepeatMasker	similarity	3210358	3210409	18	+	.	Target "Motif:(CCG)n" 1 54
scaffold1	RepeatMasker	similarity	3210441	3210843	20.9	-	.	Target "Motif:rnd-1_family-345" 138 541
scaffold1	RepeatMasker	similarity	3210856	3210943	26.4	-	.	Target "Motif:rnd-1_family-63" 4052 4139
scaffold1	RepeatMasker	similarity	3212033	3212595	19.2	-	.	Target "Motif:rnd-1_family-533" 1 569
scaffold1	RepeatMasker	similarity	3212619	3212898	7.9	-	.	Target "Motif:ltr-1_family-13" 1 279
scaffold1	RepeatMasker	similarity	3212900	3213396	7	-	.	Target "Motif:ltr-1_family-14" 5582 6081
scaffold1	RepeatMasker	similarity	3213397	3213678	9.9	-	.	Target "Motif:rnd-1_family-102" 5931 6213
scaffold1	RepeatMasker	similarity	3213740	3214065	21.5	-	.	Target "Motif:rnd-1_family-102" 5593 5918
scaffold1	RepeatMasker	similarity	3214557	3214589	16.9	+	.	Target "Motif:G-rich" 1 33
scaffold1	RepeatMasker	similarity	3214591	3214766	12.6	+	.	Target "Motif:ltr-1_family-13" 103 279
scaffold1	RepeatMasker	similarity	3214769	3214836	1.5	+	.	Target "Motif:ltr-1_family-14" 1 68
scaffold1	RepeatMasker	similarity	3214837	3215350	29.5	+	.	Target "Motif:rnd-1_family-118" 729 1245
scaffold1	RepeatMasker	similarity	3215462	3215485	13.9	+	.	Target "Motif:(CAC)n" 1 24
scaffold1	RepeatMasker	similarity	3216529	3216581	13.2	-	.	Target "Motif:rnd-1_family-176" 4444 4504
scaffold1	RepeatMasker	similarity	3217425	3217481	32.6	+	.	Target "Motif:(TTG)n" 1 57
scaffold1	RepeatMasker	similarity	3218166	3218537	18.4	-	.	Target "Motif:ltr-1_family-164" 5322 5697
scaffold1	RepeatMasker	similarity	3218531	3218599	5.8	-	.	Target "Motif:ltr-1_family-14" 70 138
scaffold1	RepeatMasker	similarity	3218603	3218751	29.6	-	.	Target "Motif:rnd-1_family-58" 1162 1316
scaffold1	RepeatMasker	similarity	3218752	3218776	0	+	.	Target "Motif:(AAAG)n" 1 25
scaffold1	RepeatMasker	similarity	3218777	3219008	29.6	-	.	Target "Motif:rnd-1_family-58" 941 1161
scaffold1	RepeatMasker	similarity	3219275	3220281	4.3	-	.	Target "Motif:rnd-1_family-103" 1 1037
scaffold1	RepeatMasker	similarity	3220730	3220890	2.5	-	.	Target "Motif:rnd-1_family-146" 3801 3961
scaffold1	RepeatMasker	similarity	3220884	3223074	9.7	-	.	Target "Motif:rnd-1_family-146" 1 1687
scaffold1	RepeatMasker	similarity	3223802	3230522	9	-	.	Target "Motif:rnd-1_family-63" 1 5875
scaffold1	RepeatMasker	similarity	3230523	3230548	12.7	+	.	Target "Motif:(GTTG)n" 1 26
scaffold1	RepeatMasker	similarity	3230558	3230610	0	+	.	Target "Motif:(TGTGCTG)n" 1 54
scaffold1	RepeatMasker	similarity	3231007	3231030	13.9	+	.	Target "Motif:(GTG)n" 1 24
scaffold1	RepeatMasker	similarity	3231167	3231233	16.1	+	.	Target "Motif:G-rich" 1 61
scaffold1	RepeatMasker	similarity	3231301	3231322	4.8	+	.	Target "Motif:(AAAG)n" 1 22
scaffold1	RepeatMasker	similarity	3231643	3231689	19.4	+	.	Target "Motif:(TGGC)n" 1 44
scaffold1	RepeatMasker	similarity	3231822	3231849	11.7	+	.	Target "Motif:(TGGT)n" 1 28
scaffold1	RepeatMasker	similarity	3231851	3231916	0	+	.	Target "Motif:(TGCTGTG)n" 1 66
scaffold1	RepeatMasker	similarity	3232313	3232336	13.9	+	.	Target "Motif:(GTG)n" 1 24
scaffold1	RepeatMasker	similarity	3232473	3232539	16.1	+	.	Target "Motif:G-rich" 1 61
scaffold1	RepeatMasker	similarity	3232607	3232628	4.8	+	.	Target "Motif:(AAAG)n" 1 22
scaffold1	RepeatMasker	similarity	3233142	3233215	0	+	.	Target "Motif:(TGTGCTG)n" 1 75
scaffold1	RepeatMasker	similarity	3233604	3233627	13.9	+	.	Target "Motif:(GTG)n" 1 24
scaffold1	RepeatMasker	similarity	3233741	3233897	32.4	-	.	Target "Motif:rnd-1_family-58" 1162 1318
scaffold1	RepeatMasker	similarity	3233898	3233947	2	+	.	Target "Motif:(AAAG)n" 1 50
scaffold1	RepeatMasker	similarity	3233948	3234174	32.4	-	.	Target "Motif:rnd-1_family-58" 941 1161
scaffold1	RepeatMasker	similarity	3234269	3234315	19.4	+	.	Target "Motif:(TGGC)n" 1 44
scaffold1	RepeatMasker	similarity	3234475	3234555	0	+	.	Target "Motif:(TGTGCTG)n" 1 82
scaffold1	RepeatMasker	similarity	3234944	3234967	13.9	+	.	Target "Motif:(GTG)n" 1 24
scaffold1	RepeatMasker	similarity	3235081	3235237	32.4	-	.	Target "Motif:rnd-1_family-58" 1162 1318
scaffold1	RepeatMasker	similarity	3235238	3235283	2.2	+	.	Target "Motif:(AAAG)n" 1 46
scaffold1	RepeatMasker	similarity	3235284	3235510	32.4	-	.	Target "Motif:rnd-1_family-58" 941 1161
scaffold1	RepeatMasker	similarity	3235605	3235651	19.4	+	.	Target "Motif:(TGGC)n" 1 44
scaffold1	RepeatMasker	similarity	3235811	3235877	0	+	.	Target "Motif:(TGTGCTG)n" 1 68
scaffold1	RepeatMasker	similarity	3236266	3236289	13.9	+	.	Target "Motif:(GTG)n" 1 24
scaffold1	RepeatMasker	similarity	3236403	3236559	32.4	-	.	Target "Motif:rnd-1_family-58" 1162 1318
scaffold1	RepeatMasker	similarity	3236560	3236601	2.4	+	.	Target "Motif:(AAAG)n" 1 42
scaffold1	RepeatMasker	similarity	3236602	3236828	32.4	-	.	Target "Motif:rnd-1_family-58" 941 1161
scaffold1	RepeatMasker	similarity	3236923	3236969	19.4	+	.	Target "Motif:(TGGC)n" 1 44
scaffold1	RepeatMasker	similarity	3237129	3237209	0	+	.	Target "Motif:(TGTGCTG)n" 1 82
scaffold1	RepeatMasker	similarity	3237598	3237621	13.9	+	.	Target "Motif:(GTG)n" 1 24
scaffold1	RepeatMasker	similarity	3237735	3237891	32.4	-	.	Target "Motif:rnd-1_family-58" 1162 1318
scaffold1	RepeatMasker	similarity	3237892	3237929	2.7	+	.	Target "Motif:(AAAG)n" 1 38
scaffold1	RepeatMasker	similarity	3237930	3238156	32.4	-	.	Target "Motif:rnd-1_family-58" 941 1161
scaffold1	RepeatMasker	similarity	3238444	3238510	0	+	.	Target "Motif:(TGTGCTG)n" 1 68
scaffold1	RepeatMasker	similarity	3238899	3238922	13.9	+	.	Target "Motif:(GTG)n" 1 24
scaffold1	RepeatMasker	similarity	3239036	3239192	32.4	-	.	Target "Motif:rnd-1_family-58" 1162 1318
scaffold1	RepeatMasker	similarity	3239193	3239230	2.7	+	.	Target "Motif:(AAAG)n" 1 38
scaffold1	RepeatMasker	similarity	3239231	3239457	32.4	-	.	Target "Motif:rnd-1_family-58" 941 1161
scaffold1	RepeatMasker	similarity	3239552	3239598	19.4	+	.	Target "Motif:(TGGC)n" 1 44
scaffold1	RepeatMasker	similarity	3239765	3239810	0	+	.	Target "Motif:(TGTGCTG)n" 1 47
scaffold1	RepeatMasker	similarity	3240199	3240222	13.9	+	.	Target "Motif:(GTG)n" 1 24
scaffold1	RepeatMasker	similarity	3240336	3240492	32.3	-	.	Target "Motif:rnd-1_family-58" 1162 1318
scaffold1	RepeatMasker	similarity	3240493	3240525	0	+	.	Target "Motif:(AAAG)n" 1 33
scaffold1	RepeatMasker	similarity	3240526	3240757	32.3	-	.	Target "Motif:rnd-1_family-58" 941 1161
scaffold1	RepeatMasker	similarity	3240852	3240898	19.4	+	.	Target "Motif:(TGGC)n" 1 44
scaffold1	RepeatMasker	similarity	3241058	3241131	0	+	.	Target "Motif:(TGTGCTG)n" 1 75
scaffold1	RepeatMasker	similarity	3241520	3241543	13.9	+	.	Target "Motif:(GTG)n" 1 24
scaffold1	RepeatMasker	similarity	3241657	3241813	32.4	-	.	Target "Motif:rnd-1_family-58" 1162 1318
scaffold1	RepeatMasker	similarity	3241814	3241859	2.2	+	.	Target "Motif:(AAAG)n" 1 46
scaffold1	RepeatMasker	similarity	3241860	3242086	32.4	-	.	Target "Motif:rnd-1_family-58" 941 1161
scaffold1	RepeatMasker	similarity	3242181	3242227	19.4	+	.	Target "Motif:(TGGC)n" 1 44
scaffold1	RepeatMasker	similarity	3242387	3242460	0	+	.	Target "Motif:(TGTGCTG)n" 1 75
scaffold1	RepeatMasker	similarity	3242849	3242872	13.9	+	.	Target "Motif:(GTG)n" 1 24
scaffold1	RepeatMasker	similarity	3242986	3243142	32.3	-	.	Target "Motif:rnd-1_family-58" 1162 1318
scaffold1	RepeatMasker	similarity	3243143	3243175	0	+	.	Target "Motif:(AAAG)n" 1 33
scaffold1	RepeatMasker	similarity	3243176	3243407	32.3	-	.	Target "Motif:rnd-1_family-58" 941 1161
scaffold1	RepeatMasker	similarity	3243502	3243548	19.4	+	.	Target "Motif:(TGGC)n" 1 44
scaffold1	RepeatMasker	similarity	3243708	3243781	0	+	.	Target "Motif:(TGTGCTG)n" 1 75
scaffold1	RepeatMasker	similarity	3244170	3244193	13.9	+	.	Target "Motif:(GTG)n" 1 24
scaffold1	RepeatMasker	similarity	3244307	3244463	32.4	-	.	Target "Motif:rnd-1_family-58" 1162 1318
scaffold1	RepeatMasker	similarity	3244464	3244509	2.2	+	.	Target "Motif:(AAAG)n" 1 46
scaffold1	RepeatMasker	similarity	3244510	3244736	32.4	-	.	Target "Motif:rnd-1_family-58" 941 1161
scaffold1	RepeatMasker	similarity	3244831	3244877	19.4	+	.	Target "Motif:(TGGC)n" 1 44
scaffold1	RepeatMasker	similarity	3245037	3245110	0	+	.	Target "Motif:(TGTGCTG)n" 1 75
scaffold1	RepeatMasker	similarity	3245499	3245522	13.9	+	.	Target "Motif:(GTG)n" 1 24
scaffold1	RepeatMasker	similarity	3245659	3245725	16.1	+	.	Target "Motif:G-rich" 1 61
scaffold1	RepeatMasker	similarity	3245793	3245817	4.1	+	.	Target "Motif:(AAAG)n" 1 25
scaffold1	RepeatMasker	similarity	3246311	3246384	0	+	.	Target "Motif:(TGTGCTG)n" 1 75
scaffold1	RepeatMasker	similarity	3246773	3246796	13.9	+	.	Target "Motif:(GTG)n" 1 24
scaffold1	RepeatMasker	similarity	3246910	3247066	32.4	-	.	Target "Motif:rnd-1_family-58" 1162 1318
scaffold1	RepeatMasker	similarity	3247067	3247104	2.7	+	.	Target "Motif:(AAAG)n" 1 38
scaffold1	RepeatMasker	similarity	3247105	3247331	32.4	-	.	Target "Motif:rnd-1_family-58" 941 1161
scaffold1	RepeatMasker	similarity	3247426	3247472	19.4	+	.	Target "Motif:(TGGC)n" 1 44
scaffold1	RepeatMasker	similarity	3247632	3247705	0	+	.	Target "Motif:(TGTGCTG)n" 1 75
scaffold1	RepeatMasker	similarity	3248094	3248117	13.9	+	.	Target "Motif:(GTG)n" 1 24
scaffold1	RepeatMasker	similarity	3248231	3248394	31.5	-	.	Target "Motif:rnd-1_family-58" 1162 1318
scaffold1	RepeatMasker	similarity	3248395	3248423	0	+	.	Target "Motif:(AAAG)n" 1 29
scaffold1	RepeatMasker	similarity	3248424	3248655	31.5	-	.	Target "Motif:rnd-1_family-58" 941 1161
scaffold1	RepeatMasker	similarity	3248748	3248787	16.4	+	.	Target "Motif:(CTGG)n" 1 37
scaffold1	RepeatMasker	similarity	3248947	3249013	0	+	.	Target "Motif:(TGTGCTG)n" 1 68
scaffold1	RepeatMasker	similarity	3249402	3249425	13.9	+	.	Target "Motif:(GTG)n" 1 24
scaffold1	RepeatMasker	similarity	3249539	3249695	31.5	-	.	Target "Motif:rnd-1_family-58" 1165 1318
scaffold1	RepeatMasker	similarity	3249696	3249732	0	+	.	Target "Motif:(AAAG)n" 1 37
scaffold1	RepeatMasker	similarity	3249733	3249966	31.5	-	.	Target "Motif:rnd-1_family-58" 941 1164
scaffold1	RepeatMasker	similarity	3250061	3250107	19.4	+	.	Target "Motif:(TGGC)n" 1 44
scaffold1	RepeatMasker	similarity	3250267	3250347	0	+	.	Target "Motif:(TGTGCTG)n" 1 82
scaffold1	RepeatMasker	similarity	3250736	3250759	13.9	+	.	Target "Motif:(GTG)n" 1 24
scaffold1	RepeatMasker	similarity	3250896	3250962	16.1	+	.	Target "Motif:G-rich" 1 61
scaffold1	RepeatMasker	similarity	3251030	3251059	0	+	.	Target "Motif:(AAAG)n" 1 30
scaffold1	RepeatMasker	similarity	3251388	3251434	19.4	+	.	Target "Motif:(TGGC)n" 1 44
scaffold1	RepeatMasker	similarity	3251567	3251602	5.8	+	.	Target "Motif:(TGGTCGGT)n" 1 36
scaffold1	RepeatMasker	similarity	3251604	3251683	0	+	.	Target "Motif:(TGCTGTG)n" 1 80
scaffold1	RepeatMasker	similarity	3252080	3252103	13.9	+	.	Target "Motif:(GTG)n" 1 24
scaffold1	RepeatMasker	similarity	3252240	3252295	9.9	+	.	Target "Motif:(GGTGTGC)n" 1 59
scaffold1	RepeatMasker	similarity	3252381	3252405	0	+	.	Target "Motif:(AAAG)n" 1 25
scaffold1	RepeatMasker	similarity	3252911	3252977	0	+	.	Target "Motif:(TGTGCTG)n" 1 68
scaffold1	RepeatMasker	similarity	3253366	3253389	13.9	+	.	Target "Motif:(GTG)n" 1 24
scaffold1	RepeatMasker	similarity	3253503	3253659	32.4	-	.	Target "Motif:rnd-1_family-58" 1162 1318
scaffold1	RepeatMasker	similarity	3253660	3253689	3.5	+	.	Target "Motif:(AAAG)n" 1 30
scaffold1	RepeatMasker	similarity	3253690	3253916	32.4	-	.	Target "Motif:rnd-1_family-58" 941 1161
scaffold1	RepeatMasker	similarity	3254011	3254057	19.4	+	.	Target "Motif:(TGGC)n" 1 44
scaffold1	RepeatMasker	similarity	3254217	3254289	0	+	.	Target "Motif:(TGTGCTG)n" 1 75
scaffold1	RepeatMasker	similarity	3254678	3254701	13.9	+	.	Target "Motif:(GTG)n" 1 24
scaffold1	RepeatMasker	similarity	3254815	3254969	32	-	.	Target "Motif:rnd-1_family-58" 1164 1318
scaffold1	RepeatMasker	similarity	3254970	3254999	0	+	.	Target "Motif:(GAAA)n" 1 30
scaffold1	RepeatMasker	similarity	3255000	3255232	32	-	.	Target "Motif:rnd-1_family-58" 941 1163
scaffold1	RepeatMasker	similarity	3255507	3255559	0	+	.	Target "Motif:(TGTGCTG)n" 1 54
scaffold1	RepeatMasker	similarity	3255948	3255971	13.9	+	.	Target "Motif:(GTG)n" 1 24
scaffold1	RepeatMasker	similarity	3256085	3256241	32.4	-	.	Target "Motif:rnd-1_family-58" 1162 1318
scaffold1	RepeatMasker	similarity	3256242	3256307	1.5	+	.	Target "Motif:(AAAG)n" 1 66
scaffold1	RepeatMasker	similarity	3256308	3256534	32.4	-	.	Target "Motif:rnd-1_family-58" 941 1161
scaffold1	RepeatMasker	similarity	3256809	3256861	0	+	.	Target "Motif:(TGTGCTG)n" 1 54
scaffold1	RepeatMasker	similarity	3257250	3257273	13.9	+	.	Target "Motif:(GTG)n" 1 24
scaffold1	RepeatMasker	similarity	3257387	3257543	32.4	-	.	Target "Motif:rnd-1_family-58" 1162 1318
scaffold1	RepeatMasker	similarity	3257544	3257601	1.8	+	.	Target "Motif:(AAAG)n" 1 58
scaffold1	RepeatMasker	similarity	3257602	3257828	32.4	-	.	Target "Motif:rnd-1_family-58" 941 1161
scaffold1	RepeatMasker	similarity	3258103	3258155	0	+	.	Target "Motif:(TGTGCTG)n" 1 54
scaffold1	RepeatMasker	similarity	3258544	3258567	13.9	+	.	Target "Motif:(GTG)n" 1 24
scaffold1	RepeatMasker	similarity	3258681	3258836	32	-	.	Target "Motif:rnd-1_family-58" 1160 1318
scaffold1	RepeatMasker	similarity	3258837	3258894	0	+	.	Target "Motif:(AAAG)n" 1 58
scaffold1	RepeatMasker	similarity	3258895	3259120	32	-	.	Target "Motif:rnd-1_family-58" 941 1159
scaffold1	RepeatMasker	similarity	3259215	3259274	25	+	.	Target "Motif:(TGGC)n" 1 56
scaffold1	RepeatMasker	similarity	3259434	3259479	0	+	.	Target "Motif:(TGTGCTG)n" 1 47
scaffold1	RepeatMasker	similarity	3259868	3259891	13.9	+	.	Target "Motif:(GTG)n" 1 24
scaffold1	RepeatMasker	similarity	3260005	3260161	32.4	-	.	Target "Motif:rnd-1_family-58" 1162 1318
scaffold1	RepeatMasker	similarity	3260162	3260239	1.3	+	.	Target "Motif:(AAAG)n" 1 78
scaffold1	RepeatMasker	similarity	3260240	3260466	32.4	-	.	Target "Motif:rnd-1_family-58" 941 1161
scaffold1	RepeatMasker	similarity	3260561	3260620	25	+	.	Target "Motif:(TGGC)n" 1 56
scaffold1	RepeatMasker	similarity	3260780	3260832	0	+	.	Target "Motif:(TGTGCTG)n" 1 54
scaffold1	RepeatMasker	similarity	3261221	3261244	13.9	+	.	Target "Motif:(GTG)n" 1 24
scaffold1	RepeatMasker	similarity	3261358	3261514	32.4	-	.	Target "Motif:rnd-1_family-58" 1162 1318
scaffold1	RepeatMasker	similarity	3261515	3261600	1.2	+	.	Target "Motif:(AAAG)n" 1 86
scaffold1	RepeatMasker	similarity	3261601	3261827	32.4	-	.	Target "Motif:rnd-1_family-58" 941 1161
scaffold1	RepeatMasker	similarity	3261922	3261968	19.4	+	.	Target "Motif:(TGGC)n" 1 44
scaffold1	RepeatMasker	similarity	3262128	3262201	0	+	.	Target "Motif:(TGTGCTG)n" 1 75
scaffold1	RepeatMasker	similarity	3262590	3262613	13.9	+	.	Target "Motif:(GTG)n" 1 24
scaffold1	RepeatMasker	similarity	3262727	3262883	32.4	-	.	Target "Motif:rnd-1_family-58" 1162 1318
scaffold1	RepeatMasker	similarity	3262884	3263034	0.7	+	.	Target "Motif:(AAAG)n" 1 154
scaffold1	RepeatMasker	similarity	3263035	3263261	32.4	-	.	Target "Motif:rnd-1_family-58" 941 1161
scaffold1	RepeatMasker	similarity	3263356	3263415	25	+	.	Target "Motif:(TGGC)n" 1 56
scaffold1	RepeatMasker	similarity	3263575	3263627	0	+	.	Target "Motif:(TGTGCTG)n" 1 54
scaffold1	RepeatMasker	similarity	3264016	3264039	13.9	+	.	Target "Motif:(GTG)n" 1 24
scaffold1	RepeatMasker	similarity	3264153	3264309	32.4	-	.	Target "Motif:rnd-1_family-58" 1162 1318
scaffold1	RepeatMasker	similarity	3264310	3264359	2	+	.	Target "Motif:(AAAG)n" 1 50
scaffold1	RepeatMasker	similarity	3264360	3264586	32.4	-	.	Target "Motif:rnd-1_family-58" 941 1161
scaffold1	RepeatMasker	similarity	3264861	3264934	0	+	.	Target "Motif:(TGTGCTG)n" 1 75
scaffold1	RepeatMasker	similarity	3265323	3265346	13.9	+	.	Target "Motif:(GTG)n" 1 24
scaffold1	RepeatMasker	similarity	3265460	3265616	32.4	-	.	Target "Motif:rnd-1_family-58" 1162 1318
scaffold1	RepeatMasker	similarity	3265617	3265794	0.6	+	.	Target "Motif:(AAAG)n" 1 178
scaffold1	RepeatMasker	similarity	3265795	3266021	32.4	-	.	Target "Motif:rnd-1_family-58" 941 1161
scaffold1	RepeatMasker	similarity	3266116	3266175	25	+	.	Target "Motif:(TGGC)n" 1 56
scaffold1	RepeatMasker	similarity	3266331	3266410	0	+	.	Target "Motif:(GTGCTGT)n" 1 81
scaffold1	RepeatMasker	similarity	3266799	3266822	13.9	+	.	Target "Motif:(GTG)n" 1 24
scaffold1	RepeatMasker	similarity	3266960	3267007	14.3	+	.	Target "Motif:(GT)n" 1 50
scaffold1	RepeatMasker	similarity	3267011	3268054	18.4	-	.	Target "Motif:ltr-1_family-3" 3255 4298
scaffold1	RepeatMasker	similarity	3268053	3268287	18.5	-	.	Target "Motif:ltr-1_family-4" 1088 1320
scaffold1	RepeatMasker	similarity	3268556	3268679	9.7	-	.	Target "Motif:ltr-1_family-150" 135 259
scaffold1	RepeatMasker	similarity	3268770	3269787	3.3	-	.	Target "Motif:rnd-1_family-103" 1 1037
scaffold1	RepeatMasker	similarity	3270234	3271518	5.1	-	.	Target "Motif:rnd-1_family-146" 2677 3962
scaffold1	RepeatMasker	similarity	3271515	3272831	7.7	-	.	Target "Motif:rnd-1_family-146" 442 1754
scaffold1	RepeatMasker	similarity	3272829	3273345	12.3	-	.	Target "Motif:rnd-1_family-50" 3877 4412
scaffold1	RepeatMasker	similarity	3274073	3279242	10.8	-	.	Target "Motif:rnd-1_family-63" 702 5875
scaffold1	RepeatMasker	similarity	3279240	3280695	5.5	-	.	Target "Motif:rnd-1_family-103" 1 1474
scaffold1	RepeatMasker	similarity	3280846	3280899	20.4	-	.	Target "Motif:rnd-1_family-157" 692 746
scaffold1	RepeatMasker	similarity	3280855	3281130	22.8	-	.	Target "Motif:rnd-1_family-71" 955 1227
scaffold1	RepeatMasker	similarity	3281127	3282014	7.7	-	.	Target "Motif:ltr-1_family-75" 4314 5237
scaffold1	RepeatMasker	similarity	3282015	3282089	21.3	+	.	Target "Motif:rnd-1_family-200" 1 81
scaffold1	RepeatMasker	similarity	3282358	3282611	28.5	+	.	Target "Motif:rnd-1_family-0" 498 746
scaffold1	RepeatMasker	similarity	3282830	3282962	20.6	-	.	Target "Motif:rnd-1_family-505" 1 132
scaffold1	RepeatMasker	similarity	3283062	3283144	21.7	+	.	Target "Motif:rnd-1_family-176" 4432 4523
scaffold1	RepeatMasker	similarity	3283474	3283586	16.8	-	.	Target "Motif:rnd-1_family-176" 5404 5516
scaffold1	RepeatMasker	similarity	3283589	3283888	12.8	-	.	Target "Motif:rnd-1_family-176" 4440 4770
scaffold1	RepeatMasker	similarity	3284225	3284316	23.1	+	.	Target "Motif:(CGCCAG)n" 1 87
scaffold1	RepeatMasker	similarity	3285752	3285783	10	+	.	Target "Motif:(TGACGA)n" 1 35
scaffold1	RepeatMasker	similarity	3290045	3290249	30	+	.	Target "Motif:(GCCGGC)n" 1 205
scaffold1	RepeatMasker	similarity	3291881	3292338	26.5	-	.	Target "Motif:rnd-5_family-893" 6419 6896
scaffold1	RepeatMasker	similarity	3293716	3293886	30.4	-	.	Target "Motif:rnd-4_family-1716" 708 877
scaffold1	RepeatMasker	similarity	3300327	3300375	20.1	+	.	Target "Motif:(GGTGGC)n" 1 49
scaffold1	RepeatMasker	similarity	3301991	3302153	27.8	+	.	Target "Motif:rnd-1_family-266" 3 178
scaffold1	RepeatMasker	similarity	3303356	3303391	18.9	+	.	Target "Motif:(CTCTCG)n" 1 36
scaffold1	RepeatMasker	similarity	3304244	3304279	6.5	+	.	Target "Motif:(GCCGAGC)n" 1 37
scaffold1	RepeatMasker	similarity	3304511	3304531	4.9	+	.	Target "Motif:(TC)n" 1 21
scaffold1	RepeatMasker	similarity	3305109	3305125	0	+	.	Target "Motif:(CA)n" 1 17
scaffold1	RepeatMasker	similarity	3305142	3305174	7.8	+	.	Target "Motif:GA-rich" 1 30
scaffold1	RepeatMasker	similarity	3305716	3305759	21.2	+	.	Target "Motif:(CG)n" 1 46
scaffold1	RepeatMasker	similarity	3306593	3306626	16.5	+	.	Target "Motif:(CGGCG)n" 1 35
scaffold1	RepeatMasker	similarity	3307471	3307499	19.6	+	.	Target "Motif:(GCC)n" 1 29
scaffold1	RepeatMasker	similarity	3307892	3307925	0	+	.	Target "Motif:(CT)n" 1 34
scaffold1	RepeatMasker	similarity	3316638	3316689	23.2	+	.	Target "Motif:(TTC)n" 1 52
scaffold1	RepeatMasker	similarity	3317302	3317331	7	+	.	Target "Motif:(CCGAGT)n" 1 33
scaffold1	RepeatMasker	similarity	3322392	3322466	25	+	.	Target "Motif:(GCGC)n" 1 71
scaffold1	RepeatMasker	similarity	3332035	3332060	12.5	+	.	Target "Motif:(AGA)n" 1 26
scaffold1	RepeatMasker	similarity	3338808	3338835	8.2	+	.	Target "Motif:(TGTT)n" 1 28
scaffold1	RepeatMasker	similarity	3341667	3341714	0	+	.	Target "Motif:(GAGACGAGA)n" 1 50
scaffold1	RepeatMasker	similarity	3341918	3342005	11.3	+	.	Target "Motif:(GCG)n" 1 79
scaffold1	RepeatMasker	similarity	3343375	3343782	33.3	-	.	Target "Motif:rnd-5_family-247" 14836 15159
scaffold1	RepeatMasker	similarity	3343805	3343939	32.8	-	.	Target "Motif:rnd-5_family-247" 15015 15149
scaffold1	RepeatMasker	similarity	3346146	3346389	31.6	+	.	Target "Motif:rnd-5_family-247" 14851 15094
scaffold1	RepeatMasker	similarity	3347101	3347574	35.6	-	.	Target "Motif:rnd-5_family-247" 14848 15238
scaffold1	RepeatMasker	similarity	3348645	3349066	24.9	+	.	Target "Motif:rnd-1_family-26" 827 1254
scaffold1	RepeatMasker	similarity	3363850	3364980	2.6	-	.	Target "Motif:rnd-1_family-209" 1 1138
scaffold1	RepeatMasker	similarity	3366860	3367089	26.2	+	.	Target "Motif:rnd-1_family-324" 22 479
scaffold1	RepeatMasker	similarity	3367622	3367810	24	+	.	Target "Motif:rnd-1_family-564" 49 238
scaffold1	RepeatMasker	similarity	3368347	3368899	18.6	+	.	Target "Motif:rnd-1_family-20" 3155 3717
scaffold1	RepeatMasker	similarity	3368829	3368908	12.8	+	.	Target "Motif:rnd-1_family-9" 36 113
scaffold1	RepeatMasker	similarity	3369602	3370643	12.9	+	.	Target "Motif:rnd-1_family-485" 1 1042
scaffold1	RepeatMasker	similarity	3370653	3370692	21.1	+	.	Target "Motif:(GGTGCT)n" 1 40
scaffold1	RepeatMasker	similarity	3372189	3373230	13.3	-	.	Target "Motif:rnd-1_family-485" 1 1042
scaffold1	RepeatMasker	similarity	3373657	3374634	10.5	+	.	Target "Motif:rnd-3_family-3" 1 971
scaffold1	RepeatMasker	similarity	3374635	3376256	29.5	-	.	Target "Motif:rnd-4_family-150" 2395 7014
scaffold1	RepeatMasker	similarity	3376257	3376666	0.2	-	.	Target "Motif:ltr-1_family-36" 1 410
scaffold1	RepeatMasker	similarity	3376667	3376701	0	-	.	Target "Motif:ltr-1_family-37" 5522 5556
scaffold1	RepeatMasker	similarity	3377258	3377697	28.2	+	.	Target "Motif:rnd-1_family-298" 12 455
scaffold1	RepeatMasker	similarity	3377823	3378030	27.4	+	.	Target "Motif:rnd-1_family-230" 587 780
scaffold1	RepeatMasker	similarity	3378971	3379027	14.3	-	.	Target "Motif:rnd-1_family-120" 494 551
scaffold1	RepeatMasker	similarity	3379652	3379795	25	-	.	Target "Motif:rnd-4_family-373" 643 775
scaffold1	RepeatMasker	similarity	3379983	3380139	26.5	-	.	Target "Motif:rnd-1_family-298" 39 193
scaffold1	RepeatMasker	similarity	3381693	3383712	2.5	+	.	Target "Motif:rnd-1_family-156" 1 1874
scaffold1	RepeatMasker	similarity	3386366	3386549	17.9	-	.	Target "Motif:ltr-1_family-82" 1 201
scaffold1	RepeatMasker	similarity	3388872	3388938	16.4	+	.	Target "Motif:rnd-1_family-376" 168 237
scaffold1	RepeatMasker	similarity	3389205	3389265	7.1	-	.	Target "Motif:rnd-1_family-532" 98 154
scaffold1	RepeatMasker	similarity	3389562	3389643	23.8	+	.	Target "Motif:rnd-1_family-41" 4025 4104
scaffold1	RepeatMasker	similarity	3391273	3391520	28.8	+	.	Target "Motif:rnd-4_family-373" 584 814
scaffold1	RepeatMasker	similarity	3393611	3393997	19.6	-	.	Target "Motif:rnd-1_family-156" 1458 1851
scaffold1	RepeatMasker	similarity	3394142	3394828	21.9	-	.	Target "Motif:rnd-1_family-141" 734 1472
scaffold1	RepeatMasker	similarity	3394825	3395270	16.8	-	.	Target "Motif:rnd-1_family-156" 50 499
scaffold1	RepeatMasker	similarity	3395463	3395688	15.5	-	.	Target "Motif:rnd-1_family-141" 9 237
scaffold1	RepeatMasker	similarity	3396341	3396591	27.9	+	.	Target "Motif:rnd-4_family-373" 584 814
scaffold1	RepeatMasker	similarity	3399215	3399384	26.8	+	.	Target "Motif:rnd-5_family-147" 5973 6133
scaffold1	RepeatMasker	similarity	3401774	3401830	12.3	-	.	Target "Motif:rnd-1_family-365" 304 360
scaffold1	RepeatMasker	similarity	3405473	3405673	28.1	+	.	Target "Motif:rnd-1_family-371" 20 250
scaffold1	RepeatMasker	similarity	3405702	3405848	28.1	-	.	Target "Motif:rnd-1_family-423" 75 230
scaffold1	RepeatMasker	similarity	3406960	3407267	30.4	+	.	Target "Motif:rnd-5_family-247" 14836 15170
scaffold1	RepeatMasker	similarity	3409061	3409635	6.4	+	.	Target "Motif:rnd-1_family-452" 1 714
scaffold1	RepeatMasker	similarity	3409656	3409719	3.1	+	.	Target "Motif:rnd-1_family-452" 651 714
scaffold1	RepeatMasker	similarity	3412349	3412655	34.4	+	.	Target "Motif:rnd-5_family-247" 14836 15129
scaffold1	RepeatMasker	similarity	3413854	3413910	1.8	-	.	Target "Motif:rnd-1_family-116" 96 154
scaffold1	RepeatMasker	similarity	3419132	3419196	3.1	-	.	Target "Motif:rnd-1_family-336" 10 74
scaffold1	RepeatMasker	similarity	3419139	3419840	13.4	-	.	Target "Motif:rnd-1_family-52" 1 626
scaffold1	RepeatMasker	similarity	3421462	3421499	12.1	+	.	Target "Motif:(TGG)n" 1 37
scaffold1	RepeatMasker	similarity	3425871	3425935	3.1	-	.	Target "Motif:rnd-1_family-336" 10 74
scaffold1	RepeatMasker	similarity	3425878	3426579	13.4	-	.	Target "Motif:rnd-1_family-52" 1 626
scaffold1	RepeatMasker	similarity	3427732	3427797	25.8	+	.	Target "Motif:(GAC)n" 1 66
scaffold1	RepeatMasker	similarity	3428956	3428983	11.7	+	.	Target "Motif:(GGA)n" 1 28
scaffold1	RepeatMasker	similarity	3430046	3430093	19.1	+	.	Target "Motif:A-rich" 1 48
scaffold1	RepeatMasker	similarity	3430357	3430384	11.6	+	.	Target "Motif:(GCGTC)n" 1 29
scaffold1	RepeatMasker	similarity	3431296	3431335	21.3	+	.	Target "Motif:(CAACGT)n" 1 40
scaffold1	RepeatMasker	similarity	3433710	3434016	32.3	-	.	Target "Motif:rnd-5_family-247" 14836 15129
scaffold1	RepeatMasker	similarity	3436351	3436606	29.7	-	.	Target "Motif:rnd-5_family-247" 14942 15200
scaffold1	RepeatMasker	similarity	3437791	3437807	0	+	.	Target "Motif:(C)n" 1 17
scaffold1	RepeatMasker	similarity	3437970	3438165	29.5	-	.	Target "Motif:rnd-5_family-247" 14971 15163
scaffold1	RepeatMasker	similarity	3439165	3439232	19.1	-	.	Target "Motif:rnd-1_family-9" 33 102
scaffold1	RepeatMasker	similarity	3445607	3446286	30.9	-	.	Target "Motif:rnd-5_family-406" 650 1337
scaffold1	RepeatMasker	similarity	3446347	3446767	32.1	-	.	Target "Motif:rnd-5_family-406" 85 525
scaffold1	RepeatMasker	similarity	3452229	3452362	25.3	+	.	Target "Motif:rnd-1_family-43" 2 129
scaffold1	RepeatMasker	similarity	3452581	3452628	25.2	+	.	Target "Motif:(CTC)n" 1 49
scaffold1	RepeatMasker	similarity	3452659	3452693	19.9	+	.	Target "Motif:(TCGCCA)n" 1 36
scaffold1	RepeatMasker	similarity	3453686	3453789	25.6	+	.	Target "Motif:GA-rich" 1 102
scaffold1	RepeatMasker	similarity	3453912	3453994	20.3	+	.	Target "Motif:rnd-1_family-394" 1557 1639
scaffold1	RepeatMasker	similarity	3454481	3454530	27.6	+	.	Target "Motif:(GTCAC)n" 1 50
scaffold1	RepeatMasker	similarity	3456103	3456137	19.9	+	.	Target "Motif:(TGGCGA)n" 1 36
scaffold1	RepeatMasker	similarity	3456168	3456215	25.2	+	.	Target "Motif:GA-rich" 1 49
scaffold1	RepeatMasker	similarity	3456434	3456455	22.3	+	.	Target "Motif:rnd-1_family-38" 818 839
scaffold1	RepeatMasker	similarity	3456456	3456480	0	+	.	Target "Motif:(C)n" 1 25
scaffold1	RepeatMasker	similarity	3456481	3456572	22.3	+	.	Target "Motif:rnd-1_family-38" 840 943
scaffold1	RepeatMasker	similarity	3456951	3456993	11.4	+	.	Target "Motif:(TGCTGT)n" 1 44
scaffold1	RepeatMasker	similarity	3457116	3457188	22.2	-	.	Target "Motif:rnd-1_family-393" 10 81
scaffold1	RepeatMasker	similarity	3457318	3457565	9.7	-	.	Target "Motif:rnd-4_family-684" 4792 5039
scaffold1	RepeatMasker	similarity	3457565	3458065	4	-	.	Target "Motif:rnd-1_family-120" 1 502
scaffold1	RepeatMasker	similarity	3463723	3464282	21.4	+	.	Target "Motif:rnd-1_family-71" 667 1227
scaffold1	RepeatMasker	similarity	3464271	3464285	15.1	-	.	Target "Motif:rnd-1_family-38" 914 944
scaffold1	RepeatMasker	similarity	3464286	3464341	11.1	+	.	Target "Motif:rnd-1_family-45" 703 756
scaffold1	RepeatMasker	similarity	3464342	3464354	15.1	-	.	Target "Motif:rnd-1_family-38" 882 913
scaffold1	RepeatMasker	similarity	3468574	3468663	23.6	+	.	Target "Motif:rnd-1_family-41" 4058 4146
scaffold1	RepeatMasker	similarity	3468648	3468767	10.8	+	.	Target "Motif:rnd-1_family-41" 4287 4419
scaffold1	RepeatMasker	similarity	3470146	3470222	23.7	-	.	Target "Motif:rnd-1_family-497" 431 508
scaffold1	RepeatMasker	similarity	3470168	3470475	18.6	-	.	Target "Motif:rnd-1_family-20" 3411 3718
scaffold1	RepeatMasker	similarity	3472864	3474088	25.9	-	.	Target "Motif:rnd-1_family-71" 1 1224
scaffold1	RepeatMasker	similarity	3475051	3475103	16.7	+	.	Target "Motif:G-rich" 1 51
scaffold1	RepeatMasker	similarity	3477347	3477399	16.7	+	.	Target "Motif:G-rich" 1 51
scaffold1	RepeatMasker	similarity	3479643	3479695	16.7	+	.	Target "Motif:G-rich" 1 51
scaffold1	RepeatMasker	similarity	3481939	3481991	16.7	+	.	Target "Motif:G-rich" 1 51
scaffold1	RepeatMasker	similarity	3484235	3484285	16.6	+	.	Target "Motif:G-rich" 1 51
scaffold1	RepeatMasker	similarity	3485091	3485289	22.9	+	.	Target "Motif:ltr-1_family-1" 16 230
scaffold1	RepeatMasker	similarity	3485327	3485398	23.6	+	.	Target "Motif:rnd-1_family-207" 1 73
scaffold1	RepeatMasker	similarity	3485914	3486012	15.9	+	.	Target "Motif:rnd-1_family-207" 468 556
scaffold1	RepeatMasker	similarity	3486011	3486095	16.5	-	.	Target "Motif:ltr-1_family-130" 4125 4217
scaffold1	RepeatMasker	similarity	3486098	3486131	22.2	-	.	Target "Motif:ltr-1_family-130" 3712 3758
scaffold1	RepeatMasker	similarity	3486132	3486144	20.4	-	.	Target "Motif:rnd-4_family-40" 8808 8820
scaffold1	RepeatMasker	similarity	3486145	3486178	0	+	.	Target "Motif:(TGA)n" 1 34
scaffold1	RepeatMasker	similarity	3486179	3486193	22.2	-	.	Target "Motif:ltr-1_family-130" 3697 3711
scaffold1	RepeatMasker	similarity	3486185	3486253	13	+	.	Target "Motif:rnd-1_family-99" 33 101
scaffold1	RepeatMasker	similarity	3486194	3486253	20.4	-	.	Target "Motif:rnd-4_family-40" 8734 8807
scaffold1	RepeatMasker	similarity	3486252	3486327	5.3	-	.	Target "Motif:rnd-1_family-22" 13464 13539
scaffold1	RepeatMasker	similarity	3488998	3489063	13.6	-	.	Target "Motif:ltr-1_family-70" 660 725
scaffold1	RepeatMasker	similarity	3489059	3489679	6.1	+	.	Target "Motif:ltr-1_family-161" 120 738
scaffold1	RepeatMasker	similarity	3489816	3490187	22	+	.	Target "Motif:rnd-5_family-147" 5650 6065
scaffold1	RepeatMasker	similarity	3490188	3490973	9.6	+	.	Target "Motif:ltr-1_family-70" 1 795
scaffold1	RepeatMasker	similarity	3491183	3491435	21.9	+	.	Target "Motif:rnd-1_family-167" 152 392
scaffold1	RepeatMasker	similarity	3491199	3491480	27.1	-	.	Target "Motif:rnd-4_family-40" 8045 8290
scaffold1	RepeatMasker	similarity	3491490	3491742	20.1	-	.	Target "Motif:ltr-1_family-130" 3270 3506
scaffold1	RepeatMasker	similarity	3491903	3492029	7.1	-	.	Target "Motif:rnd-1_family-443" 337 463
scaffold1	RepeatMasker	similarity	3492191	3492542	13.8	+	.	Target "Motif:rnd-5_family-579" 6823 7171
scaffold1	RepeatMasker	similarity	3492670	3492994	6.8	+	.	Target "Motif:rnd-1_family-350" 1 347
scaffold1	RepeatMasker	similarity	3493212	3493277	18.4	-	.	Target "Motif:rnd-1_family-181" 854 924
scaffold1	RepeatMasker	similarity	3493224	3493412	28.1	-	.	Target "Motif:rnd-1_family-23" 2023 2218
scaffold1	RepeatMasker	similarity	3493533	3493595	20.7	-	.	Target "Motif:rnd-1_family-336" 2 80
scaffold1	RepeatMasker	similarity	3493851	3494101	30.3	-	.	Target "Motif:rnd-1_family-462" 407 657
scaffold1	RepeatMasker	similarity	3494449	3494844	25.6	-	.	Target "Motif:rnd-1_family-493" 30 424
scaffold1	RepeatMasker	similarity	3498402	3498426	13.2	+	.	Target "Motif:(GAT)n" 1 25
scaffold1	RepeatMasker	similarity	3499436	3499789	33.2	-	.	Target "Motif:rnd-1_family-462" 18 368
scaffold1	RepeatMasker	similarity	3500032	3500524	31.5	-	.	Target "Motif:rnd-1_family-499" 3707 4211
scaffold1	RepeatMasker	similarity	3500839	3500870	13.9	+	.	Target "Motif:(CCTTTG)n" 1 34
scaffold1	RepeatMasker	similarity	3501602	3501638	15.8	+	.	Target "Motif:(GACGAT)n" 1 37
scaffold1	RepeatMasker	similarity	3502021	3503113	9.4	+	.	Target "Motif:ltr-1_family-47" 516 1606
scaffold1	RepeatMasker	similarity	3503753	3503777	0	+	.	Target "Motif:(GAGGAA)n" 1 25
scaffold1	RepeatMasker	similarity	3507566	3507588	4.5	+	.	Target "Motif:(C)n" 1 23
scaffold1	RepeatMasker	similarity	3507697	3507752	5.4	-	.	Target "Motif:rnd-1_family-532" 100 155
scaffold1	RepeatMasker	similarity	3507924	3509036	6.3	+	.	Target "Motif:rnd-1_family-27" 2 1228
scaffold1	RepeatMasker	similarity	3508722	3509112	14.7	-	.	Target "Motif:rnd-4_family-40" 8415 8812
scaffold1	RepeatMasker	similarity	3509085	3509387	18.5	-	.	Target "Motif:rnd-1_family-504" 290 577
scaffold1	RepeatMasker	similarity	3509384	3509657	1.5	+	.	Target "Motif:rnd-1_family-130" 348 621
scaffold1	RepeatMasker	similarity	3512440	3512469	10.7	+	.	Target "Motif:(TGA)n" 1 30
scaffold1	RepeatMasker	similarity	3512531	3512602	4.2	+	.	Target "Motif:rnd-1_family-120" 1 81
scaffold1	RepeatMasker	similarity	3512596	3512689	29	-	.	Target "Motif:rnd-1_family-170" 639 737
scaffold1	RepeatMasker	similarity	3513147	3513482	6.3	-	.	Target "Motif:ltr-1_family-62" 1 335
scaffold1	RepeatMasker	similarity	3513497	3513551	16.4	-	.	Target "Motif:rnd-1_family-290" 27 81
scaffold1	RepeatMasker	similarity	3515078	3515118	20.6	+	.	Target "Motif:(AGC)n" 1 41
scaffold1	RepeatMasker	similarity	3520830	3520856	0	+	.	Target "Motif:(AG)n" 1 27
scaffold1	RepeatMasker	similarity	3523642	3523696	10.9	-	.	Target "Motif:rnd-1_family-52" 570 624
scaffold1	RepeatMasker	similarity	3528839	3528918	25	+	.	Target "Motif:(CGCGCCG)n" 1 80
scaffold1	RepeatMasker	similarity	3528979	3529015	21.8	+	.	Target "Motif:(CGA)n" 1 38
scaffold1	RepeatMasker	similarity	3531953	3531985	14.4	+	.	Target "Motif:(GACGAA)n" 1 33
scaffold1	RepeatMasker	similarity	3535626	3535672	16.7	+	.	Target "Motif:GA-rich" 1 47
scaffold1	RepeatMasker	similarity	3536010	3536072	16.1	+	.	Target "Motif:(TCGAGC)n" 1 63
scaffold1	RepeatMasker	similarity	3539062	3539108	19.3	+	.	Target "Motif:(CCGGCT)n" 1 47
scaffold1	RepeatMasker	similarity	3542380	3542423	20.8	+	.	Target "Motif:(CCT)n" 1 44
scaffold1	RepeatMasker	similarity	3544596	3544628	13.2	+	.	Target "Motif:(GACGC)n" 1 34
scaffold1	RepeatMasker	similarity	3545620	3545651	21.7	+	.	Target "Motif:(TCGTCG)n" 1 32
scaffold1	RepeatMasker	similarity	3546394	3546424	3.3	+	.	Target "Motif:(CT)n" 1 32
scaffold1	RepeatMasker	similarity	3548563	3548626	27.9	+	.	Target "Motif:(AACAA)n" 1 63
scaffold1	RepeatMasker	similarity	3553593	3553630	21.4	+	.	Target "Motif:GA-rich" 1 38
scaffold1	RepeatMasker	similarity	3557302	3557409	13.9	+	.	Target "Motif:rnd-1_family-247" 318 425
scaffold1	RepeatMasker	similarity	3571113	3571144	7	+	.	Target "Motif:(GGA)n" 1 32
scaffold1	RepeatMasker	similarity	3572238	3572266	19.6	+	.	Target "Motif:GA-rich" 1 29
scaffold1	RepeatMasker	similarity	3572543	3572579	21.8	+	.	Target "Motif:(CTCCT)n" 1 37
scaffold1	RepeatMasker	similarity	3578242	3578276	16.9	+	.	Target "Motif:(CGAGCA)n" 1 35
scaffold1	RepeatMasker	similarity	3578918	3578934	0	+	.	Target "Motif:(GA)n" 1 17
scaffold1	RepeatMasker	similarity	3581837	3581897	16.9	+	.	Target "Motif:(CT)n" 1 63
scaffold1	RepeatMasker	similarity	3584773	3584809	15.8	+	.	Target "Motif:(GCGAGCC)n" 1 37
scaffold1	RepeatMasker	similarity	3586090	3586148	32.3	+	.	Target "Motif:(GAAGCA)n" 1 58
scaffold1	RepeatMasker	similarity	3588249	3588266	0	+	.	Target "Motif:(AG)n" 1 18
scaffold1	RepeatMasker	similarity	3588996	3589081	26.9	+	.	Target "Motif:(CT)n" 1 85
scaffold1	RepeatMasker	similarity	3603705	3603750	23.9	+	.	Target "Motif:(CGGCGA)n" 1 46
scaffold1	RepeatMasker	similarity	3603934	3603973	8	+	.	Target "Motif:(TCGTTCTCG)n" 1 40
scaffold1	RepeatMasker	similarity	3605150	3605176	8.5	+	.	Target "Motif:(GGA)n" 1 26
scaffold1	RepeatMasker	similarity	3607268	3607711	0.9	-	.	Target "Motif:rnd-1_family-156" 1419 1872
scaffold1	RepeatMasker	similarity	3607723	3608265	6.8	-	.	Target "Motif:rnd-4_family-684" 4494 5039
scaffold1	RepeatMasker	similarity	3608264	3609838	2.7	-	.	Target "Motif:rnd-1_family-141" 1 1595
scaffold1	RepeatMasker	similarity	3610336	3610545	20.2	+	.	Target "Motif:rnd-1_family-47" 400 608
scaffold1	RepeatMasker	similarity	3611158	3611220	6.5	+	.	Target "Motif:rnd-4_family-57" 10207 10269
scaffold1	RepeatMasker	similarity	3611294	3611314	0	+	.	Target "Motif:(CT)n" 1 21
scaffold1	RepeatMasker	similarity	3611410	3611561	30.3	+	.	Target "Motif:rnd-1_family-87" 167 324
scaffold1	RepeatMasker	similarity	3611605	3611621	0	+	.	Target "Motif:(C)n" 1 17
scaffold1	RepeatMasker	similarity	3611650	3611722	6.8	+	.	Target "Motif:rnd-1_family-541" 1 88
scaffold1	RepeatMasker	similarity	3611923	3611979	3.6	-	.	Target "Motif:rnd-1_family-38" 889 944
scaffold1	RepeatMasker	similarity	3612322	3612733	1.2	+	.	Target "Motif:ltr-1_family-86" 1 408
scaffold1	RepeatMasker	similarity	3612721	3612733	5.4	-	.	Target "Motif:ltr-1_family-50" 5726 5737
scaffold1	RepeatMasker	similarity	3612734	3614645	1.3	+	.	Target "Motif:ltr-1_family-87" 1 1906
scaffold1	RepeatMasker	similarity	3614638	3615767	6.3	-	.	Target "Motif:rnd-1_family-22" 6507 7435
scaffold1	RepeatMasker	similarity	3615765	3616219	8.9	-	.	Target "Motif:ltr-1_family-71" 9531 9990
scaffold1	RepeatMasker	similarity	3616444	3616664	9.5	-	.	Target "Motif:rnd-1_family-22" 10682 10900
scaffold1	RepeatMasker	similarity	3616665	3619478	5.5	-	.	Target "Motif:rnd-1_family-187" 1 2824
scaffold1	RepeatMasker	similarity	3619479	3622136	6.2	-	.	Target "Motif:rnd-1_family-437" 1 2234
scaffold1	RepeatMasker	similarity	3622197	3624854	5	-	.	Target "Motif:rnd-1_family-307" 1 2739
scaffold1	RepeatMasker	similarity	3630422	3634765	0.8	-	.	Target "Motif:rnd-1_family-594" 1 4429
scaffold1	RepeatMasker	similarity	3634995	3644541	3.1	-	.	Target "Motif:ltr-1_family-71" 1 9571
scaffold1	RepeatMasker	similarity	3644542	3645336	1.8	-	.	Target "Motif:rnd-1_family-22" 12743 13537
scaffold1	RepeatMasker	similarity	3645337	3647755	1.6	+	.	Target "Motif:ltr-1_family-87" 1894 4299
scaffold1	RepeatMasker	similarity	3647756	3648167	0.7	+	.	Target "Motif:ltr-1_family-86" 1 408
scaffold1	RepeatMasker	similarity	3649334	3649869	20.1	-	.	Target "Motif:rnd-1_family-71" 668 1226
scaffold1	RepeatMasker	similarity	3651922	3651967	22.7	+	.	Target "Motif:(AGCGA)n" 1 47
scaffold1	RepeatMasker	similarity	3652393	3652442	24.4	+	.	Target "Motif:(TGAGGC)n" 1 50
scaffold1	RepeatMasker	similarity	3653130	3654128	29.5	+	.	Target "Motif:rnd-1_family-354" 619 1630
scaffold1	RepeatMasker	similarity	3659854	3659993	22.1	-	.	Target "Motif:rnd-1_family-494" 112 268
scaffold1	RepeatMasker	similarity	3660080	3660255	21.6	+	.	Target "Motif:rnd-1_family-348" 98 297
scaffold1	RepeatMasker	similarity	3660276	3660322	12.8	+	.	Target "Motif:rnd-1_family-52" 573 620
scaffold1	RepeatMasker	similarity	3660562	3660606	6.7	-	.	Target "Motif:rnd-1_family-157" 693 743
scaffold1	RepeatMasker	similarity	3660568	3660683	14.8	-	.	Target "Motif:rnd-1_family-71" 1102 1227
scaffold1	RepeatMasker	similarity	3660760	3661897	25.2	+	.	Target "Motif:rnd-1_family-71" 85 1224
scaffold1	RepeatMasker	similarity	3661983	3662061	22.8	+	.	Target "Motif:rnd-1_family-71" 998 1219
scaffold1	RepeatMasker	similarity	3662062	3662205	19.4	+	.	Target "Motif:rnd-1_family-116" 2 146
scaffold1	RepeatMasker	similarity	3663038	3663067	0	+	.	Target "Motif:(T)n" 1 30
scaffold1	RepeatMasker	similarity	3663068	3663090	0	+	.	Target "Motif:(G)n" 1 23
scaffold1	RepeatMasker	similarity	3664351	3664404	15.1	+	.	Target "Motif:rnd-1_family-43" 40 92
scaffold1	RepeatMasker	similarity	3664443	3664824	16.9	+	.	Target "Motif:rnd-3_family-3" 729 971
scaffold1	RepeatMasker	similarity	3664840	3664972	16.4	+	.	Target "Motif:rnd-1_family-141" 695 799
scaffold1	RepeatMasker	similarity	3664922	3664987	20.7	+	.	Target "Motif:rnd-4_family-40" 8762 8824
scaffold1	RepeatMasker	similarity	3666143	3667055	20.4	-	.	Target "Motif:rnd-1_family-20" 2813 3718
scaffold1	RepeatMasker	similarity	3667131	3667149	24.6	+	.	Target "Motif:rnd-1_family-71" 943 1033
scaffold1	RepeatMasker	similarity	3667150	3667308	26.8	+	.	Target "Motif:rnd-1_family-80" 583 741
scaffold1	RepeatMasker	similarity	3667171	3667336	23	-	.	Target "Motif:rnd-1_family-98" 977 1153
scaffold1	RepeatMasker	similarity	3667309	3667332	24.6	+	.	Target "Motif:rnd-1_family-71" 1034 1162
scaffold1	RepeatMasker	similarity	3670281	3670342	8.2	+	.	Target "Motif:rnd-1_family-66" 688 748
scaffold1	RepeatMasker	similarity	3670972	3671047	5.7	-	.	Target "Motif:rnd-1_family-181" 854 931
scaffold1	RepeatMasker	similarity	3670997	3671591	22.6	+	.	Target "Motif:rnd-1_family-43" 1 606
scaffold1	RepeatMasker	similarity	3671692	3671713	9.7	+	.	Target "Motif:(AC)n" 1 22
scaffold1	RepeatMasker	similarity	3672188	3672235	24	+	.	Target "Motif:(GCCGC)n" 1 46
scaffold1	RepeatMasker	similarity	3673958	3674268	3.6	-	.	Target "Motif:rnd-5_family-1178" 931 1239
scaffold1	RepeatMasker	similarity	3675149	3675824	0	+	.	Target "Motif:ltr-1_family-5" 1 676
scaffold1	RepeatMasker	similarity	3675636	3675824	31.9	-	.	Target "Motif:rnd-1_family-192" 1747 1915
scaffold1	RepeatMasker	similarity	3675825	3684823	0	+	.	Target "Motif:ltr-1_family-6" 1 8999
scaffold1	RepeatMasker	similarity	3684708	3684823	11.2	+	.	Target "Motif:rnd-1_family-306" 360 475
scaffold1	RepeatMasker	similarity	3684824	3685499	0.1	+	.	Target "Motif:ltr-1_family-5" 1 676
scaffold1	RepeatMasker	similarity	3687673	3687737	13.8	+	.	Target "Motif:rnd-1_family-176" 2206 2270
scaffold1	RepeatMasker	similarity	3692022	3692438	23	+	.	Target "Motif:rnd-1_family-53" 1 434
scaffold1	RepeatMasker	similarity	3704518	3704567	18.2	+	.	Target "Motif:(GCCGGC)n" 1 51
scaffold1	RepeatMasker	similarity	3704590	3704825	33.5	+	.	Target "Motif:rnd-1_family-177" 1 239
scaffold1	RepeatMasker	similarity	3709856	3709891	13.6	+	.	Target "Motif:(CGT)n" 1 35
scaffold1	RepeatMasker	similarity	3711764	3711813	19.7	+	.	Target "Motif:(TCG)n" 1 48
scaffold1	RepeatMasker	similarity	3712996	3713066	23.7	+	.	Target "Motif:(GCC)n" 1 74
scaffold1	RepeatMasker	similarity	3713158	3713207	26.2	+	.	Target "Motif:(GCACGC)n" 1 51
scaffold1	RepeatMasker	similarity	3713356	3713416	15.7	+	.	Target "Motif:(GCTCT)n" 1 57
scaffold1	RepeatMasker	similarity	3714614	3714631	0	+	.	Target "Motif:(ACT)n" 1 18
scaffold1	RepeatMasker	similarity	3721009	3721036	15.9	+	.	Target "Motif:(ACG)n" 1 28
scaffold1	RepeatMasker	similarity	3721477	3721533	32.5	+	.	Target "Motif:(CTC)n" 1 57
scaffold1	RepeatMasker	similarity	3721728	3721809	26.4	+	.	Target "Motif:(CGAGCG)n" 1 82
scaffold1	RepeatMasker	similarity	3721875	3721960	18.7	+	.	Target "Motif:(CGACGC)n" 1 83
scaffold1	RepeatMasker	similarity	3723587	3723719	26.5	+	.	Target "Motif:(CGACGA)n" 1 134
scaffold1	RepeatMasker	similarity	3724462	3724480	5.5	+	.	Target "Motif:(GAC)n" 1 19
scaffold1	RepeatMasker	similarity	3725731	3725774	17.6	+	.	Target "Motif:(GCGGC)n" 1 41
scaffold1	RepeatMasker	similarity	3726077	3726110	7.5	+	.	Target "Motif:GA-rich" 1 31
scaffold1	RepeatMasker	similarity	3731960	3732074	20.9	+	.	Target "Motif:(CG)n" 1 121
scaffold1	RepeatMasker	similarity	3732217	3732283	27.1	+	.	Target "Motif:(GCGGCGC)n" 1 66
scaffold1	RepeatMasker	similarity	3732463	3732493	18.2	+	.	Target "Motif:(CGT)n" 1 31
scaffold1	RepeatMasker	similarity	3732830	3732852	9.3	+	.	Target "Motif:(CA)n" 1 23
scaffold1	RepeatMasker	similarity	3733065	3733143	23.5	+	.	Target "Motif:(GCGTCGT)n" 1 83
scaffold1	RepeatMasker	similarity	3733333	3733397	20.5	+	.	Target "Motif:(CGGACG)n" 1 67
scaffold1	RepeatMasker	similarity	3733472	3733506	13.3	+	.	Target "Motif:G-rich" 1 36
scaffold1	RepeatMasker	similarity	3733645	3733697	25.5	+	.	Target "Motif:(CGCCGA)n" 1 53
scaffold1	RepeatMasker	similarity	3734928	3734982	22.6	+	.	Target "Motif:(CAG)n" 1 55
scaffold1	RepeatMasker	similarity	3735119	3735274	26	+	.	Target "Motif:(CGCGCT)n" 1 159
scaffold1	RepeatMasker	similarity	3735206	3735283	19.3	+	.	Target "Motif:(CGCCGC)n" 1 78
scaffold1	RepeatMasker	similarity	3735415	3735467	23.3	+	.	Target "Motif:(GATCGA)n" 1 53
scaffold1	RepeatMasker	similarity	3735477	3735511	16.1	+	.	Target "Motif:GA-rich" 1 35
scaffold1	RepeatMasker	similarity	3740895	3740992	25.9	+	.	Target "Motif:(CATGCT)n" 1 102
scaffold1	RepeatMasker	similarity	3741458	3741663	29.9	+	.	Target "Motif:rnd-1_family-368" 157 355
scaffold1	RepeatMasker	similarity	3741637	3741682	17.4	-	.	Target "Motif:rnd-1_family-469" 195 240
scaffold1	RepeatMasker	similarity	3742550	3742590	22.6	+	.	Target "Motif:(GCA)n" 1 41
scaffold1	RepeatMasker	similarity	3742641	3742782	30.5	+	.	Target "Motif:(CAG)n" 1 142
scaffold1	RepeatMasker	similarity	3744974	3744998	13.2	+	.	Target "Motif:(GAC)n" 1 25
scaffold1	RepeatMasker	similarity	3746298	3746346	11.9	+	.	Target "Motif:(GCAGCT)n" 1 52
scaffold1	RepeatMasker	similarity	3749691	3749757	25.8	+	.	Target "Motif:(CGCGGC)n" 1 64
scaffold1	RepeatMasker	similarity	3749802	3749848	17.5	+	.	Target "Motif:(GC)n" 1 49
scaffold1	RepeatMasker	similarity	3750156	3750203	20.3	+	.	Target "Motif:(AAC)n" 1 48
scaffold1	RepeatMasker	similarity	3751283	3751388	16.2	+	.	Target "Motif:(CTCG)n" 1 104
scaffold1	RepeatMasker	similarity	3755376	3755416	17.4	+	.	Target "Motif:(CTCG)n" 1 42
scaffold1	RepeatMasker	similarity	3756745	3756769	8.5	+	.	Target "Motif:(TCG)n" 1 25
scaffold1	RepeatMasker	similarity	3758710	3758747	0	+	.	Target "Motif:(AG)n" 1 33
scaffold1	RepeatMasker	similarity	3758789	3758813	8.7	+	.	Target "Motif:(CTT)n" 1 25
scaffold1	RepeatMasker	similarity	3768864	3768901	15.4	+	.	Target "Motif:(ACCAC)n" 1 38
scaffold1	RepeatMasker	similarity	3782468	3782509	14.4	+	.	Target "Motif:(TCG)n" 1 42
scaffold1	RepeatMasker	similarity	3783038	3783081	21.9	+	.	Target "Motif:(GCTCCT)n" 1 44
scaffold1	RepeatMasker	similarity	3787071	3787115	7.2	+	.	Target "Motif:(CTGGTTGCT)n" 1 45
scaffold1	RepeatMasker	similarity	3787126	3787170	13.2	+	.	Target "Motif:(TGGAGC)n" 1 45
scaffold1	RepeatMasker	similarity	3787369	3787440	33.7	+	.	Target "Motif:(GGAGTT)n" 1 69
scaffold1	RepeatMasker	similarity	3787465	3787520	26.3	+	.	Target "Motif:G-rich" 1 56
scaffold1	RepeatMasker	similarity	3788293	3788354	31.9	+	.	Target "Motif:(TCCCCG)n" 1 62
scaffold1	RepeatMasker	similarity	3788651	3788690	15.3	+	.	Target "Motif:(CCAGCG)n" 1 39
scaffold1	RepeatMasker	similarity	3788701	3788745	7.2	+	.	Target "Motif:(AGCAACCAG)n" 1 45
scaffold1	RepeatMasker	similarity	3789051	3789127	18.9	+	.	Target "Motif:(GGCCAG)n" 1 68
scaffold1	RepeatMasker	similarity	3789174	3789230	32.4	+	.	Target "Motif:(GGTCTG)n" 1 57
scaffold1	RepeatMasker	similarity	3791768	3791817	18.9	+	.	Target "Motif:(GCGTCGC)n" 1 51
scaffold1	RepeatMasker	similarity	3793810	3793838	7.8	+	.	Target "Motif:(GAC)n" 1 28
scaffold1	RepeatMasker	similarity	3797912	3797938	3.9	+	.	Target "Motif:(G)n" 1 27
scaffold1	RepeatMasker	similarity	3802980	3803048	22.5	+	.	Target "Motif:(GCGCG)n" 1 72
scaffold1	RepeatMasker	similarity	3803612	3803664	24.4	+	.	Target "Motif:(TCC)n" 1 56
scaffold1	RepeatMasker	similarity	3804055	3804080	8.1	+	.	Target "Motif:(GGT)n" 1 26
scaffold1	RepeatMasker	similarity	3808423	3808452	0	+	.	Target "Motif:(TG)n" 1 30
[truncated: 40,904 more rows]
