# Supplementary material for: Genome of Pythium myriotylum Uncovers an Extensive Arsenal of Virulence-Related Genes among the Broad-Host-Range Necrotrophic Pythium Plant Pathogens
Source: Microbiol Spectr. 2022 Aug 10;10(4):e02268-21. doi: 10.1128/spectrum.02268-21 (PMC9430622; doi:10.1128/spectrum.02268-21)
Supplement: Supplemental file 5 — Supplemental material. Download spectrum.02268-21-s0005.xlsx, XLSX file, 0.1 MB [file spectrum.02268-21-s0005.xlsx]

## Sheet: Table_S5
Table S5. Summary of the tandem clusters in P. myriotylum. The genes found in these tandem clusters are listed alongside any Pfam annotation for the genes in a tandem cluster. The average percentage protein identity and average ratio of non-synonymous (dN) to synonymous (dS) substitutions amongst the members of a tandem array are also listed.
Tandem cluster number	number of genes in tandem cluster	Average % protein identity amongst the members of the tandem array	Average dN/dS ratio amongst the members of the tandem array	Pfam domains annotated to cluster	Tandemly duplicated Pm_genes present in cluster
1666	22	67.9664	0.090019	PF01328 Peroxidase, family 2	Pm_g21118	Pm_g21119	Pm_g21120	Pm_g21121	Pm_g21122	Pm_g21123	Pm_g21124	Pm_g21125	Pm_g21126	Pm_g21127	Pm_g21128	Pm_g21129	Pm_g21130	Pm_g21131	Pm_g21132	Pm_g21133	Pm_g21134	Pm_g21135	Pm_g21136	Pm_g21137	Pm_g21138	Pm_g21139
1664	20	88.9936	0.144047	PF00005 ABC transporter	Pm_g5004	Pm_g5005	Pm_g5006	Pm_g5007	Pm_g5008	Pm_g5009	Pm_g5010	Pm_g5011	Pm_g5012	Pm_g5013	Pm_g5014	Pm_g5015	Pm_g5016	Pm_g5017	Pm_g5018	Pm_g5019	Pm_g5020	Pm_g5021	Pm_g5022	Pm_g5023
1665	20	46.5006	0.111873	PF00005 ABC transporter; PF00664 ABC transporter transmembrane region; PF03083 Sugar efflux transporter for intercellular exchange	Pm_g9823	Pm_g9824	Pm_g9825	Pm_g9826	Pm_g9827	Pm_g9828	Pm_g9829	Pm_g9830	Pm_g9831	Pm_g9832	Pm_g9833	Pm_g9834	Pm_g9835	Pm_g9836	Pm_g9837	Pm_g9838	Pm_g9839	Pm_g9840	Pm_g9841	Pm_g9842
1663	19	52.1733	0.121339	NONE	Pm_g20895	Pm_g20896	Pm_g20897	Pm_g20898	Pm_g20899	Pm_g20900	Pm_g20901	Pm_g20902	Pm_g20903	Pm_g20904	Pm_g20905	Pm_g20906	Pm_g20907	Pm_g20908	Pm_g20909	Pm_g20910	Pm_g20911	Pm_g20912	Pm_g20913
1659	17	52.9907	0.198874	PF13520 Amino acid permease	Pm_g7416	Pm_g7417	Pm_g7418	Pm_g7419	Pm_g7420	Pm_g7421	Pm_g7422	Pm_g7423	Pm_g7424	Pm_g7425	Pm_g7426	Pm_g7427	Pm_g7428	Pm_g7429	Pm_g7430	Pm_g7431	Pm_g7432
1660	17	77.7373	0.103721	NONE	Pm_g14935	Pm_g14936	Pm_g14937	Pm_g14938	Pm_g14939	Pm_g14940	Pm_g14941	Pm_g14942	Pm_g14943	Pm_g14944	Pm_g14945	Pm_g14946	Pm_g14947	Pm_g14948	Pm_g14949	Pm_g14950	Pm_g14951
1661	17	33.1426	0	NONE	Pm_g11135	Pm_g11136	Pm_g11137	Pm_g11138	Pm_g11139	Pm_g11140	Pm_g11141	Pm_g11142	Pm_g11143	Pm_g11144	Pm_g11145	Pm_g11146	Pm_g11147	Pm_g11148	Pm_g11149	Pm_g11150	Pm_g11151
1662	17	40.3054	0.146021	NONE	Pm_g849	Pm_g850	Pm_g852	Pm_g853	Pm_g854	Pm_g855	Pm_g856	Pm_g857	Pm_g858	Pm_g859	Pm_g860	Pm_g861	Pm_g862	Pm_g863	Pm_g864	Pm_g865	Pm_g866
1657	16	51.3571	0.112428	PF14295 PAN domain	Pm_g4471	Pm_g4472	Pm_g4473	Pm_g4474	Pm_g4475	Pm_g4476	Pm_g4477	Pm_g4478	Pm_g4479	Pm_g4480	Pm_g4483	Pm_g4484	Pm_g4485	Pm_g4486	Pm_g4487	Pm_g4488
1658	16	100	0	PF07727 Reverse transcriptase (RNA-dependent DNA polymerase)	Pm_g10640	Pm_g10641	Pm_g10642	Pm_g10643	Pm_g10644	Pm_g10645	Pm_g10646	Pm_g10647	Pm_g10648	Pm_g10649	Pm_g10650	Pm_g10651	Pm_g10652	Pm_g10653	Pm_g10654	Pm_g10655
1652	14	41.4207	0.160484	NONE	Pm_g21470	Pm_g21471	Pm_g21472	Pm_g21473	Pm_g21474	Pm_g21475	Pm_g21476	Pm_g21477	Pm_g21478	Pm_g21479	Pm_g21480	Pm_g21481	Pm_g21482	Pm_g21483
1653	14	30.1569	0.392024	NONE	Pm_g21659	Pm_g21660	Pm_g21661	Pm_g21662	Pm_g21663	Pm_g21664	Pm_g21665	Pm_g21666	Pm_g21667	Pm_g21668	Pm_g21669	Pm_g21670	Pm_g21671	Pm_g21672
1654	14	92.1786	0.102221	NONE	Pm_g9318	Pm_g9326	Pm_g9328	Pm_g9330	Pm_g9333	Pm_g9335	Pm_g9337	Pm_g9339	Pm_g9341	Pm_g9344	Pm_g9345	Pm_g9350	Pm_g9351	Pm_g9353
1655	14	73.6175	0	NONE	Pm_g1589	Pm_g1590	Pm_g1591	Pm_g1592	Pm_g1593	Pm_g1594	Pm_g1595	Pm_g1596	Pm_g1597	Pm_g1598	Pm_g1599	Pm_g1600	Pm_g1601	Pm_g1602
1656	14	41.1123	0.187107	PF03092 BT1 family	Pm_g5840	Pm_g5841	Pm_g5842	Pm_g5843	Pm_g5844	Pm_g5845	Pm_g5846	Pm_g5847	Pm_g5848	Pm_g5849	Pm_g5850	Pm_g5851	Pm_g5852	Pm_g5853
1646	13	57.2518	0.160331	PF00089 Trypsin	Pm_g13300	Pm_g13301	Pm_g13303	Pm_g13304	Pm_g13305	Pm_g13306	Pm_g13307	Pm_g13308	Pm_g13309	Pm_g13310	Pm_g13311	Pm_g13312	Pm_g13313
1647	13	94.433	0.13174	PF03211 Pectate lyase	Pm_g21010	Pm_g21011	Pm_g21012	Pm_g21013	Pm_g21014	Pm_g21015	Pm_g21016	Pm_g21017	Pm_g21018	Pm_g21019	Pm_g21020	Pm_g21021	Pm_g21022
1648	13	83.1222	0.0411449	PF03067 Lytic polysaccharide mono-oxygenase, cellulose-degrading	Pm_g21254	Pm_g21256	Pm_g21257	Pm_g21258	Pm_g21259	Pm_g21260	Pm_g21261	Pm_g21262	Pm_g21263	Pm_g21264	Pm_g21265	Pm_g21266	Pm_g21269
1649	13	38.6674	0.140195	PF01363 FYVE zinc finger	Pm_g13004	Pm_g13005	Pm_g13006	Pm_g13007	Pm_g13008	Pm_g13009	Pm_g13010	Pm_g13011	Pm_g13012	Pm_g13013	Pm_g13014	Pm_g13015	Pm_g13016
1650	13	66.9679	0.105668	NONE	Pm_g19138	Pm_g19139	Pm_g19140	Pm_g19141	Pm_g19142	Pm_g19143	Pm_g19144	Pm_g19145	Pm_g19146	Pm_g19147	Pm_g19148	Pm_g19149	Pm_g19150
1651	13	52.0715	0.213414	NONE	Pm_g10844	Pm_g10845	Pm_g10846	Pm_g10847	Pm_g10848	Pm_g10849	Pm_g10850	Pm_g10851	Pm_g10852	Pm_g10853	Pm_g10854	Pm_g10855	Pm_g10856
1641	12	79.6816	0.786815	NONE	Pm_g4289	Pm_g4290	Pm_g4291	Pm_g4292	Pm_g4293	Pm_g4294	Pm_g4295	Pm_g4296	Pm_g4297	Pm_g4298	Pm_g4299	Pm_g4300
1642	12	74.1332	0.103089	PF01083 Cutinase	Pm_g15821	Pm_g15822	Pm_g15823	Pm_g15824	Pm_g15825	Pm_g15826	Pm_g15827	Pm_g15828	Pm_g15829	Pm_g15830	Pm_g15831	Pm_g15833
1643	12	92.3469	0	PF07727 Reverse transcriptase (RNA-dependent DNA polymerase); PF13246 Cation transport ATPase (P-type); PF16209 Phospholipid-translocating ATPase N-terminal; PF16212 Phospholipid-translocating P-type ATPase C-terminal	Pm_g7594	Pm_g7597	Pm_g7599	Pm_g7601	Pm_g7603	Pm_g7605	Pm_g7607	Pm_g7609	Pm_g7611	Pm_g7613	Pm_g7615	Pm_g7618
1644	12	51.0359	0.140024	PF00135 Carboxylesterase family	Pm_g10383	Pm_g10384	Pm_g10385	Pm_g10386	Pm_g10387	Pm_g10388	Pm_g10389	Pm_g10390	Pm_g10391	Pm_g10392	Pm_g10393	Pm_g10394
1645	12	78.7405	0.178479	PF00964 Elicitin	Pm_g3580	Pm_g3581	Pm_g3582	Pm_g3583	Pm_g3584	Pm_g3585	Pm_g3586	Pm_g3587	Pm_g3588	Pm_g3589	Pm_g3590	Pm_g3591
1635	11	48.3437	0.137238	PF04991 LicD family	Pm_g5381	Pm_g5382	Pm_g5383	Pm_g5384	Pm_g5385	Pm_g5386	Pm_g5387	Pm_g5388	Pm_g5389	Pm_g5390	Pm_g5391
1636	11	68.4648	0.119622	PF00089 Trypsin	Pm_g13269	Pm_g13270	Pm_g13271	Pm_g13273	Pm_g13274	Pm_g13275	Pm_g13276	Pm_g13277	Pm_g13278	Pm_g13281	Pm_g13282
1637	11	83.2776	0	NONE	Pm_g11912	Pm_g11913	Pm_g11914	Pm_g11915	Pm_g11916	Pm_g11917	Pm_g11918	Pm_g11919	Pm_g11920	Pm_g11921	Pm_g11923
1638	11	78.6614	0.0736	NONE	Pm_g2064	Pm_g2065	Pm_g2066	Pm_g2067	Pm_g2068	Pm_g2069	Pm_g2070	Pm_g2071	Pm_g2072	Pm_g2073	Pm_g2074
1639	11	44.653	0	PF00005 ABC transporter; PF01061 ABC-2 type transporter; PF06422 CDR ABC transporter; PF08370 Plant PDR ABC transporter associated	Pm_g6267	Pm_g6268	Pm_g6269	Pm_g6270	Pm_g6271	Pm_g6272	Pm_g6273	Pm_g6274	Pm_g6275	Pm_g6276	Pm_g6277
1640	11	43.4442	0.133507	PF00657 GDSL-like Lipase/Acylhydrolase; PF13472 GDSL-like Lipase/Acylhydrolase family	Pm_g772	Pm_g773	Pm_g774	Pm_g775	Pm_g776	Pm_g777	Pm_g778	Pm_g779	Pm_g780	Pm_g781	Pm_g782
1624	10	51.3645	0.0988267	PF00375 Sodium:dicarboxylate symporter family	Pm_g4583	Pm_g4584	Pm_g4585	Pm_g4586	Pm_g4587	Pm_g4588	Pm_g4589	Pm_g4590	Pm_g4591	Pm_g4592
1625	10	45.0816	0.135407	PF01852 START domain	Pm_g17930	Pm_g17931	Pm_g17932	Pm_g17933	Pm_g17934	Pm_g17935	Pm_g17936	Pm_g17937	Pm_g17938	Pm_g17939
1626	10	38.8405	0.17208	NONE	Pm_g17958	Pm_g17959	Pm_g17960	Pm_g17961	Pm_g17962	Pm_g17963	Pm_g17964	Pm_g17965	Pm_g17966	Pm_g17967
1627	10	38.3484	0.1712	PF01363 FYVE zinc finger	Pm_g17969	Pm_g17970	Pm_g17971	Pm_g17972	Pm_g17973	Pm_g17974	Pm_g17975	Pm_g17976	Pm_g17977	Pm_g17978
1628	10	42.8348	0.177233	NONE	Pm_g18000	Pm_g18001	Pm_g18004	Pm_g18005	Pm_g18006	Pm_g18007	Pm_g18008	Pm_g18009	Pm_g18010	Pm_g18011
1629	10	39.8933	0.263662	NONE	Pm_g21556	Pm_g21557	Pm_g21558	Pm_g21559	Pm_g21560	Pm_g21561	Pm_g21562	Pm_g21563	Pm_g21564	Pm_g21565
1630	10	63.7179	0.105107	PF01419 Jacalin-like lectin domain; PF03372 Endonuclease/Exonuclease/phosphatase family	Pm_g6419	Pm_g6420	Pm_g6421	Pm_g6422	Pm_g6423	Pm_g6424	Pm_g6425	Pm_g6426	Pm_g6427	Pm_g6428
1631	10	71.3981	0.0644178	PF13347 MFS/sugar transport protein	Pm_g12843	Pm_g12844	Pm_g12845	Pm_g12846	Pm_g12847	Pm_g12848	Pm_g12849	Pm_g12850	Pm_g12851	Pm_g12852
1632	10	31.0981	0.348689	NONE	Pm_g16556	Pm_g16557	Pm_g16558	Pm_g16559	Pm_g16560	Pm_g16561	Pm_g16562	Pm_g16563	Pm_g16565	Pm_g16566
1633	10	42.4037	0.186404	NONE	Pm_g14328	Pm_g14329	Pm_g14330	Pm_g14331	Pm_g14332	Pm_g14333	Pm_g14334	Pm_g14335	Pm_g14336	Pm_g14337
1634	10	30.9643	0.219322	NONE	Pm_g10879	Pm_g10880	Pm_g10881	Pm_g10882	Pm_g10883	Pm_g10884	Pm_g10885	Pm_g10886	Pm_g10887	Pm_g10888
1614	9	69.1913	0.109972	PF05630 Necrosis inducing protein (NPP1)	Pm_g13398	Pm_g13399	Pm_g13400	Pm_g13401	Pm_g13402	Pm_g13403	Pm_g13404	Pm_g13405	Pm_g13406
1615	9	31.2415	0.394206	NONE	Pm_g21723	Pm_g21724	Pm_g21725	Pm_g21726	Pm_g21727	Pm_g21728	Pm_g21729	Pm_g21730	Pm_g21731
1616	9	39.4568	0.127017	PF01590 GAF domain; PF13185 GAF domain	Pm_g21857	Pm_g21858	Pm_g21859	Pm_g21860	Pm_g21861	Pm_g21862	Pm_g21863	Pm_g21864	Pm_g21865
1617	9	48.2647	0.180739	PF07859 alpha/beta hydrolase fold	Pm_g22122	Pm_g22123	Pm_g22124	Pm_g22125	Pm_g22126	Pm_g22127	Pm_g22128	Pm_g22129	Pm_g22130
1618	9	63.3225	0.0744278	PF03171 2OG-Fe(II) oxygenase superfamily; PF14226 non-haem dioxygenase in morphine synthesis N-terminal	Pm_g12771	Pm_g12772	Pm_g12773	Pm_g12774	Pm_g12775	Pm_g12776	Pm_g12777	Pm_g12778	Pm_g12779
1619	9	83.5327	0.0693778	NONE	Pm_g13069	Pm_g13070	Pm_g13071	Pm_g13072	Pm_g13073	Pm_g13074	Pm_g13075	Pm_g13076	Pm_g13077
1620	9	81.1246	0.1668	PF00096 Zinc finger, C2H2 type	Pm_g8920	Pm_g8921	Pm_g8922	Pm_g8924	Pm_g8925	Pm_g8927	Pm_g8928	Pm_g8929	Pm_g8930
1621	9	92.6748	0.107947	NONE	Pm_g9870	Pm_g9871	Pm_g9872	Pm_g9873	Pm_g9874	Pm_g9875	Pm_g9876	Pm_g9877	Pm_g9878
1622	9	32.0691	0.220175	NONE	Pm_g3866	Pm_g3867	Pm_g3868	Pm_g3869	Pm_g3870	Pm_g3871	Pm_g3872	Pm_g3873	Pm_g3874
1623	9	100	0	PF13961 Domain of unknown function (DUF4219); PF14223 gag-polypeptide of LTR copia-type	Pm_g15041	Pm_g15042	Pm_g15043	Pm_g15044	Pm_g15045	Pm_g15046	Pm_g15047	Pm_g15048	Pm_g15049
1599	8	57.7452	0.117693	PF08240 Alcohol dehydrogenase GroES-like domain; PF13602 Zinc-binding dehydrogenase	Pm_g4693	Pm_g4694	Pm_g4695	Pm_g4696	Pm_g4697	Pm_g4698	Pm_g4699	Pm_g4700
1600	8	63.6422	0.107904	PF03798 TLC domain	Pm_g17466	Pm_g17467	Pm_g17468	Pm_g17469	Pm_g17470	Pm_g17471	Pm_g17472	Pm_g17473
1601	8	35.0671	0.1315	NONE	Pm_g17893	Pm_g17894	Pm_g17895	Pm_g17896	Pm_g17897	Pm_g17898	Pm_g17899	Pm_g17900
1602	8	70.8643	0.106157	PF03330 Lytic transglycolase	Pm_g18070	Pm_g18071	Pm_g18072	Pm_g18073	Pm_g18074	Pm_g18075	Pm_g18076	Pm_g18077
1603	8	89.1514	0	NONE	Pm_g11898	Pm_g11899	Pm_g11901	Pm_g11903	Pm_g11904	Pm_g11905	Pm_g11906	Pm_g11907
1604	8	51.5055	0.172529	PF10604 Polyketide cyclase / dehydrase and lipid transport	Pm_g2045	Pm_g2046	Pm_g2047	Pm_g2048	Pm_g2049	Pm_g2050	Pm_g2051	Pm_g2053
1605	8	68.2322	0.0660929	PF00501 AMP-binding enzyme; PF13193 AMP-binding enzyme C-terminal domain	Pm_g21390	Pm_g21391	Pm_g21392	Pm_g21393	Pm_g21394	Pm_g21395	Pm_g21396	Pm_g21397
1606	8	59.1819	0.103211	PF05875 Ceramidase	Pm_g21420	Pm_g21421	Pm_g21422	Pm_g21423	Pm_g21424	Pm_g21425	Pm_g21426	Pm_g21427
1607	8	99.4518	0.100879	PF00775 Dioxygenase	Pm_g9026	Pm_g9027	Pm_g9028	Pm_g9029	Pm_g9030	Pm_g9031	Pm_g9032	Pm_g9033
1608	8	53.4317	0.247521	NONE	Pm_g15845	Pm_g15846	Pm_g15847	Pm_g15848	Pm_g15849	Pm_g15850	Pm_g15851	Pm_g15852
1609	8	42.7913	0.303689	PF03283 Pectinacetylesterase	Pm_g7365	Pm_g7366	Pm_g7367	Pm_g7368	Pm_g7369	Pm_g7370	Pm_g7371	Pm_g7372
1610	8	65.767	0.107121	PF05368 NmrA-like family; PF13460 NAD(P)H-binding	Pm_g7461	Pm_g7462	Pm_g7463	Pm_g7464	Pm_g7465	Pm_g7466	Pm_g7467	Pm_g7468
1611	8	56.1866	0.111318	PF00067 Cytochrome P450	Pm_g1440	Pm_g1441	Pm_g1442	Pm_g1443	Pm_g1444	Pm_g1445	Pm_g1446	Pm_g1447
1612	8	75.8678	0.0961357	PF00106 short chain dehydrogenase	Pm_g3316	Pm_g3317	Pm_g3318	Pm_g3319	Pm_g3320	Pm_g3321	Pm_g3322	Pm_g3323
1613	8	93.75	0.027	PF03358 NADPH-dependent FMN reductase	Pm_g16019	Pm_g16020	Pm_g16021	Pm_g16022	Pm_g16023	Pm_g16024	Pm_g16025	Pm_g16026
1567	7	51.9701	0.116667	NONE	Pm_g4397	Pm_g4398	Pm_g4399	Pm_g4400	Pm_g4401	Pm_g4402	Pm_g4403
1568	7	76.6711	0.134819	PF07366 SnoaL-like polyketide cyclase; PF12680 SnoaL-like domain	Pm_g5491	Pm_g5492	Pm_g5493	Pm_g5494	Pm_g5495	Pm_g5496	Pm_g5498
1569	7	32.0726	0.24871	NONE	Pm_g18022	Pm_g18023	Pm_g18024	Pm_g18025	Pm_g18026	Pm_g18027	Pm_g18028
1570	7	32.6987	0.332757	NONE	Pm_g18590	Pm_g18591	Pm_g18592	Pm_g18593	Pm_g18594	Pm_g18595	Pm_g18596
1571	7	56.8495	0.106119	PF01363 FYVE zinc finger; PF01852 START domain	Pm_g11785	Pm_g11786	Pm_g11787	Pm_g11788	Pm_g11789	Pm_g11790	Pm_g11791
1572	7	90.3626	0	NONE	Pm_g11954	Pm_g11955	Pm_g11956	Pm_g11957	Pm_g11958	Pm_g11959	Pm_g11960
1573	7	92.3666	0.285343	NONE	Pm_g11982	Pm_g11983	Pm_g11984	Pm_g11985	Pm_g11986	Pm_g11987	Pm_g11988
1574	7	44.2597	0.133438	NONE	Pm_g2094	Pm_g2095	Pm_g2096	Pm_g2097	Pm_g2098	Pm_g2099	Pm_g2100
1575	7	49.0647	0.146981	NONE	Pm_g2211	Pm_g2213	Pm_g2214	Pm_g2215	Pm_g2216	Pm_g2217	Pm_g2218
1576	7	50.5177	0.115252	PF00884 Sulfatase	Pm_g6482	Pm_g6483	Pm_g6484	Pm_g6485	Pm_g6486	Pm_g6487	Pm_g6488
1577	7	58.6904	0.102762	PF02089 Palmitoyl protein thioesterase	Pm_g12780	Pm_g12781	Pm_g12782	Pm_g12783	Pm_g12784	Pm_g12786	Pm_g12787
1578	7	36.4564	0.192581	PF01363 FYVE zinc finger	Pm_g12986	Pm_g12987	Pm_g12988	Pm_g12989	Pm_g12990	Pm_g12991	Pm_g12992
1579	7	93.561	0.0228524	NONE	Pm_g16419	Pm_g16420	Pm_g16421	Pm_g16422	Pm_g16423	Pm_g16424	Pm_g16425
1580	7	53.4991	0.0929571	PF00043 Glutathione S-transferase, C-terminal domain; PF02798 Glutathione S-transferase, N-terminal domain; PF13417 Glutathione S-transferase, N-terminal domain; PF14497 Glutathione S-transferase, C-terminal domain	Pm_g16472	Pm_g16473	Pm_g16474	Pm_g16475	Pm_g16476	Pm_g16477	Pm_g16478
1581	7	54.2942	0.140729	NONE	Pm_g14502	Pm_g14503	Pm_g14504	Pm_g14507	Pm_g14508	Pm_g14509	Pm_g14510
1582	7	46.1254	0.270467	PF00632 HECT-domain (ubiquitin-transferase)	Pm_g17323	Pm_g17324	Pm_g17325	Pm_g17326	Pm_g17327	Pm_g17328	Pm_g17329
1583	7	56.7637	0.12939	PF12697 Alpha/beta hydrolase family	Pm_g15879	Pm_g15880	Pm_g15881	Pm_g15882	Pm_g15883	Pm_g15884	Pm_g15885
1584	7	63.7872	0.141629	PF00005 ABC transporter; PF00664 ABC transporter transmembrane region	Pm_g15942	Pm_g15943	Pm_g15944	Pm_g15945	Pm_g15946	Pm_g15947	Pm_g15948
1585	7	80.3406	0.140505	PF00295 Glycosyl hydrolases family 28	Pm_g6907	Pm_g6908	Pm_g6909	Pm_g6910	Pm_g6911	Pm_g6912	Pm_g6913
1586	7	38.3988	0.31761	PF00023 Ankyrin repeat; PF12796 Ankyrin repeats (3 copies); PF13606 Ankyrin repeat; PF13637 Ankyrin repeats (many copies); PF13857 Ankyrin repeats (many copies)	Pm_g19899	Pm_g19900	Pm_g19901	Pm_g19902	Pm_g19903	Pm_g19904	Pm_g19905
1587	7	42.8052	0.188281	PF03083 Sugar efflux transporter for intercellular exchange	Pm_g9879	Pm_g9880	Pm_g9881	Pm_g9882	Pm_g9883	Pm_g9884	Pm_g9885
1588	7	34.8392	0.24181	NONE	Pm_g3831	Pm_g3832	Pm_g3833	Pm_g3834	Pm_g3835	Pm_g3836	Pm_g3837
1589	7	59.2338	0.118843	PF02798 Glutathione S-transferase, N-terminal domain; PF14497 Glutathione S-transferase, C-terminal domain	Pm_g15261	Pm_g15262	Pm_g15263	Pm_g15264	Pm_g15265	Pm_g15266	Pm_g15267
1590	7	69.7986	0.113619	PF00194 Eukaryotic-type carbonic anhydrase	Pm_g14813	Pm_g14814	Pm_g14815	Pm_g14816	Pm_g14817	Pm_g14818	Pm_g14819
1591	7	57.0163	0.303843	PF00169 PH domain	Pm_g10414	Pm_g10415	Pm_g10416	Pm_g10417	Pm_g10418	Pm_g10419	Pm_g10421
1592	7	50.2865	0.299367	NONE	Pm_g8474	Pm_g8475	Pm_g8478	Pm_g8479	Pm_g8480	Pm_g8481	Pm_g8482
1593	7	77.6312	0.093819	PF00067 Cytochrome P450	Pm_g1427	Pm_g1428	Pm_g1429	Pm_g1430	Pm_g1431	Pm_g1432	Pm_g1433
1594	7	57.0788	0.123129	NONE	Pm_g3355	Pm_g3356	Pm_g3357	Pm_g3358	Pm_g3359	Pm_g3360	Pm_g3361
1595	7	68.3186	0.0934429	PF00106 short chain dehydrogenase; PF13561 Enoyl-(Acyl carrier protein) reductase	Pm_g10806	Pm_g10807	Pm_g10808	Pm_g10809	Pm_g10810	Pm_g10811	Pm_g10812
1596	7	86.8467	0.0863667	PF07727 Reverse transcriptase (RNA-dependent DNA polymerase)	Pm_g20080	Pm_g20081	Pm_g20082	Pm_g20083	Pm_g20084	Pm_g20085	Pm_g20086
1597	7	70.7552	0.754052	NONE	Pm_g15086	Pm_g15087	Pm_g15088	Pm_g15089	Pm_g15090	Pm_g15091	Pm_g15092
1598	7	67.6738	0.117938	PF00089 Trypsin	Pm_g3693	Pm_g3694	Pm_g3695	Pm_g3696	Pm_g3697	Pm_g3698	Pm_g3699
1527	6	80.7975	0.0924733	PF00026 Eukaryotic aspartyl protease	Pm_g4647	Pm_g4648	Pm_g4649	Pm_g4650	Pm_g4651	Pm_g4652
1528	6	51.9192	0.112213	PF11051 Mannosyltransferase putative	Pm_g5339	Pm_g5340	Pm_g5341	Pm_g5342	Pm_g5343	Pm_g5344
1529	6	59.0377	0.135593	PF12680 SnoaL-like domain	Pm_g5483	Pm_g5485	Pm_g5486	Pm_g5487	Pm_g5488	Pm_g5489
1530	6	39.1077	0.241453	PF13520 Amino acid permease	Pm_g17919	Pm_g17920	Pm_g17921	Pm_g17922	Pm_g17923	Pm_g17924
1531	6	56.4712	0.124247	NONE	Pm_g18141	Pm_g18142	Pm_g18143	Pm_g18144	Pm_g18145	Pm_g18146
1532	6	67.3768	0.0961733	PF00089 Trypsin	Pm_g18650	Pm_g18651	Pm_g18652	Pm_g18653	Pm_g18654	Pm_g18655
1533	6	76.8312	0.0822267	PF00089 Trypsin	Pm_g13244	Pm_g13245	Pm_g13246	Pm_g13247	Pm_g13248	Pm_g13249
1534	6	82.1019	0.177127	PF00069 Protein kinase domain; PF00964 Elicitin	Pm_g14152	Pm_g14153	Pm_g14154	Pm_g14155	Pm_g14156	Pm_g14157
1535	6	35.9371	0.164547	NONE	Pm_g21676	Pm_g21677	Pm_g21678	Pm_g21679	Pm_g21680	Pm_g21681
1536	6	66.6281	0.122927	PF00230 Major intrinsic protein	Pm_g21913	Pm_g21914	Pm_g21915	Pm_g21916	Pm_g21917	Pm_g21918
1537	6	100	0	NONE	Pm_g11965	Pm_g11966	Pm_g11967	Pm_g11968	Pm_g11969	Pm_g11970
1538	6	88.0737	0.05586	PF03092 BT1 family	Pm_g6222	Pm_g6223	Pm_g6224	Pm_g6225	Pm_g6226	Pm_g6227
1539	6	62.2572	0.0717467	PF11397 Glycosyltransferase (GlcNAc)	Pm_g6448	Pm_g6449	Pm_g6450	Pm_g6451	Pm_g6452	Pm_g6453
1540	6	83.6764	0.08148	PF13343 Bacterial extracellular solute-binding protein	Pm_g20971	Pm_g20972	Pm_g20973	Pm_g20974	Pm_g20975	Pm_g20976
1541	6	67.4375	0.0878933	PF00501 AMP-binding enzyme; PF13193 AMP-binding enzyme C-terminal domain	Pm_g21402	Pm_g21403	Pm_g21404	Pm_g21405	Pm_g21406	Pm_g21407
1542	6	48.5952	0.12626	PF00005 ABC transporter; PF01061 ABC-2 type transporter; PF06422 CDR ABC transporter	Pm_g16367	Pm_g16368	Pm_g16369	Pm_g16370	Pm_g16371	Pm_g16372
1543	6	54.4202	0.100173	PF00583 Acetyltransferase (GNAT) family; PF13673 Acetyltransferase (GNAT) domain	Pm_g14536	Pm_g14537	Pm_g14538	Pm_g14539	Pm_g14540	Pm_g14541
1544	6	50.5991	0.0581733	PF14295 PAN domain	Pm_g1657	Pm_g1658	Pm_g1659	Pm_g1660	Pm_g1661	Pm_g1662
1545	6	41.5262	0.151227	PF00583 Acetyltransferase (GNAT) family	Pm_g1867	Pm_g1868	Pm_g1869	Pm_g1870	Pm_g1871	Pm_g1872
1546	6	52.719	0.116953	PF11051 Mannosyltransferase putative	Pm_g1984	Pm_g1985	Pm_g1986	Pm_g1987	Pm_g1988	Pm_g1989
1547	6	58.7731	0.151053	PF00005 ABC transporter; PF00664 ABC transporter transmembrane region	Pm_g15694	Pm_g15695	Pm_g15696	Pm_g15697	Pm_g15698	Pm_g15699
1548	6	63.0867	0.156707	PF00082 Subtilase family	Pm_g19706	Pm_g19707	Pm_g19709	Pm_g19710	Pm_g19711	Pm_g19712
1549	6	60.0042	0.249947	PF00246 Zinc carboxypeptidase	Pm_g10161	Pm_g10162	Pm_g10163	Pm_g10164	Pm_g10165	Pm_g10166
1550	6	53.936	0.127233	PF00445 Ribonuclease T2 family	Pm_g5920	Pm_g5921	Pm_g5922	Pm_g5923	Pm_g5924	Pm_g5925
1551	6	38.8341	0.216967	NONE	Pm_g5935	Pm_g5936	Pm_g5937	Pm_g5938	Pm_g5939	Pm_g5940
1552	6	66.9521	0.0854267	PF00089 Trypsin	Pm_g3808	Pm_g3809	Pm_g3810	Pm_g3811	Pm_g3812	Pm_g3813
1553	6	95.9569	0.166807	NONE	Pm_g12142	Pm_g12143	Pm_g12144	Pm_g12145	Pm_g12146	Pm_g12147
1554	6	51.4338	0.537227	NONE	Pm_g8139	Pm_g8140	Pm_g8141	Pm_g8142	Pm_g8145	Pm_g8146
1555	6	55.6982	0.162413	PF12697 Alpha/beta hydrolase family	Pm_g9597	Pm_g9598	Pm_g9599	Pm_g9600	Pm_g9601	Pm_g9602
1556	6	48.5808	0	PF00106 short chain dehydrogenase	Pm_g9750	Pm_g9751	Pm_g9752	Pm_g9753	Pm_g9754	Pm_g9755
1557	6	62.7376	0.0669533	NONE	Pm_g7313	Pm_g7314	Pm_g7315	Pm_g7316	Pm_g7317	Pm_g7318
1558	6	40.1271	0.173113	PF07716 Basic region leucine zipper	Pm_g14917	Pm_g14918	Pm_g14919	Pm_g14920	Pm_g14921	Pm_g14922
1559	6	57.0259	0.144493	PF16116 Domain of unknown function (DUF4832); PF16173 Domain of unknown function (DUF4874)	Pm_g10486	Pm_g10487	Pm_g10488	Pm_g10489	Pm_g10490	Pm_g10491
1560	6	45.3	0.121573	PF00106 short chain dehydrogenase	Pm_g7936	Pm_g7937	Pm_g7938	Pm_g7939	Pm_g7940	Pm_g7941
1561	6	51.9093	0.152	PF03959 Serine hydrolase (FSH1)	Pm_g3522	Pm_g3523	Pm_g3524	Pm_g3525	Pm_g3526	Pm_g3527
1562	6	39.261	0.245927	PF03073 TspO/MBR family	Pm_g10900	Pm_g10901	Pm_g10902	Pm_g10903	Pm_g10904	Pm_g10905
1563	6	55.1191	0.11024	PF00583 Acetyltransferase (GNAT) family; PF13673 Acetyltransferase (GNAT) domain	Pm_g16100	Pm_g16101	Pm_g16102	Pm_g16103	Pm_g16104	Pm_g16105
1564	6	48.6141	0.10588	PF05057 Putative serine esterase (DUF676)	Pm_g902	Pm_g903	Pm_g904	Pm_g905	Pm_g906	Pm_g907
1565	6	80.486	0.113107	PF00005 ABC transporter; PF00664 ABC transporter transmembrane region	Pm_g8687	Pm_g8688	Pm_g8689	Pm_g8690	Pm_g8691	Pm_g8692
1566	6	68.3004	0.0594267	PF04734 Neutral/alkaline non-lysosomal ceramidase, N-terminal; PF17048 Neutral/alkaline non-lysosomal ceramidase, C-terminal	Pm_g19009	Pm_g19010	Pm_g19011	Pm_g19012	Pm_g19013	Pm_g19014
1463	5	34.426	0.39518	PF03092 BT1 family	Pm_g4523	Pm_g4524	Pm_g4525	Pm_g4526	Pm_g4527
1464	5	51.0791	0.16659	PF00067 Cytochrome P450; PF00188 Cysteine-rich secretory protein family	Pm_g4778	Pm_g4779	Pm_g4780	Pm_g4781	Pm_g4782
1465	5	55.7359	0.14542	NONE	Pm_g5286	Pm_g5287	Pm_g5288	Pm_g5289	Pm_g5290
1466	5	65.4656	0.27108	PF00089 Trypsin	Pm_g5462	Pm_g5463	Pm_g5464	Pm_g5465	Pm_g5466
1467	5	60.7956	0.07479	PF00211 Adenylate and Guanylate cyclase catalytic domain	Pm_g17564	Pm_g17565	Pm_g17566	Pm_g17567	Pm_g17568
1468	5	53.7283	0.14582	NONE	Pm_g17661	Pm_g17662	Pm_g17663	Pm_g17664	Pm_g17665
1469	5	35.9969	0.11113	PF01852 START domain	Pm_g17981	Pm_g17983	Pm_g17984	Pm_g17985	Pm_g17986
1470	5	35.6671	0.24682	PF01852 START domain	Pm_g17988	Pm_g17989	Pm_g17990	Pm_g17991	Pm_g17992
1471	5	48.2121	0.18895	PF02798 Glutathione S-transferase, N-terminal domain; PF14497 Glutathione S-transferase, C-terminal domain	Pm_g18064	Pm_g18065	Pm_g18066	Pm_g18067	Pm_g18068
1472	5	40.098	0.18552	NONE	Pm_g18438	Pm_g18439	Pm_g18441	Pm_g18442	Pm_g18443
1473	5	77.0275	0.07382	PF00724 NADH:flavin oxidoreductase / NADH oxidase family	Pm_g18457	Pm_g18458	Pm_g18459	Pm_g18460	Pm_g18461
1474	5	91.5647	0.37182	NONE	Pm_g18545	Pm_g18546	Pm_g18547	Pm_g18548	Pm_g18549
1475	5	55.7864	0.15285	PF00089 Trypsin	Pm_g13293	Pm_g13294	Pm_g13295	Pm_g13296	Pm_g13297
1476	5	80.554	0.07228	PF00089 Trypsin	Pm_g13315	Pm_g13316	Pm_g13317	Pm_g13318	Pm_g13319
1477	5	98.1116	0.08772	NONE	Pm_g13499	Pm_g13501	Pm_g13504	Pm_g13505	Pm_g13508
1478	5	100	0	NONE	Pm_g14178	Pm_g14179	Pm_g14180	Pm_g14181	Pm_g14182
1479	5	35.6509	0.19581	NONE	Pm_g21708	Pm_g21709	Pm_g21710	Pm_g21711	Pm_g21713
1480	5	61.9312	0.07688	PF00249 Myb-like DNA-binding domain	Pm_g21815	Pm_g21816	Pm_g21817	Pm_g21818	Pm_g21819
1481	5	80.5672	0.05006	PF01490 Transmembrane amino acid transporter protein	Pm_g11456	Pm_g11457	Pm_g11458	Pm_g11459	Pm_g11460
1482	5	96.2492	0.51792	NONE	Pm_g11586	Pm_g11587	Pm_g11588	Pm_g11589	Pm_g11590
1483	5	98.3816	0.12488	NONE	Pm_g11891	Pm_g11892	Pm_g11893	Pm_g11894	Pm_g11895
1484	5	100	0	NONE	Pm_g11941	Pm_g11942	Pm_g11944	Pm_g11945	Pm_g11946
1485	5	65.9911	0.18513	NONE	Pm_g6182	Pm_g6183	Pm_g6184	Pm_g6185	Pm_g6186
1486	5	80.7882	0.06313	PF03092 BT1 family	Pm_g6282	Pm_g6283	Pm_g6284	Pm_g6285	Pm_g6286
1487	5	76.893	0.10273	PF00248 Aldo/keto reductase family	Pm_g6735	Pm_g6736	Pm_g6737	Pm_g6738	Pm_g6739
1488	5	71.1521	0.07756	PF00005 ABC transporter; PF01061 ABC-2 type transporter	Pm_g20928	Pm_g20929	Pm_g20930	Pm_g20931	Pm_g20932
1489	5	68.6109	0.10698	NONE	Pm_g21347	Pm_g21348	Pm_g21349	Pm_g21350	Pm_g21351
1490	5	99.7114	0	NONE	Pm_g21438	Pm_g21440	Pm_g21441	Pm_g21442	Pm_g21443
1491	5	78.3345	0.10632	PF18271 Glycoside hydrolase 131 catalytic N-terminal domain	Pm_g13148	Pm_g13149	Pm_g13150	Pm_g13151	Pm_g13152
1492	5	43.1336	0.15822	PF00097 Zinc finger, C3HC4 type (RING finger); PF01485 IBR domain, a half RING-finger domain; PF13639 Ring finger domain; PF13923 Zinc finger, C3HC4 type (RING finger)	Pm_g9190	Pm_g9191	Pm_g9192	Pm_g9193	Pm_g9194
1493	5	93.1147	0.14509	NONE	Pm_g16598	Pm_g16603	Pm_g16605	Pm_g16607	Pm_g16608
1494	5	84.3963	0.09099	PF00149 Calcineurin-like phosphoesterase; PF02872 5'-nucleotidase, C-terminal domain	Pm_g14380	Pm_g14381	Pm_g14382	Pm_g14383	Pm_g14384
1495	5	44.4449	0.11475	PF00004 ATPase family associated with various cellular activities (AAA)	Pm_g14461	Pm_g14462	Pm_g14463	Pm_g14464	Pm_g14465
1496	5	75.2982	0	NONE	Pm_g14555	Pm_g14557	Pm_g14558	Pm_g14559	Pm_g14560
1497	5	38.0391	0.24013	PF00514 Armadillo/beta-catenin-like repeat; PF07714 Protein tyrosine kinase; PF12330 Haspin like kinase domain	Pm_g17026	Pm_g17027	Pm_g17028	Pm_g17029	Pm_g17030
1498	5	72.3728	0.28319	NONE	Pm_g431	Pm_g432	Pm_g433	Pm_g434	Pm_g435
1499	5	54.1714	0.19628	PF02055 Glycosyl hydrolase family 30 TIM-barrel domain; PF17189 Glycosyl hydrolase family 30 beta sandwich domain	Pm_g7163	Pm_g7164	Pm_g7165	Pm_g7166	Pm_g7167
1500	5	51.9606	0.0959	PF00150 Cellulase (glycosyl hydrolase family 5)	Pm_g7236	Pm_g7237	Pm_g7238	Pm_g7239	Pm_g7240
1501	5	50.651	0.16185	NONE	Pm_g19931	Pm_g19933	Pm_g19935	Pm_g19937	Pm_g19938
1502	5	42.3239	0.13338	PF01852 START domain	Pm_g9865	Pm_g9866	Pm_g9867	Pm_g9868	Pm_g9869
1503	5	42.6928	0	NONE	Pm_g5930	Pm_g5931	Pm_g5932	Pm_g5933	Pm_g5934
1504	5	44.4074	0.14146	PF00069 Protein kinase domain	Pm_g3952	Pm_g3953	Pm_g3954	Pm_g3955	Pm_g3956
1505	5	40.0295	0.18376	NONE	Pm_g3962	Pm_g3963	Pm_g3964	Pm_g3965	Pm_g3966
1506	5	59.5523	0.09802	PF00561 alpha/beta hydrolase fold	Pm_g12208	Pm_g12209	Pm_g12210	Pm_g12211	Pm_g12212
1507	5	91.7775	0.06097	PF00083 Sugar (and other) transporter	Pm_g8183	Pm_g8184	Pm_g8185	Pm_g8186	Pm_g8187
1508	5	46.4632	0.13226	PF00069 Protein kinase domain	Pm_g9461	Pm_g9462	Pm_g9463	Pm_g9464	Pm_g9465
1509	5	50.4067	0.16257	NONE	Pm_g7287	Pm_g7288	Pm_g7289	Pm_g7290	Pm_g7291
1510	5	47.9873	0.10933	NONE	Pm_g7450	Pm_g7451	Pm_g7452	Pm_g7453	Pm_g7454
1511	5	58.7643	0.141	PF00069 Protein kinase domain	Pm_g7548	Pm_g7549	Pm_g7550	Pm_g7551	Pm_g7552
1512	5	37.3452	0.1984	PF00255 Glutathione peroxidase	Pm_g14861	Pm_g14862	Pm_g14863	Pm_g14864	Pm_g14865
1513	5	63.2256	0.0639	PF01341 Glycosyl hydrolases family 6	Pm_g14896	Pm_g14897	Pm_g14898	Pm_g14899	Pm_g14900
1514	5	49.8381	0.11606	PF01341 Glycosyl hydrolases family 6	Pm_g14902	Pm_g14903	Pm_g14904	Pm_g14905	Pm_g14906
1515	5	54.9261	0.3567	PF00964 Elicitin	Pm_g3604	Pm_g3605	Pm_g3606	Pm_g3607	Pm_g3608
1516	5	79.4463	0.142	NONE	Pm_g10829	Pm_g10830	Pm_g10831	Pm_g10832	Pm_g10833
1517	5	96.3593	0.25148	NONE	Pm_g11004	Pm_g11005	Pm_g11006	Pm_g11007	Pm_g11008
1518	5	62.0974	0.18824	PF00264 Common central domain of tyrosinase	Pm_g8494	Pm_g8495	Pm_g8496	Pm_g8497	Pm_g8498
1519	5	61.343	0.08081	PF07992 Pyridine nucleotide-disulphide oxidoreductase	Pm_g18880	Pm_g18881	Pm_g18882	Pm_g18883	Pm_g18884
1520	5	84.4386	0.14925	PF07519 Tannase and feruloyl esterase	Pm_g700	Pm_g701	Pm_g703	Pm_g704	Pm_g705
1521	5	54.4875	0.10867	NONE	Pm_g871	Pm_g872	Pm_g873	Pm_g876	Pm_g877
1522	5	68.1514	0.15021	NONE	Pm_g893	Pm_g894	Pm_g895	Pm_g896	Pm_g897
1523	5	68.6703	0.20793	NONE	Pm_g3376	Pm_g3377	Pm_g3378	Pm_g3379	Pm_g3380
1524	5	64.7889	0.10232	NONE	Pm_g627	Pm_g628	Pm_g629	Pm_g630	Pm_g631
1525	5	99.4284	0.2422	PF13961 Domain of unknown function (DUF4219); PF14223 gag-polypeptide of LTR copia-type	Pm_g10629	Pm_g10630	Pm_g10631	Pm_g10632	Pm_g10634
1526	5	96.4698	0	PF13961 Domain of unknown function (DUF4219); PF14223 gag-polypeptide of LTR copia-type	Pm_g6045	Pm_g6046	Pm_g6047	Pm_g6048	Pm_g6049
1308	4	54.447	0.07455	PF01187 Macrophage migration inhibitory factor (MIF)	Pm_g4433	Pm_g4434	Pm_g4435	Pm_g4436
1309	4	49.2033	0.117933	PF06888 Putative Phosphatase	Pm_g4467	Pm_g4468	Pm_g4469	Pm_g4470
1310	4	50.0773	0.275867	PF03092 BT1 family	Pm_g4535	Pm_g4536	Pm_g4537	Pm_g4538
1311	4	67.3658	0.356317	PF00665 Integrase core domain; PF07727 Reverse transcriptase (RNA-dependent DNA polymerase); PF13976 GAG-pre-integrase domain	Pm_g4901	Pm_g4906	Pm_g4909	Pm_g4911
1312	4	62.1823	0.301617	PF00188 Cysteine-rich secretory protein family	Pm_g5245	Pm_g5246	Pm_g5247	Pm_g5248
1313	4	50.4563	0.116383	PF14295 PAN domain	Pm_g5302	Pm_g5303	Pm_g5304	Pm_g5305
1314	4	28.0924	0.3444	PF12796 Ankyrin repeats (3 copies)	Pm_g5448	Pm_g5449	Pm_g5450	Pm_g5451
1315	4	56.6824	0.29295	NONE	Pm_g5546	Pm_g5547	Pm_g5549	Pm_g5550
1316	4	64.1726	0.0800833	PF01757 Acyltransferase family	Pm_g17505	Pm_g17506	Pm_g17507	Pm_g17508
1317	4	61.4565	0.0910667	PF00211 Adenylate and Guanylate cyclase catalytic domain	Pm_g17592	Pm_g17593	Pm_g17594	Pm_g17595
1318	4	42.2983	0.2754	PF06445 GyrI-like small molecule binding domain	Pm_g17703	Pm_g17704	Pm_g17705	Pm_g17706
1319	4	35.0409	0.2471	PF02798 Glutathione S-transferase, N-terminal domain; PF13410 Glutathione S-transferase, C-terminal domain; PF13417 Glutathione S-transferase, N-terminal domain; PF14497 Glutathione S-transferase, C-terminal domain	Pm_g18059	Pm_g18060	Pm_g18061	Pm_g18062
1320	4	37.4041	0.218533	NONE	Pm_g18109	Pm_g18110	Pm_g18111	Pm_g18112
1321	4	52.9814	0.10665	NONE	Pm_g18130	Pm_g18131	Pm_g18132	Pm_g18133
1322	4	45.7476	0.154467	NONE	Pm_g18422	Pm_g18423	Pm_g18424	Pm_g18425
1323	4	34.3706	0.259533	PF01284 Membrane-associating domain	Pm_g18512	Pm_g18513	Pm_g18514	Pm_g18515
1324	4	42.9357	0.139433	PF00023 Ankyrin repeat; PF12796 Ankyrin repeats (3 copies)	Pm_g18608	Pm_g18609	Pm_g18610	Pm_g18611
1325	4	27.5008	0.249717	NONE	Pm_g18628	Pm_g18629	Pm_g18630	Pm_g18631
1326	4	57.3974	0.306617	PF00069 Protein kinase domain	Pm_g13445	Pm_g13446	Pm_g13447	Pm_g13448
1327	4	100	0	PF00083 Sugar (and other) transporter	Pm_g13635	Pm_g13636	Pm_g13637	Pm_g13638
1328	4	80.4177	0.655383	PF00009 Elongation factor Tu GTP binding domain; PF03143 Elongation factor Tu C-terminal domain; PF03144 Elongation factor Tu domain 2	Pm_g14059	Pm_g14060	Pm_g14061	Pm_g14062
1329	4	76.5713	0.399033	NONE	Pm_g14064	Pm_g14065	Pm_g14066	Pm_g14067
1330	4	63.266	0.2562	NONE	Pm_g14116	Pm_g14117	Pm_g14118	Pm_g14119
1331	4	37.5649	0.291533	NONE	Pm_g21586	Pm_g21587	Pm_g21588	Pm_g21589
1332	4	35.3809	0.228	NONE	Pm_g21686	Pm_g21687	Pm_g21688	Pm_g21689
1333	4	33.7069	0.343833	NONE	Pm_g21696	Pm_g21697	Pm_g21698	Pm_g21699
1334	4	40.0748	0.32175	NONE	Pm_g21716	Pm_g21717	Pm_g21718	Pm_g21719
1335	4	45.0372	0.254817	NONE	Pm_g21757	Pm_g21758	Pm_g21759	Pm_g21760
1336	4	60.7719	0.187	PF00665 Integrase core domain; PF13976 GAG-pre-integrase domain; PF14223 gag-polypeptide of LTR copia-type	Pm_g21938	Pm_g21939	Pm_g21943	Pm_g21945
1337	4	99.907	0.0807167	PF14223 gag-polypeptide of LTR copia-type	Pm_g21956	Pm_g21957	Pm_g21958	Pm_g21959
1338	4	55.0488	0.164517	PF00106 short chain dehydrogenase	Pm_g22299	Pm_g22300	Pm_g22301	Pm_g22302
1339	4	81.7567	0.32515	PF01965 DJ-1/PfpI family	Pm_g11450	Pm_g11451	Pm_g11453	Pm_g11454
1340	4	57.6999	0.206867	PF00106 short chain dehydrogenase	Pm_g11478	Pm_g11479	Pm_g11480	Pm_g11481
1341	4	60.8762	0.143467	PF00188 Cysteine-rich secretory protein family	Pm_g11484	Pm_g11485	Pm_g11486	Pm_g11487
1342	4	68.6302	0.0841333	PF01490 Transmembrane amino acid transporter protein	Pm_g11636	Pm_g11637	Pm_g11638	Pm_g11639
1343	4	70.7393	0.0867333	PF00107 Zinc-binding dehydrogenase; PF08240 Alcohol dehydrogenase GroES-like domain	Pm_g11712	Pm_g11713	Pm_g11714	Pm_g11715
1344	4	44.4071	0.13635	PF14681 Uracil phosphoribosyltransferase	Pm_g11737	Pm_g11738	Pm_g11739	Pm_g11740
1345	4	99.3665	0.0999667	PF03211 Pectate lyase	Pm_g11758	Pm_g11759	Pm_g11760	Pm_g11761
1346	4	31.7931	0.322067	NONE	Pm_g11830	Pm_g11831	Pm_g11832	Pm_g11833
1347	4	86.118	0	NONE	Pm_g11883	Pm_g11884	Pm_g11885	Pm_g11886
1348	4	100	0	NONE	Pm_g11926	Pm_g11927	Pm_g11928	Pm_g11929
1349	4	60.0857	0.192	NONE	Pm_g2057	Pm_g2058	Pm_g2059	Pm_g2060
1350	4	69.8527	0.0726167	PF03935 Beta-glucan synthesis-associated protein (SKN1)	Pm_g2169	Pm_g2170	Pm_g2171	Pm_g2173
1351	4	63.0204	0.0615167	PF00933 Glycosyl hydrolase family 3 N terminal domain; PF01915 Glycosyl hydrolase family 3 C-terminal domain; PF14310 Fibronectin type III-like domain	Pm_g2333	Pm_g2334	Pm_g2335	Pm_g2336
1352	4	54.1478	0.1913	PF00089 Trypsin	Pm_g2407	Pm_g2408	Pm_g2409	Pm_g2410
1353	4	65.2315	0.5527	PF03092 BT1 family	Pm_g6247	Pm_g6248	Pm_g6249	Pm_g6250
1354	4	47.6877	0.08845	PF00005 ABC transporter; PF01061 ABC-2 type transporter; PF06422 CDR ABC transporter	Pm_g6258	Pm_g6259	Pm_g6260	Pm_g6261
1355	4	61.5256	0.1011	PF00884 Sulfatase	Pm_g6490	Pm_g6491	Pm_g6492	Pm_g6493
1356	4	50.3581	0.107217	PF02434 Fringe-like	Pm_g6508	Pm_g6509	Pm_g6510	Pm_g6511
1357	4	58.9149	0.106333	NONE	Pm_g6631	Pm_g6632	Pm_g6633	Pm_g6634
1358	4	54.9445	0.323017	NONE	Pm_g6663	Pm_g6664	Pm_g6665	Pm_g6666
1359	4	48.4056	0	NONE	Pm_g20843	Pm_g20844	Pm_g20845	Pm_g20846
1360	4	54.2511	0.0829167	NONE	Pm_g21234	Pm_g21235	Pm_g21236	Pm_g21237
1361	4	47.8453	0.126217	PF10994 Protein of unknown function (DUF2817)	Pm_g21337	Pm_g21338	Pm_g21339	Pm_g21340
1362	4	62.9453	0.139433	PF01965 DJ-1/PfpI family	Pm_g21409	Pm_g21410	Pm_g21411	Pm_g21412
1363	4	35.359	0.192917	PF01363 FYVE zinc finger	Pm_g12733	Pm_g12734	Pm_g12735	Pm_g12736
1364	4	43.0929	0.177533	PF14295 PAN domain	Pm_g12748	Pm_g12749	Pm_g12750	Pm_g12751
1365	4	88.1168	0.1297	PF10503 Esterase PHB depolymerase	Pm_g13154	Pm_g13155	Pm_g13156	Pm_g13157
1366	4	97.8272	0.106217	NONE	Pm_g8858	Pm_g8863	Pm_g8866	Pm_g8869
1367	4	48.0039	0.134317	PF00096 Zinc finger, C2H2 type; PF13894 C2H2-type zinc finger; PF16622 zinc-finger C2H2-type	Pm_g8914	Pm_g8915	Pm_g8916	Pm_g8917
1368	4	57.0309	0.13615	NONE	Pm_g9094	Pm_g9095	Pm_g9096	Pm_g9097
1369	4	97.7552	0.121317	NONE	Pm_g9359	Pm_g9361	Pm_g9368	Pm_g9370
1370	4	42.9068	0.210033	NONE	Pm_g16498	Pm_g16499	Pm_g16500	Pm_g16501
1371	4	35.9504	0.28965	NONE	Pm_g16570	Pm_g16571	Pm_g16572	Pm_g16573
1372	4	51.8119	0.212883	NONE	Pm_g16703	Pm_g16704	Pm_g16705	Pm_g16706
1373	4	33.9924	0.387867	NONE	Pm_g16716	Pm_g16717	Pm_g16718	Pm_g16719
1374	4	38.4199	0.378733	NONE	Pm_g16758	Pm_g16759	Pm_g16760	Pm_g16761
1375	4	89.8507	0.145717	PF00188 Cysteine-rich secretory protein family	Pm_g14370	Pm_g14371	Pm_g14372	Pm_g14373
1376	4	57.2559	0.2178	NONE	Pm_g14424	Pm_g14425	Pm_g14426	Pm_g14427
1377	4	72.9131	0.282617	NONE	Pm_g14455	Pm_g14456	Pm_g14457	Pm_g14458
1378	4	40.0589	0.1657	PF00097 Zinc finger, C3HC4 type (RING finger); PF01485 IBR domain, a half RING-finger domain; PF13445 RING-type zinc-finger	Pm_g14666	Pm_g14667	Pm_g14668	Pm_g14669
1379	4	58.141	0.237683	NONE	Pm_g16905	Pm_g16906	Pm_g16907	Pm_g16908
1380	4	57.1078	0.186933	NONE	Pm_g16952	Pm_g16953	Pm_g16954	Pm_g16955
1381	4	36.7997	0.213333	NONE	Pm_g17236	Pm_g17237	Pm_g17238	Pm_g17239
1382	4	48.3373	0.127283	PF00632 HECT-domain (ubiquitin-transferase)	Pm_g17313	Pm_g17314	Pm_g17315	Pm_g17316
1383	4	43.0429	0.148283	PF00632 HECT-domain (ubiquitin-transferase)	Pm_g17343	Pm_g17344	Pm_g17345	Pm_g17346
1384	4	45.5791	0.270833	PF01554 MatE	Pm_g210	Pm_g211	Pm_g212	Pm_g213
1385	4	31.0685	0.39385	PF01554 MatE	Pm_g215	Pm_g216	Pm_g217	Pm_g218
1386	4	97.9533	0.139517	PF02668 Taurine catabolism dioxygenase TauD, TfdA family; PF05141 Pyoverdine/dityrosine biosynthesis protein	Pm_g345	Pm_g346	Pm_g347	Pm_g348
1387	4	80.5398	0.313167	PF02668 Taurine catabolism dioxygenase TauD, TfdA family; PF05141 Pyoverdine/dityrosine biosynthesis protein	Pm_g351	Pm_g352	Pm_g353	Pm_g354
1388	4	76.7082	0.0771667	NONE	Pm_g525	Pm_g526	Pm_g527	Pm_g528
1389	4	43.5463	0.416067	PF02752 Arrestin (or S-antigen), C-terminal domain	Pm_g1642	Pm_g1643	Pm_g1644	Pm_g1645
1390	4	33.5094	0.259067	PF00339 Arrestin (or S-antigen), N-terminal domain; PF02752 Arrestin (or S-antigen), C-terminal domain	Pm_g1647	Pm_g1648	Pm_g1649	Pm_g1650
1391	4	97.5213	0.0376833	PF00135 Carboxylesterase family	Pm_g1749	Pm_g1750	Pm_g1751	Pm_g1752
1392	4	79.46	0.196983	PF00005 ABC transporter; PF00664 ABC transporter transmembrane region	Pm_g1059	Pm_g1060	Pm_g1061	Pm_g1062
1393	4	52.4678	0.141283	NONE	Pm_g1139	Pm_g1140	Pm_g1141	Pm_g1142
1394	4	52.7519	0.272267	PF00249 Myb-like DNA-binding domain	Pm_g1237	Pm_g1238	Pm_g1239	Pm_g1240
1395	4	98.052	0	NONE	Pm_g1275	Pm_g1276	Pm_g1277	Pm_g1278
1396	4	45.4593	0.150133	PF00069 Protein kinase domain	Pm_g1284	Pm_g1285	Pm_g1286	Pm_g1287
1397	4	51.0204	0.0965	NONE	Pm_g15658	Pm_g15659	Pm_g15660	Pm_g15661
1398	4	43.4947	0.157517	PF00964 Elicitin	Pm_g15801	Pm_g15802	Pm_g15803	Pm_g15804
1399	4	71.5698	0.165317	PF01083 Cutinase	Pm_g15835	Pm_g15836	Pm_g15837	Pm_g15838
1400	4	66.3737	0.148567	PF01494 FAD binding domain; PF13450 NAD(P)-binding Rossmann-like domain	Pm_g15855	Pm_g15856	Pm_g15857	Pm_g15858
1401	4	77.3197	0.092	PF00107 Zinc-binding dehydrogenase; PF08240 Alcohol dehydrogenase GroES-like domain	Pm_g15863	Pm_g15864	Pm_g15865	Pm_g15866
1402	4	52.4742	0.09935	NONE	Pm_g15982	Pm_g15983	Pm_g15984	Pm_g15985
1403	4	82.3957	0.12475	PF00295 Glycosyl hydrolases family 28	Pm_g6890	Pm_g6892	Pm_g6893	Pm_g6894
1404	4	85.95	0.104383	PF00295 Glycosyl hydrolases family 28	Pm_g6896	Pm_g6897	Pm_g6898	Pm_g6899
1405	4	74.7388	0.23875	PF03834 Binding domain of DNA repair protein Ercc1 (rad10/Swi10)	Pm_g7056	Pm_g7057	Pm_g7058	Pm_g7059
1406	4	48.0488	0.100383	PF00024 PAN domain; PF00150 Cellulase (glycosyl hydrolase family 5); PF14295 PAN domain	Pm_g7190	Pm_g7191	Pm_g7192	Pm_g7193
1407	4	81.9017	0.0795333	PF00082 Subtilase family	Pm_g19673	Pm_g19674	Pm_g19675	Pm_g19676
1408	4	45.9211	0.242617	PF00082 Subtilase family	Pm_g19721	Pm_g19724	Pm_g19725	Pm_g19726
1409	4	51.0265	0.161067	PF01328 Peroxidase, family 2	Pm_g19874	Pm_g19875	Pm_g19876	Pm_g19877
1410	4	84.4678	0.0457	PF00487 Fatty acid desaturase	Pm_g19944	Pm_g19945	Pm_g19946	Pm_g19947
1411	4	48.5716	0.1645	NONE	Pm_g19987	Pm_g19988	Pm_g19989	Pm_g19990
1412	4	86.5653	0.2796	PF13578 Methyltransferase domain	Pm_g9919	Pm_g9920	Pm_g9921	Pm_g9922
1413	4	33.0705	0.187317	NONE	Pm_g10046	Pm_g10047	Pm_g10048	Pm_g10050
1414	4	38.955	0.145783	NONE	Pm_g10076	Pm_g10077	Pm_g10078	Pm_g10079
1415	4	44.8043	0.164817	PF00375 Sodium:dicarboxylate symporter family	Pm_g10117	Pm_g10118	Pm_g10119	Pm_g10120
1416	4	34.2843	0.1673	NONE	Pm_g10194	Pm_g10195	Pm_g10196	Pm_g10197
1417	4	100	0	NONE	Pm_g5687	Pm_g5688	Pm_g5689	Pm_g5690
1418	4	50.9109	0.103517	PF03935 Beta-glucan synthesis-associated protein (SKN1)	Pm_g5821	Pm_g5822	Pm_g5823	Pm_g5824
1419	4	39.6045	0.502517	PF12796 Ankyrin repeats (3 copies); PF13637 Ankyrin repeats (many copies); PF13857 Ankyrin repeats (many copies)	Pm_g5890	Pm_g5891	Pm_g5892	Pm_g5893
1420	4	62.9853	0.389967	PF01554 MatE	Pm_g5985	Pm_g5987	Pm_g5988	Pm_g5989
1421	4	61.2018	0.08665	PF00132 Bacterial transferase hexapeptide (six repeats); PF12464 Maltose acetyltransferase; PF14602 Hexapeptide repeat of succinyl-transferase	Pm_g5995	Pm_g5996	Pm_g5997	Pm_g5998
1422	4	33.2991	0.471317	PF12796 Ankyrin repeats (3 copies); PF13857 Ankyrin repeats (many copies)	Pm_g3925	Pm_g3926	Pm_g3927	Pm_g3928
1423	4	93.757	0.163233	PF13460 NAD(P)H-binding	Pm_g4070	Pm_g4071	Pm_g4072	Pm_g4073
1424	4	56.7962	0.121967	PF01544 CorA-like Mg2+ transporter protein	Pm_g15480	Pm_g15481	Pm_g15482	Pm_g15483
1425	4	54.7238	0.145067	PF00112 Papain family cysteine protease	Pm_g12444	Pm_g12445	Pm_g12446	Pm_g12447
1426	4	56.4688	0.0832667	PF00450 Serine carboxypeptidase	Pm_g12460	Pm_g12461	Pm_g12462	Pm_g12463
1427	4	65.4137	0.0690333	PF11051 Mannosyltransferase putative	Pm_g8061	Pm_g8062	Pm_g8063	Pm_g8064
1428	4	58.2443	0.181333	NONE	Pm_g8117	Pm_g8118	Pm_g8119	Pm_g8120
1429	4	77.5657	0.0802333	PF00248 Aldo/keto reductase family	Pm_g8300	Pm_g8301	Pm_g8302	Pm_g8303
1430	4	54.9791	0.0852333	PF00450 Serine carboxypeptidase	Pm_g9423	Pm_g9424	Pm_g9425	Pm_g9426
1431	4	71.6307	0.0755833	PF00106 short chain dehydrogenase	Pm_g9722	Pm_g9723	Pm_g9724	Pm_g9725
1432	4	37.653	0.1848	NONE	Pm_g7403	Pm_g7404	Pm_g7405	Pm_g7406
1433	4	52.3888	0.152083	PF05368 NmrA-like family; PF13460 NAD(P)H-binding	Pm_g7471	Pm_g7472	Pm_g7473	Pm_g7474
1434	4	94.182	0.101983	PF12706 Beta-lactamase superfamily domain	Pm_g7476	Pm_g7477	Pm_g7478	Pm_g7479
1435	4	80.902	0.0647333	PF05630 Necrosis inducing protein (NPP1)	Pm_g7585	Pm_g7586	Pm_g7587	Pm_g7588
1436	4	49.1156	0.244267	PF13961 Domain of unknown function (DUF4219); PF14223 gag-polypeptide of LTR copia-type	Pm_g7636	Pm_g7637	Pm_g7640	Pm_g7641
1437	4	46.1558	0.124917	PF03094 Mlo family	Pm_g14831	Pm_g14832	Pm_g14833	Pm_g14834
1438	4	88.0953	0.0724	NONE	Pm_g14913	Pm_g14914	Pm_g14915	Pm_g14916
1439	4	85.1523	0.08925	NONE	Pm_g14960	Pm_g14961	Pm_g14962	Pm_g14963
1440	4	88.5367	0.2372	PF01494 FAD binding domain	Pm_g10299	Pm_g10300	Pm_g10301	Pm_g10302
1441	4	65.7677	0.261417	NONE	Pm_g10347	Pm_g10348	Pm_g10349	Pm_g10350
1442	4	49.8494	0.13065	PF00135 Carboxylesterase family	Pm_g10553	Pm_g10554	Pm_g10555	Pm_g10556
1443	4	93.6873	0.1406	PF00082 Subtilase family	Pm_g3198	Pm_g3199	Pm_g3200	Pm_g3201
1444	4	61.8792	0.2592	NONE	Pm_g3612	Pm_g3613	Pm_g3614	Pm_g3615
1445	4	41.4535	0.20995	NONE	Pm_g3635	Pm_g3636	Pm_g3637	Pm_g3638
1446	4	42.0438	0.370933	PF07716 Basic region leucine zipper	Pm_g10825	Pm_g10826	Pm_g10827	Pm_g10828
1447	4	50.7041	0.1315	NONE	Pm_g10838	Pm_g10839	Pm_g10840	Pm_g10841
1448	4	28.5738	0.651983	PF00514 Armadillo/beta-catenin-like repeat	Pm_g10994	Pm_g10995	Pm_g10996	Pm_g10997
1449	4	51.2537	0.220917	NONE	Pm_g16038	Pm_g16039	Pm_g16040	Pm_g16041
1450	4	72.915	0.187133	NONE	Pm_g4235	Pm_g4236	Pm_g4237	Pm_g4238
1451	4	42.2758	0.175667	PF00069 Protein kinase domain; PF07714 Protein tyrosine kinase	Pm_g20157	Pm_g20158	Pm_g20159	Pm_g20160
1452	4	61.7463	0.302433	NONE	Pm_g8415	Pm_g8416	Pm_g8417	Pm_g8418
1453	4	69.3365	0.0865333	NONE	Pm_g8444	Pm_g8445	Pm_g8446	Pm_g8447
1454	4	90.6002	0.109133	NONE	Pm_g8455	Pm_g8456	Pm_g8457	Pm_g8458
1455	4	62.995	0.0871333	PF07992 Pyridine nucleotide-disulphide oxidoreductase	Pm_g18886	Pm_g18887	Pm_g18888	Pm_g18889
1456	4	76.993	0.181283	NONE	Pm_g18890	Pm_g18891	Pm_g18892	Pm_g18893
1457	4	75.9777	0.0948	NONE	Pm_g886	Pm_g887	Pm_g888	Pm_g889
1458	4	93.6515	0	NONE	Pm_g11239	Pm_g11240	Pm_g11241	Pm_g11242
1459	4	90.909	0	NONE	Pm_g16836	Pm_g16837	Pm_g16838	Pm_g16839
1460	4	66.8496	0.163267	NONE	Pm_g16013	Pm_g16014	Pm_g16015	Pm_g16016
1461	4	46.7019	0.480667	PF00665 Integrase core domain; PF07727 Reverse transcriptase (RNA-dependent DNA polymerase); PF13961 Domain of unknown function (DUF4219); PF13976 GAG-pre-integrase domain; PF14223 gag-polypeptide of LTR copia-type	Pm_g2792	Pm_g2793	Pm_g2796	Pm_g2798
1462	4	59.9227	0.1852	PF03083 Sugar efflux transporter for intercellular exchange	Pm_g17420	Pm_g17421	Pm_g17422	Pm_g17423
1002	3	42.3364	0.1213	NONE	Pm_g4304	Pm_g4305	Pm_g4306
1003	3	48.9014	0.129433	PF14295 PAN domain	Pm_g4316	Pm_g4317	Pm_g4318
1004	3	55.315	0.225467	PF01738 Dienelactone hydrolase family	Pm_g4329	Pm_g4331	Pm_g4332
1005	3	46.2324	0.141633	NONE	Pm_g4353	Pm_g4354	Pm_g4355
1006	3	40.3492	0.245733	NONE	Pm_g4357	Pm_g4358	Pm_g4359
1007	3	100	0	PF00026 Eukaryotic aspartyl protease	Pm_g4425	Pm_g4426	Pm_g4427
1008	3	69.8685	0.0857333	NONE	Pm_g4449	Pm_g4450	Pm_g4452
1009	3	58.7962	0.0763	PF02535 ZIP Zinc transporter	Pm_g4494	Pm_g4495	Pm_g4496
1010	3	64.6833	0.239133	PF00249 Myb-like DNA-binding domain	Pm_g4615	Pm_g4616	Pm_g4617
1011	3	71.4247	0.0531333	PF00248 Aldo/keto reductase family	Pm_g4622	Pm_g4623	Pm_g4624
1012	3	59.137	0.0816667	PF13279 Thioesterase-like superfamily	Pm_g4757	Pm_g4758	Pm_g4759
1013	3	84.034	0.0736333	PF01756 Acyl-CoA oxidase; PF02770 Acyl-CoA dehydrogenase, middle domain; PF14749 Acyl-coenzyme A oxidase N-terminal	Pm_g4830	Pm_g4831	Pm_g4832
1014	3	42.2385	0.1511	PF13532 2OG-Fe(II) oxygenase superfamily	Pm_g5172	Pm_g5173	Pm_g5174
1015	3	85.244	0.0352	PF00083 Sugar (and other) transporter	Pm_g5176	Pm_g5177	Pm_g5178
1016	3	72.7273	0.0668333	PF00106 short chain dehydrogenase	Pm_g5216	Pm_g5217	Pm_g5218
1017	3	31.7829	0.191667	NONE	Pm_g5265	Pm_g5266	Pm_g5267
1018	3	92.4278	0.147467	PF02690 Na+/Pi-cotransporter	Pm_g5324	Pm_g5325	Pm_g5326
1019	3	75.9427	0.1317	PF00089 Trypsin	Pm_g5459	Pm_g5460	Pm_g5461
1020	3	52.4463	0.128767	PF00168 C2 domain; PF06398 Integral peroxisomal membrane peroxin	Pm_g5515	Pm_g5516	Pm_g5517
1021	3	61.691	0.1561	PF13472 GDSL-like Lipase/Acylhydrolase family	Pm_g17496	Pm_g17497	Pm_g17498
1022	3	56.8123	0.264	NONE	Pm_g17556	Pm_g17557	Pm_g17558
1023	3	47.7187	0.0818	NONE	Pm_g17572	Pm_g17573	Pm_g17574
1024	3	91.9993	0.228433	PF12706 Beta-lactamase superfamily domain	Pm_g17617	Pm_g17618	Pm_g17619
1025	3	40.8833	0.1292	NONE	Pm_g17798	Pm_g17799	Pm_g17800
1026	3	56.5855	0.0838	PF00561 alpha/beta hydrolase fold	Pm_g17881	Pm_g17882	Pm_g17883
1027	3	30.0167	0.201733	NONE	Pm_g17916	Pm_g17917	Pm_g17918
1028	3	77.1867	0.0581	PF03092 BT1 family	Pm_g18037	Pm_g18038	Pm_g18039
1029	3	53.4687	0.263133	PF01431 Peptidase family M13; PF05649 Peptidase family M13	Pm_g18157	Pm_g18158	Pm_g18159
1030	3	77.4068	0.0457333	PF03372 Endonuclease/Exonuclease/phosphatase family	Pm_g18169	Pm_g18170	Pm_g18171
1031	3	46.4118	0.095	PF01431 Peptidase family M13; PF05649 Peptidase family M13	Pm_g18172	Pm_g18174	Pm_g18175
1032	3	49.8186	0.2905	PF01431 Peptidase family M13; PF05649 Peptidase family M13	Pm_g18188	Pm_g18189	Pm_g18190
1033	3	87.3287	0.137067	NONE	Pm_g18237	Pm_g18238	Pm_g18239
1034	3	32.6539	0.321733	PF07714 Protein tyrosine kinase; PF12796 Ankyrin repeats (3 copies); PF16095 C-terminal of Roc, COR, domain	Pm_g18301	Pm_g18302	Pm_g18303
1035	3	66.6361	0.215367	NONE	Pm_g18308	Pm_g18309	Pm_g18310
1036	3	44.5547	0.555267	NONE	Pm_g18315	Pm_g18316	Pm_g18317
1037	3	41.9783	0.0788667	NONE	Pm_g18390	Pm_g18391	Pm_g18392
1038	3	73.7922	0.0935667	PF00232 Glycosyl hydrolase family 1	Pm_g18401	Pm_g18402	Pm_g18403
1039	3	47.8495	0.272067	NONE	Pm_g18444	Pm_g18445	Pm_g18446
1040	3	43.616	0.202533	NONE	Pm_g18502	Pm_g18503	Pm_g18504
1041	3	65.5415	0.1333	PF00005 ABC transporter; PF00664 ABC transporter transmembrane region	Pm_g18555	Pm_g18556	Pm_g18557
1042	3	29.6634	0.210133	NONE	Pm_g18616	Pm_g18617	Pm_g18618
1043	3	56.9885	0.535567	PF00089 Trypsin	Pm_g13222	Pm_g13223	Pm_g13224
1044	3	73.4452	0.0833333	PF00089 Trypsin	Pm_g13390	Pm_g13391	Pm_g13392
1045	3	67.156	0.1231	PF00324 Amino acid permease; PF13520 Amino acid permease	Pm_g13433	Pm_g13434	Pm_g13435
1046	3	46.7773	0.103167	PF00149 Calcineurin-like phosphoesterase	Pm_g13450	Pm_g13451	Pm_g13452
1047	3	42.2772	0.112233	NONE	Pm_g13473	Pm_g13474	Pm_g13475
1048	3	34.9984	0.168833	PF00885 6,7-dimethyl-8-ribityllumazine synthase; PF05871 ESCRT-II complex subunit	Pm_g13529	Pm_g13530	Pm_g13531
1049	3	67.707	0.0531	PF00232 Glycosyl hydrolase family 1	Pm_g13614	Pm_g13615	Pm_g13616
1050	3	56.8567	0.0782	NONE	Pm_g13662	Pm_g13663	Pm_g13664
1051	3	55.1523	0.131367	PF00005 ABC transporter; PF00664 ABC transporter transmembrane region	Pm_g13891	Pm_g13892	Pm_g13893
1052	3	76.5948	0.452533	NONE	Pm_g14069	Pm_g14070	Pm_g14071
1053	3	62.5181	0.342533	NONE	Pm_g14112	Pm_g14113	Pm_g14114
1054	3	38.2752	0.175067	PF04749 PLAC8 family	Pm_g14121	Pm_g14122	Pm_g14123
1055	3	42.6793	0.141433	PF04749 PLAC8 family	Pm_g14133	Pm_g14134	Pm_g14135
1056	3	31.9967	0.162533	NONE	Pm_g14140	Pm_g14141	Pm_g14142
1057	3	80.6173	0.0682667	PF00916 Sulfate permease family; PF01740 STAS domain	Pm_g14148	Pm_g14149	Pm_g14150
1058	3	44.0663	0.142567	NONE	Pm_g21492	Pm_g21493	Pm_g21494
1059	3	90.576	0.107867	PF13365 Trypsin-like peptidase domain	Pm_g21505	Pm_g21506	Pm_g21507
1060	3	47.8623	0.177433	NONE	Pm_g21569	Pm_g21570	Pm_g21571
1061	3	31.5218	0.296167	NONE	Pm_g21592	Pm_g21593	Pm_g21594
1062	3	54.167	0.0943667	PF11051 Mannosyltransferase putative	Pm_g21637	Pm_g21638	Pm_g21639
1063	3	34.46	0.2103	NONE	Pm_g21656	Pm_g21657	Pm_g21658
1064	3	40.519	0.113967	NONE	Pm_g21673	Pm_g21674	Pm_g21675
1065	3	32.4856	0.269467	NONE	Pm_g21732	Pm_g21733	Pm_g21734
1066	3	36.7027	0.212433	PF03732 Retrotransposon gag protein	Pm_g21743	Pm_g21744	Pm_g21745
1067	3	51.8288	0.106567	PF00249 Myb-like DNA-binding domain	Pm_g21811	Pm_g21812	Pm_g21813
1068	3	73.7407	0.108033	PF00561 alpha/beta hydrolase fold	Pm_g21825	Pm_g21826	Pm_g21827
1069	3	35.0291	0.206267	PF13385 Concanavalin A-like lectin/glucanases superfamily	Pm_g22194	Pm_g22195	Pm_g22196
1070	3	33.494	0.169567	PF13385 Concanavalin A-like lectin/glucanases superfamily	Pm_g22206	Pm_g22207	Pm_g22208
1071	3	57.098	0.0905333	NONE	Pm_g22212	Pm_g22213	Pm_g22214
1072	3	68.2332	0.396567	PF00107 Zinc-binding dehydrogenase; PF08240 Alcohol dehydrogenase GroES-like domain	Pm_g22226	Pm_g22227	Pm_g22228
1073	3	36.8207	0.170467	NONE	Pm_g22332	Pm_g22333	Pm_g22334
1074	3	61.876	0.1521	PF14273 Domain of unknown function (DUF4360)	Pm_g11465	Pm_g11466	Pm_g11467
1075	3	45.0093	0.4321	NONE	Pm_g11580	Pm_g11581	Pm_g11582
1076	3	79.0473	0.089	NONE	Pm_g11598	Pm_g11599	Pm_g11600
1077	3	49.861	0.1016	PF00024 PAN domain; PF00082 Subtilase family; PF14295 PAN domain	Pm_g11627	Pm_g11628	Pm_g11629
1078	3	34.694	0.2987	PF00069 Protein kinase domain	Pm_g11733	Pm_g11734	Pm_g11735
1079	3	70.3578	0.0964333	NONE	Pm_g11752	Pm_g11753	Pm_g11754
1080	3	95.8847	0.254333	PF04577 Protein of unknown function (DUF563)	Pm_g11792	Pm_g11793	Pm_g11795
1081	3	48.7051	0.1617	PF04577 Protein of unknown function (DUF563)	Pm_g11797	Pm_g11798	Pm_g11799
1082	3	53.8056	0.0867	PF04577 Protein of unknown function (DUF563)	Pm_g11801	Pm_g11802	Pm_g11803
1083	3	100	0	NONE	Pm_g11909	Pm_g11910	Pm_g11911
1084	3	100	1.33657	NONE	Pm_g11961	Pm_g11962	Pm_g11963
1085	3	96.6522	0.212867	NONE	Pm_g11975	Pm_g11979	Pm_g11980
1086	3	82.506	0.663333	NONE	Pm_g11992	Pm_g11993	Pm_g11996
1087	3	47.1753	0.175867	NONE	Pm_g2204	Pm_g2205	Pm_g2207
1088	3	44.6441	0.140333	PF09335 SNARE associated Golgi protein	Pm_g2318	Pm_g2319	Pm_g2320
1089	3	46.907	0.1231	PF00561 alpha/beta hydrolase fold	Pm_g2431	Pm_g2432	Pm_g2433
1090	3	36.0613	0.403167	NONE	Pm_g2438	Pm_g2439	Pm_g2440
1091	3	50.336	0.0960333	PF00450 Serine carboxypeptidase	Pm_g2503	Pm_g2504	Pm_g2505
1092	3	49.1861	0.1649	PF00112 Papain family cysteine protease	Pm_g2528	Pm_g2529	Pm_g2530
1093	3	84.554	0	PF01926 50S ribosome-binding GTPase; PF03198 Glucanosyltransferase; PF06071 Protein of unknown function (DUF933)	Pm_g2536	Pm_g2537	Pm_g2538
1094	3	53.9159	0.362533	NONE	Pm_g6073	Pm_g6074	Pm_g6075
1095	3	77.827	0.320367	NONE	Pm_g6080	Pm_g6082	Pm_g6084
1096	3	38.4437	0.2003	NONE	Pm_g6142	Pm_g6143	Pm_g6144
1097	3	68.8052	0.1746	NONE	Pm_g6157	Pm_g6158	Pm_g6159
1098	3	70.049	0.0655667	PF06127 Protein of unknown function (DUF962)	Pm_g6193	Pm_g6194	Pm_g6195
1099	3	52.0918	0.0969333	PF00005 ABC transporter; PF01061 ABC-2 type transporter; PF06422 CDR ABC transporter	Pm_g6251	Pm_g6252	Pm_g6253
1100	3	45.061	0.1165	PF00067 Cytochrome P450	Pm_g6351	Pm_g6352	Pm_g6353
1101	3	96.1427	0.254167	PF00328 Histidine phosphatase superfamily (branch 2)	Pm_g6437	Pm_g6438	Pm_g6439
1102	3	56.3769	0.116667	PF00884 Sulfatase	Pm_g6502	Pm_g6503	Pm_g6504
1103	3	39.2759	0.4195	NONE	Pm_g6544	Pm_g6545	Pm_g6546
1104	3	31.3129	0.3284	NONE	Pm_g6548	Pm_g6549	Pm_g6550
1105	3	60.8117	0.0857	PF00067 Cytochrome P450	Pm_g6620	Pm_g6621	Pm_g6622
1106	3	58.1725	0.0922667	PF00067 Cytochrome P450	Pm_g6628	Pm_g6629	Pm_g6630
1107	3	99.7333	0.183133	PF00264 Common central domain of tyrosinase	Pm_g6679	Pm_g6680	Pm_g6681
1108	3	81.0948	0.3148	NONE	Pm_g20766	Pm_g20768	Pm_g20770
1109	3	80.478	0.183433	NONE	Pm_g20773	Pm_g20774	Pm_g20776
1110	3	41.1824	0.186933	NONE	Pm_g20848	Pm_g20849	Pm_g20850
1111	3	52.1257	0.126433	PF00089 Trypsin	Pm_g20851	Pm_g20852	Pm_g20853
1112	3	52.102	0.109367	NONE	Pm_g20880	Pm_g20881	Pm_g20882
1113	3	51.6845	0.189033	PF14295 PAN domain	Pm_g20915	Pm_g20916	Pm_g20917
1114	3	42.5172	0.185767	NONE	Pm_g20953	Pm_g20954	Pm_g20955
1115	3	55.2996	0.1755	NONE	Pm_g20987	Pm_g20988	Pm_g20989
1116	3	57.4929	0.1198	NONE	Pm_g21031	Pm_g21032	Pm_g21033
1117	3	67.5853	0.1323	NONE	Pm_g21045	Pm_g21046	Pm_g21047
1118	3	45.026	0.308667	NONE	Pm_g21063	Pm_g21064	Pm_g21065
1119	3	58.3007	0.138233	PF00892 EamA-like transporter family	Pm_g21104	Pm_g21105	Pm_g21106
1120	3	42.1623	0.0934667	NONE	Pm_g21148	Pm_g21149	Pm_g21150
1121	3	72.0709	0.1827	PF03639 Glycosyl hydrolase family 81 N-terminal domain; PF04998 RNA polymerase Rpb1, domain 5; PF17652 Glycosyl hydrolase family 81 C-terminal domain	Pm_g21298	Pm_g21299	Pm_g21300
1122	3	73.7398	0.0762	NONE	Pm_g21353	Pm_g21354	Pm_g21355
1123	3	66.2393	0.1077	PF13520 Amino acid permease; PF13906 C-terminus of AA_permease	Pm_g12607	Pm_g12608	Pm_g12609
1124	3	42.9062	0.244067	PF00964 Elicitin	Pm_g12628	Pm_g12629	Pm_g12630
1125	3	80.6167	0.0986667	NONE	Pm_g12672	Pm_g12673	Pm_g12674
1126	3	65.421	0.0641	PF13242 HAD-hyrolase-like; PF13344 Haloacid dehalogenase-like hydrolase	Pm_g12886	Pm_g12887	Pm_g12888
1127	3	47.4303	0.1841	NONE	Pm_g12930	Pm_g12931	Pm_g12932
1128	3	67.2624	0.0805	PF00295 Glycosyl hydrolases family 28	Pm_g12944	Pm_g12945	Pm_g12946
1129	3	70.1288	0.1364	PF00724 NADH:flavin oxidoreductase / NADH oxidase family	Pm_g12949	Pm_g12950	Pm_g12951
1130	3	67.3757	0.0657333	PF00724 NADH:flavin oxidoreductase / NADH oxidase family	Pm_g12963	Pm_g12964	Pm_g12965
1131	3	80.591	0.131433	NONE	Pm_g13061	Pm_g13062	Pm_g13063
1132	3	83.142	0.0339333	PF05870 Phenolic acid decarboxylase (PAD)	Pm_g13078	Pm_g13079	Pm_g13080
1133	3	96.096	0.125367	NONE	Pm_g8872	Pm_g8873	Pm_g8877
1134	3	52.2324	0.108467	PF00150 Cellulase (glycosyl hydrolase family 5); PF13365 Trypsin-like peptidase domain	Pm_g8893	Pm_g8894	Pm_g8895
1135	3	34.1773	0.296267	NONE	Pm_g8953	Pm_g8954	Pm_g8955
1136	3	42.8401	0.176067	NONE	Pm_g8956	Pm_g8957	Pm_g8958
1137	3	36.7454	0.268367	NONE	Pm_g8959	Pm_g8960	Pm_g8961
1138	3	37.7587	0.192033	NONE	Pm_g8978	Pm_g8979	Pm_g8980
1139	3	39.9152	0.172333	PF01363 FYVE zinc finger	Pm_g16494	Pm_g16495	Pm_g16496
1140	3	42.6542	0.3156	PF00964 Elicitin	Pm_g16535	Pm_g16536	Pm_g16537
1141	3	66.2323	0.2748	PF11051 Mannosyltransferase putative	Pm_g16641	Pm_g16643	Pm_g16644
1142	3	61.5611	0.0709	PF00083 Sugar (and other) transporter	Pm_g16659	Pm_g16660	Pm_g16661
1143	3	39.2287	0.2991	NONE	Pm_g16696	Pm_g16698	Pm_g16699
1144	3	43.3824	0.286133	PF00023 Ankyrin repeat; PF12796 Ankyrin repeats (3 copies)	Pm_g16796	Pm_g16797	Pm_g16798
1145	3	57.465	0.0954667	NONE	Pm_g19177	Pm_g19178	Pm_g19179
1146	3	60.5218	0.2885	PF00069 Protein kinase domain	Pm_g19441	Pm_g19442	Pm_g19443
1147	3	91.3872	0	PF14223 gag-polypeptide of LTR copia-type	Pm_g19492	Pm_g19494	Pm_g19504
1148	3	59.9382	0.111567	NONE	Pm_g14258	Pm_g14259	Pm_g14260
1149	3	41.8243	0.106733	NONE	Pm_g14473	Pm_g14474	Pm_g14475
1150	3	31.35	0.138167	NONE	Pm_g14568	Pm_g14569	Pm_g14570
1151	3	35.423	0.2215	NONE	Pm_g14575	Pm_g14576	Pm_g14577
1152	3	52.0625	0.256767	NONE	Pm_g16875	Pm_g16876	Pm_g16877
1153	3	56.396	0.1895	NONE	Pm_g16909	Pm_g16910	Pm_g16911
1154	3	37.6059	0.2396	NONE	Pm_g16959	Pm_g16960	Pm_g16961
1155	3	76.958	0.117533	NONE	Pm_g16962	Pm_g16963	Pm_g16964
1156	3	57.5666	0.1659	NONE	Pm_g17071	Pm_g17072	Pm_g17073
1157	3	48.8075	0.113667	PF03083 Sugar efflux transporter for intercellular exchange	Pm_g17103	Pm_g17104	Pm_g17106
1158	3	38.563	0.2085	PF01926 50S ribosome-binding GTPase; PF04548 AIG1 family	Pm_g17129	Pm_g17130	Pm_g17131
1159	3	42.6918	0.128433	NONE	Pm_g17242	Pm_g17243	Pm_g17244
1160	3	29.8723	0.282167	NONE	Pm_g185	Pm_g186	Pm_g187
1161	3	78.387	0.0624333	PF01547 Bacterial extracellular solute-binding protein; PF13343 Bacterial extracellular solute-binding protein	Pm_g299	Pm_g300	Pm_g301
1162	3	30.3187	0.138433	PF00169 PH domain	Pm_g374	Pm_g375	Pm_g376
1163	3	95.9647	0.0934	PF13343 Bacterial extracellular solute-binding protein	Pm_g464	Pm_g465	Pm_g466
1164	3	90.2172	0.199233	PF03330 Lytic transglycolase	Pm_g562	Pm_g563	Pm_g564
1165	3	63.0193	0.1859	NONE	Pm_g598	Pm_g599	Pm_g600
1166	3	44.367	0.130633	PF00561 alpha/beta hydrolase fold	Pm_g1805	Pm_g1806	Pm_g1807
1167	3	48.2282	0.265233	PF00964 Elicitin	Pm_g1837	Pm_g1838	Pm_g1839
1168	3	47.6287	0.1389	PF00583 Acetyltransferase (GNAT) family	Pm_g1883	Pm_g1884	Pm_g1885
1169	3	73.0007	0.1055	PF03435 Saccharopine dehydrogenase NADP binding domain	Pm_g1886	Pm_g1887	Pm_g1888
1170	3	77.6063	0.0816667	NONE	Pm_g1928	Pm_g1929	Pm_g1930
1171	3	63.1466	0.155267	PF00005 ABC transporter; PF01061 ABC-2 type transporter	Pm_g1938	Pm_g1939	Pm_g1940
1172	3	73.5157	0.0709667	NONE	Pm_g1945	Pm_g1946	Pm_g1947
1173	3	63.4461	0.1549	NONE	Pm_g1085	Pm_g1086	Pm_g1087
1174	3	58.051	0.1034	PF00003 7 transmembrane sweet-taste receptor of 3 GCPR	Pm_g1126	Pm_g1129	Pm_g1130
1175	3	36.4506	0.2713	NONE	Pm_g1145	Pm_g1146	Pm_g1147
1176	3	51.5609	0.256467	NONE	Pm_g1148	Pm_g1149	Pm_g1150
1177	3	63.9	0.116433	PF00150 Cellulase (glycosyl hydrolase family 5)	Pm_g1190	Pm_g1191	Pm_g1192
1178	3	72.622	0.0548667	PF00150 Cellulase (glycosyl hydrolase family 5); PF14716 Helix-hairpin-helix domain	Pm_g1197	Pm_g1198	Pm_g1199
1179	3	73.4903	0.255567	PF00249 Myb-like DNA-binding domain	Pm_g1234	Pm_g1235	Pm_g1236
1180	3	51.4427	0.1278	PF00069 Protein kinase domain	Pm_g1311	Pm_g1312	Pm_g1313
1181	3	29.8298	0.189833	PF01753 MYND finger	Pm_g1332	Pm_g1333	Pm_g1334
1182	3	35.0781	0.724933	PF00069 Protein kinase domain; PF00964 Elicitin	Pm_g1343	Pm_g1344	Pm_g1345
1183	3	48.9155	0.1125	PF00069 Protein kinase domain	Pm_g1361	Pm_g1362	Pm_g1363
1184	3	37.4964	0.237367	PF00069 Protein kinase domain; PF00964 Elicitin	Pm_g1375	Pm_g1376	Pm_g1377
1185	3	42.273	0.237267	PF00964 Elicitin	Pm_g15622	Pm_g15623	Pm_g15624
1186	3	62.2207	0.0886333	PF01852 START domain	Pm_g15649	Pm_g15650	Pm_g15651
1187	3	40.555	0.140133	NONE	Pm_g15671	Pm_g15672	Pm_g15673
1188	3	88.247	0.0628	PF00005 ABC transporter; PF01061 ABC-2 type transporter	Pm_g15731	Pm_g15732	Pm_g15733
1189	3	40.2263	0.3853	NONE	Pm_g15875	Pm_g15876	Pm_g15877
1190	3	89.525	0.0672333	PF00005 ABC transporter; PF01061 ABC-2 type transporter	Pm_g15924	Pm_g15925	Pm_g15926
1191	3	39.0907	0.1602	NONE	Pm_g15972	Pm_g15973	Pm_g15974
1192	3	59.0643	0.0896333	PF01852 START domain	Pm_g15992	Pm_g15993	Pm_g15994
1193	3	62.9267	0.0591	PF01055 Glycosyl hydrolases family 31; PF03423 Carbohydrate binding domain (family 25); PF13802 Galactose mutarotase-like; PF16863 N-terminal barrel of NtMGAM and CtMGAM, maltase-glucoamylase	Pm_g6853	Pm_g6854	Pm_g6855
1194	3	50.1417	0.1009	PF12505 Protein of unknown function (DUF3712)	Pm_g6936	Pm_g6937	Pm_g6938
1195	3	72.6856	0.0834	PF00149 Calcineurin-like phosphoesterase; PF14008 Iron/zinc purple acid phosphatase-like protein C	Pm_g7050	Pm_g7051	Pm_g7052
1196	3	88.586	0.0908667	PF01738 Dienelactone hydrolase family	Pm_g7104	Pm_g7105	Pm_g7106
1197	3	46.7119	0.174833	NONE	Pm_g7108	Pm_g7109	Pm_g7110
1198	3	60.6141	0.0960333	PF00150 Cellulase (glycosyl hydrolase family 5); PF14295 PAN domain	Pm_g7174	Pm_g7175	Pm_g7176
1199	3	57.333	0.1676	PF00135 Carboxylesterase family	Pm_g7255	Pm_g7256	Pm_g7257
1200	3	64.354	0.2655	PF00324 Amino acid permease	Pm_g19807	Pm_g19808	Pm_g19809
1201	3	92.336	0.346267	PF00082 Subtilase family	Pm_g19824	Pm_g19826	Pm_g19827
1202	3	88.8792	0.279933	PF00069 Protein kinase domain	Pm_g19888	Pm_g19889	Pm_g19890
1203	3	64.214	0.0851	NONE	Pm_g19895	Pm_g19896	Pm_g19897
1204	3	65.2865	0.119167	NONE	Pm_g19906	Pm_g19907	Pm_g19908
1205	3	84.074	0.0498	PF02089 Palmitoyl protein thioesterase	Pm_g19910	Pm_g19911	Pm_g19912
1206	3	62.2883	0.1657	NONE	Pm_g19919	Pm_g19920	Pm_g19921
1207	3	68.8925	0.0596	PF00069 Protein kinase domain; PF07714 Protein tyrosine kinase	Pm_g19967	Pm_g19968	Pm_g19969
1208	3	67.322	0.2258	NONE	Pm_g19997	Pm_g19998	Pm_g19999
1209	3	59.8155	0.1588	NONE	Pm_g20001	Pm_g20002	Pm_g20003
1210	3	83.029	0.248767	NONE	Pm_g9843	Pm_g9844	Pm_g9845
1211	3	76.5173	0.0912667	PF01593 Flavin containing amine oxidoreductase	Pm_g9988	Pm_g9989	Pm_g9990
1212	3	44.1402	0.1749	PF08477 Ras of Complex, Roc, domain of DAPkinase; PF12796 Ankyrin repeats (3 copies); PF13637 Ankyrin repeats (many copies); PF13857 Ankyrin repeats (many copies); PF16095 C-terminal of Roc, COR, domain	Pm_g10000	Pm_g9998	Pm_g9999
1213	3	76.8073	0.1873	PF01554 MatE	Pm_g10008	Pm_g10009	Pm_g10010
1214	3	53.0696	0.298267	NONE	Pm_g10034	Pm_g10035	Pm_g10036
1215	3	48.7012	0.757533	PF00023 Ankyrin repeat; PF12796 Ankyrin repeats (3 copies)	Pm_g10062	Pm_g10063	Pm_g10064
1216	3	48.1571	0.1221	PF00246 Zinc carboxypeptidase	Pm_g10173	Pm_g10174	Pm_g10175
1217	3	80.122	0	PF00246 Zinc carboxypeptidase	Pm_g10180	Pm_g10181	Pm_g10182
1218	3	70.854	0.0617	PF01545 Cation efflux family; PF16916 Dimerisation domain of Zinc Transporter	Pm_g5747	Pm_g5748	Pm_g5749
1219	3	49.1424	0.159467	PF00639 PPIC-type PPIASE domain; PF13616 PPIC-type PPIASE domain	Pm_g5827	Pm_g5828	Pm_g5829
1220	3	69.8713	0.0529	PF03935 Beta-glucan synthesis-associated protein (SKN1)	Pm_g5836	Pm_g5837	Pm_g5838
1221	3	40.629	0.187533	PF03092 BT1 family	Pm_g5872	Pm_g5873	Pm_g5874
1222	3	35.0661	0.272767	PF12796 Ankyrin repeats (3 copies); PF13637 Ankyrin repeats (many copies); PF13857 Ankyrin repeats (many copies)	Pm_g5894	Pm_g5895	Pm_g5896
1223	3	34.3971	0.206567	NONE	Pm_g5944	Pm_g5945	Pm_g5946
1224	3	29.8791	0.210867	NONE	Pm_g3845	Pm_g3846	Pm_g3847
1225	3	49.2947	0.1321	NONE	Pm_g3856	Pm_g3857	Pm_g3858
1226	3	76.5084	0.631233	NONE	Pm_g4018	Pm_g4019	Pm_g4020
1227	3	100	0	NONE	Pm_g4107	Pm_g4108	Pm_g4109
1228	3	81.2663	0.124667	PF00067 Cytochrome P450	Pm_g15213	Pm_g15214	Pm_g15215
1229	3	72.0633	0.0544667	PF02535 ZIP Zinc transporter; PF07731 Multicopper oxidase; PF07732 Multicopper oxidase	Pm_g15417	Pm_g15418	Pm_g15419
1230	3	82.2912	0.0795	PF00544 Pectate lyase	Pm_g15445	Pm_g15446	Pm_g15447
1231	3	53.7306	0.282167	NONE	Pm_g12216	Pm_g12217	Pm_g12218
1232	3	72.9377	0.0835667	PF00884 Sulfatase	Pm_g12233	Pm_g12234	Pm_g12235
1233	3	96.9123	0.146867	NONE	Pm_g12363	Pm_g12366	Pm_g12370
1234	3	75.2978	0.0886333	PF03372 Endonuclease/Exonuclease/phosphatase family	Pm_g12390	Pm_g12392	Pm_g12393
1235	3	46.1304	0.1218	PF00450 Serine carboxypeptidase	Pm_g12456	Pm_g12457	Pm_g12458
1236	3	72.6281	0.224467	PF00027 Cyclic nucleotide-binding domain	Pm_g8124	Pm_g8125	Pm_g8126
1237	3	74.8613	0.194533	NONE	Pm_g8220	Pm_g8221	Pm_g8222
1238	3	59.9563	0.0793667	PF01794 Ferric reductase like transmembrane component; PF08022 FAD-binding domain; PF08030 Ferric reductase NAD binding domain	Pm_g8225	Pm_g8226	Pm_g8227
1239	3	44.9203	0.135067	PF00050 Kazal-type serine protease inhibitor domain; PF07648 Kazal-type serine protease inhibitor domain	Pm_g8255	Pm_g8256	Pm_g8257
1240	3	44.6872	0.1857	PF00050 Kazal-type serine protease inhibitor domain; PF07648 Kazal-type serine protease inhibitor domain; PF13456 Reverse transcriptase-like	Pm_g8263	Pm_g8265	Pm_g8266
1241	3	64.7963	0.111733	NONE	Pm_g9592	Pm_g9593	Pm_g9594
1242	3	78.3738	0.0648	PF03664 Glycosyl hydrolase family 62	Pm_g9613	Pm_g9614	Pm_g9615
1243	3	41.4059	0.501833	PF06011 Transient receptor potential (TRP) ion channel	Pm_g9700	Pm_g9701	Pm_g9702
1244	3	45.9227	0.1926	PF00106 short chain dehydrogenase	Pm_g9759	Pm_g9760	Pm_g9761
1245	3	81.2907	0.0462	PF03092 BT1 family	Pm_g7263	Pm_g7264	Pm_g7265
1246	3	54.7961	0.1985	NONE	Pm_g7411	Pm_g7412	Pm_g7413
1247	3	84.2932	0.0530333	PF01341 Glycosyl hydrolases family 6	Pm_g7438	Pm_g7439	Pm_g7440
1248	3	62.07	0.132533	PF08000 Bacterial PH domain	Pm_g7590	Pm_g7591	Pm_g7592
1249	3	99.6213	0	PF07727 Reverse transcriptase (RNA-dependent DNA polymerase)	Pm_g7624	Pm_g7626	Pm_g7628
1250	3	57.3001	0.107833	NONE	Pm_g14791	Pm_g14792	Pm_g14793
1251	3	66.0487	0.0725667	PF04399 Glutaredoxin 2, C terminal domain; PF13417 Glutathione S-transferase, N-terminal domain	Pm_g14794	Pm_g14795	Pm_g14796
1252	3	97.9553	0.224967	NONE	Pm_g14838	Pm_g14839	Pm_g14840
1253	3	41.1706	0.2536	NONE	Pm_g14858	Pm_g14859	Pm_g14860
1254	3	73.8152	0.0797	PF03798 TLC domain	Pm_g10324	Pm_g10325	Pm_g10326
1255	3	48.2851	0.530033	NONE	Pm_g10338	Pm_g10339	Pm_g10340
1256	3	33.9549	0.198367	NONE	Pm_g10342	Pm_g10343	Pm_g10344
1257	3	43.1909	0.115367	PF00999 Sodium/hydrogen exchanger family; PF10188 Organic solute transport protein 1	Pm_g10431	Pm_g10432	Pm_g10433
1258	3	67.4873	0.0675	PF00375 Sodium:dicarboxylate symporter family	Pm_g10442	Pm_g10443	Pm_g10444
1259	3	71.3947	0.0523667	PF00082 Subtilase family	Pm_g10533	Pm_g10534	Pm_g10535
1260	3	68.0257	0.110633	PF00082 Subtilase family	Pm_g10542	Pm_g10543	Pm_g10544
1261	3	63.6002	0.207033	PF00005 ABC transporter; PF00664 ABC transporter transmembrane region	Pm_g3071	Pm_g3072	Pm_g3073
1262	3	35.8975	0.3703	PF00069 Protein kinase domain; PF00560 Leucine Rich Repeat; PF07714 Protein tyrosine kinase; PF12799 Leucine Rich repeats (2 copies); PF13855 Leucine rich repeat	Pm_g3090	Pm_g3091	Pm_g3092
1263	3	79.3973	0.0971667	PF00082 Subtilase family	Pm_g3190	Pm_g3191	Pm_g3192
1264	3	62.4587	0.113667	PF04389 Peptidase family M28	Pm_g3644	Pm_g3645	Pm_g3646
1265	3	99.4667	0.1914	NONE	Pm_g10867	Pm_g10868	Pm_g10869
1266	3	80.0177	0.3252	NONE	Pm_g10927	Pm_g10928	Pm_g10929
1267	3	61.0908	0.0842	NONE	Pm_g10946	Pm_g10947	Pm_g10948
1268	3	69.1769	0.254133	NONE	Pm_g16045	Pm_g16046	Pm_g16047
1269	3	35.9285	0.205733	NONE	Pm_g16124	Pm_g16125	Pm_g16126
1270	3	36.8224	0.174433	PF01363 FYVE zinc finger	Pm_g11065	Pm_g11066	Pm_g11067
1271	3	41.6303	0.217267	NONE	Pm_g11069	Pm_g11070	Pm_g11071
1272	3	42.6558	0.236667	PF00964 Elicitin	Pm_g11114	Pm_g11115	Pm_g11116
1273	3	66.209	0.127967	PF11051 Mannosyltransferase putative	Pm_g11199	Pm_g11200	Pm_g11201
1274	3	59.3444	0.0687	PF00083 Sugar (and other) transporter	Pm_g11212	Pm_g11213	Pm_g11214
1275	3	83.8087	0.0566667	PF03092 BT1 family	Pm_g4174	Pm_g4175	Pm_g4176
1276	3	81.951	0.0485333	PF00501 AMP-binding enzyme	Pm_g4262	Pm_g4263	Pm_g4264
1277	3	38.2888	0.248233	PF07714 Protein tyrosine kinase	Pm_g20163	Pm_g20164	Pm_g20165
1278	3	49.4919	0.106967	PF03452 Anp1	Pm_g20171	Pm_g20172	Pm_g20173
1279	3	66.9959	0.345533	PF12796 Ankyrin repeats (3 copies); PF13456 Reverse transcriptase-like	Pm_g20193	Pm_g20194	Pm_g20195
1280	3	44.1916	0.306067	NONE	Pm_g20223	Pm_g20224	Pm_g20225
1281	3	100	0	NONE	Pm_g20297	Pm_g20298	Pm_g20299
1282	3	100	0.285467	PF00098 Zinc knuckle	Pm_g22474	Pm_g22475	Pm_g22476
1283	3	59.1733	0.0644	PF00067 Cytochrome P450	Pm_g8433	Pm_g8434	Pm_g8435
1284	3	57.3203	0.0897	PF00067 Cytochrome P450	Pm_g8441	Pm_g8442	Pm_g8443
1285	3	74.18	0.0666	PF00264 Common central domain of tyrosinase	Pm_g8506	Pm_g8507	Pm_g8508
1286	3	44.5618	0.136867	PF00264 Common central domain of tyrosinase	Pm_g8516	Pm_g8517	Pm_g8518
1287	3	66.9418	0.112367	PF00264 Common central domain of tyrosinase	Pm_g8523	Pm_g8524	Pm_g8525
1288	3	79.4897	0.0519	PF00248 Aldo/keto reductase family	Pm_g8556	Pm_g8557	Pm_g8558
1289	3	40.2639	0.2748	PF07714 Protein tyrosine kinase; PF12796 Ankyrin repeats (3 copies); PF13857 Ankyrin repeats (many copies)	Pm_g8569	Pm_g8570	Pm_g8571
1290	3	54.6467	0.0905	PF03982 Diacylglycerol acyltransferase	Pm_g726	Pm_g727	Pm_g728
1291	3	94.588	0.300833	NONE	Pm_g823	Pm_g825	Pm_g827
1292	3	100	0	NONE	Pm_g890	Pm_g891	Pm_g892
1293	3	51.3782	0.375833	NONE	Pm_g916	Pm_g917	Pm_g918
1294	3	71.6407	0.0887333	PF00501 AMP-binding enzyme	Pm_g941	Pm_g942	Pm_g943
1295	3	61.0935	0.0787667	PF03198 Glucanosyltransferase	Pm_g960	Pm_g961	Pm_g962
1296	3	48.1825	0.161433	PF01925 Sulfite exporter TauE/SafE	Pm_g8732	Pm_g8733	Pm_g8734
1297	3	78.338	0.0780333	PF00067 Cytochrome P450	Pm_g1435	Pm_g1436	Pm_g1437
1298	3	34.6699	0.4453	NONE	Pm_g1456	Pm_g1457	Pm_g1458
1299	3	71.836	0	PF01546 Peptidase family M20/M25/M40; PF07687 Peptidase dimerisation domain	Pm_g18975	Pm_g18976	Pm_g18977
1300	3	99.931	0.681033	NONE	Pm_g10673	Pm_g10675	Pm_g10677
1301	3	88.2087	0.437467	NONE	Pm_g8361	Pm_g8363	Pm_g8369
1302	3	77.8485	0.2791	PF07714 Protein tyrosine kinase	Pm_g10750	Pm_g10751	Pm_g10752
1303	3	39.6951	0.195867	NONE	Pm_g10791	Pm_g10792	Pm_g10793
1304	3	52.2574	0.1375	PF00447 HSF-type DNA-binding	Pm_g635	Pm_g636	Pm_g637
1305	3	47.429	0.152367	NONE	Pm_g14208	Pm_g14209	Pm_g14210
1306	3	97.7903	0.192833	NONE	Pm_g20758	Pm_g20760	Pm_g20762
1307	3	75.3068	0.427233	PF00665 Integrase core domain; PF13976 GAG-pre-integrase domain; PF14223 gag-polypeptide of LTR copia-type	Pm_g8608	Pm_g8611	Pm_g8614
1	2	52.24	0.0762	PF14295 PAN domain	Pm_g4310	Pm_g4311
2	2	54.421	0.4556	PF00150 Cellulase (glycosyl hydrolase family 5); PF07983 X8 domain	Pm_g4319	Pm_g4320
3	2	99.067	0.2077	NONE	Pm_g4333	Pm_g4334
4	2	71.2	0.1066	PF01738 Dienelactone hydrolase family	Pm_g4347	Pm_g4348
5	2	35.1395	0.1121	PF00964 Elicitin	Pm_g4351	Pm_g4352
6	2	56.338	0.1065	PF13578 Methyltransferase domain	Pm_g4360	Pm_g4361
7	2	48.7796	0.4444	NONE	Pm_g4366	Pm_g4367
8	2	99.735	0.0387	PF00026 Eukaryotic aspartyl protease	Pm_g4410	Pm_g4411
9	2	99.821	0	PF00098 Zinc knuckle	Pm_g4412	Pm_g4413
10	2	100	0	PF00026 Eukaryotic aspartyl protease	Pm_g4414	Pm_g4415
11	2	75.977	0.1289	PF00246 Zinc carboxypeptidase	Pm_g4447	Pm_g4448
12	2	75.627	0.0767	PF00732 GMC oxidoreductase; PF05199 GMC oxidoreductase; PF14295 PAN domain	Pm_g4462	Pm_g4463
13	2	52.6274	0.1926	NONE	Pm_g4464	Pm_g4465
14	2	35.829	0.1219	PF00732 GMC oxidoreductase; PF05199 GMC oxidoreductase; PF14295 PAN domain	Pm_g4497	Pm_g4498
15	2	34.2535	0.3681	NONE	Pm_g4550	Pm_g4551
16	2	37.898	0.2934	NONE	Pm_g4554	Pm_g4555
17	2	55.372	0.1146	PF00249 Myb-like DNA-binding domain	Pm_g4601	Pm_g4602
18	2	46.188	0.1784	PF00249 Myb-like DNA-binding domain	Pm_g4604	Pm_g4605
19	2	39.048	0.2389	PF00249 Myb-like DNA-binding domain	Pm_g4607	Pm_g4608
20	2	100	0	PF00026 Eukaryotic aspartyl protease	Pm_g4637	Pm_g4638
21	2	99.722	0	NONE	Pm_g4642	Pm_g4643
22	2	83.333	0.0563	PF08212 Lipocalin-like domain	Pm_g4668	Pm_g4669
23	2	32.814	0.381	NONE	Pm_g4678	Pm_g4679
24	2	56.825	0.1217	PF00106 short chain dehydrogenase; PF01408 Oxidoreductase family, NAD-binding Rossmann fold	Pm_g4720	Pm_g4721
25	2	46.976	0.2368	PF00067 Cytochrome P450	Pm_g4769	Pm_g4770
26	2	98.99	0.5414	NONE	Pm_g4783	Pm_g4784
27	2	42.5437	0.2994	PF00447 HSF-type DNA-binding	Pm_g4789	Pm_g4790
28	2	39.283	0.1651	PF00149 Calcineurin-like phosphoesterase	Pm_g4791	Pm_g4792
29	2	58.796	0.0901	PF00339 Arrestin (or S-antigen), N-terminal domain; PF02752 Arrestin (or S-antigen), C-terminal domain	Pm_g4835	Pm_g4836
30	2	62.2745	0.5362	PF00439 Bromodomain; PF12157 Protein of unknown function (DUF3591); PF15288 Zinc knuckle	Pm_g5069	Pm_g5070
31	2	69.323	0.089	PF00083 Sugar (and other) transporter	Pm_g5181	Pm_g5182
32	2	40.807	0.1496	NONE	Pm_g5188	Pm_g5189
33	2	52.303	0.1442	PF12697 Alpha/beta hydrolase family	Pm_g5206	Pm_g5207
34	2	35.5426	0.5316	PF00089 Trypsin	Pm_g5249	Pm_g5250
35	2	72.109	0.0758	PF13561 Enoyl-(Acyl carrier protein) reductase	Pm_g5261	Pm_g5262
36	2	72.1807	0.0826	PF10282 Lactonase, 7-bladed beta-propeller	Pm_g5277	Pm_g5278
37	2	79.12	0.1179	PF00122 E1-E2 ATPase; PF00689 Cation transporting ATPase, C-terminus; PF00690 Cation transporter/ATPase, N-terminus; PF00702 haloacid dehalogenase-like hydrolase; PF13246 Cation transport ATPase (P-type)	Pm_g5318	Pm_g5319
38	2	34.783	0.1888	PF01753 MYND finger	Pm_g5350	Pm_g5351
39	2	99.175	0.2768	NONE	Pm_g5393	Pm_g5394
40	2	85.9764	0.3612	PF00501 AMP-binding enzyme; PF13193 AMP-binding enzyme C-terminal domain	Pm_g5399	Pm_g5400
41	2	70.6775	0.0522	PF00027 Cyclic nucleotide-binding domain; PF00520 Ion transport protein	Pm_g5403	Pm_g5404
42	2	88.945	0.2035	NONE	Pm_g5430	Pm_g5431
43	2	73.698	0.167	PF13462 Thioredoxin	Pm_g5432	Pm_g5433
44	2	100	0	PF05630 Necrosis inducing protein (NPP1)	Pm_g5452	Pm_g5453
45	2	97.808	0.1951	NONE	Pm_g5455	Pm_g5456
46	2	35.1097	0.3098	PF12796 Ankyrin repeats (3 copies)	Pm_g5469	Pm_g5471
47	2	53.594	0.105	PF12680 SnoaL-like domain	Pm_g5474	Pm_g5475
48	2	23.7258	0.1975	NONE	Pm_g5478	Pm_g5479
49	2	41.446	0.224	PF12796 Ankyrin repeats (3 copies)	Pm_g5480	Pm_g5481
50	2	45.9943	0.1748	NONE	Pm_g5538	Pm_g5539
51	2	67.1856	0.7733	NONE	Pm_g5560	Pm_g5561
52	2	41.0155	0.2335	NONE	Pm_g5595	Pm_g5596
53	2	52.1485	0.1828	PF00350 Dynamin family	Pm_g5597	Pm_g5598
54	2	53.735	0.2137	PF00107 Zinc-binding dehydrogenase; PF08240 Alcohol dehydrogenase GroES-like domain	Pm_g5601	Pm_g5602
55	2	90.261	0.63	NONE	Pm_g5603	Pm_g5604
56	2	98.611	0.317	PF00106 short chain dehydrogenase; PF01765 Ribosome recycling factor	Pm_g5614	Pm_g5615
57	2	77.439	0.1309	PF00389 D-isomer specific 2-hydroxyacid dehydrogenase, catalytic domain; PF02826 D-isomer specific 2-hydroxyacid dehydrogenase, NAD binding domain	Pm_g17475	Pm_g17476
58	2	70.29	0.1356	PF00089 Trypsin	Pm_g17482	Pm_g17483
59	2	45.533	0.1593	PF01757 Acyltransferase family	Pm_g17494	Pm_g17495
60	2	50.249	0.1054	PF01757 Acyltransferase family	Pm_g17500	Pm_g17501
61	2	62.738	0.0993	PF13472 GDSL-like Lipase/Acylhydrolase family	Pm_g17502	Pm_g17503
62	2	76.409	0.2167	PF00652 Ricin-type beta-trefoil lectin domain	Pm_g17518	Pm_g17519
63	2	34.5348	0.1433	NONE	Pm_g17520	Pm_g17521
64	2	65.501	0.7347	PF00023 Ankyrin repeat; PF08477 Ras of Complex, Roc, domain of DAPkinase; PF12796 Ankyrin repeats (3 copies); PF13637 Ankyrin repeats (many copies); PF16095 C-terminal of Roc, COR, domain	Pm_g17536	Pm_g17537
65	2	99.668	0.0267	PF13460 NAD(P)H-binding	Pm_g17548	Pm_g17549
66	2	66.759	0.1087	PF00211 Adenylate and Guanylate cyclase catalytic domain	Pm_g17570	Pm_g17571
67	2	51.748	0.0565	PF02668 Taurine catabolism dioxygenase TauD, TfdA family	Pm_g17602	Pm_g17603
68	2	73.279	0.0835	PF00723 Glycosyl hydrolases family 15; PF03370 Carbohydrate/starch-binding module (family 21)	Pm_g17612	Pm_g17613
69	2	100	0	NONE	Pm_g17630	Pm_g17631
70	2	86.039	0.1447	PF00005 ABC transporter; PF01061 ABC-2 type transporter	Pm_g17669	Pm_g17670
71	2	36.5934	0.2306	PF08477 Ras of Complex, Roc, domain of DAPkinase; PF12796 Ankyrin repeats (3 copies); PF13606 Ankyrin repeat; PF13637 Ankyrin repeats (many copies); PF13857 Ankyrin repeats (many copies); PF16095 C-terminal of Roc, COR, domain	Pm_g17674	Pm_g17675
72	2	42.735	0.1284	NONE	Pm_g17676	Pm_g17677
73	2	99.737	0	PF00026 Eukaryotic aspartyl protease	Pm_g17682	Pm_g17683
74	2	100	0	PF00026 Eukaryotic aspartyl protease	Pm_g17692	Pm_g17693
75	2	99.733	0.0515	NONE	Pm_g17700	Pm_g17701
76	2	96.2	0.8423	NONE	Pm_g17727	Pm_g17728
77	2	48.201	0.1378	PF00264 Common central domain of tyrosinase	Pm_g17746	Pm_g17747
78	2	51.562	0.1703	NONE	Pm_g17768	Pm_g17769
79	2	66.909	0.1203	NONE	Pm_g17770	Pm_g17771
80	2	57.627	0.2167	NONE	Pm_g17772	Pm_g17773
81	2	52.7735	0.083	PF09471 IgA Peptidase M64	Pm_g17787	Pm_g17788
82	2	100	0	PF14223 gag-polypeptide of LTR copia-type	Pm_g17836	Pm_g17837
83	2	50.776	0.0947	PF01554 MatE	Pm_g17903	Pm_g17904
84	2	31.3115	0.0074	NONE	Pm_g17925	Pm_g17926
85	2	25.652	0.3794	NONE	Pm_g17927	Pm_g17928
86	2	42.818	0.2031	PF02798 Glutathione S-transferase, N-terminal domain; PF14497 Glutathione S-transferase, C-terminal domain	Pm_g18054	Pm_g18055
87	2	61.362	0.0728	NONE	Pm_g18057	Pm_g18058
88	2	26.7595	0.1801	PF01363 FYVE zinc finger	Pm_g18084	Pm_g18085
89	2	69.495	0.0435	PF01363 FYVE zinc finger	Pm_g18089	Pm_g18090
90	2	50.7698	0.2249	NONE	Pm_g18091	Pm_g18092
91	2	51.179	0.1259	NONE	Pm_g18101	Pm_g18102
92	2	59.048	0.0997	PF00964 Elicitin	Pm_g18124	Pm_g18125
93	2	100	0	NONE	Pm_g18139	Pm_g18140
94	2	50.212	0.0887	NONE	Pm_g18150	Pm_g18151
95	2	52.577	0.2469	NONE	Pm_g18153	Pm_g18154
96	2	100	0	NONE	Pm_g18184	Pm_g18185
97	2	82.906	0.123	NONE	Pm_g18206	Pm_g18207
98	2	99.713	0.1653	PF00107 Zinc-binding dehydrogenase; PF08240 Alcohol dehydrogenase GroES-like domain	Pm_g18219	Pm_g18220
99	2	40.026	0.1266	NONE	Pm_g18254	Pm_g18255
100	2	99.838	0	NONE	Pm_g18284	Pm_g18285
101	2	100	0	PF00024 PAN domain; PF14295 PAN domain	Pm_g18290	Pm_g18291
102	2	97.608	0.0864	PF00024 PAN domain; PF14295 PAN domain	Pm_g18294	Pm_g18295
103	2	43.683	0.1503	PF01124 MAPEG family	Pm_g18320	Pm_g18321
104	2	41.9225	0.2058	NONE	Pm_g18325	Pm_g18326
105	2	45.455	0.1384	PF01124 MAPEG family	Pm_g18327	Pm_g18328
106	2	57.467	0.1841	PF04218 CENP-B N-terminal DNA-binding domain; PF14681 Uracil phosphoribosyltransferase	Pm_g18329	Pm_g18330
107	2	44.318	0.2762	PF04218 CENP-B N-terminal DNA-binding domain; PF14681 Uracil phosphoribosyltransferase	Pm_g18332	Pm_g18333
108	2	55.639	0.2681	NONE	Pm_g18335	Pm_g18336
109	2	39.0475	0.1746	NONE	Pm_g18341	Pm_g18342
110	2	32.2253	0.3435	PF00069 Protein kinase domain	Pm_g18358	Pm_g18359
111	2	53.281	0.2148	NONE	Pm_g18382	Pm_g18383
112	2	34.51	0.2263	NONE	Pm_g18386	Pm_g18387
113	2	100	0	PF14295 PAN domain	Pm_g18396	Pm_g18397
114	2	69.828	0.061	NONE	Pm_g18399	Pm_g18400
115	2	70.254	0.0919	PF00232 Glycosyl hydrolase family 1	Pm_g18410	Pm_g18411
116	2	34.457	0.2039	NONE	Pm_g18428	Pm_g18429
117	2	68.86	0.1263	PF00106 short chain dehydrogenase	Pm_g18433	Pm_g18434
118	2	70.417	0.0932	PF00106 short chain dehydrogenase	Pm_g18436	Pm_g18437
119	2	69.333	0.3536	NONE	Pm_g18470	Pm_g18471
120	2	53.77	0.1786	PF12796 Ankyrin repeats (3 copies)	Pm_g18494	Pm_g18495
121	2	30.773	0.2282	NONE	Pm_g18506	Pm_g18507
122	2	37.968	0.1842	PF01284 Membrane-associating domain	Pm_g18510	Pm_g18511
123	2	43.814	0.1271	PF01284 Membrane-associating domain	Pm_g18525	Pm_g18526
124	2	31.707	0.4518	NONE	Pm_g18532	Pm_g18533
125	2	32.9383	0.2347	NONE	Pm_g18536	Pm_g18537
126	2	46.9795	0.1229	NONE	Pm_g18542	Pm_g18543
127	2	81.95	0.2621	NONE	Pm_g18559	Pm_g18560
128	2	100	0	PF08240 Alcohol dehydrogenase GroES-like domain; PF13602 Zinc-binding dehydrogenase	Pm_g18612	Pm_g18613
129	2	33.057	0.2276	NONE	Pm_g18614	Pm_g18615
130	2	41.0717	0.1919	PF00069 Protein kinase domain; PF00964 Elicitin	Pm_g18619	Pm_g18620
131	2	34.865	0.1486	NONE	Pm_g18625	Pm_g18626
132	2	42.3595	0.1249	NONE	Pm_g18635	Pm_g18636
133	2	49.6803	0.1629	NONE	Pm_g18643	Pm_g18644
134	2	61.355	0.057	PF13091 PLD-like domain	Pm_g18648	Pm_g18649
135	2	27.7175	0.244	PF00026 Eukaryotic aspartyl protease	Pm_g18662	Pm_g18663
136	2	62.8901	0.2681	NONE	Pm_g18703	Pm_g18707
137	2	66.842	0.182	PF13302 Acetyltransferase (GNAT) domain	Pm_g13196	Pm_g13197
138	2	37.7695	0.2255	PF14295 PAN domain	Pm_g13200	Pm_g13201
139	2	49.407	0.3499	PF00069 Protein kinase domain	Pm_g13229	Pm_g13230
140	2	71.019	0.1313	NONE	Pm_g13234	Pm_g13235
141	2	91.983	0.09	PF00089 Trypsin	Pm_g13253	Pm_g13254
142	2	58.9902	0.1289	PF00089 Trypsin	Pm_g13256	Pm_g13257
143	2	100	0	PF00089 Trypsin	Pm_g13266	Pm_g13267
144	2	99.88	0	NONE	Pm_g13298	Pm_g13299
145	2	61.6	0.0844	PF00089 Trypsin	Pm_g13325	Pm_g13327
146	2	80.242	0.0802	PF00089 Trypsin	Pm_g13333	Pm_g13334
147	2	98.462	0.1592	PF00089 Trypsin	Pm_g13362	Pm_g13363
148	2	57.635	0.2154	NONE	Pm_g13371	Pm_g13373
149	2	68.1167	0.1066	PF00089 Trypsin	Pm_g13395	Pm_g13396
150	2	45.6448	0.1113	NONE	Pm_g13413	Pm_g13414
151	2	23.2183	0.5387	PF00026 Eukaryotic aspartyl protease	Pm_g13418	Pm_g13419
152	2	74.717	0.2559	PF00149 Calcineurin-like phosphoesterase	Pm_g13427	Pm_g13428
153	2	52.4147	0.1523	PF13639 Ring finger domain	Pm_g13458	Pm_g13459
154	2	36.5995	0.1839	NONE	Pm_g13464	Pm_g13465
155	2	81.308	0.4599	NONE	Pm_g13510	Pm_g13511
156	2	82.256	0.5663	NONE	Pm_g13537	Pm_g13538
157	2	60.5806	0.1903	NONE	Pm_g13544	Pm_g13545
158	2	64.842	0.061	PF00474 Sodium:solute symporter family	Pm_g13563	Pm_g13564
159	2	54.6763	0.0825	PF00445 Ribonuclease T2 family	Pm_g13567	Pm_g13568
160	2	42.9328	0.1259	NONE	Pm_g13571	Pm_g13572
161	2	94.862	0.1869	NONE	Pm_g13578	Pm_g13579
162	2	83.596	0.0484	PF01515 Phosphate acetyl/butaryl transferase; PF07085 DRTGG domain; PF13500 AAA domain	Pm_g13586	Pm_g13587
163	2	100	0.9257	PF01926 50S ribosome-binding GTPase	Pm_g13594	Pm_g13595
164	2	48.352	0.1283	PF08000 Bacterial PH domain	Pm_g13598	Pm_g13599
165	2	61.1635	0.0763	PF00445 Ribonuclease T2 family	Pm_g13600	Pm_g13601
166	2	67.521	0.0597	PF00232 Glycosyl hydrolase family 1	Pm_g13604	Pm_g13605
167	2	58.173	0.2683	NONE	Pm_g13649	Pm_g13650
168	2	83.803	0.117	PF00665 Integrase core domain	Pm_g13737	Pm_g13740
169	2	97.333	0.588	PF13961 Domain of unknown function (DUF4219); PF14223 gag-polypeptide of LTR copia-type	Pm_g13741	Pm_g13743
170	2	83.803	0.1497	PF00665 Integrase core domain	Pm_g13747	Pm_g13750
171	2	98.496	0.1479	PF13961 Domain of unknown function (DUF4219); PF14223 gag-polypeptide of LTR copia-type	Pm_g13751	Pm_g13754
172	2	96.8585	0.2691	PF03068 Protein-arginine deiminase (PAD)	Pm_g13888	Pm_g13889
173	2	65.9119	0.4197	PF00024 PAN domain; PF14295 PAN domain; PF16683 Transglutaminase elicitor	Pm_g13898	Pm_g13899
174	2	40.7906	0.303	PF05879 Root hair defective 3 GTP-binding protein (RHD3); PF13519 von Willebrand factor type A domain; PF13639 Ring finger domain	Pm_g13952	Pm_g13953
175	2	99.336	0.0096	PF00091 Tubulin/FtsZ family, GTPase domain; PF03953 Tubulin C-terminal domain	Pm_g14019	Pm_g14020
176	2	97.583	0.0353	PF08240 Alcohol dehydrogenase GroES-like domain; PF13602 Zinc-binding dehydrogenase	Pm_g14030	Pm_g14031
177	2	40.6905	0.1544	PF12796 Ankyrin repeats (3 copies)	Pm_g14032	Pm_g14033
178	2	42.9645	0.115	PF08757 CotH kinase protein	Pm_g14077	Pm_g14078
179	2	67.692	0.2512	NONE	Pm_g14105	Pm_g14106
180	2	34.0488	0.1642	PF04749 PLAC8 family	Pm_g14125	Pm_g14126
181	2	69.691	0.0772	PF01419 Jacalin-like lectin domain	Pm_g14144	Pm_g14145
182	2	34.714	0.2204	PF00069 Protein kinase domain; PF00964 Elicitin	Pm_g14158	Pm_g14159
183	2	66.9382	0.1469	NONE	Pm_g21485	Pm_g21486
184	2	28.8135	0.1964	NONE	Pm_g21508	Pm_g21509
185	2	94.737	0	NONE	Pm_g21600	Pm_g21601
186	2	100	0	NONE	Pm_g21608	Pm_g21609
187	2	99.486	0.2078	PF00775 Dioxygenase	Pm_g21621	Pm_g21622
188	2	42.9753	0.1749	NONE	Pm_g21629	Pm_g21630
189	2	59.853	0.0653	PF11051 Mannosyltransferase putative	Pm_g21633	Pm_g21634
190	2	27.8735	0.1876	NONE	Pm_g21635	Pm_g21636
191	2	32.1737	0.1108	NONE	Pm_g21644	Pm_g21645
192	2	46.6525	0.1908	NONE	Pm_g21683	Pm_g21684
193	2	64.391	0.0812	PF00067 Cytochrome P450	Pm_g21690	Pm_g21691
194	2	43.1156	0.1734	NONE	Pm_g21701	Pm_g21702
195	2	35.6475	0.1487	NONE	Pm_g21705	Pm_g21706
196	2	64.151	0.101	PF14534 Domain of unknown function (DUF4440)	Pm_g21721	Pm_g21722
197	2	24.694	0.2659	NONE	Pm_g21735	Pm_g21736
198	2	40.05	0.1382	NONE	Pm_g21739	Pm_g21740
199	2	100	0	PF03732 Retrotransposon gag protein	Pm_g21751	Pm_g21752
200	2	40.407	0.3871	NONE	Pm_g21761	Pm_g21762
201	2	44.167	0.1103	PF00112 Papain family cysteine protease; PF14295 PAN domain	Pm_g21778	Pm_g21779
202	2	47.277	0.1101	NONE	Pm_g21835	Pm_g21836
203	2	73.334	0.5569	PF00005 ABC transporter; PF00664 ABC transporter transmembrane region	Pm_g21868	Pm_g21869
204	2	63.393	0.1213	PF04399 Glutaredoxin 2, C terminal domain; PF13417 Glutathione S-transferase, N-terminal domain	Pm_g21878	Pm_g21879
205	2	73.246	0.1147	PF04399 Glutaredoxin 2, C terminal domain; PF13417 Glutathione S-transferase, N-terminal domain	Pm_g21883	Pm_g21884
206	2	58.8972	0.1806	PF00854 POT family	Pm_g21888	Pm_g21889
207	2	74.428	0.1912	PF00082 Subtilase family	Pm_g22057	Pm_g22058
208	2	52.253	0.1443	PF13456 Reverse transcriptase-like	Pm_g22064	Pm_g22065
209	2	45.15	0.0064	PF02338 OTU-like cysteine protease	Pm_g22085	Pm_g22086
210	2	34.947	0.2224	PF07859 alpha/beta hydrolase fold	Pm_g22118	Pm_g22119
211	2	51.4813	0.563	PF00024 PAN domain; PF14295 PAN domain	Pm_g22120	Pm_g22121
212	2	66.2095	0.2637	NONE	Pm_g22137	Pm_g22138
213	2	59.9175	0.1135	PF00230 Major intrinsic protein	Pm_g22155	Pm_g22156
214	2	32.536	0.1739	PF03188 Eukaryotic cytochrome b561	Pm_g22158	Pm_g22159
215	2	78.927	0.0504	PF00171 Aldehyde dehydrogenase family	Pm_g22166	Pm_g22167
216	2	58.4122	0.1421	PF00646 F-box domain; PF13385 Concanavalin A-like lectin/glucanases superfamily	Pm_g22210	Pm_g22211
217	2	35.244	0.1483	PF00646 F-box domain; PF13385 Concanavalin A-like lectin/glucanases superfamily	Pm_g22221	Pm_g22222
218	2	68.657	0.128	PF00107 Zinc-binding dehydrogenase; PF08240 Alcohol dehydrogenase GroES-like domain	Pm_g22231	Pm_g22232
219	2	26.2555	0.2274	PF04145 Ctr copper transporter family	Pm_g22236	Pm_g22237
220	2	29.1365	0.2964	NONE	Pm_g22247	Pm_g22248
221	2	86.006	0.055	PF01431 Peptidase family M13; PF05649 Peptidase family M13	Pm_g22253	Pm_g22254
222	2	66.7593	0.089	PF01431 Peptidase family M13; PF05649 Peptidase family M13	Pm_g22265	Pm_g22266
223	2	96.679	0	PF00094 von Willebrand factor type D domain	Pm_g22283	Pm_g22284
224	2	98.158	0.0968	NONE	Pm_g22292	Pm_g22293
225	2	33.38	0.3098	NONE	Pm_g22296	Pm_g22297
226	2	51.852	0.1472	NONE	Pm_g22366	Pm_g22367
227	2	48.908	0.097	PF01431 Peptidase family M13; PF05649 Peptidase family M13	Pm_g11398	Pm_g11399
228	2	44.391	0.1705	NONE	Pm_g11413	Pm_g11414
229	2	54.241	0.0939	PF11051 Mannosyltransferase putative	Pm_g11416	Pm_g11417
230	2	59.5473	0.152	PF00005 ABC transporter; PF12698 ABC-2 family transporter protein	Pm_g11423	Pm_g11424
231	2	26.98	0.1916	NONE	Pm_g11437	Pm_g11438
232	2	30.571	0.2236	NONE	Pm_g11439	Pm_g11440
233	2	29.7395	0.2248	NONE	Pm_g11443	Pm_g11444
234	2	30.4197	0.2256	NONE	Pm_g11448	Pm_g11449
235	2	77.157	0.2004	PF00156 Phosphoribosyl transferase domain	Pm_g11489	Pm_g11490
236	2	80.233	0.0706	PF00188 Cysteine-rich secretory protein family	Pm_g11494	Pm_g11495
237	2	39.08	0.3532	NONE	Pm_g11527	Pm_g11528
238	2	44.4917	0.2385	NONE	Pm_g11535	Pm_g11536
239	2	43.124	0.1201	NONE	Pm_g11540	Pm_g11541
240	2	98.382	0.7997	NONE	Pm_g11542	Pm_g11543
241	2	90.3955	0.453	NONE	Pm_g11583	Pm_g11584
242	2	49.532	0.1107	NONE	Pm_g11594	Pm_g11595
243	2	80.6295	0.511	NONE	Pm_g11603	Pm_g11604
244	2	50.6465	0.1155	PF00244 14-3-3 protein	Pm_g11606	Pm_g11607
245	2	76.8617	0.1307	PF07856 Mediator of CRAC channel activity	Pm_g11661	Pm_g11662
246	2	55.443	0.094	NONE	Pm_g11668	Pm_g11669
247	2	52.049	0.1159	PF12146 Serine aminopeptidase, S33	Pm_g11677	Pm_g11678
248	2	55.833	0.1254	PF12146 Serine aminopeptidase, S33	Pm_g11679	Pm_g11680
249	2	40.429	0.1528	PF12146 Serine aminopeptidase, S33	Pm_g11683	Pm_g11684
250	2	100	0	PF00107 Zinc-binding dehydrogenase; PF08240 Alcohol dehydrogenase GroES-like domain	Pm_g11718	Pm_g11719
251	2	92.611	0.2137	NONE	Pm_g11724	Pm_g11725
252	2	34.6115	0.336	PF07714 Protein tyrosine kinase	Pm_g11731	Pm_g11732
253	2	68.0092	0.1292	NONE	Pm_g11749	Pm_g11750
254	2	99.615	0	PF03211 Pectate lyase	Pm_g11765	Pm_g11766
255	2	66.667	0.0537	PF01130 CD36 family	Pm_g11814	Pm_g11815
256	2	49.3113	0.3069	PF10988 Putative auto-transporter adhesin, head GIN domain	Pm_g11834	Pm_g11835
257	2	75	0.1781	NONE	Pm_g11843	Pm_g11844
258	2	29.185	0.4628	NONE	Pm_g11845	Pm_g11846
259	2	45.745	0.1018	PF10988 Putative auto-transporter adhesin, head GIN domain	Pm_g11852	Pm_g11853
260	2	55.932	0.2102	NONE	Pm_g11854	Pm_g11855
261	2	27.018	0.2096	PF04886 PT repeat; PF10988 Putative auto-transporter adhesin, head GIN domain	Pm_g11862	Pm_g11863
262	2	100	0	NONE	Pm_g11973	Pm_g11974
263	2	59.419	0.1319	PF00450 Serine carboxypeptidase	Pm_g12006	Pm_g12007
264	2	34.351	0.1932	NONE	Pm_g12022	Pm_g12023
265	2	67.742	0	NONE	Pm_g2033	Pm_g2034
266	2	99.225	0.0865	NONE	Pm_g2077	Pm_g2078
267	2	50.9755	0.0906	NONE	Pm_g2108	Pm_g2109
268	2	46.165	0.0957	PF03094 Mlo family	Pm_g2111	Pm_g2112
269	2	73.803	0.0486	PF02668 Taurine catabolism dioxygenase TauD, TfdA family	Pm_g2114	Pm_g2115
270	2	55.5976	0.094	PF00149 Calcineurin-like phosphoesterase; PF14008 Iron/zinc purple acid phosphatase-like protein C; PF16656 Purple acid Phosphatase, N-terminal domain	Pm_g2136	Pm_g2137
271	2	60.393	0.2414	PF00149 Calcineurin-like phosphoesterase; PF14008 Iron/zinc purple acid phosphatase-like protein C	Pm_g2138	Pm_g2139
272	2	98.673	0.0812	NONE	Pm_g2145	Pm_g2147
273	2	45.9755	0.0844	PF00892 EamA-like transporter family	Pm_g2149	Pm_g2150
274	2	45.4125	0.0956	NONE	Pm_g2201	Pm_g2202
275	2	54.8115	0.1932	NONE	Pm_g2227	Pm_g2228
276	2	90.544	0.0821	PF00246 Zinc carboxypeptidase	Pm_g2230	Pm_g2231
277	2	41.502	0.1516	PF00300 Histidine phosphatase superfamily (branch 1)	Pm_g2254	Pm_g2255
278	2	76.333	0.3174	PF00581 Rhodanese-like domain; PF12368 Rhodanase C-terminal; PF17773 UPF0176 acylphosphatase like domain	Pm_g2272	Pm_g2273
279	2	51.887	0.1673	PF00144 Beta-lactamase	Pm_g2361	Pm_g2362
280	2	74.314	0.3508	PF12657 Transcription factor IIIC subunit delta N-term; PF12660 Putative zinc-finger of transcription factor IIIC complex	Pm_g2368	Pm_g2369
281	2	72.678	0.0938	PF00067 Cytochrome P450	Pm_g2402	Pm_g2403
282	2	51.6455	0.1655	PF00892 EamA-like transporter family	Pm_g2413	Pm_g2414
283	2	64.907	0.0579	PF00561 alpha/beta hydrolase fold	Pm_g2426	Pm_g2427
284	2	49.536	0.2156	NONE	Pm_g2487	Pm_g2488
285	2	96.092	0.2222	PF00246 Zinc carboxypeptidase	Pm_g2624	Pm_g2625
286	2	64.593	0.1157	PF11397 Glycosyltransferase (GlcNAc)	Pm_g2759	Pm_g2760
287	2	100	0	NONE	Pm_g6077	Pm_g6079
288	2	43.352	0.2073	NONE	Pm_g6092	Pm_g6093
289	2	61.824	0.0594	PF04193 PQ loop repeat	Pm_g6117	Pm_g6118
290	2	68.571	0.1769	PF00964 Elicitin	Pm_g6122	Pm_g6123
291	2	39.0532	0.2165	PF00168 C2 domain	Pm_g6129	Pm_g6130
292	2	51.852	0.1347	NONE	Pm_g6154	Pm_g6155
293	2	99.628	0.064	NONE	Pm_g6175	Pm_g6176
294	2	43.2806	0.2506	NONE	Pm_g6180	Pm_g6181
295	2	36.7345	0.3218	NONE	Pm_g6196	Pm_g6197
296	2	51.875	0.0842	PF13847 Methyltransferase domain	Pm_g6212	Pm_g6213
297	2	30.1	0.2914	NONE	Pm_g6217	Pm_g6218
298	2	94.671	0.1703	PF03092 BT1 family	Pm_g6219	Pm_g6220
299	2	45.88	0.1245	PF03092 BT1 family	Pm_g6237	Pm_g6238
300	2	37.675	0.3902	NONE	Pm_g6313	Pm_g6314
301	2	62.7525	0.0749	PF01328 Peroxidase, family 2	Pm_g6327	Pm_g6329
302	2	64.341	0.0938	PF01328 Peroxidase, family 2	Pm_g6331	Pm_g6333
303	2	64.341	0.0938	PF01328 Peroxidase, family 2	Pm_g6335	Pm_g6337
304	2	64.341	0.095	PF01328 Peroxidase, family 2	Pm_g6339	Pm_g6340
305	2	65	0.9005	NONE	Pm_g6354	Pm_g6355
306	2	77.0163	0.2847	NONE	Pm_g6367	Pm_g6368
307	2	41.231	0.2227	NONE	Pm_g6378	Pm_g6379
308	2	65.417	0.3968	PF13640 2OG-Fe(II) oxygenase superfamily	Pm_g6386	Pm_g6387
309	2	100	0	PF00076 RNA recognition motif. (a.k.a. RRM, RBD, or RNP domain)	Pm_g6392	Pm_g6393
310	2	52.6985	0.1286	NONE	Pm_g6429	Pm_g6432
311	2	38.72	0.2207	PF04749 PLAC8 family	Pm_g6454	Pm_g6455
312	2	47.24	0.2137	PF14033 Protein of unknown function (DUF4246)	Pm_g6494	Pm_g6495
313	2	51.6513	0.661	PF00149 Calcineurin-like phosphoesterase; PF14008 Iron/zinc purple acid phosphatase-like protein C; PF16656 Purple acid Phosphatase, N-terminal domain	Pm_g6496	Pm_g6497
314	2	58.2885	0.1494	PF00884 Sulfatase	Pm_g6499	Pm_g6500
315	2	88.889	0.5959	NONE	Pm_g6525	Pm_g6526
316	2	56.325	0.0986	PF05822 Pyrimidine 5'-nucleotidase (UMPH-1)	Pm_g6529	Pm_g6530
317	2	59.07	0.205	PF05990 Alpha/beta hydrolase of unknown function (DUF900)	Pm_g6535	Pm_g6536
318	2	27.451	0.2012	PF00957 Synaptobrevin; PF13774 Regulated-SNARE-like domain	Pm_g6559	Pm_g6560
319	2	46.222	0.05	NONE	Pm_g6585	Pm_g6586
320	2	46.6333	0.1838	PF00069 Protein kinase domain; PF00964 Elicitin	Pm_g6602	Pm_g6603
321	2	43.4895	0.4882	PF12796 Ankyrin repeats (3 copies)	Pm_g6604	Pm_g6605
322	2	98.246	0.3397	NONE	Pm_g6625	Pm_g6626
323	2	100	0	NONE	Pm_g6644	Pm_g6646
324	2	40.8235	0.2102	NONE	Pm_g6655	Pm_g6656
325	2	100	0	NONE	Pm_g6660	Pm_g6661
326	2	64.554	0.0604	PF00264 Common central domain of tyrosinase	Pm_g6684	Pm_g6686
327	2	41.7833	0.1723	PF00264 Common central domain of tyrosinase	Pm_g6699	Pm_g6700
328	2	52.6658	0.0523	PF00264 Common central domain of tyrosinase	Pm_g6714	Pm_g6715
329	2	56.7595	0.2355	NONE	Pm_g6720	Pm_g6721
330	2	62.725	0.1367	PF00069 Protein kinase domain; PF07714 Protein tyrosine kinase	Pm_g6724	Pm_g6725
331	2	75.743	0.0766	PF00248 Aldo/keto reductase family	Pm_g6733	Pm_g6734
332	2	81.8993	0.0686	PF00248 Aldo/keto reductase family	Pm_g6741	Pm_g6742
333	2	77.568	0.0335	PF00248 Aldo/keto reductase family	Pm_g6749	Pm_g6750
334	2	51.773	0.3255	NONE	Pm_g6751	Pm_g6752
335	2	100	0	PF00248 Aldo/keto reductase family	Pm_g6758	Pm_g6759
336	2	34.255	0.2036	PF07714 Protein tyrosine kinase; PF12796 Ankyrin repeats (3 copies); PF13857 Ankyrin repeats (many copies)	Pm_g6764	Pm_g6765
337	2	34.3225	0.2062	PF07714 Protein tyrosine kinase	Pm_g6771	Pm_g6772
338	2	100	0	NONE	Pm_g20862	Pm_g20864
339	2	89.451	0.13	PF00106 short chain dehydrogenase	Pm_g20874	Pm_g20875
340	2	47.6594	0.0944	NONE	Pm_g20884	Pm_g20885
341	2	69.4535	0.0413	PF00169 PH domain; PF13632 Glycosyl transferase family group 2	Pm_g20886	Pm_g20887
342	2	44.444	0.3214	NONE	Pm_g20892	Pm_g20893
343	2	63.2845	0.0637	NONE	Pm_g20925	Pm_g20926
344	2	47.26	0.2381	NONE	Pm_g20949	Pm_g20950
345	2	70.8845	0.0853	PF03211 Pectate lyase	Pm_g20951	Pm_g20952
346	2	72.293	0.0409	PF00149 Calcineurin-like phosphoesterase; PF14008 Iron/zinc purple acid phosphatase-like protein C; PF16656 Purple acid Phosphatase, N-terminal domain	Pm_g20957	Pm_g20958
347	2	46.6264	0.2063	PF00149 Calcineurin-like phosphoesterase; PF14008 Iron/zinc purple acid phosphatase-like protein C; PF16656 Purple acid Phosphatase, N-terminal domain	Pm_g20960	Pm_g20961
348	2	48.4701	0.2335	PF00514 Armadillo/beta-catenin-like repeat; PF07714 Protein tyrosine kinase	Pm_g20962	Pm_g20963
349	2	39.6452	0.109	PF00149 Calcineurin-like phosphoesterase; PF07714 Protein tyrosine kinase; PF14008 Iron/zinc purple acid phosphatase-like protein C; PF16656 Purple acid Phosphatase, N-terminal domain	Pm_g20966	Pm_g20967
350	2	99.726	0.1254	PF13343 Bacterial extracellular solute-binding protein	Pm_g20968	Pm_g20969
351	2	40.1328	0.1088	NONE	Pm_g20984	Pm_g20985
352	2	91.525	0.1029	PF12710 haloacid dehalogenase-like hydrolase	Pm_g21002	Pm_g21003
353	2	57.3765	0.2072	PF03211 Pectate lyase	Pm_g21004	Pm_g21005
354	2	79.904	0.3943	NONE	Pm_g21024	Pm_g21025
355	2	97.555	0.6172	PF00266 Aminotransferase class-V	Pm_g21052	Pm_g21053
356	2	48.705	0.1014	PF00150 Cellulase (glycosyl hydrolase family 5)	Pm_g21067	Pm_g21068
357	2	46.101	0.1632	PF00194 Eukaryotic-type carbonic anhydrase	Pm_g21080	Pm_g21081
358	2	77.485	0.0709	NONE	Pm_g21100	Pm_g21101
359	2	87.521	0.1755	PF00005 ABC transporter; PF01061 ABC-2 type transporter	Pm_g21114	Pm_g21115
360	2	68.571	0.0621	PF13886 Domain of unknown function (DUF4203)	Pm_g21142	Pm_g21143
361	2	38.532	0.244	PF00026 Eukaryotic aspartyl protease	Pm_g21192	Pm_g21193
362	2	63.415	0.0703	PF13398 Peptidase M50B-like	Pm_g21202	Pm_g21203
363	2	63.85	0.0481	PF02364 1,3-beta-glucan synthase component; PF14288 1,3-beta-glucan synthase subunit FKS1, domain-1	Pm_g21211	Pm_g21212
364	2	52.452	0.1055	PF00179 Ubiquitin-conjugating enzyme	Pm_g21226	Pm_g21227
365	2	47.2075	0.0978	NONE	Pm_g21240	Pm_g21241
366	2	97.982	0.1476	NONE	Pm_g21245	Pm_g21246
367	2	42.2795	0.2082	PF00561 alpha/beta hydrolase fold; PF05495 CHY zinc finger	Pm_g21313	Pm_g21314
368	2	84.042	0.1077	NONE	Pm_g21358	Pm_g21359
369	2	38.116	0.3431	PF00069 Protein kinase domain	Pm_g21363	Pm_g21364
370	2	45.2835	0.123	PF00782 Dual specificity phosphatase, catalytic domain; PF01363 FYVE zinc finger	Pm_g21377	Pm_g21378
371	2	70.112	0.1344	PF00501 AMP-binding enzyme; PF13193 AMP-binding enzyme C-terminal domain	Pm_g21399	Pm_g21400
372	2	51.382	0.1982	NONE	Pm_g21413	Pm_g21414
373	2	98.232	0.1175	NONE	Pm_g21433	Pm_g21436
374	2	93.488	0.3461	NONE	Pm_g21449	Pm_g21454
375	2	51.9597	0.0633	PF00135 Carboxylesterase family	Pm_g12580	Pm_g12581
376	2	71.047	0.1098	PF00067 Cytochrome P450	Pm_g12595	Pm_g12596
377	2	38.236	0.2507	PF01142 tRNA pseudouridine synthase D (TruD)	Pm_g12615	Pm_g12616
378	2	73.967	0.0421	PF00069 Protein kinase domain; PF14593 PH domain	Pm_g12621	Pm_g12622
379	2	98.551	0.7205	NONE	Pm_g12668	Pm_g12669
380	2	46.8237	0.3305	NONE	Pm_g12685	Pm_g12686
381	2	59.856	0.1702	PF04142 Nucleotide-sugar transporter	Pm_g12729	Pm_g12730
382	2	49.367	0.1233	PF13905 Thioredoxin-like	Pm_g12757	Pm_g12758
383	2	40.4315	0.3288	NONE	Pm_g12807	Pm_g12808
384	2	51.5072	0.0722	PF03639 Glycosyl hydrolase family 81 N-terminal domain; PF17652 Glycosyl hydrolase family 81 C-terminal domain	Pm_g12833	Pm_g12834
385	2	41.5583	0.2533	PF07727 Reverse transcriptase (RNA-dependent DNA polymerase); PF13347 MFS/sugar transport protein; PF14223 gag-polypeptide of LTR copia-type	Pm_g12836	Pm_g12837
386	2	71.368	0.0513	NONE	Pm_g12892	Pm_g12893
387	2	45.387	0.1224	PF00787 PX domain; PF13639 Ring finger domain	Pm_g12921	Pm_g12922
388	2	97.333	0.3642	NONE	Pm_g12924	Pm_g12925
389	2	56.373	0.2311	NONE	Pm_g12933	Pm_g12934
390	2	72.973	0.0607	PF00724 NADH:flavin oxidoreductase / NADH oxidase family	Pm_g12938	Pm_g12939
391	2	99.74	0	PF00724 NADH:flavin oxidoreductase / NADH oxidase family	Pm_g12942	Pm_g12943
392	2	67.2995	0.0541	PF01670 Glycosyl hydrolase family 12	Pm_g12947	Pm_g12948
393	2	84.439	0.1574	PF00246 Zinc carboxypeptidase	Pm_g13048	Pm_g13049
394	2	75.578	0.1105	PF00246 Zinc carboxypeptidase	Pm_g13051	Pm_g13052
395	2	81.096	0.0518	NONE	Pm_g13066	Pm_g13067
396	2	100	0	PF05870 Phenolic acid decarboxylase (PAD)	Pm_g13083	Pm_g13084
397	2	81.707	0.11	NONE	Pm_g13090	Pm_g13091
398	2	100	0	NONE	Pm_g13099	Pm_g13100
399	2	76.904	0.0837	PF00331 Glycosyl hydrolase family 10	Pm_g13119	Pm_g13120
400	2	100	0	PF00188 Cysteine-rich secretory protein family	Pm_g13129	Pm_g13130
401	2	97.048	0.2396	NONE	Pm_g13164	Pm_g13165
402	2	23.491	0.2118	PF01145 SPFH domain / Band 7 family	Pm_g8782	Pm_g8783
403	2	24.324	0.1843	PF01145 SPFH domain / Band 7 family	Pm_g8788	Pm_g8789
404	2	100	0	PF00125 Core histone H2A/H2B/H3/H4; PF16211 C-terminus of histone H2A	Pm_g8803	Pm_g8804
405	2	31.5	0.1668	NONE	Pm_g8837	Pm_g8838
406	2	100	0	NONE	Pm_g8847	Pm_g8849
407	2	55.238	0.187	PF00270 DEAD/DEAH box helicase; PF00271 Helicase conserved C-terminal domain; PF16124 RecQ zinc-binding	Pm_g8897	Pm_g8898
408	2	59.062	0.1108	NONE	Pm_g8904	Pm_g8905
409	2	74.783	0.6733	NONE	Pm_g8937	Pm_g8939
410	2	35.346	0.127	NONE	Pm_g8950	Pm_g8951
411	2	84.48	0.1583	PF00122 E1-E2 ATPase; PF00690 Cation transporter/ATPase, N-terminus; PF00702 haloacid dehalogenase-like hydrolase	Pm_g8998	Pm_g8999
412	2	97.651	0.0791	PF00004 ATPase family associated with various cellular activities (AAA)	Pm_g9004	Pm_g9005
413	2	68.771	0.0957	PF00335 Tetraspanin family	Pm_g9016	Pm_g9017
414	2	72.302	0.1635	PF00211 Adenylate and Guanylate cyclase catalytic domain	Pm_g9034	Pm_g9035
415	2	59.4567	0.409	PF07714 Protein tyrosine kinase	Pm_g9076	Pm_g9077
416	2	71.7805	0.2829	PF00150 Cellulase (glycosyl hydrolase family 5)	Pm_g9117	Pm_g9118
417	2	37.9777	0.2048	PF00855 PWWP domain	Pm_g9142	Pm_g9143
418	2	49.188	0.1278	PF13637 Ankyrin repeats (many copies); PF13857 Ankyrin repeats (many copies); PF13920 Zinc finger, C3HC4 type (RING finger)	Pm_g9152	Pm_g9153
419	2	60.5795	0.1009	PF12796 Ankyrin repeats (3 copies); PF13920 Zinc finger, C3HC4 type (RING finger)	Pm_g9158	Pm_g9159
420	2	35.339	0.1887	PF00097 Zinc finger, C3HC4 type (RING finger); PF01485 IBR domain, a half RING-finger domain; PF13639 Ring finger domain	Pm_g9177	Pm_g9178
421	2	70.543	0.0484	PF01532 Glycosyl hydrolase family 47	Pm_g9184	Pm_g9185
422	2	91.126	0.5456	PF01408 Oxidoreductase family, NAD-binding Rossmann fold; PF02894 Oxidoreductase family, C-terminal alpha/beta domain	Pm_g16241	Pm_g16242
423	2	89.655	0.2564	PF01852 START domain; PF02798 Glutathione S-transferase, N-terminal domain; PF14497 Glutathione S-transferase, C-terminal domain	Pm_g16325	Pm_g16326
424	2	36.364	0.1423	PF00328 Histidine phosphatase superfamily (branch 2)	Pm_g16335	Pm_g16336
425	2	38.2725	0.3353	PF00050 Kazal-type serine protease inhibitor domain; PF07648 Kazal-type serine protease inhibitor domain	Pm_g16339	Pm_g16340
426	2	69.084	0.1771	PF00005 ABC transporter; PF00664 ABC transporter transmembrane region	Pm_g16352	Pm_g16353
427	2	62.736	0.0805	PF00081 Iron/manganese superoxide dismutases, alpha-hairpin domain; PF02777 Iron/manganese superoxide dismutases, C-terminal domain	Pm_g16360	Pm_g16361
428	2	71.628	0.1045	PF00005 ABC transporter; PF01061 ABC-2 type transporter; PF06422 CDR ABC transporter	Pm_g16363	Pm_g16364
429	2	29.149	0.1976	PF01852 START domain	Pm_g16390	Pm_g16391
430	2	65.447	0.1224	PF00005 ABC transporter; PF01061 ABC-2 type transporter; PF06422 CDR ABC transporter	Pm_g16392	Pm_g16393
431	2	41.678	0.1226	PF17177 Pentacotripeptide-repeat region of PRORP	Pm_g16398	Pm_g16399
432	2	66.8575	0.1347	PF00005 ABC transporter; PF00664 ABC transporter transmembrane region	Pm_g16400	Pm_g16401
433	2	93.433	0.1168	PF00005 ABC transporter; PF00664 ABC transporter transmembrane region	Pm_g16403	Pm_g16404
434	2	78.733	0.0805	PF13417 Glutathione S-transferase, N-terminal domain; PF14497 Glutathione S-transferase, C-terminal domain	Pm_g16456	Pm_g16457
435	2	59.1464	0.4025	NONE	Pm_g16541	Pm_g16542
436	2	100	0	PF00094 von Willebrand factor type D domain	Pm_g16546	Pm_g16547
437	2	48.3843	0.179	NONE	Pm_g16551	Pm_g16552
438	2	55.844	0.3187	NONE	Pm_g16575	Pm_g16576
439	2	99.398	1.3797	NONE	Pm_g16663	Pm_g16666
440	2	65.966	0.0542	PF00083 Sugar (and other) transporter	Pm_g16691	Pm_g16692
441	2	69.8255	0.0475	PF00083 Sugar (and other) transporter	Pm_g16711	Pm_g16712
442	2	46.1153	0.0956	NONE	Pm_g16713	Pm_g16714
443	2	99.355	0.1271	PF00082 Subtilase family	Pm_g16727	Pm_g16728
444	2	99.84	0.1288	PF02668 Taurine catabolism dioxygenase TauD, TfdA family; PF05141 Pyoverdine/dityrosine biosynthesis protein	Pm_g16729	Pm_g16730
445	2	29.8645	0.3323	NONE	Pm_g16751	Pm_g16752
446	2	100	0	NONE	Pm_g16778	Pm_g16779
447	2	78.056	0.0761	PF01738 Dienelactone hydrolase family	Pm_g16804	Pm_g16805
448	2	92.197	0.029	PF00069 Protein kinase domain	Pm_g19135	Pm_g19136
449	2	81.0392	0.2945	PF00168 C2 domain; PF00169 PH domain	Pm_g19187	Pm_g19188
450	2	38.7975	0.2043	PF00069 Protein kinase domain	Pm_g19197	Pm_g19198
451	2	49.045	0.1404	PF13905 Thioredoxin-like	Pm_g19249	Pm_g19250
452	2	63.054	0.1656	NONE	Pm_g19252	Pm_g19253
453	2	48.182	0.1982	PF00249 Myb-like DNA-binding domain	Pm_g19297	Pm_g19298
454	2	60.133	0.0566	PF01328 Peroxidase, family 2	Pm_g19319	Pm_g19320
455	2	88.697	0.1207	PF00149 Calcineurin-like phosphoesterase; PF02872 5'-nucleotidase, C-terminal domain	Pm_g19401	Pm_g19402
456	2	36.157	0.3488	PF00924 Mechanosensitive ion channel	Pm_g19412	Pm_g19413
457	2	98.684	0	PF13961 Domain of unknown function (DUF4219)	Pm_g19487	Pm_g19488
458	2	70.279	0.4174	PF00069 Protein kinase domain; PF13855 Leucine rich repeat	Pm_g19519	Pm_g19520
459	2	53.39	0.1249	PF00484 Carbonic anhydrase	Pm_g19531	Pm_g19532
460	2	66.337	0.003	PF03992 Antibiotic biosynthesis monooxygenase	Pm_g19543	Pm_g19544
461	2	98.425	0.2522	PF00069 Protein kinase domain	Pm_g19604	Pm_g19605
462	2	28.3835	0.1989	NONE	Pm_g19615	Pm_g19616
463	2	95.0625	0.1831	NONE	Pm_g19647	Pm_g19649
464	2	84.4957	0.2777	PF00078 Reverse transcriptase (RNA-dependent DNA polymerase)	Pm_g19650	Pm_g19651
465	2	37.387	0.1346	NONE	Pm_g14262	Pm_g14263
466	2	53.8384	0.4748	PF00023 Ankyrin repeat; PF08477 Ras of Complex, Roc, domain of DAPkinase; PF12796 Ankyrin repeats (3 copies); PF13637 Ankyrin repeats (many copies); PF13857 Ankyrin repeats (many copies); PF16095 C-terminal of Roc, COR, domain	Pm_g14264	Pm_g14265
467	2	50.955	0.136	NONE	Pm_g14315	Pm_g14316
468	2	47.56	0.104	PF02089 Palmitoyl protein thioesterase	Pm_g14341	Pm_g14342
469	2	57.343	0.2031	NONE	Pm_g14343	Pm_g14344
470	2	96.14	0.0761	PF03092 BT1 family	Pm_g14350	Pm_g14351
471	2	29.4232	0.1656	PF02492 CobW/HypB/UreG, nucleotide-binding domain; PF07683 Cobalamin synthesis protein cobW C-terminal domain	Pm_g14353	Pm_g14354
472	2	56.0621	0.3522	PF00964 Elicitin; PF14295 PAN domain	Pm_g14357	Pm_g14358
473	2	67.0875	0.8458	PF00964 Elicitin	Pm_g14359	Pm_g14360
474	2	54.1085	0.0037	PF00004 ATPase family associated with various cellular activities (AAA)	Pm_g14413	Pm_g14414
475	2	64.4606	0.1934	NONE	Pm_g14487	Pm_g14488
476	2	46.984	0.2985	NONE	Pm_g14491	Pm_g14492
477	2	96.215	0.2198	NONE	Pm_g14516	Pm_g14517
478	2	100	0	NONE	Pm_g14524	Pm_g14527
479	2	55.357	0.1657	NONE	Pm_g14530	Pm_g14531
480	2	43.258	0.1468	PF00583 Acetyltransferase (GNAT) family	Pm_g14533	Pm_g14534
481	2	45.1324	2.1392	NONE	Pm_g14563	Pm_g14564
482	2	61.712	0.2147	NONE	Pm_g14566	Pm_g14567
483	2	42.0715	0.4862	NONE	Pm_g14571	Pm_g14572
484	2	24.49	0.2099	PF00085 Thioredoxin; PF01575 MaoC like domain; PF13848 Thioredoxin-like domain	Pm_g14604	Pm_g14605
485	2	77.5363	0.6525	PF00295 Glycosyl hydrolases family 28	Pm_g14613	Pm_g14614
486	2	68.966	0.1064	PF04193 PQ loop repeat	Pm_g14649	Pm_g14650
487	2	68.2705	0.0879	PF04636 PA26 p53-induced protein (sestrin)	Pm_g14656	Pm_g14657
488	2	28.327	0.3337	PF01490 Transmembrane amino acid transporter protein	Pm_g14660	Pm_g14661
489	2	55.401	0.1143	NONE	Pm_g14684	Pm_g14685
490	2	100	0	NONE	Pm_g16854	Pm_g16855
491	2	62.2057	0.1803	NONE	Pm_g16884	Pm_g16885
492	2	66.584	1.0667	PF00005 ABC transporter; PF00664 ABC transporter transmembrane region	Pm_g16923	Pm_g16924
493	2	100	0	PF00089 Trypsin	Pm_g16936	Pm_g16937
494	2	57.6615	0.3445	NONE	Pm_g16957	Pm_g16958
495	2	84.163	0.2512	NONE	Pm_g16965	Pm_g16966
496	2	49.524	0.4668	NONE	Pm_g16967	Pm_g16968
497	2	58.333	0.1327	PF00892 EamA-like transporter family	Pm_g16970	Pm_g16971
498	2	68.3273	0.2542	PF16683 Transglutaminase elicitor	Pm_g16983	Pm_g16985
499	2	100	0	PF00137 ATP synthase subunit C	Pm_g17115	Pm_g17116
500	2	89.82	0.2015	PF00450 Serine carboxypeptidase	Pm_g17156	Pm_g17157
501	2	34.545	0.1814	PF13796 Putative sensor	Pm_g17160	Pm_g17161
502	2	69.811	0.1043	PF00994 Probable molybdopterin binding domain	Pm_g17178	Pm_g17179
503	2	35.299	0.1441	NONE	Pm_g17284	Pm_g17285
504	2	60.417	0.2173	PF01694 Rhomboid family	Pm_g17286	Pm_g17287
505	2	100	0	PF00107 Zinc-binding dehydrogenase; PF08240 Alcohol dehydrogenase GroES-like domain	Pm_g17349	Pm_g17350
506	2	79.236	0.0356	PF01546 Peptidase family M20/M25/M40; PF07687 Peptidase dimerisation domain	Pm_g141	Pm_g142
507	2	68.6492	0.2053	NONE	Pm_g189	Pm_g190
508	2	26.587	0.2478	NONE	Pm_g192	Pm_g193
509	2	32.4365	0.2938	NONE	Pm_g276	Pm_g277
510	2	99.735	0.1759	PF13343 Bacterial extracellular solute-binding protein	Pm_g278	Pm_g279
511	2	72.9645	0.0544	PF00909 Ammonium Transporter Family	Pm_g441	Pm_g442
512	2	59.2695	0.1644	PF00249 Myb-like DNA-binding domain	Pm_g450	Pm_g451
513	2	31.148	0.2016	PF00249 Myb-like DNA-binding domain	Pm_g452	Pm_g453
514	2	52.7595	0.1821	PF00249 Myb-like DNA-binding domain	Pm_g454	Pm_g455
515	2	51.338	0.0042	PF03388 Legume-like lectin family	Pm_g471	Pm_g472
516	2	58.223	0.1922	PF01764 Lipase (class 3)	Pm_g476	Pm_g477
517	2	93.391	0.3889	PF00445 Ribonuclease T2 family	Pm_g502	Pm_g503
518	2	100	0	PF00445 Ribonuclease T2 family	Pm_g508	Pm_g509
519	2	75.1795	0.0361	NONE	Pm_g521	Pm_g522
520	2	54.7305	0.3213	PF07714 Protein tyrosine kinase; PF16683 Transglutaminase elicitor	Pm_g535	Pm_g536
521	2	69.091	0	NONE	Pm_g567	Pm_g568
522	2	29.5278	0.3599	NONE	Pm_g576	Pm_g577
523	2	57.021	0.1638	NONE	Pm_g580	Pm_g581
524	2	33.4235	0.2718	NONE	Pm_g590	Pm_g591
525	2	29.116	0.3773	NONE	Pm_g593	Pm_g594
526	2	54.126	0.1024	NONE	Pm_g601	Pm_g602
527	2	76.562	0.0019	PF03330 Lytic transglycolase	Pm_g618	Pm_g619
528	2	27.7072	0.5211	NONE	Pm_g1669	Pm_g1670
529	2	49.3265	0.3641	PF12796 Ankyrin repeats (3 copies); PF13637 Ankyrin repeats (many copies)	Pm_g1672	Pm_g1673
530	2	50.382	0.2029	PF12893 Putative lumazine-binding	Pm_g1689	Pm_g1690
531	2	39.2785	0.1478	PF10277 Frag1/DRAM/Sfk1 family	Pm_g1699	Pm_g1700
532	2	62.6901	0.1475	PF00050 Kazal-type serine protease inhibitor domain; PF07648 Kazal-type serine protease inhibitor domain	Pm_g1759	Pm_g1760
533	2	32.8642	0.3763	NONE	Pm_g1765	Pm_g1766
534	2	48.2133	0.1055	PF05057 Putative serine esterase (DUF676)	Pm_g1787	Pm_g1788
535	2	77.673	0.2268	PF00561 alpha/beta hydrolase fold	Pm_g1802	Pm_g1803
536	2	63.2955	0.0601	PF00561 alpha/beta hydrolase fold	Pm_g1810	Pm_g1811
537	2	31.43	0.2226	PF00026 Eukaryotic aspartyl protease	Pm_g1818	Pm_g1820
538	2	49.103	0.1354	NONE	Pm_g1841	Pm_g1842
539	2	57.059	0.1225	PF00583 Acetyltransferase (GNAT) family	Pm_g1879	Pm_g1880
540	2	79.537	0.0735	NONE	Pm_g1920	Pm_g1921
541	2	41.7143	0.1806	NONE	Pm_g1931	Pm_g1932
542	2	75.132	0.1471	NONE	Pm_g1942	Pm_g1943
543	2	55.2123	0.2528	PF00787 PX domain	Pm_g1960	Pm_g1961
544	2	55.1321	0.1667	NONE	Pm_g1979	Pm_g1980
545	2	49.611	0.132	PF00332 Glycosyl hydrolases family 17	Pm_g1004	Pm_g1005
546	2	54.705	0.0954	NONE	Pm_g1022	Pm_g1023
547	2	86.195	0.0742	NONE	Pm_g1065	Pm_g1066
548	2	77.6035	0.1009	PF01925 Sulfite exporter TauE/SafE	Pm_g1073	Pm_g1074
549	2	42.0812	0.1613	NONE	Pm_g1167	Pm_g1168
550	2	35.7835	0.1719	NONE	Pm_g1202	Pm_g1203
551	2	91.6755	0.1063	PF00149 Calcineurin-like phosphoesterase; PF14008 Iron/zinc purple acid phosphatase-like protein C; PF16656 Purple acid Phosphatase, N-terminal domain	Pm_g1204	Pm_g1205
552	2	37.0255	0.125	PF00069 Protein kinase domain	Pm_g1215	Pm_g1216
553	2	61.6667	0.162	PF00249 Myb-like DNA-binding domain	Pm_g1227	Pm_g1228
554	2	43.37	0.2173	PF00249 Myb-like DNA-binding domain	Pm_g1232	Pm_g1233
555	2	57.61	0.076	PF00149 Calcineurin-like phosphoesterase; PF14008 Iron/zinc purple acid phosphatase-like protein C; PF16656 Purple acid Phosphatase, N-terminal domain	Pm_g1243	Pm_g1244
556	2	96.104	0	PF03221 Tc5 transposase DNA-binding domain	Pm_g1272	Pm_g1273
557	2	29.8465	0.1612	PF00069 Protein kinase domain	Pm_g1280	Pm_g1281
558	2	96.528	0.6256	PF13456 Reverse transcriptase-like	Pm_g1320	Pm_g1321
559	2	34.0033	0.3199	PF00069 Protein kinase domain; PF00964 Elicitin	Pm_g1348	Pm_g1349
560	2	100	0	NONE	Pm_g1358	Pm_g1359
561	2	38.6078	0.3441	PF00069 Protein kinase domain; PF07714 Protein tyrosine kinase	Pm_g1372	Pm_g1373
562	2	100	0	NONE	Pm_g1380	Pm_g1381
563	2	27.205	0.404	NONE	Pm_g15633	Pm_g15634
564	2	61.8185	0.1426	PF16683 Transglutaminase elicitor	Pm_g15663	Pm_g15664
565	2	89.164	0.2004	PF00005 ABC transporter; PF00664 ABC transporter transmembrane region	Pm_g15687	Pm_g15688
566	2	58.561	0.1038	PF00005 ABC transporter; PF00664 ABC transporter transmembrane region	Pm_g15704	Pm_g15705
567	2	50.6025	0.1853	NONE	Pm_g15761	Pm_g15762
568	2	99.398	0	NONE	Pm_g15774	Pm_g15775
569	2	100	0	NONE	Pm_g15776	Pm_g15777
570	2	98.235	0	NONE	Pm_g15779	Pm_g15780
571	2	100	0	NONE	Pm_g15781	Pm_g15782
572	2	52.1173	0.2855	NONE	Pm_g15887	Pm_g15888
573	2	48.0715	0.2014	NONE	Pm_g15908	Pm_g15909
574	2	46.6852	0.0808	PF00005 ABC transporter; PF00664 ABC transporter transmembrane region	Pm_g15939	Pm_g15940
575	2	89.396	0.1715	PF00005 ABC transporter; PF00664 ABC transporter transmembrane region	Pm_g15954	Pm_g15955
576	2	46.42	0.1293	NONE	Pm_g15969	Pm_g15970
577	2	61.171	0.1108	PF00226 DnaJ domain; PF01302 CAP-Gly domain; PF16683 Transglutaminase elicitor	Pm_g15975	Pm_g15976
578	2	37.7573	0.3793	PF00072 Response regulator receiver domain; PF00512 His Kinase A (phospho-acceptor) domain; PF00989 PAS fold; PF01627 Hpt domain; PF02518 Histidine kinase-, DNA gyrase B-, and HSP90-like ATPase	Pm_g6837	Pm_g6838
579	2	32.4007	0.1223	NONE	Pm_g6927	Pm_g6928
580	2	27.891	0.2007	NONE	Pm_g6934	Pm_g6935
581	2	94.559	0.2823	PF01433 Peptidase family M1 domain; PF11838 ERAP1-like C-terminal domain; PF17900 Peptidase M1 N-terminal domain	Pm_g6941	Pm_g6942
582	2	35.5265	0.1385	PF01363 FYVE zinc finger; PF07714 Protein tyrosine kinase	Pm_g6945	Pm_g6946
583	2	69.615	0.0546	NONE	Pm_g6952	Pm_g6953
584	2	40.317	0.1451	PF02574 Homocysteine S-methyltransferase	Pm_g7022	Pm_g7023
585	2	52.3412	0.1383	NONE	Pm_g7040	Pm_g7041
586	2	28.0014	0.1748	PF00403 Heavy-metal-associated domain; PF04145 Ctr copper transporter family	Pm_g7054	Pm_g7055
587	2	40.4757	0.1604	PF07714 Protein tyrosine kinase	Pm_g7084	Pm_g7085
588	2	46.8712	0.2193	PF00069 Protein kinase domain; PF07714 Protein tyrosine kinase	Pm_g7088	Pm_g7089
589	2	43.7875	0.1306	PF00069 Protein kinase domain	Pm_g7101	Pm_g7102
590	2	72.027	0.1679	NONE	Pm_g7119	Pm_g7120
591	2	43.056	0.2779	NONE	Pm_g7124	Pm_g7125
592	2	62.3775	0.0727	PF00150 Cellulase (glycosyl hydrolase family 5)	Pm_g7136	Pm_g7137
593	2	50.204	0.1088	PF00856 SET domain	Pm_g7158	Pm_g7159
594	2	44.3165	0.0785	PF00150 Cellulase (glycosyl hydrolase family 5); PF14295 PAN domain	Pm_g7178	Pm_g7179
595	2	65.192	0.0934	PF00150 Cellulase (glycosyl hydrolase family 5); PF14295 PAN domain	Pm_g7184	Pm_g7185
596	2	43.8343	0.1078	PF00150 Cellulase (glycosyl hydrolase family 5); PF14295 PAN domain	Pm_g7196	Pm_g7197
597	2	75.8865	0.2209	PF00106 short chain dehydrogenase	Pm_g7211	Pm_g7212
598	2	44.4243	0.4017	PF00069 Protein kinase domain; PF00964 Elicitin	Pm_g7241	Pm_g7243
599	2	99.57	0.0521	PF00082 Subtilase family	Pm_g19670	Pm_g19671
600	2	55.1565	0.095	PF00082 Subtilase family	Pm_g19718	Pm_g19719
601	2	39.9025	0.1893	PF00082 Subtilase family	Pm_g19735	Pm_g19736
602	2	63.51	0.0752	PF00150 Cellulase (glycosyl hydrolase family 5)	Pm_g19745	Pm_g19746
603	2	100	0	PF00840 Glycosyl hydrolase family 7	Pm_g19751	Pm_g19752
604	2	99.785	0	PF00840 Glycosyl hydrolase family 7	Pm_g19762	Pm_g19763
605	2	99.784	0.0296	PF00840 Glycosyl hydrolase family 7	Pm_g19769	Pm_g19770
606	2	52.559	0.0898	PF00082 Subtilase family	Pm_g19783	Pm_g19784
607	2	33.5953	0.3861	PF00023 Ankyrin repeat; PF01575 MaoC like domain; PF12796 Ankyrin repeats (3 copies)	Pm_g19790	Pm_g19791
608	2	55.075	0.6022	PF00324 Amino acid permease; PF13520 Amino acid permease	Pm_g19804	Pm_g19805
609	2	34.6285	0.4691	PF00023 Ankyrin repeat; PF12796 Ankyrin repeats (3 copies)	Pm_g19831	Pm_g19832
610	2	35.6584	0.3835	PF00023 Ankyrin repeat; PF12796 Ankyrin repeats (3 copies); PF13637 Ankyrin repeats (many copies)	Pm_g19837	Pm_g19838
611	2	60.116	1.1723	PF00652 Ricin-type beta-trefoil lectin domain	Pm_g19878	Pm_g19879
612	2	68.4457	0.6563	NONE	Pm_g19960	Pm_g19961
613	2	92.149	0.8018	NONE	Pm_g19991	Pm_g19993
614	2	24.116	0.1759	PF01148 Cytidylyltransferase family	Pm_g20016	Pm_g20017
615	2	30.0845	0.3425	NONE	Pm_g20028	Pm_g20029
616	2	52.455	0.1619	PF01554 MatE	Pm_g20035	Pm_g20036
617	2	53.03	0.0816	PF00085 Thioredoxin	Pm_g20045	Pm_g20046
618	2	64.854	0.0671	PF03083 Sugar efflux transporter for intercellular exchange	Pm_g9819	Pm_g9820
619	2	100	0	PF00787 PX domain	Pm_g9846	Pm_g9847
620	2	43.4747	0.2089	NONE	Pm_g9850	Pm_g9851
621	2	61.712	0.1539	PF03083 Sugar efflux transporter for intercellular exchange	Pm_g9852	Pm_g9853
622	2	43.6594	0.1067	NONE	Pm_g9862	Pm_g9863
623	2	49.9138	0.4445	NONE	Pm_g9917	Pm_g9918
624	2	96.673	0.2335	PF14421 A distinct subfamily of CDD/CDA-like deaminases	Pm_g9946	Pm_g9947
625	2	79.31	0.1269	NONE	Pm_g9949	Pm_g9950
626	2	35.528	0.3765	PF07714 Protein tyrosine kinase	Pm_g9956	Pm_g9957
627	2	58.179	0.1024	NONE	Pm_g9964	Pm_g9965
628	2	39.359	0.2603	PF12796 Ankyrin repeats (3 copies); PF13637 Ankyrin repeats (many copies)	Pm_g9975	Pm_g9976
629	2	66.803	0.0572	PF01593 Flavin containing amine oxidoreductase	Pm_g9985	Pm_g9986
630	2	53.451	0.1005	NONE	Pm_g9991	Pm_g9992
631	2	74.286	0.0378	PF01593 Flavin containing amine oxidoreductase	Pm_g9993	Pm_g9994
632	2	40.0625	0.307	PF12796 Ankyrin repeats (3 copies); PF13637 Ankyrin repeats (many copies)	Pm_g10004	Pm_g10005
633	2	50.356	0.0935	PF00069 Protein kinase domain	Pm_g10011	Pm_g10012
634	2	75.8645	0.1984	PF00069 Protein kinase domain; PF07714 Protein tyrosine kinase	Pm_g10019	Pm_g10020
635	2	65.619	0.0845	PF01554 MatE	Pm_g10021	Pm_g10022
636	2	68.835	0.312	PF00069 Protein kinase domain; PF13855 Leucine rich repeat	Pm_g10023	Pm_g10024
637	2	31.466	0.184	NONE	Pm_g10042	Pm_g10043
638	2	99.802	0	PF00083 Sugar (and other) transporter	Pm_g10060	Pm_g10061
639	2	31.206	0.2112	PF13637 Ankyrin repeats (many copies)	Pm_g10072	Pm_g10073
640	2	33.0738	0.1714	NONE	Pm_g10084	Pm_g10085
641	2	50	0.1257	PF00173 Cytochrome b5-like Heme/Steroid binding domain	Pm_g10091	Pm_g10092
642	2	70.391	0.0463	PF00375 Sodium:dicarboxylate symporter family	Pm_g10110	Pm_g10111
643	2	59.813	0.0717	PF00246 Zinc carboxypeptidase	Pm_g10158	Pm_g10159
644	2	53.208	0.1587	PF11051 Mannosyltransferase putative	Pm_g10168	Pm_g10169
645	2	94.177	0.1844	PF00246 Zinc carboxypeptidase	Pm_g10186	Pm_g10189
646	2	99.338	0.1748	NONE	Pm_g5636	Pm_g5637
647	2	92.071	0.1895	NONE	Pm_g5671	Pm_g5673
648	2	75.3563	0.3817	NONE	Pm_g5680	Pm_g5682
649	2	76.147	0.2159	NONE	Pm_g5683	Pm_g5685
650	2	40.278	0.1265	PF01794 Ferric reductase like transmembrane component; PF08022 FAD-binding domain; PF08030 Ferric reductase NAD binding domain	Pm_g5716	Pm_g5717
651	2	46.852	0.0867	PF01794 Ferric reductase like transmembrane component; PF08022 FAD-binding domain; PF08030 Ferric reductase NAD binding domain	Pm_g5726	Pm_g5727
652	2	44.4778	0.0989	PF00169 PH domain; PF00198 2-oxoacid dehydrogenases acyltransferase (catalytic domain); PF01852 START domain	Pm_g5743	Pm_g5744
653	2	70.053	0.1708	NONE	Pm_g5754	Pm_g5755
654	2	46.1888	0.1359	PF00169 PH domain; PF00397 WW domain	Pm_g5764	Pm_g5765
655	2	40.716	0.333	PF00005 ABC transporter; PF00664 ABC transporter transmembrane region	Pm_g5773	Pm_g5774
656	2	63.793	0.3561	NONE	Pm_g5780	Pm_g5781
657	2	32.716	0.1985	NONE	Pm_g5786	Pm_g5787
658	2	82.2935	0.3006	PF00295 Glycosyl hydrolases family 28	Pm_g5797	Pm_g5798
659	2	81.1925	0.0559	PF03935 Beta-glucan synthesis-associated protein (SKN1)	Pm_g5855	Pm_g5856
660	2	52.414	0.0937	PF03092 BT1 family	Pm_g5876	Pm_g5877
661	2	53.9865	0.1876	PF00225 Kinesin motor domain	Pm_g5884	Pm_g5885
662	2	32.9395	0.4303	PF12796 Ankyrin repeats (3 copies); PF13637 Ankyrin repeats (many copies)	Pm_g5887	Pm_g5888
663	2	82.873	0.1008	PF01554 MatE	Pm_g5907	Pm_g5908
664	2	66.851	0.128	PF01757 Acyltransferase family	Pm_g5960	Pm_g5961
665	2	61.708	0.1263	PF00089 Trypsin	Pm_g5973	Pm_g5974
666	2	59.2495	0.0624	NONE	Pm_g6013	Pm_g6014
667	2	29.6894	0.2101	PF00098 Zinc knuckle; PF00665 Integrase core domain; PF07727 Reverse transcriptase (RNA-dependent DNA polymerase); PF13976 GAG-pre-integrase domain	Pm_g3719	Pm_g3730
668	2	43.7593	0.7921	NONE	Pm_g3736	Pm_g3737
669	2	38.624	0.3234	PF00782 Dual specificity phosphatase, catalytic domain	Pm_g3772	Pm_g3773
670	2	23.6935	0.2453	PF00026 Eukaryotic aspartyl protease	Pm_g3800	Pm_g3801
671	2	60.342	0.0599	PF13091 PLD-like domain	Pm_g3814	Pm_g3815
672	2	37.71	0.1573	NONE	Pm_g3819	Pm_g3820
673	2	40.017	0.1509	NONE	Pm_g3826	Pm_g3827
674	2	37.6718	0.245	PF00069 Protein kinase domain	Pm_g3829	Pm_g3830
675	2	32.9008	0.2359	NONE	Pm_g3848	Pm_g3849
676	2	100	0	PF08240 Alcohol dehydrogenase GroES-like domain; PF13602 Zinc-binding dehydrogenase	Pm_g3850	Pm_g3851
677	2	99.728	0.035	PF00112 Papain family cysteine protease	Pm_g3888	Pm_g3889
678	2	47.289	0.1569	NONE	Pm_g3900	Pm_g3901
679	2	67.039	0.7849	PF00112 Papain family cysteine protease	Pm_g3902	Pm_g3903
680	2	99.415	0	NONE	Pm_g3909	Pm_g3910
681	2	99.099	0.4883	PF03167 Uracil DNA glycosylase superfamily	Pm_g3940	Pm_g3941
682	2	24.6675	0.2861	NONE	Pm_g3949	Pm_g3950
683	2	27.3925	0.1666	NONE	Pm_g3973	Pm_g3974
684	2	91.011	0.5207	NONE	Pm_g3987	Pm_g3988
685	2	26.225	0.2227	PF01207 Dihydrouridine synthase (Dus)	Pm_g4026	Pm_g4027
686	2	59.2805	0.2318	NONE	Pm_g4058	Pm_g4059
687	2	31.492	0.1904	NONE	Pm_g4074	Pm_g4075
688	2	28.0984	0.2304	NONE	Pm_g4086	Pm_g4087
689	2	40.021	0.2236	NONE	Pm_g4091	Pm_g4093
690	2	33.15	0.2654	PF00964 Elicitin	Pm_g15194	Pm_g15195
691	2	52.146	0.1711	NONE	Pm_g15352	Pm_g15353
692	2	86.94	0.0831	PF00375 Sodium:dicarboxylate symporter family	Pm_g15369	Pm_g15370
693	2	77.111	0.0329	PF00375 Sodium:dicarboxylate symporter family	Pm_g15372	Pm_g15373
694	2	46.9455	0.0905	PF13365 Trypsin-like peptidase domain	Pm_g15378	Pm_g15379
695	2	79.63	0.0599	PF07690 Major Facilitator Superfamily	Pm_g15402	Pm_g15403
696	2	82.213	0.0978	PF00544 Pectate lyase	Pm_g15466	Pm_g15467
697	2	88.8645	0.5837	NONE	Pm_g15509	Pm_g15510
698	2	66.3178	0.1083	NONE	Pm_g15535	Pm_g15538
699	2	69.909	0.0598	NONE	Pm_g12107	Pm_g12108
700	2	55.255	0.0871	PF00191 Annexin	Pm_g12109	Pm_g12110
701	2	39.1085	0.5373	NONE	Pm_g12112	Pm_g12113
702	2	64.971	0.1212	PF03747 ADP-ribosylglycohydrolase	Pm_g12133	Pm_g12134
703	2	32.8975	0.1588	NONE	Pm_g12161	Pm_g12162
704	2	24.3615	0.4274	NONE	Pm_g12184	Pm_g12185
705	2	63.7188	0.1776	NONE	Pm_g12239	Pm_g12240
706	2	78.997	0.1814	PF02535 ZIP Zinc transporter	Pm_g12263	Pm_g12264
707	2	99.448	0.0152	PF00025 ADP-ribosylation factor family	Pm_g12272	Pm_g12273
708	2	34.2875	0.2115	NONE	Pm_g12294	Pm_g12295
709	2	79.365	0.0291	PF00557 Metallopeptidase family M24; PF15801 zf-MYND-like zinc finger, mRNA-binding	Pm_g12324	Pm_g12325
710	2	99.713	0.1076	NONE	Pm_g12360	Pm_g12361
711	2	33.204	0.115	PF12799 Leucine Rich repeats (2 copies); PF13855 Leucine rich repeat; PF14580 Leucine-rich repeat	Pm_g12379	Pm_g12380
712	2	61.6705	0.1444	PF00112 Papain family cysteine protease	Pm_g12437	Pm_g12438
713	2	42.4335	0.1849	NONE	Pm_g12441	Pm_g12442
714	2	68.75	0	PF00211 Adenylate and Guanylate cyclase catalytic domain	Pm_g12450	Pm_g12451
715	2	61.674	0.0883	PF00106 short chain dehydrogenase	Pm_g12464	Pm_g12465
716	2	87.678	0.2333	PF00808 Histone-like transcription factor (CBF/NF-Y) and archaeal histone	Pm_g12467	Pm_g12468
717	2	59.813	0.1017	PF00106 short chain dehydrogenase	Pm_g12470	Pm_g12471
718	2	72.879	0.1605	PF01432 Peptidase family M3	Pm_g8069	Pm_g8070
719	2	86.222	0.0199	PF01733 Nucleoside transporter	Pm_g8078	Pm_g8079
720	2	45.349	0.1818	PF00964 Elicitin	Pm_g8084	Pm_g8085
721	2	43.11	0.387	NONE	Pm_g8088	Pm_g8089
722	2	58.173	0.096	NONE	Pm_g8115	Pm_g8116
723	2	98.68	0.2025	PF12697 Alpha/beta hydrolase family	Pm_g8155	Pm_g8156
724	2	51.5547	0.3372	NONE	Pm_g8163	Pm_g8164
725	2	34.211	0.2723	PF01679 Proteolipid membrane potential modulator	Pm_g8177	Pm_g8178
726	2	93.567	0.3672	NONE	Pm_g8196	Pm_g8197
727	2	41.863	0.1547	PF01794 Ferric reductase like transmembrane component; PF08022 FAD-binding domain; PF08030 Ferric reductase NAD binding domain	Pm_g8228	Pm_g8229
728	2	59.3916	0.5091	NONE	Pm_g8232	Pm_g8235
729	2	48.399	0.1644	PF01794 Ferric reductase like transmembrane component; PF08022 FAD-binding domain; PF08030 Ferric reductase NAD binding domain	Pm_g8239	Pm_g8240
730	2	37.1483	0.1338	PF00050 Kazal-type serine protease inhibitor domain; PF07648 Kazal-type serine protease inhibitor domain	Pm_g8267	Pm_g8268
731	2	29.1945	0.1942	NONE	Pm_g8287	Pm_g8288
732	2	47.2056	0.2911	NONE	Pm_g8293	Pm_g8294
733	2	45.8435	0.0975	PF00248 Aldo/keto reductase family	Pm_g8306	Pm_g8307
734	2	43.5558	0.2444	PF00112 Papain family cysteine protease	Pm_g9417	Pm_g9418
735	2	61.674	0.0883	PF00106 short chain dehydrogenase	Pm_g9427	Pm_g9428
736	2	67.647	0.1161	PF07690 Major Facilitator Superfamily	Pm_g9435	Pm_g9436
737	2	41.3363	0.1176	PF00069 Protein kinase domain; PF07714 Protein tyrosine kinase	Pm_g9485	Pm_g9486
738	2	43.36	0.0645	PF00090 Thrombospondin type 1 domain	Pm_g9521	Pm_g9522
739	2	39.4278	0.1421	PF11380 Stealth protein CR2, conserved region 2; PF17101 Stealth protein CR1, conserved region 1; PF17102 Stealth protein CR3, conserved region 3; PF17103 Stealth protein CR4, conserved region 4	Pm_g9541	Pm_g9542
740	2	48.4245	0.203	PF06110 Eukaryotic protein of unknown function (DUF953)	Pm_g9604	Pm_g9605
741	2	33.6412	0.1412	PF03083 Sugar efflux transporter for intercellular exchange	Pm_g9652	Pm_g9653
742	2	38.4593	0.4601	PF06011 Transient receptor potential (TRP) ion channel	Pm_g9670	Pm_g9671
743	2	32.8105	0.2118	PF12796 Ankyrin repeats (3 copies); PF13637 Ankyrin repeats (many copies)	Pm_g9684	Pm_g9685
744	2	53.667	0.0897	PF00450 Serine carboxypeptidase	Pm_g9719	Pm_g9720
745	2	42.9614	0.0061	PF02671 Paired amphipathic helix repeat; PF08295 Sin3 family co-repressor; PF16879 C-terminal domain of Sin3a protein	Pm_g9756	Pm_g9757
746	2	39.3902	0.1857	PF06814 Lung seven transmembrane receptor	Pm_g9779	Pm_g9780
747	2	95.47	1.4033	NONE	Pm_g9796	Pm_g9797
748	2	67.857	0.6112	NONE	Pm_g9811	Pm_g9812
749	2	43.0655	0.1507	NONE	Pm_g7266	Pm_g7267
750	2	100	0	NONE	Pm_g7280	Pm_g7281
751	2	46.957	0.218	NONE	Pm_g7306	Pm_g7307
752	2	67.114	0.0553	PF00005 ABC transporter; PF01061 ABC-2 type transporter	Pm_g7350	Pm_g7351
753	2	51.0005	0.2415	NONE	Pm_g7352	Pm_g7353
754	2	98.325	0.0842	PF03283 Pectinacetylesterase	Pm_g7381	Pm_g7382
755	2	53.2245	0.2524	NONE	Pm_g7391	Pm_g7392
756	2	38.321	0.1559	NONE	Pm_g7394	Pm_g7395
757	2	36.9747	0.1794	PF11051 Mannosyltransferase putative	Pm_g7396	Pm_g7397
758	2	35.465	0.1465	NONE	Pm_g7445	Pm_g7446
759	2	52.6908	0.1	PF03443 Glycosyl hydrolase family 61	Pm_g7448	Pm_g7449
760	2	52.788	0.1847	PF00106 short chain dehydrogenase	Pm_g7482	Pm_g7483
761	2	72.8	0.2325	PF00106 short chain dehydrogenase; PF00326 Prolyl oligopeptidase family; PF02897 Prolyl oligopeptidase, N-terminal beta-propeller domain	Pm_g7486	Pm_g7487
762	2	49.4969	0.353	NONE	Pm_g7497	Pm_g7498
763	2	82.5885	0.5692	NONE	Pm_g7499	Pm_g7500
764	2	56.0345	0.1627	NONE	Pm_g7514	Pm_g7515
765	2	35.8825	0.2545	NONE	Pm_g7517	Pm_g7518
766	2	33.7463	0.2088	NONE	Pm_g7520	Pm_g7521
767	2	60.9543	0.6756	PF00069 Protein kinase domain	Pm_g7538	Pm_g7539
768	2	99.488	0	NONE	Pm_g14742	Pm_g14743
769	2	49.5095	0.1794	NONE	Pm_g14752	Pm_g14753
770	2	43.048	0.8095	NONE	Pm_g14776	Pm_g14777
771	2	100	0	NONE	Pm_g14781	Pm_g14782
772	2	48.896	0.1144	PF00194 Eukaryotic-type carbonic anhydrase	Pm_g14825	Pm_g14826
773	2	60.606	0.1824	PF00450 Serine carboxypeptidase	Pm_g14844	Pm_g14845
774	2	47.0783	0.1364	PF00069 Protein kinase domain; PF07714 Protein tyrosine kinase	Pm_g14882	Pm_g14883
775	2	43.9435	0.1464	PF00316 Fructose-1-6-bisphosphatase, N-terminal domain	Pm_g14910	Pm_g14911
776	2	42.361	0.2682	NONE	Pm_g14923	Pm_g14924
777	2	100	0	NONE	Pm_g14954	Pm_g14955
778	2	99.731	0.1848	NONE	Pm_g14968	Pm_g14969
779	2	33.1055	0.3283	PF00069 Protein kinase domain	Pm_g14973	Pm_g14974
780	2	66.704	0.0671	PF00775 Dioxygenase	Pm_g14975	Pm_g14976
781	2	54.484	0.132	PF03372 Endonuclease/Exonuclease/phosphatase family	Pm_g14983	Pm_g14984
782	2	99.714	0	PF00248 Aldo/keto reductase family	Pm_g15010	Pm_g15011
783	2	50.732	0.2344	PF01494 FAD binding domain	Pm_g10304	Pm_g10305
784	2	48.2365	0.112	PF00875 DNA photolyase; PF03441 FAD binding domain of DNA photolyase	Pm_g10334	Pm_g10335
785	2	88.618	0.0443	PF00964 Elicitin	Pm_g10362	Pm_g10363
786	2	100	0	NONE	Pm_g10376	Pm_g10377
787	2	100	0	PF01494 FAD binding domain	Pm_g10399	Pm_g10400
788	2	74.947	0.1063	PF12832 MFS_1 like family	Pm_g10403	Pm_g10404
789	2	43.3164	0.194	NONE	Pm_g10425	Pm_g10426
790	2	37.066	0.1528	NONE	Pm_g10451	Pm_g10452
791	2	84.295	0.1163	PF00107 Zinc-binding dehydrogenase; PF02826 D-isomer specific 2-hydroxyacid dehydrogenase, NAD binding domain; PF08240 Alcohol dehydrogenase GroES-like domain	Pm_g10453	Pm_g10454
792	2	62.973	0.0945	PF05577 Serine carboxypeptidase S28	Pm_g10471	Pm_g10472
793	2	45.6947	0.0873	PF16116 Domain of unknown function (DUF4832); PF16173 Domain of unknown function (DUF4874)	Pm_g10484	Pm_g10485
794	2	73.563	0.101	NONE	Pm_g10512	Pm_g10513
795	2	59.596	0.1676	PF00082 Subtilase family	Pm_g10525	Pm_g10526
796	2	50.6455	0.09	PF00135 Carboxylesterase family	Pm_g10558	Pm_g10559
797	2	36.7155	0.1601	PF03647 Transmembrane proteins 14C	Pm_g20398	Pm_g20399
798	2	81.714	0.0278	PF00248 Aldo/keto reductase family	Pm_g20473	Pm_g20474
799	2	82.081	0.0296	PF00248 Aldo/keto reductase family	Pm_g20476	Pm_g20477
800	2	45.8422	0.1173	PF00024 PAN domain; PF14295 PAN domain	Pm_g20507	Pm_g20508
801	2	35.282	0.2058	PF12036 Protein of unknown function (DUF3522)	Pm_g20540	Pm_g20541
802	2	43.7165	0.1764	PF01925 Sulfite exporter TauE/SafE	Pm_g20613	Pm_g20614
803	2	48.402	0.1492	NONE	Pm_g20627	Pm_g20628
804	2	57.6717	0.0836	NONE	Pm_g20658	Pm_g20659
805	2	86.335	0.1452	PF03807 NADP oxidoreductase coenzyme F420-dependent	Pm_g20671	Pm_g20672
806	2	60.4713	0.6512	NONE	Pm_g20677	Pm_g20678
807	2	93.011	0.3029	NONE	Pm_g20698	Pm_g20699
808	2	60.338	0.1335	NONE	Pm_g2859	Pm_g2860
809	2	44.531	0.3797	PF00717 Peptidase S24-like; PF10502 Signal peptidase, peptidase S26	Pm_g2870	Pm_g2871
810	2	65.603	0.081	PF01459 Eukaryotic porin	Pm_g2890	Pm_g2891
811	2	51.046	0.1681	PF00881 Nitroreductase family	Pm_g2938	Pm_g2939
812	2	100	0	NONE	Pm_g3134	Pm_g3135
813	2	60.254	0.1168	PF04387 Protein tyrosine phosphatase-like protein, PTPLA	Pm_g3145	Pm_g3146
814	2	99.79	0	PF14295 PAN domain	Pm_g3166	Pm_g3167
815	2	39.6765	0.1004	PF13520 Amino acid permease	Pm_g3174	Pm_g3175
816	2	56.856	0.2683	PF00964 Elicitin	Pm_g3178	Pm_g3179
817	2	69.118	0.0493	PF13520 Amino acid permease	Pm_g3181	Pm_g3182
818	2	51.2185	0.1606	PF02265 S1/P1 Nuclease	Pm_g7706	Pm_g7707
819	2	40.136	0.1636	PF01127 Succinate dehydrogenase/Fumarate reductase transmembrane subunit	Pm_g7712	Pm_g7713
820	2	45.729	0.1055	PF04218 CENP-B N-terminal DNA-binding domain; PF14681 Uracil phosphoribosyltransferase	Pm_g7728	Pm_g7729
821	2	50.62	0.0899	PF03062 MBOAT, membrane-bound O-acyltransferase family	Pm_g7743	Pm_g7744
822	2	84.158	0.1058	PF00042 Globin; PF00175 Oxidoreductase NAD-binding domain; PF00970 Oxidoreductase FAD-binding domain	Pm_g7908	Pm_g7909
823	2	50.1989	1.0667	PF13976 GAG-pre-integrase domain	Pm_g3424	Pm_g3426
824	2	69.801	0.2338	PF01734 Patatin-like phospholipase; PF11815 Domain of unknown function (DUF3336)	Pm_g3509	Pm_g3510
825	2	58.8946	0.0926	PF00128 Alpha amylase, catalytic domain; PF03423 Carbohydrate binding domain (family 25); PF16760 Starch/carbohydrate-binding module (family 53)	Pm_g3513	Pm_g3514
826	2	85.282	0.2325	PF14295 PAN domain	Pm_g3549	Pm_g3550
827	2	34.6056	0.3045	PF00026 Eukaryotic aspartyl protease	Pm_g3552	Pm_g3553
828	2	97.159	0	NONE	Pm_g3655	Pm_g3656
829	2	92.47	0.0295	PF00316 Fructose-1-6-bisphosphatase, N-terminal domain	Pm_g10836	Pm_g10837
830	2	39.961	0.3576	PF00069 Protein kinase domain; PF07714 Protein tyrosine kinase	Pm_g10917	Pm_g10918
831	2	99.793	0	PF00082 Subtilase family	Pm_g10933	Pm_g10934
832	2	39.011	0.1846	PF01965 DJ-1/PfpI family	Pm_g10939	Pm_g10940
833	2	43.51	0.1794	PF00004 ATPase family associated with various cellular activities (AAA)	Pm_g10951	Pm_g10952
834	2	99.767	0	NONE	Pm_g10999	Pm_g11000
835	2	97.765	0	NONE	Pm_g11018	Pm_g11019
836	2	41.7866	0.2281	NONE	Pm_g11042	Pm_g11043
837	2	44.8855	0.0873	NONE	Pm_g16034	Pm_g16035
838	2	100	0	PF13086 AAA domain; PF13087 AAA domain	Pm_g16054	Pm_g16058
839	2	36.6048	0.1614	PF13456 Reverse transcriptase-like	Pm_g16062	Pm_g16063
840	2	47.0834	0.1566	NONE	Pm_g16071	Pm_g16072
841	2	43.258	0.1449	PF00583 Acetyltransferase (GNAT) family	Pm_g16107	Pm_g16108
842	2	60.996	0.1702	NONE	Pm_g16110	Pm_g16111
843	2	33.1266	0.315	NONE	Pm_g16114	Pm_g16115
844	2	63.1905	0.6969	NONE	Pm_g16120	Pm_g16121
845	2	53.3765	0.8529	NONE	Pm_g16122	Pm_g16123
846	2	100	0	PF03184 DDE superfamily endonuclease	Pm_g16147	Pm_g16148
847	2	23.932	0.2108	PF00085 Thioredoxin; PF01575 MaoC like domain; PF13848 Thioredoxin-like domain	Pm_g16168	Pm_g16169
848	2	40.665	0.1249	PF01852 START domain	Pm_g11084	Pm_g11085
849	2	35.644	0.4478	NONE	Pm_g11112	Pm_g11113
850	2	37.1846	0.4564	NONE	Pm_g11118	Pm_g11119
851	2	58.6548	0.4301	NONE	Pm_g11120	Pm_g11121
852	2	100	0	PF00094 von Willebrand factor type D domain	Pm_g11125	Pm_g11126
853	2	47.5275	0.1624	NONE	Pm_g11130	Pm_g11131
854	2	55.844	0.3188	NONE	Pm_g11153	Pm_g11154
855	2	64.602	0.4003	NONE	Pm_g11155	Pm_g11156
856	2	36.014	0.4748	PF06342 Alpha/beta hydrolase of unknown function (DUF1057)	Pm_g4126	Pm_g4127
857	2	93.64	0.1557	PF00122 E1-E2 ATPase; PF00689 Cation transporting ATPase, C-terminus; PF00690 Cation transporter/ATPase, N-terminus; PF13246 Cation transport ATPase (P-type)	Pm_g4155	Pm_g4156
858	2	97.297	0.1536	NONE	Pm_g4159	Pm_g4160
859	2	39.858	0.1515	NONE	Pm_g4189	Pm_g4190
860	2	97.266	0.3625	NONE	Pm_g4246	Pm_g4247
861	2	48.406	0.1092	PF03403 Platelet-activating factor acetylhydrolase, isoform II	Pm_g4274	Pm_g4275
862	2	83.52	0.1356	PF02460 Patched family; PF16414 Niemann-Pick C1 N terminus	Pm_g4276	Pm_g4277
863	2	48.795	0.0042	PF12762 ISXO2-like transposase domain	Pm_g20146	Pm_g20147
864	2	86.419	0.1428	PF00122 E1-E2 ATPase; PF00689 Cation transporting ATPase, C-terminus; PF00690 Cation transporter/ATPase, N-terminus; PF13246 Cation transport ATPase (P-type)	Pm_g20149	Pm_g20150
865	2	35.118	0.1737	NONE	Pm_g20175	Pm_g20176
866	2	33.333	0.1964	NONE	Pm_g20177	Pm_g20178
867	2	81.333	0.6442	NONE	Pm_g20183	Pm_g20184
868	2	86.356	0.1075	PF00026 Eukaryotic aspartyl protease	Pm_g20215	Pm_g20216
869	2	29.3305	0.4136	PF07714 Protein tyrosine kinase; PF12796 Ankyrin repeats (3 copies); PF13637 Ankyrin repeats (many copies)	Pm_g20217	Pm_g20218
870	2	47.1325	0.1243	NONE	Pm_g20220	Pm_g20221
871	2	100	0	NONE	Pm_g20285	Pm_g20286
872	2	100	0	PF12680 SnoaL-like domain	Pm_g20314	Pm_g20315
873	2	100	0	NONE	Pm_g22509	Pm_g22510
874	2	100	0	PF06522 NADH-ubiquinone reductase complex 1 MLRQ subunit	Pm_g22578	Pm_g22579
875	2	78.1943	0.0821	PF00005 ABC transporter	Pm_g22611	Pm_g22612
876	2	45.7855	0.1967	PF04749 PLAC8 family	Pm_g8408	Pm_g8409
877	2	57.8267	0.3741	PF00069 Protein kinase domain; PF00964 Elicitin	Pm_g8419	Pm_g8420
878	2	38.5425	0.2062	NONE	Pm_g8428	Pm_g8429
879	2	98.246	0.5304	NONE	Pm_g8438	Pm_g8439
880	2	50.593	0.0816	PF00665 Integrase core domain	Pm_g8466	Pm_g8468
881	2	100	0	NONE	Pm_g8471	Pm_g8472
882	2	49.4676	0.0484	PF00264 Common central domain of tyrosinase	Pm_g8509	Pm_g8510
883	2	57.8107	0.0503	PF00264 Common central domain of tyrosinase	Pm_g8531	Pm_g8532
884	2	38.2945	0.1374	NONE	Pm_g8537	Pm_g8538
885	2	62.09	0.1435	PF00069 Protein kinase domain; PF07714 Protein tyrosine kinase	Pm_g8541	Pm_g8542
886	2	84.181	0.0862	PF00248 Aldo/keto reductase family	Pm_g8547	Pm_g8548
887	2	82.016	0.0806	PF00248 Aldo/keto reductase family	Pm_g8550	Pm_g8551
888	2	82.48	0.0756	PF00248 Aldo/keto reductase family	Pm_g8553	Pm_g8554
889	2	51.9505	0.2816	NONE	Pm_g8559	Pm_g8560
890	2	99.198	0.0752	PF00248 Aldo/keto reductase family	Pm_g8561	Pm_g8562
891	2	98.054	0.2359	PF00188 Cysteine-rich secretory protein family	Pm_g18805	Pm_g18806
892	2	43.5995	0.1361	NONE	Pm_g18829	Pm_g18830
893	2	51.3645	0.3292	PF00447 HSF-type DNA-binding	Pm_g18836	Pm_g18837
894	2	82.6125	0.1753	PF00447 HSF-type DNA-binding	Pm_g18850	Pm_g18851
895	2	65.065	0.1438	NONE	Pm_g18857	Pm_g18858
896	2	38.0067	0.3365	PF02535 ZIP Zinc transporter	Pm_g18873	Pm_g18874
897	2	98.442	0.0319	PF00149 Calcineurin-like phosphoesterase; PF16891 Serine-threonine protein phosphatase N-terminal domain	Pm_g18911	Pm_g18912
898	2	51.4425	0.1079	PF00069 Protein kinase domain	Pm_g735	Pm_g736
899	2	34.1612	0.0034	NONE	Pm_g745	Pm_g746
900	2	55.0712	0.1433	PF12773 Double zinc ribbon	Pm_g842	Pm_g843
901	2	44.958	0.0975	NONE	Pm_g869	Pm_g870
902	2	74.894	0.0997	NONE	Pm_g935	Pm_g936
903	2	60.44	0.063	PF00501 AMP-binding enzyme	Pm_g937	Pm_g938
904	2	96.856	0.3238	NONE	Pm_g963	Pm_g964
905	2	53.1033	0.5009	PF13086 AAA domain; PF13087 AAA domain	Pm_g86	Pm_g88
906	2	65.902	0.0873	PF03707 Bacterial signalling protein N terminal repeat	Pm_g8650	Pm_g8651
907	2	99.648	0	NONE	Pm_g8667	Pm_g8668
908	2	35.4885	0.1552	PF03061 Thioesterase superfamily	Pm_g8672	Pm_g8673
909	2	59.15	0.1031	PF06342 Alpha/beta hydrolase of unknown function (DUF1057)	Pm_g8674	Pm_g8675
910	2	73.378	0.1154	PF00005 ABC transporter; PF00664 ABC transporter transmembrane region	Pm_g8682	Pm_g8683
911	2	74.589	0.0407	PF00881 Nitroreductase family	Pm_g8739	Pm_g8740
912	2	47.9545	0.1006	PF06813 Nodulin-like; PF07690 Major Facilitator Superfamily	Pm_g1404	Pm_g1405
913	2	85.561	0.1787	PF13365 Trypsin-like peptidase domain	Pm_g1472	Pm_g1473
914	2	95.754	1.1912	NONE	Pm_g1486	Pm_g1489
915	2	86.059	0.0583	PF00724 NADH:flavin oxidoreductase / NADH oxidase family	Pm_g19022	Pm_g19023
916	2	50	0.0937	PF00069 Protein kinase domain; PF07714 Protein tyrosine kinase	Pm_g19042	Pm_g19043
917	2	99.832	0.2198	NONE	Pm_g10683	Pm_g10684
918	2	80.534	0.0643	PF00106 short chain dehydrogenase	Pm_g3328	Pm_g3329
919	2	88.272	0.0584	PF14588 YjgF/chorismate_mutase-like, putative endoribonuclease	Pm_g3337	Pm_g3338
920	2	100	0	NONE	Pm_g3351	Pm_g3352
921	2	47.0858	0.1428	PF00406 Adenylate kinase; PF16092 Domain of unknown function (DUF4821)	Pm_g3366	Pm_g3367
922	2	100	0	NONE	Pm_g3386	Pm_g3387
923	2	90.323	0.3241	NONE	Pm_g3388	Pm_g3389
924	2	99.043	0.3356	PF00665 Integrase core domain	Pm_g8348	Pm_g8353
925	2	80.5906	0.8753	PF00098 Zinc knuckle; PF13976 GAG-pre-integrase domain; PF14223 gag-polypeptide of LTR copia-type	Pm_g8376	Pm_g8394
926	2	39.3005	0.2372	PF14295 PAN domain	Pm_g10743	Pm_g10744
927	2	62.6775	0.09	PF14295 PAN domain	Pm_g10748	Pm_g10749
928	2	46.9756	0.1284	PF12796 Ankyrin repeats (3 copies); PF13637 Ankyrin repeats (many copies)	Pm_g10754	Pm_g10755
929	2	37.438	0.1692	PF07714 Protein tyrosine kinase; PF13637 Ankyrin repeats (many copies)	Pm_g10760	Pm_g10761
930	2	39.0843	0.1689	PF01485 IBR domain, a half RING-finger domain; PF13445 RING-type zinc-finger	Pm_g10775	Pm_g10776
931	2	100	0	NONE	Pm_g10780	Pm_g10781
932	2	91.845	0.0753	PF00083 Sugar (and other) transporter	Pm_g10782	Pm_g10783
933	2	44.528	0.1567	PF03732 Retrotransposon gag protein	Pm_g11246	Pm_g11247
934	2	73.021	0.0986	PF00291 Pyridoxal-phosphate dependent enzyme	Pm_g11291	Pm_g11292
935	2	69.444	0.2666	PF07727 Reverse transcriptase (RNA-dependent DNA polymerase)	Pm_g18764	Pm_g18766
936	2	75	0.7121	PF00098 Zinc knuckle; PF13961 Domain of unknown function (DUF4219); PF14223 gag-polypeptide of LTR copia-type	Pm_g18768	Pm_g18771
937	2	75.704	0.6006	PF00098 Zinc knuckle; PF07727 Reverse transcriptase (RNA-dependent DNA polymerase); PF13976 GAG-pre-integrase domain; PF14223 gag-polypeptide of LTR copia-type	Pm_g18790	Pm_g18795
938	2	75.7577	0.9545	PF01336 OB-fold nucleic acid binding domain	Pm_g20077	Pm_g20078
939	2	100	0	NONE	Pm_g16842	Pm_g16843
940	2	38.7723	0.1669	PF00069 Protein kinase domain; PF00560 Leucine Rich Repeat; PF07714 Protein tyrosine kinase; PF12799 Leucine Rich repeats (2 copies); PF13855 Leucine rich repeat	Pm_g644	Pm_g645
941	2	32.522	0.1593	NONE	Pm_g646	Pm_g647
942	2	64.0625	0	PF00724 NADH:flavin oxidoreductase / NADH oxidase family	Pm_g14183	Pm_g14184
943	2	70.811	0.0778	PF00724 NADH:flavin oxidoreductase / NADH oxidase family	Pm_g14188	Pm_g14189
944	2	54.486	0.0037	NONE	Pm_g14197	Pm_g14198
945	2	54.486	0.0037	NONE	Pm_g14201	Pm_g14202
946	2	65.8347	0.7728	NONE	Pm_g22418	Pm_g22419
947	2	81.627	0.2924	PF00665 Integrase core domain; PF07727 Reverse transcriptase (RNA-dependent DNA polymerase); PF13976 GAG-pre-integrase domain; PF14223 gag-polypeptide of LTR copia-type	Pm_g17445	Pm_g17446
948	2	88.789	0.8434	PF13174 Tetratricopeptide repeat; PF13176 Tetratricopeptide repeat; PF13181 Tetratricopeptide repeat	Pm_g6801	Pm_g6802
949	2	99.663	0	PF00098 Zinc knuckle; PF13961 Domain of unknown function (DUF4219); PF14223 gag-polypeptide of LTR copia-type	Pm_g10656	Pm_g10658
950	2	100	0.2465	PF00665 Integrase core domain; PF13976 GAG-pre-integrase domain	Pm_g13183	Pm_g13188
951	2	66.5935	0.2455	PF00098 Zinc knuckle; PF00665 Integrase core domain; PF13976 GAG-pre-integrase domain; PF14223 gag-polypeptide of LTR copia-type	Pm_g20320	Pm_g20322
952	2	46.8582	0.2063	PF07727 Reverse transcriptase (RNA-dependent DNA polymerase)	Pm_g20324	Pm_g20335
953	2	98.889	0.6802	PF00098 Zinc knuckle; PF00665 Integrase core domain; PF13976 GAG-pre-integrase domain; PF14223 gag-polypeptide of LTR copia-type	Pm_g22635	Pm_g22641
954	2	75.377	0.0706	PF03358 NADPH-dependent FMN reductase	Pm_g16006	Pm_g16007
955	2	89.615	0.1341	PF00089 Trypsin	Pm_g3683	Pm_g3685
956	2	87.5	0.9897	PF00665 Integrase core domain; PF13976 GAG-pre-integrase domain	Pm_g20360	Pm_g20364
957	2	97.585	0.3896	PF00665 Integrase core domain; PF07727 Reverse transcriptase (RNA-dependent DNA polymerase)	Pm_g20374	Pm_g20377
958	2	53.521	0.3292	PF13961 Domain of unknown function (DUF4219)	Pm_g7995	Pm_g8000
959	2	38.108	0.3082	PF00665 Integrase core domain; PF07727 Reverse transcriptase (RNA-dependent DNA polymerase); PF13976 GAG-pre-integrase domain	Pm_g22377	Pm_g22378
960	2	41.061	0.4124	PF00665 Integrase core domain; PF07727 Reverse transcriptase (RNA-dependent DNA polymerase); PF13976 GAG-pre-integrase domain	Pm_g3676	Pm_g3682
961	2	46.277	0.3768	PF07727 Reverse transcriptase (RNA-dependent DNA polymerase)	Pm_g9408	Pm_g9412
962	2	83.516	0.394	NONE	Pm_g15545	Pm_g15547
963	2	100	0	NONE	Pm_g8579	Pm_g8580
964	2	30.7775	0.1649	NONE	Pm_g21459	Pm_g21460
965	2	68.644	0.2056	PF07727 Reverse transcriptase (RNA-dependent DNA polymerase)	Pm_g20346	Pm_g20350
966	2	91.793	0.4583	NONE	Pm_g7981	Pm_g7982
967	2	56.1748	0.8622	NONE	Pm_g22380	Pm_g22381
968	2	92.857	1.2219	PF00149 Calcineurin-like phosphoesterase	Pm_g14714	Pm_g14715
969	2	96	0	PF00149 Calcineurin-like phosphoesterase	Pm_g3410	Pm_g3411
970	2	100	0	PF02878 Phosphoglucomutase/phosphomannomutase, alpha/beta/alpha domain I	Pm_g3284	Pm_g3285
971	2	100	0	PF00168 C2 domain	Pm_g12055	Pm_g12056
972	2	100	0	PF00168 C2 domain	Pm_g5631	Pm_g5632
973	2	99.528	0.0572	PF01061 ABC-2 type transporter; PF06422 CDR ABC transporter	Pm_g12473	Pm_g12474
974	2	55.6445	0.1171	NONE	Pm_g6056	Pm_g6057
975	2	100	0	PF05770 Inositol 1,3,4-trisphosphate 5/6-kinase ATP-grasp domain	Pm_g6058	Pm_g6059
976	2	55.6445	0.1171	NONE	Pm_g6060	Pm_g6061
977	2	99.08	0.16	PF00005 ABC transporter; PF00664 ABC transporter transmembrane region	Pm_g20724	Pm_g20725
978	2	100	0	PF13561 Enoyl-(Acyl carrier protein) reductase	Pm_g8620	Pm_g8621
979	2	100	0.6298	NONE	Pm_g11325	Pm_g11326
980	2	100	0	NONE	Pm_g9404	Pm_g9405
981	2	99.754	0.4987	NONE	Pm_g6031	Pm_g6032
982	2	96.828	1.9192	PF00009 Elongation factor Tu GTP binding domain	Pm_g22437	Pm_g22438
983	2	100	0	PF13185 GAF domain	Pm_g7973	Pm_g7974
984	2	99.59	0.4559	PF13185 GAF domain	Pm_g15027	Pm_g15028
985	2	100	1.2143	NONE	Pm_g3704	Pm_g3705
986	2	78.571	0.5817	PF13086 AAA domain	Pm_g20343	Pm_g20344
987	2	64.865	0	PF00809 Pterin binding enzyme; PF02574 Homocysteine S-methyltransferase	Pm_g10605	Pm_g10606
988	2	73.9635	0.4027	PF12804 MobA-like NTP transferase domain	Pm_g16031	Pm_g16032
989	2	60.5136	0.7536	PF03732 Retrotransposon gag protein	Pm_g16028	Pm_g16029
990	2	100	0.9764	NONE	Pm_g17418	Pm_g17419
991	2	100	0	NONE	Pm_g7645	Pm_g7646
992	2	100	0	NONE	Pm_g6063	Pm_g6064
993	2	98.807	0.0743	PF00082 Subtilase family	Pm_g6068	Pm_g6069
994	2	100	0.457	NONE	Pm_g22631	Pm_g22632
995	2	58.452	0.438	NONE	Pm_g15548	Pm_g15549
996	2	100	0	PF00999 Sodium/hydrogen exchanger family	Pm_g8756	Pm_g8757
997	2	100	0	PF01363 FYVE zinc finger	Pm_g3667	Pm_g3668
998	2	97.688	0.4549	PF01363 FYVE zinc finger	Pm_g10620	Pm_g10621
999	2	100	0	PF12796 Ankyrin repeats (3 copies)	Pm_g18739	Pm_g18740
1000	2	100	0	PF00005 ABC transporter	Pm_g9383	Pm_g9384
1001	2	92.593	0	NONE	Pm_g22439	Pm_g22440
