# Supplementary material for: Genome of Pythium myriotylum Uncovers an Extensive Arsenal of Virulence-Related Genes among the Broad-Host-Range Necrotrophic Pythium Plant Pathogens
Source: Microbiol Spectr. 2022 Aug 10;10(4):e02268-21. doi: 10.1128/spectrum.02268-21 (PMC9430622; doi:10.1128/spectrum.02268-21)
Supplement: Supplemental file 6 — Supplemental material. Download spectrum.02268-21-s0006.xlsx, XLSX file, 0.02 MB [file spectrum.02268-21-s0006.xlsx]

## Sheet: Table S6
Table S6. Summary of all CAZy families in P. myriotylumand other Pythiumspecies. The CAZy families were annotated using dbCAN2 (Zhang, Yohe et al. 2018). Putative activities and plant substrate are listed for those CAZymes that are putative plant cell wall degrading enzymes (PCWDEs).
CAZy family	putative activities in CAZy family for selected families or sub-families	putative plant substrate for selected CAZy families or sub-families	P. myriotylum	P. aphanidermatum	P. arrhenomanes	P. guiyangense	P. insidiosum	P. irregulare	P. iwayami	P. oligandrum	P. splendens	P. ultimum
GH6	CBH(cellobiohydrolase)	Cellulose	15	2	10	11	5	7	4	10	5	5
GH7	CBH(cellobiohydrolase)	Cellulose	13	2	2	4	1	2	1	1	9	1
GH5_1	EGL(β-1,4-endo-glucanase)	Cellulose	12	2	6	23	1	6	2	1	16	5
GH5_12	EGL(β-1,4-endo-glucanase)	Cellulose	1	1	1	4	1	2	0	1	5	5
GH5_20	EGL(β-1,4-endo-glucanase)	Cellulose	12	10	8	19	8	9	10	12	12	14
GH131	ML-EGL(β-1,3/β-1,4-endoglucanase)	Cellulose	6	2	1	3	1	2	1	1	3	2
AA16	monooxygenase	Cellulose	4	4	2	5	2	4	1	1	5	4
GH5_14	β-glucosidase or β-1-3 glucanase	Cellulose	29	4	9	10	8	5	6	19	8	9
CE5	CUT(cutinase), acetyl xylan esterase (AXE)	Cutin, xylan	16	7	6	0	0	0	0	0	0	0
GH32	multiple activities within family	Inulin	1	1	1	5	0	1	1	0	1	0
GH1	multiple activities within family	multiple substrates	22	3	8	9	1	7	6	7	15	8
GH12	multiple activities within family	multiple substrates	3	0	2	0	0	0	0	0	0	0
GH2	multiple activities within family	multiple substrates	2	1	1	2	0	1	1	1	1	1
GH3	multiple activities within family	multiple substrates	10	7	7	19	4	8	6	8	9	7
GH31	multiple activities within family	multiple substrates	6	6	4	9	3	5	4	7	3	5
GH5	multiple activities within family	multiple substrates	3	0	1	0	0	0	0	0	0	0
CE1	various esterase activities	multiple substrates	10	4	3	4	3	3	1	12	1	2
GH30_1	β-glucosidase/β-xylosidase	multiple substrates	9	0	4	11	4	6	5	9	11	7
GH43_6	endo-a-1,5-L-arabinanase	Pectin	1	1	1	0	0	1	0	1	1	2
GH5_9	EXG(exo 1,3 galactanase)	Pectin	0	0	5	1	2	0	0	0	0	0
GH43_24	exo-b-1,3-galactanase	Pectin	0	1	1	2	1	1	1	1	1	1
GH53	GAL(β-1,4-endo-galactanase)	Pectin	5	0	1	0	0	0	0	0	2	2
GH35	LAC(β-1,4-galactosidase)	Pectin	1	1	1	2	2	1	1	1	1	1
CE13	PAE(pectin acetylesterase)	Pectin	9	3	3	6	4	3	3	7	6	4
PL1_4	pectate lyase	Pectin	6	7	1	8	1	5	2	4	10	12
PL3_2	pectate lyase	Pectin	25	14	3	12	4	6	2	12	31	15
PL3_4	pectate lyase	Pectin	0	0	0	0	0	0	0	0	1	0
GH28	PGA(endo-polygalacturonase)	Pectin	26	5	3	4	0	1	1	0	5	4
GH78	RHA(α-rhamnosidase)	Pectin	2	1	0	0	0	0	1	0	0	0
PL4	rhamnogalacturonan endolyase	Pectin	0	0	1	0	0	0	0	0	0	0
PL4_1	rhamnogalacturonan endolyase	Pectin	1	0	1	2	0	2	2	0	6	2
GH43_26	a-L-arabinofuranosidase	Pectin/Xylan	0	0	0	0	0	0	0	6	0	0
GH13_32	AMY(α-amylase)	Starch	4	1	1	4	1	2	2	5	1	2
GH15	GLA(glucoamylase)	Starch	4	2	1	5	4	1	1	2	3	2
CE2	acetyl xylan esterase (AXE)	xylan	1	1	1	4	1	1	1	1	2	1
GH62	AXH(arabinoxylan arabinofuranohydrolase)	Xylan	4	0	0	0	0	0	0	0	0	0
GH10	XLN(β-1,4-endo-xylanase)	Xylan	8	0	1	0	0	0	0	0	0	0
GH11	XLN(β-1,4-endo-xylanase)	Xylan	3	1	1	0	0	0	0	0	0	0
AA1_2	N/A	N/A	0	1	0	2	0	1	1	5	0	0
AA14	N/A	N/A	0	0	0	0	0	0	0	2	0	0
AA2	N/A	N/A	4	2	6	4	2	1	2	1	2	2
AA3	N/A	N/A	0	0	1	0	1	0	0	0	0	0
AA3_1	N/A	N/A	9	3	4	6	3	3	3	2	3	2
AA3_2	N/A	N/A	2	2	1	4	2	2	2	3	2	2
AA4	N/A	N/A	1	1	0	0	1	1	1	0	1	1
AA6	N/A	N/A	18	8	4	18	7	6	7	12	17	9
AA7	N/A	N/A	2	2	0	4	2	0	0	2	0	0
CBM13	N/A	N/A	4	2	1	2	1	1	1	7	0	0
CBM20	N/A	N/A	0	0	0	0	0	1	0	0	0	1
CBM21	N/A	N/A	0	0	0	0	1	0	0	0	0	0
CBM25	N/A	N/A	1	0	0	0	0	0	0	0	0	0
CBM38	N/A	N/A	1	1	1	2	1	1	1	1	0	1
CBM47	N/A	N/A	1	1	1	2	1	1	0	1	0	1
CBM51	N/A	N/A	0	0	0	2	0	1	1	0	2	0
CBM9	N/A	N/A	2	2	2	6	3	2	2	2	3	2
CE10	N/A	N/A	60	14	22	33	10	14	11	14	20	15
CE11	N/A	N/A	1	1	1	2	1	1	1	1	1	1
CE12	N/A	N/A	0	1	0	0	0	0	0	0	1	1
CE14	N/A	N/A	0	0	0	0	2	0	0	0	0	0
CE4	N/A	N/A	1	0	1	4	3	1	1	1	1	1
CE9	N/A	N/A	0	2	1	4	1	1	1	1	1	1
GH114	N/A	N/A	2	1	2	0	0	0	0	4	1	1
GH123	N/A	N/A	1	1	1	2	0	1	1	1	1	1
GH140	N/A	N/A	0	0	0	0	0	0	0	0	1	0
GH141	N/A	N/A	0	1	1	1	1	1	1	1	0	1
GH152	N/A	N/A	0	0	0	0	0	0	0	2	0	0
GH16	N/A	N/A	4	1	1	2	1	1	1	1	1	0
GH17	N/A	N/A	20	9	9	26	11	7	7	24	15	12
GH18	N/A	N/A	3	3	3	6	6	3	2	3	2	3
GH19	N/A	N/A	0	1	0	0	4	0	0	13	0	0
GH30_5	N/A	N/A	2	2	1	0	0	1	0	1	2	1
GH37	N/A	N/A	1	2	2	4	2	2	2	3	3	3
GH38	N/A	N/A	1	1	1	2	1	2	2	1	1	1
GH46	N/A	N/A	2	0	0	0	0	0	0	3	0	0
GH47	N/A	N/A	9	6	8	12	8	5	5	6	6	5
GH55	N/A	N/A	0	0	0	0	0	0	0	5	0	0
GH63	N/A	N/A	1	1	0	1	2	1	1	1	1	1
GH71	N/A	N/A	0	0	0	0	0	0	0	3	0	0
GH72	N/A	N/A	10	6	5	27	8	9	9	8	8	10
GH76	N/A	N/A	0	0	0	0	0	0	0	4	0	0
GH81	N/A	N/A	14	9	8	15	10	6	7	10	10	8
GH85	N/A	N/A	0	0	0	2	0	0	1	0	0	1
GH89	N/A	N/A	1	1	1	2	1	1	1	1	2	2
GT1	N/A	N/A	4	4	4	7	8	3	5	10	5	3
GT10	N/A	N/A	0	1	2	11	0	2	2	3	0	1
GT105	N/A	N/A	0	1	0	0	0	0	1	1	0	0
GT19	N/A	N/A	1	1	1	4	1	1	1	1	2	1
GT2_Cellulose_synt	N/A	N/A	1	1	0	1	2	1	1	1	0	0
GT2_Chitin_synth_1	N/A	N/A	2	2	1	2	2	1	1	2	1	1
GT2_Glyco_trans_2_3	N/A	N/A	3	1	1	1	2	1	1	2	2	2
GT2_Glycos_transf_2	N/A	N/A	4	3	3	5	2	3	2	3	3	3
GT20	N/A	N/A	8	7	10	15	9	8	8	8	10	8
GT22	N/A	N/A	4	4	4	10	4	4	4	3	2	4
GT24	N/A	N/A	1	1	1	2	2	1	1	1	1	1
GT30	N/A	N/A	1	1	0	2	1	1	1	1	0	1
GT31	N/A	N/A	4	6	9	13	1	5	4	4	3	3
GT32	N/A	N/A	2	1	2	3	8	0	1	3	0	0
GT33	N/A	N/A	1	1	1	2	1	1	1	1	1	1
GT4	N/A	N/A	3	6	5	9	7	5	3	5	3	4
GT41	N/A	N/A	2	5	6	12	5	5	6	6	7	5
GT48	N/A	N/A	8	7	6	14	9	5	5	7	5	7
GT50	N/A	N/A	1	1	1	2	1	1	1	1	2	1
GT57	N/A	N/A	2	2	2	4	3	2	2	2	1	2
GT58	N/A	N/A	1	1	1	2	2	1	1	1	1	1
GT59	N/A	N/A	1	1	1	2	1	1	1	1	1	1
GT60	N/A	N/A	14	5	8	9	6	4	4	7	4	4
GT62	N/A	N/A	5	2	4	0	0	0	0	14	0	0
GT66	N/A	N/A	4	2	2	4	3	2	1	2	3	2
GT7	N/A	N/A	0	0	0	2	0	1	1	0	1	1
GT71	N/A	N/A	39	17	14	26	17	15	13	21	23	17
GT74	N/A	N/A	2	1	1	2	1	1	1	1	1	1
GT76	N/A	N/A	1	1	1	1	1	1	1	1	2	1
GT8	N/A	N/A	7	4	3	6	4	3	2	2	4	3
GT90	N/A	N/A	0	1	1	3	0	1	1	1	1	1
GT96	N/A	N/A	1	1	1	9	0	4	4	1	3	3
GH5_33	not known	N/A	3	3	2	2	2	1	1	1	2	2
