# Supplementary material for: Genome of Pythium myriotylum Uncovers an Extensive Arsenal of Virulence-Related Genes among the Broad-Host-Range Necrotrophic Pythium Plant Pathogens
Source: Microbiol Spectr. 2022 Aug 10;10(4):e02268-21. doi: 10.1128/spectrum.02268-21 (PMC9430622; doi:10.1128/spectrum.02268-21)
Supplement: Supplemental file 7 — Supplemental material. Download spectrum.02268-21-s0007.xlsx, XLSX file, 8.9 MB [file spectrum.02268-21-s0007.xlsx]

## Sheet: Table_S7
Table S7. Transcriptomics dataset for P. myriotylum isolates infecting ginger leaves. Summary of gene models and functional annotations for P. myriotylum genes and the RNAseq dataset for SWQ7 and SL2 isolates from control and during infection of ginger leaves.
GeneID	Assigned gene name for subset of genes	Ortholog group	transposons (based on match (1e-10) to TransposonPSI library)	is ".t1" CDS sequence identical to at least one other ".t1" CDS?	is gene found in tandem array (.t1)?	SignalP_EUK?	transmembrane domain?	CAZy (dbCAN HMMER annotations)	putative plant biomass substrate for plant cell wall degrading enzymes (PCWDEs)	Pfam annotations	InterProScan annotations	virulence factor related gene list	Differential expression (DE) category SWQ7	Differential expression (DE) category SL2	control_SWQ7_1	control_SWQ7_2	control_SWQ7_3	control_SWQ7_mean	control_SWQ7_st_err	infection_SWQ7_1	infection_SWQ7_2	infection_SWQ7_3	infection_SWQ7_mean	infection_SWQ7_st_err	control/infection_SWQ7_log2_fold_change	SWQ7_P-adj	control_SL2_1	control_SL2_2	control_SL2_3	control_SL2_mean	control_SL2_st_err	infection_SL2_1	infection_SL2_2	infection_SL2_3	infection_SL2_mean	infection_SL2_st_err	control/infection_SL2_log2_fold_change	SL2_P-adj
Pm_g15821.t1	Pm_CUT/AXE-1	Py_MCL_00899	N/A	N/A	found in tandem array	N/A	N/A	CE5	multiple substrates (cutin, xylan)	PF01083(Cutinase)	IPR000675(Cutinase/acetylxylan esterase)IPR029058(Alpha/Beta hydrolase fold)	Cutinases	N/A	N/A	0.25414	0.225618	0	0.159919	0.0803825	2.67137	1.55239	4.20979	2.81118	0.770305	-4.04028	6.1769e-07	0.0721259	0.242448	0.0678749	0.127483	0.0574957	3.87542	2.18147	2.42134	2.82608	0.529224	-3.45967	0.000115308
Pm_g15830.t1	Pm_CUT/AXE-10	Py_MCL_00899	N/A	N/A	found in tandem array	SignalP_EUK	N/A	CE5	multiple substrates (cutin, xylan)	PF01083(Cutinase)	IPR029058(Alpha/Beta hydrolase fold)IPR000675(Cutinase/acetylxylan esterase)	Cutinases	N/A	N/A	0	0	0	0	0	0.370853	1.03445	1.00187	0.80239	0.215973	-4.7542	0.00106477	0	0	0	0	0	0	0.605684	0	0.201895	0.201895	-1.80131	NA
Pm_g15831.t1	Pm_CUT/AXE-11	Py_MCL_00899	N/A	N/A	found in tandem array	SignalP_EUK	N/A	CE5	multiple substrates (cutin, xylan)	PF01083(Cutinase)	IPR000675(Cutinase/acetylxylan esterase)IPR029058(Alpha/Beta hydrolase fold)	Cutinases	N/A	N/A	0	0	0	0	0	0	0	0	0	0	NA	NA	0	0	0	0	0	0	0	0	0	0	NA	NA
Pm_g15833.t1	Pm_CUT/AXE-12	Py_MCL_00899	N/A	N/A	found in tandem array	SignalP_EUK	N/A	CE5	multiple substrates (cutin, xylan)	PF01083(Cutinase)	IPR000675(Cutinase/acetylxylan esterase)IPR029058(Alpha/Beta hydrolase fold)	Cutinases	N/A	N/A	0	0	0	0	0	0	0	0	0	0	NA	NA	0	0	0	0	0	0	0	0	0	0	NA	NA
Pm_g15835.t1	Pm_CUT/AXE-13	Py_MCL_00899	N/A	N/A	found in tandem array	SignalP_EUK	TMHMM;TMhelixRegion of a membrane-bound protein predicted to be embedded in the membrane.;	CE5	multiple substrates (cutin, xylan)	PF01083(Cutinase)	IPR011150(Cutinase, monofunctional)IPR029058(Alpha/Beta hydrolase fold)IPR000675(Cutinase/acetylxylan esterase)	Cutinases	N/A	N/A	0.162031	0.143846	0.0754791	0.127119	0.0263482	0.319346	0.593849	0.287573	0.400256	0.09723	-1.53516	0.243167	0.137955	0	0.0649121	0.0676224	0.0398473	0	0	0.578911	0.19297	0.19297	-0.618604	0.771217
Pm_g15836.t1	Pm_CUT/AXE-14	Py_MCL_00899	N/A	N/A	found in tandem array	SignalP_EUK	N/A	CE5	multiple substrates (cutin, xylan)	PF01083(Cutinase)	IPR029058(Alpha/Beta hydrolase fold)IPR000675(Cutinase/acetylxylan esterase)	Cutinases	N/A	N/A	0.20762	0.614395	0.193431	0.338482	0.138017	2.72797	0.507288	0.491312	1.24219	0.742905	-1.95366	0.0372936	0.117846	0.0990339	0.0554504	0.0907769	0.0184793	0	0.445537	0.989054	0.478197	0.285982	-1.44067	0.336907
Pm_g15837.t1	Pm_CUT/AXE-15	Py_MCL_00899	N/A	N/A	found in tandem array	SignalP_EUK	TMHMM;TMhelixRegion of a membrane-bound protein predicted to be embedded in the membrane.;	CE5	multiple substrates (cutin, xylan)	PF01083(Cutinase)	IPR000675(Cutinase/acetylxylan esterase)IPR029058(Alpha/Beta hydrolase fold)IPR011150(Cutinase, monofunctional)	Cutinases	N/A	N/A	1.50218	1.09112	1.52675	1.37335	0.141294	9.42017	7.75777	12.3608	9.84626	1.34576	-2.92794	2.10347e-18	0.34881	0.293127	0.164126	0.268687	0.0546962	7.80917	3.51661	2.92747	4.75108	1.53847	-3.25515	4.15762e-07
Pm_g15838.t1	Pm_CUT/AXE-16	Py_MCL_00899	N/A	N/A	found in tandem array	SignalP_EUK	N/A	CE5	multiple substrates (cutin, xylan)	PF01083(Cutinase)	IPR000675(Cutinase/acetylxylan esterase)IPR029058(Alpha/Beta hydrolase fold)	Cutinases	N/A	N/A	0.961416	0.100414	0.579579	0.547136	0.249079	2.34069	0.621814	2.20818	1.72356	0.5522	-1.71067	0.0336777	2.21493	3.0348	2.76407	2.67126	0.241183	1.7248	0.728163	3.23292	1.89529	0.728069	1.28011	0.0190335
Pm_g15822.t1	Pm_CUT/AXE-2	Py_MCL_00899	N/A	N/A	found in tandem array	SignalP_EUK	N/A	CE5	multiple substrates (cutin, xylan)	PF01083(Cutinase)	IPR029058(Alpha/Beta hydrolase fold)IPR000675(Cutinase/acetylxylan esterase)	Cutinases	N/A	N/A	0	0	0	0	0	0	1.39209	0.337063	0.576385	0.4193	-3.92188	0.0234737	0	0	0	0	0	0	0	0	0	0	NA	NA
Pm_g15823.t1	Pm_CUT/AXE-3	Py_MCL_00899	N/A	N/A	found in tandem array	SignalP_EUK	N/A	CE5	multiple substrates (cutin, xylan)	PF01083(Cutinase)	IPR029058(Alpha/Beta hydrolase fold)IPR000675(Cutinase/acetylxylan esterase)	Cutinases	N/A	SL2_UP_in_c_u_FM10_2FC_0.05	0	0	0	0	0	6.51998	11.0852	10.4006	9.33524	1.42144	-8.31093	3.06936e-13	0	0	0	0	0	9.3686	18.8631	13.5079	13.9132	2.74831	-8.44455	3.84658e-13
Pm_g15824.t1	Pm_CUT/AXE-4	Py_MCL_00899	N/A	N/A	found in tandem array	SignalP_EUK	N/A	CE5	multiple substrates (cutin, xylan)	PF01083(Cutinase)	IPR000675(Cutinase/acetylxylan esterase)IPR029058(Alpha/Beta hydrolase fold)	Cutinases	SWQ7_UP_in_c_u_FM10_2FC_0.05	SL2_UP_in_c_u_FM10_2FC_0.05	0	0.0839104	0.352236	0.145382	0.106226	72.8375	107.388	98.9732	93.0661	10.4019	-9.12087	1.80162e-50	0	0	0	0	0	45.4017	54.7639	69.5658	56.5771	7.03424	-10.3499	3.25588e-20
Pm_g15825.t1	Pm_CUT/AXE-5	Py_MCL_00899	N/A	N/A	found in tandem array	SignalP_EUK	N/A	CE5	multiple substrates (cutin, xylan)	PF01083(Cutinase)	IPR000675(Cutinase/acetylxylan esterase)IPR029058(Alpha/Beta hydrolase fold)	Cutinases	N/A	N/A	0	0	0.0880589	0.029353	0.029353	0.37257	0	3.35502	1.24253	1.06171	-4.39796	0.00320431	0	0	0	0	0	0.720661	0.608488	1.35079	0.893314	0.23102	-4.37796	0.0077193
Pm_g15826.t1	Pm_CUT/AXE-6	Py_MCL_00899	N/A	N/A	found in tandem array	SignalP_EUK	N/A	CE5	multiple substrates (cutin, xylan)	PF01083(Cutinase)	IPR000675(Cutinase/acetylxylan esterase)IPR029058(Alpha/Beta hydrolase fold)	Cutinases	N/A	SL2_UP_in_c_u_FM10_2FC_0.05	0.0945183	0.0839104	0.528354	0.235594	0.146412	6.33369	5.54259	7.71655	6.53095	0.635272	-4.75667	6.84906e-14	0	0	0	0	0	8.64794	17.0377	17.5603	14.4153	2.88762	-8.48977	2.96314e-13
Pm_g15827.t1	Pm_CUT/AXE-7	Py_MCL_00899	N/A	N/A	found in tandem array	SignalP_EUK	N/A	CE5	multiple substrates (cutin, xylan)	PF01083(Cutinase)	IPR000675(Cutinase/acetylxylan esterase)IPR029058(Alpha/Beta hydrolase fold)	Cutinases	SWQ7_UP_in_c_u_FM10_2FC_0.05	SL2_UP_in_c_u_FM10_2FC_0.05	0	0	0	0	0	85.2741	82.3761	79.117	82.2558	1.77843	-11.253	1.09591e-24	0	0	0.0750361	0.025012	0.025012	70.6909	73.5544	86.3267	76.8574	4.8063	-9.92766	2.29576e-22
Pm_g15828.t1	Pm_CUT/AXE-8	Py_MCL_00899	N/A	N/A	found in tandem array	SignalP_EUK	N/A	CE5	multiple substrates (cutin, xylan)	PF01083(Cutinase)	IPR029058(Alpha/Beta hydrolase fold)IPR000675(Cutinase/acetylxylan esterase)	Cutinases	SWQ7_UP_in_c_u_FM10_2FC_0.05	SL2_UP_in_c_u_FM10_2FC_0.05	0	0	0	0	0	202.849	206.627	269.264	226.247	21.5362	-12.567	2.13095e-30	0	0	0	0	0	144.952	126.61	224.182	165.248	29.9389	-11.7851	8.18493e-26
Pm_g15829.t1	Pm_CUT/AXE-9	Py_MCL_00899	N/A	N/A	found in tandem array	SignalP_EUK	N/A	CE5	multiple substrates (cutin, xylan)	PF01083(Cutinase)	IPR000675(Cutinase/acetylxylan esterase)IPR029058(Alpha/Beta hydrolase fold)	Cutinases	N/A	N/A	1.0208	1.89485	1.03749	1.31771	0.288608	0.365796	0	1.31761	0.561135	0.392701	1.1062	0.258264	0	0	0	0	0	0	0	0.663116	0.221039	0.221039	-1.87477	NA
Pm_g1343.t1	Pm_ELL-1	Py_MCL_00005	N/A	N/A	found in tandem array	N/A	TMHMM;TMhelixRegion of a membrane-bound protein predicted to be embedded in the membrane.;	N/A	N/A	PF00964(Elicitin)PF00069(Protein kinase domain)	IPR002200(Elicitin)IPR036470(Elicitin superfamily)IPR000719(Protein kinase domain)IPR008271(Serine/threonine-protein kinase, active site)IPR011009(Protein kinase-like domain superfamily)	Elicitin-like	SWQ7_UP_in_c_u_FM10_2FC_0.05	N/A	1.51821	1.70251	1.04223	1.42098	0.196708	14.9611	15.5214	18.1526	16.2117	0.98382	-3.59639	5.5123e-50	6.76925	5.68863	5.28189	5.91326	0.44381	13.4035	11.5744	13.418	12.7986	0.612142	-0.319501	0.193783
Pm_g1837.t1	Pm_ELL-10	Py_MCL_05734	N/A	N/A	found in tandem array	SignalP_EUK	N/A	N/A	N/A	PF00964(Elicitin)	IPR036470(Elicitin superfamily)IPR002200(Elicitin)	Elicitin-like	N/A	N/A	0.46051	1.36275	1.71616	1.17981	0.373838	1.21015	2.81297	0.544876	1.52267	0.67313	-0.421681	0.690621	0.392083	0.439323	0.983931	0.605113	0.1899	0	0.988221	0	0.329407	0.329407	1.21927	0.455807
Pm_g22586.t1	Pm_ELL-100	Py_MCL_00648	N/A	N/A	N/A	SignalP_EUK	N/A	N/A	N/A	PF00964(Elicitin)PF14295(PAN domain)PF00024(PAN domain)	IPR036470(Elicitin superfamily)IPR002200(Elicitin)IPR003609(PAN/Apple domain)IPR000254(Cellulose-binding domain, fungal)IPR000177(Apple domain)IPR036691(Endonuclease/exonuclease/phosphatase superfamily)	Elicitin-like	SWQ7_UP_in_c_u_FM10_2FC_0.05	SL2_UP_in_c_u_FM10_2FC_0.05	7.11316	7.32661	7.50578	7.31518	0.113482	18.2018	20.6687	22.738	20.5361	1.31115	-1.58688	2.52197e-30	2.25853	2.60095	2.28286	2.38078	0.110308	16.0307	14.0415	12.7773	14.2832	0.946935	-1.78932	4.08806e-26
Pm_g1838.t1	Pm_ELL-11	Py_MCL_05734	N/A	N/A	found in tandem array	SignalP_EUK	N/A	N/A	N/A	PF00964(Elicitin)	IPR002200(Elicitin)IPR036470(Elicitin superfamily)	Elicitin-like	SWQ7_UP_in_c_u_FM10_2FC_0.05	SL2_UP_in_c_u_FM10_2FC_0.05	2.61134	6.32255	4.20225	4.37872	1.07496	243.531	293.645	276.813	271.329	14.7241	-6.02789	5.28899e-164	0.808481	1.10406	1.23635	1.04963	0.126477	223.539	166.584	186.598	192.24	16.6818	-6.68738	3.96716e-121
Pm_g1839.t1	Pm_ELL-12	Py_MCL_05734	N/A	N/A	found in tandem array	SignalP_EUK	N/A	N/A	N/A	PF00964(Elicitin)	IPR002200(Elicitin)IPR036470(Elicitin superfamily)	Elicitin-like	SWQ7_UP_in_c_u_FM10_2FC_0.05	SL2_UP_in_c_u_FM10_2FC_0.05	1.36867	0.303765	0.425044	0.699159	0.33658	207.482	154.248	192.71	184.813	15.8664	-8.10963	1.2349e-105	0.0971081	0.326425	0.274154	0.232562	0.0693876	248.713	220.279	198.861	222.618	14.4385	-8.93754	2.13185e-71
Pm_g2141.t1	Pm_ELL-13	Py_MCL_02593	N/A	N/A	N/A	SignalP_EUK	N/A	N/A	N/A	PF00964(Elicitin)	IPR002200(Elicitin)IPR036470(Elicitin superfamily)	Elicitin-like	SWQ7_UP_in_c_u_FM10_2FC_0.05	N/A	0	0	0.787065	0.262355	0.262355	12.765	18.5772	21.4907	17.611	2.56479	-5.50786	3.49873e-06	0.359635	0.503707	0	0.287781	0.14978	4.29415	6.34506	3.01832	4.55251	0.968996	-3.02507	0.000890045
Pm_g2143.t1	Pm_ELL-14	Py_MCL_02593	N/A	N/A	N/A	SignalP_EUK	N/A	N/A	N/A	PF00964(Elicitin)	IPR036470(Elicitin superfamily)IPR002200(Elicitin)	Elicitin-like	N/A	N/A	0.395147	0	0.245429	0.213525	0.115179	0.778792	0.482742	0.935078	0.732204	0.13264	-1.68839	0.20534	0.224288	0.659693	0.105535	0.329839	0.168452	0	2.54387	0	0.847957	0.847957	-0.539237	0.744339
Pm_g2192.t1	Pm_ELL-15	Py_MCL_00114	N/A	N/A	N/A	SignalP_EUK	N/A	N/A	N/A	PF00964(Elicitin)	IPR036470(Elicitin superfamily)IPR002200(Elicitin)	Elicitin-like	N/A	N/A	0.385207	1.11142	0.717763	0.738129	0.209886	0	0	0	0	0	3.12625	0.033283	0.0819922	0.0689033	0.154319	0.101738	0.0265607	0	0	0	0	0	0.331137	NA
Pm_g3080.t1	Pm_ELL-16	Py_MCL_00336	N/A	N/A	N/A	SignalP_EUK	N/A	N/A	N/A	PF00964(Elicitin)	IPR036470(Elicitin superfamily)IPR002200(Elicitin)	Elicitin-like	N/A	N/A	1.23733	1.83077	1.92129	1.66313	0.214497	3.86118	1.88952	1.83001	2.5269	0.66736	-0.766951	0.211966	0.965686	0.737752	0.578308	0.760582	0.112407	0	0.663805	0.736795	0.466867	0.234382	1.32653	0.310699
Pm_g3178.t1	Pm_ELL-17	Py_MCL_00336	N/A	N/A	found in tandem array	SignalP_EUK	N/A	N/A	N/A	PF00964(Elicitin)	IPR002200(Elicitin)IPR036470(Elicitin superfamily)	Elicitin-like	SWQ7_UP_in_c_u_FM10_2FC_0.05	SL2_UP_in_c_u_FM10_2FC_0.05	4.75292	4.21949	3.1198	4.03074	0.480794	60.6757	32.0679	53.2969	48.6802	8.57493	-3.68638	6.7828e-35	0.643791	0.46373	1.03859	0.715372	0.169765	27.1792	36.857	32.419	32.1517	2.79692	-4.68506	5.70876e-34
Pm_g3179.t1	Pm_ELL-18	Py_MCL_00336	N/A	N/A	found in tandem array	SignalP_EUK	N/A	N/A	N/A	PF00964(Elicitin)	IPR036470(Elicitin superfamily)IPR002200(Elicitin)	Elicitin-like	SWQ7_UP_in_c_u_FM10_2FC_0.05	N/A	4.57074	4.86931	3.87985	4.43996	0.293019	46.4434	14.8905	20.5508	27.2949	9.71267	-2.7184	1.4206e-11	1.64311	1.01744	0.976589	1.21238	0.215687	11.6166	8.50066	8.70958	9.60896	1.00565	-2.16933	2.50631e-06
Pm_g3573.t1	Pm_ELL-19	Py_MCL_00114	N/A	N/A	N/A	SignalP_EUK	N/A	N/A	N/A	PF00964(Elicitin)	IPR002200(Elicitin)IPR036470(Elicitin superfamily)	Elicitin-like	N/A	SL2_UP_in_c_u_FM10_2FC_0.05	227.606	246.807	283.602	252.672	16.4285	105.624	144.681	146.069	132.125	13.2566	0.832242	1.23316e-07	36.7338	42.1107	53.2908	44.0451	4.87649	217.685	190.476	219.398	209.186	9.36833	-1.46437	4.27983e-27
Pm_g1344.t1	Pm_ELL-2	Py_MCL_00005	N/A	N/A	found in tandem array	N/A	TMHMM;TMhelixRegion of a membrane-bound protein predicted to be embedded in the membrane.;	N/A	N/A	PF00964(Elicitin)PF00069(Protein kinase domain)	IPR036470(Elicitin superfamily)IPR002200(Elicitin)IPR011009(Protein kinase-like domain superfamily)IPR000719(Protein kinase domain)IPR008271(Serine/threonine-protein kinase, active site)	Elicitin-like	SWQ7_DW_in_c_u_FM10_2FC_0.05	N/A	14.2141	11.726	14.7106	13.5502	0.923322	4.95537	7.37192	5.59281	5.97336	0.723084	1.09578	4.97187e-07	2.76862	3.47798	3.76043	3.33567	0.29502	2.04483	1.72655	2.15594	1.97577	0.128676	1.53253	5.64956e-05
Pm_g3574.t1	Pm_ELL-20	Py_MCL_00143	N/A	N/A	N/A	SignalP_EUK	N/A	N/A	N/A	PF00964(Elicitin)	IPR036470(Elicitin superfamily)IPR002200(Elicitin)	Elicitin-like	N/A	N/A	2.33325	5.61001	4.25702	4.06676	0.950689	4.9818	3.20679	1.03526	3.07461	1.14118	0.222726	0.748014	0.331092	0.208679	0.467367	0.335713	0.0747128	4.44751	1.87762	4.16816	3.49776	0.814076	-2.50939	0.00103548
Pm_g3580.t1	Pm_ELL-21	Py_MCL_00114	N/A	N/A	found in tandem array	SignalP_EUK	N/A	N/A	N/A	PF00964(Elicitin)	IPR036470(Elicitin superfamily)IPR002200(Elicitin)	Elicitin-like	SWQ7_UP_in_c_u_FM10_2FC_0.05	N/A	1.08403	3.52869	1.85158	2.15477	0.721811	13.5312	10.5947	8.9784	11.0348	1.33258	-2.43517	1.01079e-06	0.153826	0.25854	0	0.137455	0.0750815	12.3979	9.30501	2.58204	8.095	2.89747	-4.72616	2.86804e-06
Pm_g3581.t1	Pm_ELL-22	Py_MCL_00114	N/A	".t1" CDS identical to at least one other ".t1"	found in tandem array	SignalP_EUK	N/A	N/A	N/A	PF00964(Elicitin)	IPR002200(Elicitin)IPR036470(Elicitin superfamily)	Elicitin-like	SWQ7_UP_in_c_u_FM10_2FC_0.05	SL2_UP_in_c_u_FM10_2FC_0.05	2.76826	5.37595	4.51339	4.2192	0.767011	379.529	308.177	344.532	344.08	20.5987	-6.42738	1.97031e-180	0.441924	0.618962	0.554504	0.538463	0.0517319	246.686	292.94	202.756	247.461	26.0368	-7.95499	2.33655e-74
Pm_g3582.t1	Pm_ELL-23	Py_MCL_00114	N/A	".t1" CDS identical to at least one other ".t1"	found in tandem array	SignalP_EUK	N/A	N/A	N/A	PF00964(Elicitin)	IPR002200(Elicitin)IPR036470(Elicitin superfamily)	Elicitin-like	SWQ7_UP_in_c_u_FM10_2FC_0.05	SL2_UP_in_c_u_FM10_2FC_0.05	1.21112	3.99356	3.06266	2.75578	0.817748	112.87	73.5568	100.105	95.5105	11.5789	-5.18189	2.56044e-59	0.294616	0.371377	0.138626	0.268206	0.0684748	84.4273	103.587	61.8159	83.2768	12.0721	-7.30889	7.73105e-34
Pm_g3583.t1	Pm_ELL-24	Py_MCL_00114	N/A	".t1" CDS identical to at least one other ".t1"	found in tandem array	SignalP_EUK	N/A	N/A	N/A	PF00964(Elicitin)	IPR002200(Elicitin)IPR036470(Elicitin superfamily)	Elicitin-like	SWQ7_UP_in_c_u_FM10_2FC_0.05	SL2_UP_in_c_u_FM10_2FC_0.05	0	0.307197	0	0.102399	0.102399	256.77	211.159	239.515	235.815	13.2963	-10.5441	1.51402e-39	0	0.123792	0	0.0412641	0.0412641	348.263	427.715	323.915	366.631	31.3404	-11.2167	9.46419e-30
Pm_g3584.t1	Pm_ELL-25	Py_MCL_00114	N/A	".t1" CDS identical to at least one other ".t1"	found in tandem array	SignalP_EUK	N/A	N/A	N/A	PF00964(Elicitin)	IPR002200(Elicitin)IPR036470(Elicitin superfamily)	Elicitin-like	SWQ7_UP_in_c_u_FM10_2FC_0.05	SL2_UP_in_c_u_FM10_2FC_0.05	0.346033	0.614395	0.161193	0.373873	0.131567	206.303	164.234	230.302	200.28	19.3085	-8.9536	1.70585e-62	0	0.123792	0.138626	0.0874728	0.0439455	167.535	189.353	154.54	170.476	10.1567	-9.5864	9.11966e-30
Pm_g3585.t1	Pm_ELL-26	Py_MCL_00114	N/A	N/A	found in tandem array	SignalP_EUK	N/A	N/A	N/A	PF00964(Elicitin)	IPR002200(Elicitin)IPR036470(Elicitin superfamily)	Elicitin-like	SWQ7_UP_in_c_u_FM10_2FC_0.05	SL2_UP_in_c_u_FM10_2FC_0.05	0	0.460796	0	0.153599	0.153599	109.46	129.358	108.089	115.636	6.87281	-9.15942	9.90081e-37	0	0	0	0	0	203.153	118.067	139.704	153.641	25.5317	-10.8639	3.65232e-22
Pm_g3586.t1	Pm_ELL-27	Py_MCL_00114	N/A	".t1" CDS identical to at least one other ".t1"	found in tandem array	SignalP_EUK	N/A	N/A	N/A	PF00964(Elicitin)	IPR002200(Elicitin)IPR036470(Elicitin superfamily)	Elicitin-like	SWQ7_UP_in_c_u_FM10_2FC_0.05	SL2_UP_in_c_u_FM10_2FC_0.05	1.20094	1.82769	0.319676	1.1161	0.437389	21.6404	17.6059	10.3526	16.533	3.30235	-3.92416	8.39881e-14	0	0	0	0	0	26.1618	9.94034	7.35557	14.4859	5.88545	-7.60179	5.4978e-10
Pm_g3587.t1	Pm_ELL-28	Py_MCL_00114	N/A	".t1" CDS identical to at least one other ".t1"	found in tandem array	SignalP_EUK	N/A	N/A	N/A	PF00964(Elicitin)	IPR002200(Elicitin)IPR036470(Elicitin superfamily)	Elicitin-like	N/A	N/A	0	0.913847	0	0.304616	0.304616	9.12953	5.03025	3.65387	5.93789	1.64454	-4.1275	4.14992e-06	0	0	0	0	0	3.92427	2.20896	1.22593	2.45306	0.788448	-5.01511	0.000873807
Pm_g3588.t1	Pm_ELL-29	Py_MCL_00114	N/A	".t1" CDS identical to at least one other ".t1"	found in tandem array	SignalP_EUK	N/A	N/A	N/A	PF00964(Elicitin)	IPR002200(Elicitin)IPR036470(Elicitin superfamily)	Elicitin-like	N/A	N/A	0	0	0	0	0	0.681993	2.53644	1.84242	1.68695	0.540947	-4.94094	0.000544651	0	0	0	0	0	0	1.11384	0	0.371281	0.371281	-1.80131	NA
Pm_g1345.t1	Pm_ELL-3	Py_MCL_05431	N/A	N/A	found in tandem array	N/A	N/A	N/A	N/A	PF00964(Elicitin)	IPR002200(Elicitin)IPR036470(Elicitin superfamily)	Elicitin-like	N/A	N/A	1.056	1.14581	1.5304	1.24407	0.145495	0.925002	0.860057	3.33189	1.70565	0.813335	-0.489592	0.5692	0.899087	0.923463	1.03412	0.952222	0.0415478	0	0	0.838422	0.279474	0.279474	2.20597	0.114633
Pm_g3589.t1	Pm_ELL-30	Py_MCL_00114	N/A	".t1" CDS identical to at least one other ".t1"	found in tandem array	SignalP_EUK	N/A	N/A	N/A	PF00964(Elicitin)	IPR002200(Elicitin)IPR036470(Elicitin superfamily)	Elicitin-like	N/A	N/A	0.346033	0	0.161193	0.169075	0.0999689	4.43295	12.6822	6.1414	7.75218	2.51386	-5.26593	6.1913e-09	0	0	0	0	0	6.59588	2.22768	2.47264	3.7654	1.41701	-5.64792	5.51734e-05
Pm_g3590.t1	Pm_ELL-31	Py_MCL_00114	N/A	N/A	found in tandem array	SignalP_EUK	N/A	N/A	N/A	PF00964(Elicitin)	IPR002200(Elicitin)IPR036470(Elicitin superfamily)	Elicitin-like	N/A	N/A	0	0	0	0	0	0.676262	0.628781	1.21796	0.841	0.188977	-3.93447	0.0146685	0	0	0	0	0	0	0	0	0	0	NA	NA
Pm_g3591.t1	Pm_ELL-32	Py_MCL_00114	N/A	N/A	found in tandem array	SignalP_EUK	N/A	N/A	N/A	PF00964(Elicitin)	IPR002200(Elicitin)IPR036470(Elicitin superfamily)	Elicitin-like	N/A	N/A	0	0.304616	0	0.101539	0.101539	0	0	0	0	0	0.00664029	0.997626	0	0	0	0	0	0	0	0	0	0	NA	NA
Pm_g3604.t1	Pm_ELL-33	Py_MCL_00114	N/A	N/A	found in tandem array	SignalP_EUK	N/A	N/A	N/A	PF00964(Elicitin)	IPR002200(Elicitin)IPR036470(Elicitin superfamily)	Elicitin-like	SWQ7_DW_in_c_u_FM10_2FC_0.05	SL2_DW_in_c_u_FM10_2FC_0.05	13.73	15.8988	12.458	14.029	1.00445	0.705922	0	2.54275	1.08289	0.757843	3.58286	1.68714e-10	22.9732	25.9689	27.7414	25.5611	1.39149	0.910309	0	0.853132	0.587814	0.29437	5.95721	4.36373e-11
Pm_g3605.t1	Pm_ELL-34	Py_MCL_00114	N/A	N/A	found in tandem array	SignalP_EUK	N/A	N/A	N/A	PF00964(Elicitin)	IPR002200(Elicitin)IPR036470(Elicitin superfamily)	Elicitin-like	SWQ7_DW_in_c_u_FM10_2FC_0.05	SL2_DW_in_c_u_FM10_2FC_0.05	99.231	105.06	115.562	106.618	4.77827	5.84849	13.0509	20.6451	13.1815	4.27191	2.93822	1.93051e-20	78.3216	82.974	82.9305	81.4087	1.5436	28.9605	29.0376	35.6232	31.2071	2.20816	2.16675	6.62178e-35
Pm_g3606.t1	Pm_ELL-35	Py_MCL_00114	N/A	N/A	found in tandem array	SignalP_EUK	N/A	N/A	N/A	PF00964(Elicitin)	IPR002200(Elicitin)IPR036470(Elicitin superfamily)	Elicitin-like	SWQ7_DW_in_c_u_FM10_2FC_0.05	SL2_DW_in_c_u_FM10_2FC_0.05	113.712	145.629	161.676	140.339	14.0964	10.0594	10.8757	29.0717	16.6689	6.20585	2.96225	1.5765e-19	119.352	136.563	127.534	127.816	4.97041	26.2455	22.9244	34.775	27.9816	3.5294	2.97759	2.34354e-58
Pm_g3607.t1	Pm_ELL-36	Py_MCL_00114	N/A	N/A	found in tandem array	SignalP_EUK	N/A	N/A	N/A	PF00964(Elicitin)	IPR002200(Elicitin)IPR036470(Elicitin superfamily)	Elicitin-like	SWQ7_DW_in_c_u_FM10_2FC_0.05	SL2_DW_in_c_u_FM10_2FC_0.05	5294.37	5121.85	5309.42	5241.88	60.1731	1142.17	1784.53	1991.14	1639.28	255.612	1.57079	8.22973e-16	6719.22	7234.76	7291.17	7081.72	181.979	2335.88	2051.47	2059.09	2148.81	93.5589	2.50794	2.26208e-277
Pm_g3608.t1	Pm_ELL-37	Py_MCL_00114	N/A	N/A	found in tandem array	SignalP_EUK	N/A	N/A	N/A	PF00964(Elicitin)	IPR036470(Elicitin superfamily)IPR002200(Elicitin)	Elicitin-like	SWQ7_DW_in_c_u_FM10_2FC_0.05	SL2_DW_in_c_u_FM10_2FC_0.05	801.35	738.815	796.347	778.837	20.0632	170.867	282.278	307.734	253.626	42.0271	1.51531	2.49093e-13	776.686	878.111	831.77	828.856	29.3152	336.409	319.551	278.634	311.531	17.1533	2.19901	2.17122e-123
Pm_g3944.t1	Pm_ELL-38	Py_MCL_00005	N/A	N/A	N/A	SignalP_EUK	TMHMM;TMhelixRegion of a membrane-bound protein predicted to be embedded in the membrane.;	N/A	N/A	PF00069(Protein kinase domain)PF00964(Elicitin)	IPR036470(Elicitin superfamily)IPR000719(Protein kinase domain)IPR002200(Elicitin)IPR008271(Serine/threonine-protein kinase, active site)IPR011009(Protein kinase-like domain superfamily)	Elicitin-like	SWQ7_DW_in_c_u_FM10_2FC_0.05	N/A	47.4047	43.0623	43.994	44.8203	1.31986	16.7898	16.2839	17.3351	16.8029	0.303537	1.30864	6.72022e-20	9.0976	8.93264	10.1501	9.39345	0.381316	13.7185	10.1648	8.39629	10.7599	1.56493	0.596421	0.0043149
Pm_g4352.t1	Pm_ELL-39	Py_MCL_05733	N/A	N/A	found in tandem array	SignalP_EUK	TMHMM;TMhelixRegion of a membrane-bound protein predicted to be embedded in the membrane.;	N/A	N/A	PF00964(Elicitin)	IPR036470(Elicitin superfamily)IPR002200(Elicitin)	Elicitin-like	N/A	SL2_DW_in_c_u_FM10_2FC_0.05	36.2683	27.4002	28.0836	30.584	2.84899	31.48	19.3665	38.3657	29.7374	5.55338	-0.0677006	0.856274	110.531	108.525	94.8756	104.644	4.91842	49.4458	32.4718	26.6026	36.1734	6.84908	2.33006	2.2081e-30
Pm_g1346.t1	Pm_ELL-4	Py_MCL_00005	N/A	N/A	N/A	N/A	N/A	N/A	N/A	PF00069(Protein kinase domain)PF00964(Elicitin)	IPR000719(Protein kinase domain)IPR002200(Elicitin)IPR011009(Protein kinase-like domain superfamily)IPR036470(Elicitin superfamily)IPR008271(Serine/threonine-protein kinase, active site)	Elicitin-like	N/A	N/A	1.04697	0.929469	0.90039	0.958943	0.0448076	0.158728	0.737919	0.428808	0.441818	0.167325	1.11172	0.121964	0.239993	0.316928	0.0967921	0.217904	0.0645003	0.307027	0.259237	0.287743	0.284669	0.0138811	0.391034	0.766977
Pm_g5818.t1	Pm_ELL-40	Py_MCL_02039	N/A	N/A	N/A	SignalP_EUK	N/A	N/A	N/A	PF00964(Elicitin)	IPR036470(Elicitin superfamily)IPR002200(Elicitin)	Elicitin-like	N/A	N/A	0.79672	0.884129	0.649488	0.776779	0.0684647	0.196281	0.73	1.06051	0.662265	0.251771	0.238016	0.84517	0	0.213768	0	0.0712561	0.0712561	0	0	0	0	0	-0.026425	NA
Pm_g6119.t1	Pm_ELL-41	Py_MCL_00143	N/A	N/A	N/A	SignalP_EUK	N/A	N/A	N/A	PF00964(Elicitin)	IPR036470(Elicitin superfamily)IPR002200(Elicitin)	Elicitin-like	N/A	N/A	2365.25	2150.88	2054.99	2190.37	91.716	1590.17	1946.18	2030.89	1855.75	135.021	0.138482	0.393537	528.287	646.955	605.241	593.494	34.7562	1796.99	1868.42	1928.69	1864.7	38.0644	-0.866239	1.2481e-20
Pm_g6121.t1	Pm_ELL-42	Py_MCL_00143	N/A	N/A	N/A	SignalP_EUK	N/A	N/A	N/A	PF00964(Elicitin)	IPR002200(Elicitin)IPR036470(Elicitin superfamily)	Elicitin-like	SWQ7_DW_in_c_u_FM10_2FC_0.05	SL2_DW_in_c_u_FM10_2FC_0.05	1985.37	2002.72	1875.08	1954.39	39.9689	429.575	521.685	493.919	481.727	27.2796	1.91786	1.94371e-62	2018.1	1998.21	1872.66	1962.99	45.5299	281.758	272.412	301.551	285.241	8.58997	3.57043	1.01471e-266
Pm_g6122.t1	Pm_ELL-43	Py_MCL_02593	N/A	N/A	found in tandem array	SignalP_EUK	N/A	N/A	N/A	PF00964(Elicitin)	IPR002200(Elicitin)IPR036470(Elicitin superfamily)	Elicitin-like	SWQ7_DW_in_c_u_FM10_2FC_0.05	SL2_DW_in_c_u_FM10_2FC_0.05	452.18	408.501	374.458	411.713	22.4938	2.65303	10.2782	3.58361	5.50493	2.40168	6.04871	6.4295e-31	14.6126	17.4166	19.0542	17.0278	1.29683	5.13174	4.33297	4.80941	4.75804	0.232013	2.60504	7.17719e-11
Pm_g6123.t1	Pm_ELL-44	Py_MCL_00143	N/A	N/A	found in tandem array	SignalP_EUK	N/A	N/A	N/A	PF00964(Elicitin)	IPR002200(Elicitin)IPR036470(Elicitin superfamily)	Elicitin-like	N/A	SL2_DW_in_c_u_FM10_2FC_0.05	769.281	716.671	751.809	745.92	15.4702	538.437	724.722	662.676	641.945	54.7659	0.115956	0.467823	751.473	787.45	808.028	782.317	16.5264	455.755	453.242	459.464	456.154	1.80726	1.56427	2.18669e-109
Pm_g6202.t1	Pm_ELL-45	Py_MCL_01248	N/A	N/A	N/A	SignalP_EUK	N/A	N/A	N/A	PF00964(Elicitin)	IPR002200(Elicitin)IPR036470(Elicitin superfamily)	Elicitin-like	SWQ7_DW_in_c_u_FM10_2FC_0.05	N/A	82.7383	70.1667	74.5257	75.8102	3.68551	0.235307	0	0.423792	0.2197	0.122587	7.775	3.75144e-20	2.54128	2.1356	2.10452	2.26047	0.140693	0	0	0	0	0	4.2251	0.000750036
Pm_g6399.t1	Pm_ELL-46	Py_MCL_00143	N/A	N/A	N/A	SignalP_EUK	N/A	N/A	N/A	PF00964(Elicitin)	IPR002200(Elicitin)IPR036470(Elicitin superfamily)	Elicitin-like	N/A	N/A	0.161391	0.214917	0.300723	0.225677	0.0405799	0	0.295751	0.286437	0.194063	0.0970685	0.260324	0.882445	0.13741	0.173211	0.387933	0.232852	0.0782267	1.23054	0	0	0.410179	0.410179	0.03079	0.985307
Pm_g6400.t1	Pm_ELL-47	Py_MCL_02340	N/A	N/A	N/A	SignalP_EUK	N/A	N/A	N/A	PF00964(Elicitin)	IPR036470(Elicitin superfamily)IPR002200(Elicitin)	Elicitin-like	N/A	SL2_UP_in_c_u_FM10_2FC_0.05	13.4712	19.9074	19.6444	17.6743	2.10294	25.066	25.4528	32.9672	27.8287	2.5717	-0.757093	0.000612975	5.84161	6.10641	6.83812	6.26205	0.298008	27.4324	23.1624	25.7093	25.4347	1.24025	-1.22951	4.27976e-08
Pm_g6602.t1	Pm_ELL-48	Py_MCL_00143	N/A	N/A	found in tandem array	N/A	TMHMM;TMhelixRegion of a membrane-bound protein predicted to be embedded in the membrane.;	N/A	N/A	PF00964(Elicitin)	IPR036470(Elicitin superfamily)IPR002200(Elicitin)	Elicitin-like	N/A	N/A	0	0	0.102262	0.0340873	0.0340873	1.08166	0.402285	0.779231	0.75439	0.19651	-3.77146	0.0100991	0.747628	0.47121	2.19864	1.13916	0.535716	0	0	0	0	0	3.29752	0.0232401
Pm_g6603.t1	Pm_ELL-49	Py_MCL_00005	N/A	N/A	found in tandem array	N/A	TMHMM;TMhelixRegion of a membrane-bound protein predicted to be embedded in the membrane.;	N/A	N/A	PF00964(Elicitin)PF00069(Protein kinase domain)	IPR017441(Protein kinase, ATP binding site)IPR002200(Elicitin)IPR008271(Serine/threonine-protein kinase, active site)IPR036470(Elicitin superfamily)IPR000719(Protein kinase domain)IPR011009(Protein kinase-like domain superfamily)	Elicitin-like	N/A	SL2_DW_in_c_u_FM10_2FC_0.05	3.08998	3.42899	2.09057	2.86984	0.401741	1.595	2.29194	3.13377	2.34024	0.444861	0.227398	0.611966	16.8186	19.9241	20.4842	19.0756	1.14004	0.560947	0.473634	0.525714	0.520098	0.0253612	5.86597	3.85989e-24
Pm_g1348.t1	Pm_ELL-5	Py_MCL_05431	N/A	N/A	found in tandem array	N/A	TMHMM;TMhelixRegion of a membrane-bound protein predicted to be embedded in the membrane.;	N/A	N/A	PF00964(Elicitin)	IPR002200(Elicitin)IPR036470(Elicitin superfamily)	Elicitin-like	N/A	N/A	2.88811	3.27128	2.96909	3.04283	0.116593	2.15909	5.11	2.47453	3.24787	0.935505	-0.14168	0.817278	0.508752	0.783817	0.239383	0.510651	0.157167	0	0	0	0	0	2.38111	0.138987
Pm_g7198.t1	Pm_ELL-50	Py_MCL_00143	N/A	N/A	N/A	SignalP_EUK	N/A	N/A	N/A	PF00964(Elicitin)	IPR036470(Elicitin superfamily)IPR002200(Elicitin)	Elicitin-like	N/A	N/A	2.69963	1.79748	2.35794	2.28502	0.262967	0.332542	0	1.19783	0.510123	0.357001	1.96138	0.0662894	0.143656	0.120723	0.270378	0.178252	0.0465361	0	0	0	0	0	0.331137	NA
Pm_g7241.t1	Pm_ELL-51	Py_MCL_00143	N/A	N/A	found in tandem array	SignalP_EUK	N/A	N/A	N/A	PF00964(Elicitin)	IPR036470(Elicitin superfamily)IPR002200(Elicitin)	Elicitin-like	N/A	N/A	0	0.0929469	0	0.0309823	0.0309823	0	0	0	0	0	-0.357081	0.882445	0	0	0.0838865	0.0279622	0.0279622	0	0	0	0	0	-0.712085	NA
Pm_g7244.t1	Pm_ELL-52	Py_MCL_00143	N/A	N/A	N/A	SignalP_EUK	N/A	N/A	N/A	PF00964(Elicitin)	IPR002200(Elicitin)IPR036470(Elicitin superfamily)	Elicitin-like	SWQ7_UP_in_c_u_FM10_2FC_0.05	SL2_UP_in_c_u_FM10_2FC_0.05	16.6886	17.2222	18.1526	17.3544	0.427766	107.189	109.598	113.664	110.151	1.88956	-2.76842	7.60757e-106	0.649133	1.27285	1.69687	1.20629	0.304282	107.866	98.7113	98.0641	101.547	3.16493	-5.57874	4.06496e-117
Pm_g8084.t1	Pm_ELL-53	Py_MCL_00143	N/A	N/A	found in tandem array	SignalP_EUK	N/A	N/A	N/A	PF00964(Elicitin)	IPR036470(Elicitin superfamily)IPR002200(Elicitin)	Elicitin-like	SWQ7_UP_in_c_u_FM10_2FC_0.05	SL2_UP_in_c_u_FM10_2FC_0.05	7.70952	9.50593	7.58169	8.26571	0.621205	30.952	42.3834	55.2382	42.8579	7.01485	-2.45079	7.3345e-20	7.29329	6.43547	10.8671	8.19862	1.35703	212.268	176.47	179.551	189.43	11.4536	-3.74197	6.03375e-88
Pm_g8085.t1	Pm_ELL-54	Py_MCL_02593	N/A	N/A	found in tandem array	SignalP_EUK	N/A	N/A	N/A	PF00964(Elicitin)	IPR036470(Elicitin superfamily)IPR002200(Elicitin)	Elicitin-like	SWQ7_UP_in_c_u_FM10_2FC_0.05	SL2_UP_in_c_u_FM10_2FC_0.05	31.0378	32.6978	33.0292	32.2549	0.616064	1228.06	961.602	1095.35	1095.01	76.9205	-5.18658	4.03674e-295	4.11069	6.21806	8.0684	6.13238	1.1433	1774.35	1645.58	1604.74	1674.89	51.107	-7.29313	0
Pm_g8087.t1	Pm_ELL-55	Py_MCL_00143	N/A	N/A	N/A	SignalP_EUK	N/A	N/A	N/A	PF00964(Elicitin)	IPR002200(Elicitin)IPR036470(Elicitin superfamily)	Elicitin-like	SWQ7_UP_in_c_u_FM10_2FC_0.05	SL2_UP_in_c_u_FM10_2FC_0.05	327.069	357.227	322.324	335.54	10.9295	1373.24	1408.02	1390.61	1390.63	10.0404	-2.15465	1.73236e-113	99.2438	123.078	124.784	115.702	8.24378	1954.2	1619.83	1657.97	1744	105.676	-3.12513	4.00999e-194
Pm_g8419.t1	Pm_ELL-56	Py_MCL_00011	N/A	N/A	found in tandem array	N/A	TMHMM;TMhelixRegion of a membrane-bound protein predicted to be embedded in the membrane.;	N/A	N/A	PF00964(Elicitin)	IPR002200(Elicitin)IPR036470(Elicitin superfamily)	Elicitin-like	N/A	N/A	1.23536	0.519496	1.21151	0.988789	0.234748	0.25629	0.238296	0.692374	0.395654	0.148451	1.20892	0.195112	3.70897	3.16341	2.70895	3.19377	0.289082	0	0.837155	0	0.279052	0.279052	3.93079	8.19565e-05
Pm_g8420.t1	Pm_ELL-57	Py_MCL_00005	N/A	N/A	found in tandem array	N/A	TMHMM;TMhelixRegion of a membrane-bound protein predicted to be embedded in the membrane.;	N/A	N/A	PF00069(Protein kinase domain)PF00964(Elicitin)	IPR017441(Protein kinase, ATP binding site)IPR011009(Protein kinase-like domain superfamily)IPR000719(Protein kinase domain)IPR008271(Serine/threonine-protein kinase, active site)IPR036470(Elicitin superfamily)IPR002200(Elicitin)	Elicitin-like	N/A	N/A	3.61377	3.37356	3.60977	3.53237	0.0794115	0.513984	1.50196	1.45466	1.15687	0.321732	1.59321	0.000132069	5.51921	7.25044	7.28343	6.68436	0.582651	0.568113	0	0.532429	0.366847	0.183713	4.8823	7.11009e-12
Pm_g10362.t1	Pm_ELL-58	Py_MCL_00114	N/A	N/A	found in tandem array	SignalP_EUK	N/A	N/A	N/A	PF00964(Elicitin)	IPR036470(Elicitin superfamily)IPR002200(Elicitin)	Elicitin-like	SWQ7_UP_in_c_u_FM10_2FC_0.05	N/A	145.805	127.729	141.233	138.256	5.4264	261.386	509.046	601.432	457.288	101.517	-1.81555	6.37425e-12	333.549	399.578	403.923	379.017	22.7683	818.762	847.59	703.007	789.786	44.1804	-0.27389	0.0108127
Pm_g10363.t1	Pm_ELL-59	Py_MCL_00114	N/A	N/A	found in tandem array	SignalP_EUK	N/A	N/A	N/A	PF00964(Elicitin)	IPR002200(Elicitin)IPR036470(Elicitin superfamily)	Elicitin-like	SWQ7_DW_in_c_u_FM10_2FC_0.05	SL2_DW_in_c_u_FM10_2FC_0.05	234.135	234.613	230.815	233.188	1.19442	30.0185	45.7264	77.6448	51.1299	14.0115	2.09065	5.54875e-14	134.644	166.363	167.993	156.333	10.8548	66.7127	65.7167	65.9958	66.1417	0.296626	2.02267	2.56463e-37
Pm_g1349.t1	Pm_ELL-6	Py_MCL_00005	N/A	N/A	found in tandem array	N/A	TMHMM;TMhelixRegion of a membrane-bound protein predicted to be embedded in the membrane.;	N/A	N/A	PF00964(Elicitin)PF00069(Protein kinase domain)	IPR011009(Protein kinase-like domain superfamily)IPR008271(Serine/threonine-protein kinase, active site)IPR000719(Protein kinase domain)IPR002200(Elicitin)IPR036470(Elicitin superfamily)	Elicitin-like	SWQ7_DW_in_c_u_FM10_2FC_0.05	N/A	46.3381	38.8204	42.6051	42.5879	2.17021	5.14421	8.38669	7.23416	6.92169	0.948973	2.54458	1.13143e-36	3.47038	5.16763	5.84414	4.82738	0.706047	1.36307	1.61127	0.766474	1.24694	0.250689	2.69047	4.74516e-09
Pm_g10365.t1	Pm_ELL-60	Py_MCL_00114	N/A	N/A	N/A	SignalP_EUK	N/A	N/A	N/A	PF00964(Elicitin)	IPR002200(Elicitin)IPR036470(Elicitin superfamily)	Elicitin-like	SWQ7_DW_in_c_u_FM10_2FC_0.05	SL2_DW_in_c_u_FM10_2FC_0.05	1460.74	1303.04	1433.88	1399.22	48.7115	301.452	424.417	372.441	366.103	35.6381	1.83387	2.36101e-35	1354.97	1778.28	2011.88	1715.04	192.253	396.813	282.258	263.072	314.048	41.7514	3.23	2.10576e-88
Pm_g10371.t1	Pm_ELL-61	Py_MCL_00114	N/A	N/A	N/A	SignalP_EUK	N/A	N/A	N/A	PF00964(Elicitin)	IPR002200(Elicitin)IPR036470(Elicitin superfamily)	Elicitin-like	SWQ7_UP_in_c_u_FM10_2FC_0.05	N/A	428.066	417.609	384.001	409.892	13.2929	599.276	928.566	1050.2	859.347	134.693	-1.16428	1.35163e-08	471.033	560.832	540.748	524.204	27.2105	1473.69	1535.18	1556.91	1521.93	24.9198	-0.752348	1.41342e-17
Pm_g10524.t1	Pm_ELL-62	Py_MCL_00114	N/A	N/A	N/A	SignalP_EUK	N/A	N/A	N/A	PF00964(Elicitin)	IPR036470(Elicitin superfamily)IPR002200(Elicitin)	Elicitin-like	N/A	N/A	0	0	0	0	0	0	0	0	0	0	NA	NA	0	0	0.251659	0.0838865	0.0838865	0	1.01103	0	0.337009	0.337009	-1.00742	0.65975
Pm_g10954.t1	Pm_ELL-63	Py_MCL_00143	N/A	N/A	N/A	SignalP_EUK	N/A	N/A	N/A	PF00964(Elicitin)	IPR002200(Elicitin)IPR036470(Elicitin superfamily)	Elicitin-like	N/A	N/A	1.64977	2.74616	1.53703	1.97765	0.385628	4.47084	3.40114	5.12404	4.332	0.50218	-1.22294	0.0119642	2.63369	3.39366	2.06539	2.69758	0.384768	2.35853	0	0.736795	1.03177	0.69664	2.16213	0.0140363
Pm_g11114.t1	Pm_ELL-64	Py_MCL_04428	N/A	N/A	found in tandem array	SignalP_EUK	N/A	N/A	N/A	PF00964(Elicitin)	IPR002200(Elicitin)IPR036470(Elicitin superfamily)	Elicitin-like	SWQ7_UP_in_c_u_FM10_2FC_0.05	SL2_UP_in_c_u_FM10_2FC_0.05	9.66355	12.5664	7.48149	9.90382	1.4728	126.078	174.093	149.768	149.98	13.8612	-4.00357	2.8268e-77	1.50647	2.9215	2.94441	2.45746	0.475542	89.2467	90.2509	97.257	92.2515	2.51947	-4.41692	2.08727e-70
Pm_g11115.t1	Pm_ELL-65	Py_MCL_04428	N/A	N/A	found in tandem array	SignalP_EUK	N/A	N/A	N/A	PF00964(Elicitin)	IPR036470(Elicitin superfamily)IPR002200(Elicitin)	Elicitin-like	N/A	N/A	155.396	137.174	143.271	145.28	5.3555	59.3432	94.2041	63.6055	72.3843	10.9791	0.913862	2.82127e-06	21.5091	22.4892	22.1243	22.0409	0.286003	30.2367	16.0746	22.0403	22.7838	4.10511	0.754522	0.00567921
Pm_g11526.t1	Pm_ELL-66	Py_MCL_02796	N/A	N/A	N/A	SignalP_EUK	TMHMM;TMhelixRegion of a membrane-bound protein predicted to be embedded in the membrane.;	N/A	N/A	PF00964(Elicitin)	IPR036470(Elicitin superfamily)IPR002200(Elicitin)	Elicitin-like	SWQ7_UP_in_c_u_FM10_2FC_0.05	SL2_UP_in_c_u_FM10_2FC_0.05	26.279	41.5472	39.212	35.6794	4.7483	61.2849	98.2318	101.456	86.9909	12.8866	-1.3829	5.31189e-09	0	0.0749102	0.251659	0.108857	0.0746042	100.582	108.517	142.893	117.331	12.9848	-9.01043	1.0092e-40
Pm_g12088.t1	Pm_ELL-67	Py_MCL_02106	N/A	N/A	N/A	SignalP_EUK	N/A	N/A	N/A	PF00964(Elicitin)	IPR036470(Elicitin superfamily)IPR002200(Elicitin)	Elicitin-like	N/A	SL2_DW_in_c_u_FM10_2FC_0.05	143	138.72	140.144	140.621	1.25833	83.2622	108.512	89.7229	93.8325	7.5732	0.486403	0.000491921	197.752	199.13	188.646	195.176	3.28902	61.3217	62.0183	54.3123	59.2175	2.46079	2.50662	2.17278e-84
Pm_g12629.t1	Pm_ELL-68	Py_MCL_00328	N/A	N/A	found in tandem array	N/A	N/A	N/A	N/A	PF00964(Elicitin)	IPR036470(Elicitin superfamily)IPR002200(Elicitin)	Elicitin-like	N/A	N/A	0.521575	0.463038	0.971862	0.652159	0.160743	0.734262	1.09234	1.05793	0.961511	0.114057	-0.612302	0.467721	0	0	0	0	0	0	0	0	0	0	NA	NA
Pm_g12630.t1	Pm_ELL-69	Py_MCL_00328	N/A	N/A	found in tandem array	SignalP_EUK	N/A	N/A	N/A	PF00964(Elicitin)	IPR036470(Elicitin superfamily)IPR002200(Elicitin)	Elicitin-like	SWQ7_DW_in_c_u_FM10_2FC_0.05	N/A	45.8416	48.9222	49.3836	48.0491	1.11177	1.27401	1.38199	1.9121	1.5227	0.197178	4.88245	2.52705e-60	8.94342	8.82617	9.71113	9.16024	0.277517	0	0.34679	0	0.115597	0.115597	6.3284	1.35413e-08
Pm_g1350.t1	Pm_ELL-7	Py_MCL_00005	N/A	N/A	N/A	N/A	N/A	N/A	N/A	PF00964(Elicitin)PF00069(Protein kinase domain)	IPR008271(Serine/threonine-protein kinase, active site)IPR000719(Protein kinase domain)IPR002200(Elicitin)IPR011009(Protein kinase-like domain superfamily)IPR036470(Elicitin superfamily)	Elicitin-like	N/A	N/A	1.25065	1.1703	1.29114	1.23736	0.035511	0.266474	0	0.119981	0.128818	0.0770512	2.77639	0.000398392	0.316566	0.459507	0.595816	0.457296	0.0806202	1.03088	0	0.241532	0.424137	0.311281	0.914449	0.353385
Pm_g13533.t1	Pm_ELL-70	Py_MCL_00143	N/A	N/A	N/A	SignalP_EUK	N/A	N/A	N/A	PF00964(Elicitin)	IPR002200(Elicitin)IPR036470(Elicitin superfamily)	Elicitin-like	N/A	N/A	152.042	153.467	147.865	151.125	1.68118	97.2577	123.33	110.706	110.431	7.52758	0.355666	0.00937817	57.0386	53.3651	56.8826	55.7621	1.19935	104.036	70.0097	94.569	89.5382	10.1395	0.111126	0.533384
Pm_g14152.t1	Pm_ELL-71	Py_MCL_00005	N/A	N/A	found in tandem array	N/A	TMHMM;TMhelixRegion of a membrane-bound protein predicted to be embedded in the membrane.;	N/A	N/A	PF00069(Protein kinase domain)PF00964(Elicitin)	IPR000719(Protein kinase domain)IPR036470(Elicitin superfamily)IPR002200(Elicitin)IPR008271(Serine/threonine-protein kinase, active site)IPR011009(Protein kinase-like domain superfamily)	Elicitin-like	N/A	N/A	8.89372	6.74479	6.57507	7.40453	0.746207	0	0.131966	0	0.0439888	0.0439888	6.83521	4.99046e-11	0.950358	1.1078	1.00974	1.02263	0.0459043	0	0	0	0	0	4.78454	7.45369e-05
Pm_g14155.t1	Pm_ELL-72	Py_MCL_00005	N/A	N/A	found in tandem array	SignalP_EUK	TMHMM;TMhelixRegion of a membrane-bound protein predicted to be embedded in the membrane.;	N/A	N/A	PF00964(Elicitin)PF00069(Protein kinase domain)	IPR000719(Protein kinase domain)IPR002200(Elicitin)IPR011009(Protein kinase-like domain superfamily)IPR008271(Serine/threonine-protein kinase, active site)IPR036470(Elicitin superfamily)	Elicitin-like	N/A	N/A	0.103459	0.0918478	0.0963888	0.097232	0.00337832	0	0	0	0	0	1.75144	0.334926	0.0293621	0.0493497	0.0828946	0.0538688	0.0156178	0	0	0	0	0	0.778208	0.717508
Pm_g14158.t1	Pm_ELL-73	Py_MCL_00143	N/A	N/A	found in tandem array	SignalP_EUK	TMHMM;TMhelixRegion of a membrane-bound protein predicted to be embedded in the membrane.;	N/A	N/A	PF00964(Elicitin)	IPR002200(Elicitin)IPR036470(Elicitin superfamily)	Elicitin-like	SWQ7_DW_in_c_u_FM10_2FC_0.05	N/A	26.3497	26.5173	19.1144	23.9938	2.44017	0.991073	2.58017	1.78494	1.78539	0.458733	3.71064	6.42565e-18	5.56578	4.24553	5.15716	4.98949	0.390234	0.766812	0	0	0.255604	0.255604	4.66225	7.19034e-05
Pm_g14159.t1	Pm_ELL-74	Py_MCL_00005	N/A	N/A	found in tandem array	N/A	TMHMM;TMhelixRegion of a membrane-bound protein predicted to be embedded in the membrane.;	N/A	N/A	PF00964(Elicitin)PF00069(Protein kinase domain)	IPR002200(Elicitin)IPR011009(Protein kinase-like domain superfamily)IPR000719(Protein kinase domain)IPR036470(Elicitin superfamily)IPR008271(Serine/threonine-protein kinase, active site)	Elicitin-like	N/A	N/A	15.5118	14.4159	13.5717	14.4998	0.561609	7.94728	10.2518	9.02633	9.07514	0.665712	0.586483	0.00237316	5.44358	4.91249	6.11237	5.48948	0.347135	6.37054	6.08055	6.48957	6.31355	0.121465	0.581329	0.0242921
Pm_g14325.t1	Pm_ELL-75	Py_MCL_00016	N/A	N/A	N/A	SignalP_EUK	N/A	N/A	N/A	PF14295(PAN domain)PF00024(PAN domain)PF00964(Elicitin)	IPR002200(Elicitin)IPR036470(Elicitin superfamily)IPR003609(PAN/Apple domain)IPR000177(Apple domain)IPR000254(Cellulose-binding domain, fungal)	Elicitin-like	N/A	N/A	28.4289	27.3825	30.6673	28.8263	0.968821	29.0444	40.0741	32.0924	33.737	3.28848	-0.326248	0.0320028	7.44759	8.51228	8.61697	8.19228	0.373569	23.6418	20.5923	20.6409	21.625	1.00852	-0.610749	3.25607e-07
Pm_g14357.t1	Pm_ELL-76	Py_MCL_00016	N/A	N/A	found in tandem array	SignalP_EUK	N/A	N/A	N/A	PF14295(PAN domain)PF00964(Elicitin)	IPR000254(Cellulose-binding domain, fungal)IPR003609(PAN/Apple domain)IPR000177(Apple domain)IPR002200(Elicitin)IPR036470(Elicitin superfamily)	Elicitin-like	SWQ7_DW_in_c_u_FM10_2FC_0.05	SL2_DW_in_c_u_FM10_2FC_0.05	46.8123	47.9204	48.0562	47.5963	0.393944	1.67657	7.4636	6.13054	5.09024	1.74968	3.06377	1.29586e-07	39.4834	46.6997	58.1819	48.1217	5.44443	1.37581	1.16166	2.57878	1.70542	0.441038	5.57548	5.50186e-74
Pm_g14358.t1	Pm_ELL-77	Py_MCL_00016	N/A	N/A	found in tandem array	SignalP_EUK	N/A	N/A	N/A	PF00964(Elicitin)PF14295(PAN domain)	IPR002200(Elicitin)IPR036470(Elicitin superfamily)IPR000177(Apple domain)IPR000254(Cellulose-binding domain, fungal)IPR003609(PAN/Apple domain)	Elicitin-like	N/A	N/A	1.46326	1.51554	1.42818	1.46899	0.0253821	3.7079	1.14919	1.97866	2.27858	0.753705	-0.788911	0.0876389	5.9622	8.32578	8.45807	7.58202	0.810807	0.265636	2.0186	0.497903	0.92738	0.549715	3.6942	6.30618e-15
Pm_g14359.t1	Pm_ELL-78	Py_MCL_02080	N/A	N/A	found in tandem array	SignalP_EUK	N/A	N/A	N/A	PF00964(Elicitin)	IPR036470(Elicitin superfamily)IPR002200(Elicitin)	Elicitin-like	N/A	N/A	2.51778	2.96408	1.93777	2.47321	0.297108	1.18663	0.60181	1.55428	1.11424	0.277328	1.01083	0.0546479	0.512616	0.234973	0.350839	0.366143	0.0805131	0.834653	2.81895	0.782228	1.47861	0.670339	-1.21731	0.145336
Pm_g14363.t1	Pm_ELL-79	Py_MCL_00016	N/A	N/A	N/A	SignalP_EUK	N/A	N/A	N/A	PF00024(PAN domain)PF14295(PAN domain)PF00964(Elicitin)	IPR003609(PAN/Apple domain)IPR036470(Elicitin superfamily)IPR000177(Apple domain)IPR002200(Elicitin)IPR000254(Cellulose-binding domain, fungal)	Elicitin-like	N/A	N/A	0.312628	0.434412	0.303926	0.350322	0.04212	0.0535787	0.747254	0.675472	0.492101	0.220238	-0.51095	0.520144	0.613358	0.573797	0.588099	0.591751	0.0115656	0	0.0875055	0	0.0291685	0.0291685	4.48983	0.000141829
Pm_g1375.t1	Pm_ELL-8	Py_MCL_00005	N/A	N/A	found in tandem array	N/A	TMHMM;TMhelixRegion of a membrane-bound protein predicted to be embedded in the membrane.;	N/A	N/A	PF00069(Protein kinase domain)PF00964(Elicitin)	IPR000719(Protein kinase domain)IPR002200(Elicitin)IPR036470(Elicitin superfamily)IPR011009(Protein kinase-like domain superfamily)IPR008271(Serine/threonine-protein kinase, active site)	Elicitin-like	SWQ7_DW_in_c_u_FM10_2FC_0.05	SL2_DW_in_c_u_FM10_2FC_0.05	33.9102	32.8104	30.9124	32.5443	0.87555	5.88232	8.02943	8.34008	7.41728	0.772699	2.05166	3.00027e-30	28.4389	28.7379	30.9858	29.3876	0.803775	4.84177	3.67932	4.08389	4.20166	0.340699	3.59179	9.01654e-61
Pm_g14366.t1	Pm_ELL-80	Py_MCL_00016	N/A	N/A	N/A	SignalP_EUK	N/A	N/A	N/A	PF00964(Elicitin)PF00024(PAN domain)PF14295(PAN domain)	IPR003609(PAN/Apple domain)IPR002200(Elicitin)IPR000254(Cellulose-binding domain, fungal)IPR036470(Elicitin superfamily)IPR000177(Apple domain)	Elicitin-like	N/A	N/A	0.136603	0.110247	0.0694187	0.105423	0.0195439	0.0734262	0.68271	0.220403	0.325513	0.183569	-1.58142	0.0529757	0.422928	0.39984	0.288551	0.37044	0.0414833	0.189371	0.239842	0	0.143071	0.0730041	2.07286	0.00967176
Pm_g15194.t1	Pm_ELL-81	Py_MCL_00143	N/A	N/A	found in tandem array	SignalP_EUK	N/A	N/A	N/A	PF00964(Elicitin)	IPR002200(Elicitin)IPR036470(Elicitin superfamily)	Elicitin-like	SWQ7_UP_in_c_u_FM10_2FC_0.05	SL2_UP_in_c_u_FM10_2FC_0.05	3.70289	4.17577	3.91603	3.93157	0.13673	67.2599	83.2611	88.099	79.54	6.29688	-4.42209	1.3151e-101	1.61894	2.36298	1.84427	1.94206	0.22028	96.1447	104.374	109.414	103.311	3.86723	-4.92234	1.05643e-106
Pm_g15195.t1	Pm_ELL-82	Py_MCL_00143	N/A	N/A	found in tandem array	SignalP_EUK	TMHMM;TMhelixRegion of a membrane-bound protein predicted to be embedded in the membrane.;	N/A	N/A	PF00964(Elicitin)	IPR002200(Elicitin)IPR036470(Elicitin superfamily)	Elicitin-like	N/A	N/A	0	0.197007	0.103374	0.100127	0.0568942	0.218682	0	0	0.0728942	0.0728942	-0.224379	0.922765	0	0	0.0889014	0.0296338	0.0296338	0	0	0	0	0	-0.712085	NA
Pm_g15622.t1	Pm_ELL-83	Py_MCL_00336	N/A	N/A	found in tandem array	SignalP_EUK	N/A	N/A	N/A	PF00964(Elicitin)	IPR036470(Elicitin superfamily)IPR002200(Elicitin)	Elicitin-like	N/A	N/A	15.9447	17.5255	20.2783	17.9162	1.26616	13.1354	12.3678	20.0636	15.1889	2.44739	0.140165	0.621694	5.74623	5.85507	6.69185	6.09772	0.298724	18.6538	8.68981	6.02833	11.124	3.84251	-0.0609694	0.886846
Pm_g15623.t1	Pm_ELL-84	Py_MCL_00336	N/A	N/A	found in tandem array	SignalP_EUK	N/A	N/A	N/A	PF00964(Elicitin)	IPR002200(Elicitin)IPR036470(Elicitin superfamily)	Elicitin-like	N/A	N/A	1269.19	1300.21	1307.92	1292.44	11.835	474.722	755.808	773.729	668.087	96.8205	0.848362	6.53825e-06	518.398	592.046	624.821	578.422	31.4679	1005.52	998.362	901.838	968.573	33.4316	0.0413193	0.660707
Pm_g15624.t1	Pm_ELL-85	Py_MCL_00336	N/A	N/A	found in tandem array	SignalP_EUK	N/A	N/A	N/A	PF00964(Elicitin)	IPR036470(Elicitin superfamily)IPR002200(Elicitin)	Elicitin-like	SWQ7_UP_in_c_u_FM10_2FC_0.05	SL2_UP_in_c_u_FM10_2FC_0.05	48.0835	48.9266	51.5535	49.5212	1.04488	59.147	79.7315	253.838	130.905	61.7527	-1.46601	0.0306886	22.0366	25.9423	20.9166	22.9652	1.52326	148.007	152.262	237.562	179.277	29.1684	-2.17292	2.69663e-25
Pm_g15801.t1	Pm_ELL-86	Py_MCL_00328	N/A	N/A	found in tandem array	SignalP_EUK	TMHMM;TMhelixRegion of a membrane-bound protein predicted to be embedded in the membrane.;	N/A	N/A	PF00964(Elicitin)	IPR036470(Elicitin superfamily)IPR002200(Elicitin)	Elicitin-like	N/A	N/A	0.385207	0.284979	0.478509	0.382898	0.0558793	0.506133	0.705896	0.455777	0.555935	0.0763765	-0.599262	0.545246	0.273307	0.321549	0.360079	0.318312	0.025101	0.489506	0.826625	0.458759	0.59163	0.117832	-0.119676	0.921466
Pm_g15803.t1	Pm_ELL-87	Py_MCL_00328	N/A	N/A	found in tandem array	SignalP_EUK	TMHMM;TMhelixRegion of a membrane-bound protein predicted to be embedded in the membrane.;	N/A	N/A	PF00964(Elicitin)	IPR002200(Elicitin)IPR036470(Elicitin superfamily)	Elicitin-like	N/A	N/A	2.46192	1.86577	1.84613	2.05794	0.202071	1.42015	2.64088	2.13143	2.06415	0.353997	-0.0571347	0.921054	1.32924	0.945191	2.35746	1.54396	0.421585	1.83133	0.773137	3.00352	1.86933	0.644138	0.498503	0.490927
Pm_g15804.t1	Pm_ELL-88	Py_MCL_00328	N/A	N/A	found in tandem array	SignalP_EUK	N/A	N/A	N/A	PF00964(Elicitin)	IPR002200(Elicitin)IPR036470(Elicitin superfamily)	Elicitin-like	N/A	N/A	0.658579	0.818532	0.613572	0.696894	0.0621911	0.259597	1.20685	0	0.488817	0.366756	0.469983	0.664914	0.672865	0.282726	0.105535	0.353708	0.167576	0	0	0	0	0	2.42082	0.142762
Pm_g15805.t1	Pm_ELL-89	Py_MCL_00328	N/A	N/A	N/A	SignalP_EUK	TMHMM;TMhelixRegion of a membrane-bound protein predicted to be embedded in the membrane.;	N/A	N/A	PF00964(Elicitin)	IPR002200(Elicitin)IPR036470(Elicitin superfamily)	Elicitin-like	SWQ7_DW_in_c_u_FM10_2FC_0.05	SL2_DW_in_c_u_FM10_2FC_0.05	46.5155	46.407	46.6112	46.5113	0.0589867	7.07474	9.31886	7.69812	8.03057	0.668809	2.44579	3.47992e-35	40.4951	33.228	37.2096	36.9776	2.10103	4.56155	3.85153	6.41255	4.94187	0.763369	3.67782	1.64638e-31
Pm_g1376.t1	Pm_ELL-9	Py_MCL_00005	N/A	N/A	found in tandem array	N/A	TMHMM;TMhelixRegion of a membrane-bound protein predicted to be embedded in the membrane.;	N/A	N/A	PF00069(Protein kinase domain)PF00964(Elicitin)	IPR036470(Elicitin superfamily)IPR000719(Protein kinase domain)IPR008271(Serine/threonine-protein kinase, active site)IPR002200(Elicitin)IPR011009(Protein kinase-like domain superfamily)	Elicitin-like	SWQ7_DW_in_c_u_FM10_2FC_0.05	SL2_DW_in_c_u_FM10_2FC_0.05	20.9366	19.6433	20.6837	20.4212	0.39575	5.42364	9.94941	7.65605	7.67637	1.30651	1.33676	9.17248e-10	16.0209	15.5388	17.1325	16.2307	0.4719	4.25308	5.0275	3.72021	4.3336	0.379524	2.67432	4.07452e-28
Pm_g16536.t1	Pm_ELL-90	Py_MCL_04428	N/A	N/A	found in tandem array	SignalP_EUK	N/A	N/A	N/A	PF00964(Elicitin)	IPR036470(Elicitin superfamily)IPR002200(Elicitin)	Elicitin-like	N/A	N/A	103.549	97.2732	85.9354	95.5857	5.15401	62.5275	78.0548	47.4434	62.6752	8.83707	0.507998	0.0159584	7.00296	7.67156	8.82618	7.83357	0.532516	31.3565	23.6391	25.1889	26.7282	2.35704	-0.974473	0.00067246
Pm_g18124.t1	Pm_ELL-91	Py_MCL_00336	N/A	N/A	found in tandem array	SignalP_EUK	N/A	N/A	N/A	PF00964(Elicitin)	IPR036470(Elicitin superfamily)IPR002200(Elicitin)	Elicitin-like	SWQ7_UP_in_c_u_FM10_2FC_0.05	N/A	0	0	0.177764	0.0592546	0.0592546	28.2039	8.39159	25.0592	20.5516	6.14739	-7.58963	2.15285e-12	0	0	0	0	0	2.90959	11.0551	8.1805	7.38174	2.38509	-6.54436	4.28839e-07
Pm_g18125.t1	Pm_ELL-92	Py_MCL_00336	N/A	N/A	found in tandem array	SignalP_EUK	N/A	N/A	N/A	PF00964(Elicitin)	IPR002200(Elicitin)IPR036470(Elicitin superfamily)	Elicitin-like	SWQ7_UP_in_c_u_FM10_2FC_0.05	N/A	0.122251	0.108531	0	0.0769273	0.0386671	19.5164	5.8247	26.4705	17.2706	6.06481	-7.33473	4.83533e-15	0	0	0	0	0	2.79634	10.2313	11.3564	8.12801	2.68555	-7.30638	3.9291e-09
Pm_g18540.t1	Pm_ELL-93	Py_MCL_00143	N/A	N/A	N/A	SignalP_EUK	N/A	N/A	N/A	PF00964(Elicitin)	IPR036470(Elicitin superfamily)IPR002200(Elicitin)	Elicitin-like	N/A	N/A	0.338386	0.500681	0	0.279689	0.147484	11.56	4.13398	10.8102	8.83472	2.36032	-4.9236	6.41978e-13	0.38414	0.807044	1.53637	0.909186	0.336519	4.30008	2.9046	9.67197	5.62555	2.06292	-1.80618	0.0111644
Pm_g18619.t1	Pm_ELL-94	Py_MCL_00005	N/A	N/A	found in tandem array	N/A	TMHMM;TMhelixRegion of a membrane-bound protein predicted to be embedded in the membrane.;	N/A	N/A	PF00069(Protein kinase domain)PF00964(Elicitin)	IPR008271(Serine/threonine-protein kinase, active site)IPR000719(Protein kinase domain)IPR002200(Elicitin)IPR011009(Protein kinase-like domain superfamily)IPR036470(Elicitin superfamily)	Elicitin-like	N/A	N/A	1.2957	0.746126	1.50078	1.18087	0.225288	0.345091	0.513379	0.497211	0.451894	0.053605	1.28891	0.0436705	0.327969	0.451003	0.448929	0.4093	0.0406702	0.534006	0.676329	1.75163	0.987321	0.384355	-0.475002	0.533013
Pm_g19555.t1	Pm_ELL-95	Py_MCL_01001	N/A	N/A	N/A	SignalP_EUK	TMHMM;TMhelixRegion of a membrane-bound protein predicted to be embedded in the membrane.;	N/A	N/A	PF00964(Elicitin)	IPR036470(Elicitin superfamily)IPR002200(Elicitin)	Elicitin-like	N/A	SL2_DW_in_c_u_FM10_2FC_0.05	60.6645	51.2668	55.6492	55.8602	2.71494	42.7668	61.5703	47.6222	50.6531	5.63568	0.0512544	0.837419	93.666	94.8235	98.6145	95.7014	1.49442	57.8176	50.3202	50.8515	52.9964	2.41547	1.64135	2.1892e-30
Pm_g19740.t1	Pm_ELL-96	Py_MCL_00143	N/A	N/A	N/A	N/A	N/A	N/A	N/A	PF00964(Elicitin)	IPR036470(Elicitin superfamily)IPR002200(Elicitin)	Elicitin-like	N/A	N/A	0.53375	0.592308	0.87023	0.665429	0.103786	1.05196	0.489052	0	0.513672	0.303925	0.0911833	0.951725	0.22722	0.572843	0.427656	0.40924	0.100197	1.0174	0	0	0.339135	0.339135	0.915424	0.590921
Pm_g19744.t1	Pm_ELL-97	Py_MCL_02593	N/A	N/A	N/A	SignalP_EUK	N/A	N/A	N/A	PF00964(Elicitin)	IPR002200(Elicitin)IPR036470(Elicitin superfamily)	Elicitin-like	N/A	N/A	0.0945183	0	0.0880589	0.0608591	0.0304866	0	0	0	0	0	0.0672601	0.980406	0	0	0	0	0	0	0	0	0	0	NA	NA
Pm_g20425.t1	Pm_ELL-98	Py_MCL_03828	N/A	N/A	N/A	SignalP_EUK	N/A	N/A	N/A	PF00964(Elicitin)	IPR002200(Elicitin)IPR036470(Elicitin superfamily)	Elicitin-like	N/A	SL2_DW_in_c_u_FM10_2FC_0.05	129.334	135.371	137.058	133.921	2.34488	77.3948	118.861	89.8055	95.3537	12.2874	0.394194	0.0232683	118.932	130.489	127.576	125.665	3.47027	78.2038	86.7837	87.9501	84.3126	3.07287	1.35871	3.37259e-30
Pm_g22560.t1	Pm_ELL-99	Py_MCL_01618	N/A	N/A	N/A	N/A	N/A	N/A	N/A	PF00964(Elicitin)	IPR036470(Elicitin superfamily)IPR033494(NUDE family)IPR002200(Elicitin)	Elicitin-like	SWQ7_DW_in_c_u_FM10_2FC_0.05	N/A	29.4812	45.5145	34.7057	36.5672	4.72105	0.900841	2.23358	2.16324	1.76589	0.432999	4.33997	1.08405e-30	2.98354	2.18022	1.52592	2.22989	0.42151	1.74249	0.490423	1.0887	1.10721	0.36156	1.78451	0.021887
Pm_g5452.t1	Pm_NLP-1	Py_MCL_00001	N/A	N/A	found in tandem array	SignalP_EUK	N/A	N/A	N/A	PF05630(Necrosis inducing protein (NPP1))	IPR008701(Necrosis inducing protein)	Necrosis inducing proteins	SWQ7_UP_in_c_u_FM10_2FC_0.05	SL2_UP_in_c_u_FM10_2FC_0.05	0.170845	0	0.318339	0.163061	0.0919788	103.877	120.847	160.098	128.274	16.649	-9.49696	3.74257e-62	2.03643	2.26141	1.71107	2.00297	0.159747	165.432	150.681	142.833	152.982	6.62447	-5.44909	2.69247e-172
Pm_g13401.t1	Pm_NLP-10	Py_MCL_00001	N/A	N/A	found in tandem array	SignalP_EUK	N/A	N/A	N/A	PF05630(Necrosis inducing protein (NPP1))	IPR008701(Necrosis inducing protein)	Necrosis inducing proteins	N/A	N/A	0	0	0.243856	0.0812852	0.0812852	5.50257	8.95342	5.8842	6.78006	1.09225	-6.11357	1.34883e-13	0	0	0.0699054	0.0233018	0.0233018	4.65658	5.05513	3.11721	4.27631	0.590857	-6.03712	5.93383e-07
Pm_g13402.t1	Pm_NLP-11	Py_MCL_00001	N/A	N/A	found in tandem array	SignalP_EUK	N/A	N/A	N/A	PF05630(Necrosis inducing protein (NPP1))	IPR008701(Necrosis inducing protein)	Necrosis inducing proteins	N/A	N/A	0	0	0.0812852	0.0270951	0.0270951	3.43911	1.27906	4.64542	3.1212	0.984698	-6.08156	2.01086e-07	0.0742835	0	0.0699054	0.048063	0.0240647	1.33045	3.93177	8.10475	4.45566	1.97304	-5.37064	9.36739e-07
Pm_g13403.t1	Pm_NLP-12	Py_MCL_00001	N/A	N/A	found in tandem array	SignalP_EUK	N/A	N/A	N/A	PF05630(Necrosis inducing protein (NPP1))	IPR008701(Necrosis inducing protein)	Necrosis inducing proteins	N/A	N/A	0	0.155576	0.244902	0.133493	0.0715542	0	1.28455	1.86614	1.05023	0.551302	-2.66522	0.0371877	0	0.0626931	0	0.0208977	0.0208977	0	0	0.626118	0.208706	0.208706	-1.58635	0.481826
Pm_g13404.t1	Pm_NLP-13	Py_MCL_00001	N/A	N/A	found in tandem array	SignalP_EUK	N/A	N/A	N/A	PF05630(Necrosis inducing protein (NPP1))	IPR008701(Necrosis inducing protein)	Necrosis inducing proteins	N/A	N/A	0.260629	0.462757	0.566575	0.429987	0.089826	0.342447	0.636808	1.85026	0.943172	0.461436	-1.09789	0.267273	0.0739674	0	0.139216	0.0710611	0.0402144	0	0	0	0	0	0.0541949	NA
Pm_g13405.t1	Pm_NLP-14	Py_MCL_00001	N/A	N/A	found in tandem array	SignalP_EUK	N/A	N/A	N/A	PF05630(Necrosis inducing protein (NPP1))	IPR008701(Necrosis inducing protein)	Necrosis inducing proteins	N/A	N/A	1.65065	1.38827	1.13315	1.39069	0.149395	5.47916	7.9601	13.8769	9.1054	2.49095	-2.7527	3.27798e-10	0	0	0	0	0	0	0	0	0	0	NA	NA
Pm_g13406.t1	Pm_NLP-15	Py_MCL_00001	N/A	N/A	found in tandem array	SignalP_EUK	N/A	N/A	N/A	PF05630(Necrosis inducing protein (NPP1))	IPR008701(Necrosis inducing protein)	Necrosis inducing proteins	N/A	N/A	0.260629	0.154252	0.0809393	0.165274	0.0521639	1.71224	2.54723	5.55078	3.27008	1.16554	-4.17817	2.00525e-07	0.29587	0.372957	0.278432	0.315753	0.0290418	1.32479	1.67787	1.24158	1.41475	0.133738	-1.31352	0.174757
Pm_g13422.t1	Pm_NLP-16	Py_MCL_00001	N/A	N/A	N/A	SignalP_EUK	N/A	N/A	N/A	PF05630(Necrosis inducing protein (NPP1))	IPR008701(Necrosis inducing protein)	Necrosis inducing proteins	N/A	N/A	0	0	0	0	0	0	0	0.608979	0.202993	0.202993	-2.15875	0.305382	0	0	0	0	0	0	0	0	0	0	NA	NA
Pm_g13424.t1	Pm_NLP-17	Py_MCL_00001	N/A	N/A	N/A	SignalP_EUK	N/A	N/A	N/A	PF05630(Necrosis inducing protein (NPP1))	IPR008701(Necrosis inducing protein)	Necrosis inducing proteins	N/A	N/A	1.3725	1.14231	1.51846	1.34442	0.10949	0	0	0	0	0	4.16993	0.00112082	0	0	0	0	0	0	0	0	0	0	NA	NA
Pm_g13591.t1	Pm_NLP-18	Py_MCL_00001	N/A	N/A	N/A	SignalP_EUK	N/A	N/A	N/A	PF05630(Necrosis inducing protein (NPP1))	IPR008701(Necrosis inducing protein)	Necrosis inducing proteins	N/A	N/A	0	0	0	0	0	2.83834	9.00384	15.035	8.95904	3.52093	-8.30218	3.57966e-12	0	0	0	0	0	3.22952	9.27123	3.632	5.37758	1.95029	-7.2478	5.05229e-09
Pm_g16745.t1	Pm_NLP-19	Py_MCL_00001	N/A	N/A	N/A	SignalP_EUK	N/A	N/A	N/A	PF05630(Necrosis inducing protein (NPP1))	IPR008701(Necrosis inducing protein)	Necrosis inducing proteins	N/A	N/A	0.436238	0.232367	0.243856	0.304154	0.0661255	3.0952	1.91859	1.23878	2.08419	0.542261	-2.82647	0.000163301	0.148567	0.374551	0.279622	0.26758	0.0655133	0	2.24672	3.11721	1.78798	0.928635	-1.86736	0.0666011
Pm_g5453.t1	Pm_NLP-2	Py_MCL_00001	N/A	N/A	found in tandem array	SignalP_EUK	N/A	N/A	N/A	PF05630(Necrosis inducing protein (NPP1))	IPR008701(Necrosis inducing protein)	Necrosis inducing proteins	SWQ7_UP_in_c_u_FM10_2FC_0.05	SL2_UP_in_c_u_FM10_2FC_0.05	0.0854224	0.151671	0	0.079031	0.0439	229.809	264.549	335.963	276.773	31.2477	-11.3474	2.39401e-58	2.03643	2.56701	1.16353	1.92232	0.409147	272.247	263.967	254.537	263.583	5.11618	-6.28316	9.45582e-229
Pm_g7585.t1	Pm_NLP-3	Py_MCL_00001	N/A	N/A	found in tandem array	SignalP_EUK	N/A	N/A	N/A	PF05630(Necrosis inducing protein (NPP1))	IPR008701(Necrosis inducing protein)	Necrosis inducing proteins	N/A	N/A	0	0.300824	0.157848	0.152891	0.0868757	2.00353	10.2457	6.61538	6.28822	2.38494	-5.14553	9.27427e-11	0	0	0.203625	0.0678749	0.0678749	3.87542	4.9083	1.816	3.53324	0.908917	-4.63834	5.67233e-06
Pm_g7586.t1	Pm_NLP-4	Py_MCL_00001	N/A	N/A	found in tandem array	SignalP_EUK	N/A	N/A	N/A	PF05630(Necrosis inducing protein (NPP1))	IPR008701(Necrosis inducing protein)	Necrosis inducing proteins	SWQ7_UP_in_c_u_FM10_2FC_0.05	SL2_UP_in_c_u_FM10_2FC_0.05	0	0.075206	0.157848	0.0776848	0.0455838	136.073	129.779	190.042	151.965	19.125	-10.5253	5.58703e-49	0.144252	0	0.0678749	0.0707089	0.041666	144.682	151.067	150.123	148.624	1.98947	-9.97108	1.19007e-42
Pm_g7587.t1	Pm_NLP-5	Py_MCL_00001	N/A	N/A	found in tandem array	SignalP_EUK	N/A	N/A	N/A	PF05630(Necrosis inducing protein (NPP1))	IPR008701(Necrosis inducing protein)	Necrosis inducing proteins	SWQ7_UP_in_c_u_FM10_2FC_0.05	SL2_UP_in_c_u_FM10_2FC_0.05	0.427112	0.758353	0.477508	0.554324	0.103046	24.0752	36.3167	30.6248	30.3389	3.53671	-5.7924	6.14073e-52	0.0727295	0.0611192	0.0684429	0.0674306	0.0033896	27.355	23.647	27.468	26.1567	1.25525	-7.51296	3.58032e-22
Pm_g7588.t1	Pm_NLP-6	Py_MCL_00001	N/A	N/A	found in tandem array	SignalP_EUK	N/A	N/A	N/A	PF05630(Necrosis inducing protein (NPP1))	IPR008701(Necrosis inducing protein)	Necrosis inducing proteins	N/A	N/A	0	0	0	0	0	0.335313	0	0	0.111771	0.111771	-1.77787	0.415432	0	0	0.136316	0.0454385	0.0454385	1.94579	0.547639	0.607856	1.03376	0.456344	-3.25094	0.0263198
Pm_g13398.t1	Pm_NLP-7	Py_MCL_00001	N/A	N/A	found in tandem array	SignalP_EUK	N/A	N/A	N/A	PF05630(Necrosis inducing protein (NPP1))	IPR008701(Necrosis inducing protein)	Necrosis inducing proteins	N/A	N/A	3.35473	7.06265	6.51884	5.64541	1.15605	0.566726	1.05387	0.680455	0.767018	0.147137	2.74302	2.94194e-05	0	0.0685798	0.0767975	0.0484591	0.0243454	0.730812	1.23412	0	0.654976	0.358271	-2.49337	0.134355
Pm_g13399.t1	Pm_NLP-8	Py_MCL_00001	N/A	N/A	found in tandem array	SignalP_EUK	N/A	N/A	N/A	PF05630(Necrosis inducing protein (NPP1))	IPR008701(Necrosis inducing protein)	Necrosis inducing proteins	N/A	N/A	0.174495	0.54219	0.406426	0.37437	0.107348	0	0.319765	0	0.106588	0.106588	1.55702	0.329132	0	0	0	0	0	0	1.12336	0	0.374454	0.374454	-2.78298	0.204895
Pm_g13400.t1	Pm_NLP-9	Py_MCL_00001	N/A	N/A	found in tandem array	SignalP_EUK	N/A	N/A	N/A	PF05630(Necrosis inducing protein (NPP1))	IPR008701(Necrosis inducing protein)	Necrosis inducing proteins	SWQ7_UP_in_c_u_FM10_2FC_0.05	SL2_UP_in_c_u_FM10_2FC_0.05	1.70845	3.03341	2.62629	2.45605	0.391842	29.9677	38.5083	30.3216	32.9325	2.78974	-3.82178	2.2279e-52	0.581836	1.22238	0.547543	0.783921	0.219455	50.1508	55.543	36.0136	47.2358	5.82301	-5.06527	2.24273e-51
Pm_g10.t1		Py_MCL_00010	N/A	N/A	N/A	N/A	N/A	N/A	N/A	PF00665(Integrase core domain)	IPR012337(Ribonuclease H-like superfamily)IPR001584(Integrase, catalytic core)IPR036397(Ribonuclease H superfamily)IPR039537(Retrotransposon Ty1/copia-like)	N/A	N/A	N/A	0	0	0	0	0	0	0	0	0	0	NA	NA	0	0	0	0	0	0	0	0	0	0	NA	NA
Pm_g100.t1		Py_MCL_01448	N/A	N/A	N/A	N/A	N/A	N/A	N/A	PF03232(Ubiquinone biosynthesis protein COQ7)	IPR011566(Ubiquinone biosynthesis protein Coq7)	N/A	N/A	SL2_UP_in_c_u_FM10_2FC_0.05	19.9852	20.9542	18.78	19.9065	0.628889	17.9966	17.6802	18.0407	17.9058	0.113535	0.0456025	0.862504	2.56701	4.7459	4.62437	3.97909	0.706912	28.2426	34.938	23.3909	28.8572	3.34748	-2.06551	6.37583e-13
Pm_g1000.t1		Py_MCL_05098	N/A	N/A	N/A	N/A	N/A	N/A	N/A	PF05622(HOOK protein)	IPR008636(Hook-like protein family)IPR001715(Calponin homology domain)IPR036872(CH domain superfamily)	N/A	N/A	N/A	34.0529	31.4674	33.2434	32.9212	0.763562	52.3555	52.0019	63.5149	55.9574	3.78011	-0.867543	2.45354e-10	27.6059	29.6286	29.8947	29.0431	0.722658	80.9367	84.2391	78.106	81.0939	1.77222	-0.69517	1.59858e-15
Pm_g10000.t1		Py_MCL_00002	N/A	N/A	found in tandem array	N/A	N/A	N/A	N/A	PF16095(C-terminal of Roc, COR, domain)PF08477(Ras of Complex, Roc, domain of DAPkinase)	IPR032171(C-terminal of Roc (COR) domain)IPR027417(P-loop containing nucleoside triphosphate hydrolase)	N/A	N/A	N/A	9.33692	9.47069	9.06357	9.29039	0.119805	5.4396	7.6762	6.11431	6.41004	0.662366	0.447217	0.0140723	3.16649	3.38928	4.43842	3.66473	0.392157	6.41755	7.30885	6.71381	6.8134	0.262072	-0.116494	0.626532
Pm_g10001.t1		Py_MCL_01764	N/A	N/A	N/A	N/A	N/A	N/A	N/A	PF08389(Exportin 1-like protein)	IPR016024(Armadillo-type fold)IPR013598(Exportin-1/Importin-beta-like)IPR011989(Armadillo-like helical)	N/A	N/A	N/A	10.4454	11.782	11.9011	11.3762	0.466668	10.4716	9.11489	11.0749	10.2205	0.579575	0.0424456	0.832634	5.13963	5.59711	6.17722	5.63799	0.300223	12.584	15.1374	12.6014	13.4409	0.848238	-0.472588	0.00433251
Pm_g10002.t1		Py_MCL_00056	N/A	N/A	N/A	N/A	N/A	N/A	N/A	PF01590(GAF domain)	IPR029016(GAF-like domain superfamily)IPR003018(GAF domain)	N/A	N/A	N/A	6.48465	7.52821	7.36929	7.12738	0.324625	5.61781	4.83163	4.30005	4.9165	0.382764	0.404743	0.0840997	2.69988	2.98268	3.25444	2.979	0.1601	5.1616	5.96382	7.63798	6.25447	0.729494	-0.287224	0.337137
Pm_g10003.t1		Py_MCL_08216	N/A	N/A	N/A	N/A	N/A	N/A	N/A	N/A	N/A	N/A	SWQ7_DW_in_c_u_FM10_2FC_0.05	SL2_DW_in_c_u_FM10_2FC_0.05	27.945	26.6429	29.2652	27.951	0.75699	6.76378	8.85579	6.09084	7.2368	0.832477	1.85094	1.61751e-26	10.167	12.8787	11.3355	11.4604	0.785265	4.00505	6.76329	3.50325	4.7572	1.01345	2.02902	8.62078e-15
Pm_g10004.t1		Py_MCL_00001	N/A	N/A	found in tandem array	N/A	N/A	N/A	N/A	PF12796(Ankyrin repeats (3 copies))	IPR036770(Ankyrin repeat-containing domain superfamily)IPR020683(Ankyrin repeat-containing domain)	N/A	SWQ7_DW_in_c_u_FM10_2FC_0.05	SL2_DW_in_c_u_FM10_2FC_0.05	23.613	26.9878	21.3199	23.9736	1.64607	11.8281	8.83922	9.15811	9.9418	0.947621	1.1363	1.06421e-07	10.9356	11.7984	12.583	11.7723	0.475734	4.7041	8.30485	8.01569	7.00821	1.15508	1.5118	1.06212e-08
Pm_g10005.t1		Py_MCL_00001	N/A	N/A	found in tandem array	N/A	N/A	N/A	N/A	PF13637(Ankyrin repeats (many copies))	IPR036770(Ankyrin repeat-containing domain superfamily)	N/A	SWQ7_DW_in_c_u_FM10_2FC_0.05	SL2_DW_in_c_u_FM10_2FC_0.05	65.3132	71.7054	64.8453	67.2879	2.21283	3.25775	5.07566	4.75723	4.36355	0.560488	3.88341	1.58812e-83	23.392	28.6077	26.9171	26.3056	1.53637	2.04371	0	1.2769	1.10687	0.596063	5.36181	1.72753e-30
Pm_g10006.t1		Py_MCL_05107	N/A	N/A	N/A	N/A	N/A	N/A	N/A	N/A	N/A	N/A	N/A	N/A	2.40144	2.66988	2.99704	2.68945	0.172213	3.53867	3.18054	3.7177	3.47897	0.15791	-0.482251	0.00323492	0.165607	0.165933	0.143858	0.158466	0.00730464	4.84842	3.41948	3.79548	4.02113	0.42765	-3.85574	4.2977e-52
Pm_g10007.t1		Py_MCL_02062	N/A	N/A	N/A	SignalP_EUK	N/A	N/A	N/A	N/A	N/A	N/A	N/A	N/A	13.4694	11.4313	11.7597	12.2202	0.631799	35.5627	6.8305	17.1399	19.8443	8.40377	-0.817838	0.0888042	0.0721259	0.242448	0.543	0.285858	0.137651	0.645904	1.09073	3.02667	1.58777	0.73082	-1.61491	0.128468
Pm_g10008.t1		Py_MCL_00063	N/A	N/A	found in tandem array	N/A	TMHMM;TMhelixRegion of a membrane-bound protein predicted to be embedded in the membrane.;	N/A	N/A	PF01554(MatE)	IPR002528(Multi antimicrobial extrusion protein)	N/A	N/A	N/A	0.452773	0.328874	0.536876	0.439508	0.0604099	1.05461	1.96114	1.02274	1.34616	0.307625	-1.65737	0.00339531	0.420541	0.353407	0.428734	0.400894	0.0238609	0.627673	1.58992	0.588248	0.93528	0.327517	-0.453189	0.581773
Pm_g10009.t1		Py_MCL_00063	N/A	N/A	found in tandem array	N/A	TMHMM;TMhelixRegion of a membrane-bound protein predicted to be embedded in the membrane.;	N/A	N/A	PF01554(MatE)	IPR002528(Multi antimicrobial extrusion protein)	N/A	N/A	N/A	0.240188	0.89557	0.760829	0.632196	0.199826	0	0	0	0	0	3.86288	0.00466295	0	0	0	0	0	0	0	0	0	0	NA	NA
Pm_g1001.t1		Py_MCL_03320	N/A	N/A	N/A	N/A	N/A	N/A	N/A	PF13625(Helicase conserved C-terminal domain)PF04851(Type III restriction enzyme, res subunit)PF16203(ERCC3/RAD25/XPB C-terminal helicase)	IPR032830(Helicase XPB/Ssl2, N-terminal domain)IPR027417(P-loop containing nucleoside triphosphate hydrolase)IPR001161(Helicase XPB/Ssl2)IPR014001(Helicase superfamily 1/2, ATP-binding domain)IPR006935(Helicase/UvrB, N-terminal)IPR001650(Helicase, C-terminal)IPR032438(ERCC3/RAD25/XPB helicase, C-terminal domain)	N/A	N/A	N/A	24.8444	24.4994	25.0113	24.785	0.150747	24.8033	21.5489	26.11	24.1541	1.35611	-0.0715077	0.658757	17.3184	18.5816	16.398	17.4327	0.632945	33.5743	36.724	28.605	32.9678	2.3633	-0.130862	0.394285
Pm_g10010.t1		Py_MCL_00063	N/A	N/A	found in tandem array	N/A	TMHMM;TMhelixRegion of a membrane-bound protein predicted to be embedded in the membrane.;	N/A	N/A	PF01554(MatE)	IPR002528(Multi antimicrobial extrusion protein)	N/A	N/A	N/A	0.561907	0.864662	0.663108	0.696559	0.0889837	0	0	0.13297	0.0443232	0.0443232	3.56654	0.0032721	0	0	0	0	0	0	0	0	0	0	NA	NA
Pm_g10011.t1		Py_MCL_00005	N/A	N/A	found in tandem array	N/A	TMHMM;TMhelixRegion of a membrane-bound protein predicted to be embedded in the membrane.;	N/A	N/A	PF00069(Protein kinase domain)	IPR000719(Protein kinase domain)IPR032675(Leucine-rich repeat domain superfamily)IPR011009(Protein kinase-like domain superfamily)IPR008271(Serine/threonine-protein kinase, active site)	N/A	N/A	N/A	34.7241	40.6675	41.3082	38.8999	2.09609	39.9032	60.2123	52.2938	50.8031	5.90993	-0.484855	0.00437192	18.3213	17.3793	17.8305	17.8437	0.272012	54.9779	57.8889	53.5452	55.4707	1.27789	-0.849155	3.9002e-15
Pm_g10012.t1		Py_MCL_00005	N/A	N/A	found in tandem array	N/A	TMHMM;TMhelixRegion of a membrane-bound protein predicted to be embedded in the membrane.;	N/A	N/A	PF00069(Protein kinase domain)	IPR000719(Protein kinase domain)IPR008271(Serine/threonine-protein kinase, active site)IPR032675(Leucine-rich repeat domain superfamily)IPR011009(Protein kinase-like domain superfamily)	N/A	SWQ7_UP_in_c_u_FM10_2FC_0.05	N/A	3.93155	3.61496	3.50588	3.68413	0.127652	31.4373	28.9213	30.8016	30.3868	0.755341	-3.14771	3.03328e-97	14.5849	12.8996	11.0927	12.8591	1.00831	31.6893	30.0109	28.8962	30.1988	0.811755	-0.43725	0.01127
Pm_g10013.t1		N/A	transposons	N/A	N/A	N/A	N/A	N/A	N/A	PF03184(DDE superfamily endonuclease)	IPR004875(DDE superfamily endonuclease domain)	N/A	N/A	N/A	N/A	N/A	N/A	N/A	N/A	N/A	N/A	N/A	N/A	N/A	not analzyed by DESeq (transposon or alternative transcript)	not analzyed by DESeq (transposon or alternative transcript)	N/A	N/A	N/A	N/A	N/A	N/A	N/A	N/A	N/A	N/A	not analzyed by DESeq (transposon or alternative transcript)	not analzyed by DESeq (transposon or alternative transcript)
Pm_g10014.t1		N/A	transposons	N/A	N/A	N/A	N/A	N/A	N/A	PF13456(Reverse transcriptase-like)PF00665(Integrase core domain)	IPR001584(Integrase, catalytic core)IPR036397(Ribonuclease H superfamily)IPR012337(Ribonuclease H-like superfamily)IPR002156(Ribonuclease H domain)	N/A	N/A	N/A	N/A	N/A	N/A	N/A	N/A	N/A	N/A	N/A	N/A	N/A	not analzyed by DESeq (transposon or alternative transcript)	not analzyed by DESeq (transposon or alternative transcript)	N/A	N/A	N/A	N/A	N/A	N/A	N/A	N/A	N/A	N/A	not analzyed by DESeq (transposon or alternative transcript)	not analzyed by DESeq (transposon or alternative transcript)
Pm_g10015.t1		Py_MCL_00776	N/A	N/A	N/A	N/A	N/A	N/A	N/A	PF13086(AAA domain)	IPR027417(P-loop containing nucleoside triphosphate hydrolase)IPR041677(DNA2/NAM7 helicase, AAA domain)	N/A	N/A	N/A	0	0	0	0	0	0	0	0	0	0	NA	NA	0	0	0	0	0	0	0	0	0	0	NA	NA
Pm_g10016.t1		Py_MCL_00961	N/A	N/A	N/A	N/A	N/A	N/A	N/A	N/A	N/A	N/A	N/A	N/A	0	0	0	0	0	0	0	0	0	0	NA	NA	0	0	0	0	0	0	0	0	0	0	NA	NA
Pm_g10017.t1		Py_MCL_00610	N/A	N/A	N/A	N/A	N/A	N/A	N/A	N/A	N/A	N/A	N/A	N/A	0	0	0	0	0	0	0	0	0	0	NA	NA	0	0	0	0	0	0	0	0	0	0	NA	NA
Pm_g10018.t1		N/A	transposons	N/A	N/A	N/A	N/A	N/A	N/A	PF03184(DDE superfamily endonuclease)	IPR004875(DDE superfamily endonuclease domain)	N/A	N/A	N/A	N/A	N/A	N/A	N/A	N/A	N/A	N/A	N/A	N/A	N/A	not analzyed by DESeq (transposon or alternative transcript)	not analzyed by DESeq (transposon or alternative transcript)	N/A	N/A	N/A	N/A	N/A	N/A	N/A	N/A	N/A	N/A	not analzyed by DESeq (transposon or alternative transcript)	not analzyed by DESeq (transposon or alternative transcript)
Pm_g10019.t1		Py_MCL_00005	N/A	N/A	found in tandem array	N/A	TMHMM;TMhelixRegion of a membrane-bound protein predicted to be embedded in the membrane.;	N/A	N/A	PF00069(Protein kinase domain)	IPR032675(Leucine-rich repeat domain superfamily)IPR000719(Protein kinase domain)IPR011009(Protein kinase-like domain superfamily)IPR008271(Serine/threonine-protein kinase, active site)	N/A	N/A	N/A	0.478719	0.624988	0.708358	0.604022	0.0671149	0.555001	0.619241	0.199913	0.458052	0.130395	0.251573	0.729276	0.503489	0.544003	0.270751	0.439414	0.0851389	0.644122	0.906437	0	0.516853	0.269292	0.530419	0.555488
Pm_g1002.t1		Py_MCL_05066	N/A	N/A	N/A	SignalP_EUK	TMHMM;TMhelixRegion of a membrane-bound protein predicted to be embedded in the membrane.;	N/A	N/A	N/A	N/A	N/A	N/A	SL2_DW_in_c_u_FM10_2FC_0.05	53.008	49.4351	52.3681	51.6037	1.09995	31.135	35.3928	29.8071	32.1116	1.68477	0.582125	2.799e-05	41.7355	40.7433	44.2798	42.2528	1.05316	32.4131	30.7466	30.7522	31.304	0.554561	1.21895	4.93336e-20
Pm_g10020.t1		Py_MCL_00005	N/A	N/A	found in tandem array	N/A	TMHMM;TMhelixRegion of a membrane-bound protein predicted to be embedded in the membrane.;	N/A	N/A	PF07714(Protein tyrosine kinase)	IPR000719(Protein kinase domain)IPR001245(Serine-threonine/tyrosine-protein kinase, catalytic domain)IPR011009(Protein kinase-like domain superfamily)IPR008271(Serine/threonine-protein kinase, active site)IPR032675(Leucine-rich repeat domain superfamily)	N/A	N/A	N/A	2.31733	2.96869	2.02232	2.43611	0.279575	0	0	0.104121	0.0347071	0.0347071	5.61113	1.92409e-07	1.94802	1.8889	1.95072	1.92921	0.0201721	0.447307	0.188841	0	0.212049	0.129647	3.84033	4.71469e-06
Pm_g10021.t1		Py_MCL_00063	N/A	N/A	found in tandem array	N/A	TMHMM;TMhelixRegion of a membrane-bound protein predicted to be embedded in the membrane.;	N/A	N/A	PF01554(MatE)	IPR002528(Multi antimicrobial extrusion protein)	N/A	SWQ7_DW_in_c_u_FM10_2FC_0.05	SL2_DW_in_c_u_FM10_2FC_0.05	45.2884	43.046	40.8094	43.0479	1.29297	10.2846	9.63232	9.19377	9.70356	0.316906	2.03238	1.17961e-36	88.1765	79.7962	76.296	81.4229	3.52473	11.3262	12.0154	9.79828	11.0466	0.655106	3.66347	6.37803e-95
Pm_g10022.t1		Py_MCL_00063	N/A	N/A	found in tandem array	N/A	TMHMM;TMhelixRegion of a membrane-bound protein predicted to be embedded in the membrane.;	N/A	N/A	PF01554(MatE)	IPR002528(Multi antimicrobial extrusion protein)	N/A	N/A	N/A	0.0373235	0.0331346	0.0695456	0.0466679	0.0115026	0	0	0	0	0	0.711063	0.758228	0	0.0267047	0.119619	0.0487745	0.0362513	0	0	0.266701	0.0889004	0.0889004	-0.158601	0.941349
Pm_g10023.t1		Py_MCL_00005	N/A	N/A	found in tandem array	N/A	TMHMM;TMhelixRegion of a membrane-bound protein predicted to be embedded in the membrane.;	N/A	N/A	PF00069(Protein kinase domain)	IPR032675(Leucine-rich repeat domain superfamily)IPR000719(Protein kinase domain)IPR008271(Serine/threonine-protein kinase, active site)IPR011009(Protein kinase-like domain superfamily)	N/A	N/A	N/A	1.45632	1.29287	1.2032	1.31746	0.0740976	0.649867	0.503533	1.36549	0.83963	0.266302	0.567592	0.255365	0.58487	0.353883	0.418303	0.452352	0.0688193	1.88555	0.707582	1.17808	1.25707	0.342337	-0.652255	0.292576
Pm_g10024.t1		Py_MCL_00005	N/A	N/A	found in tandem array	N/A	TMHMM;TMhelixRegion of a membrane-bound protein predicted to be embedded in the membrane.;	N/A	N/A	PF13855(Leucine rich repeat)PF00069(Protein kinase domain)	IPR000719(Protein kinase domain)IPR001611(Leucine-rich repeat)IPR008271(Serine/threonine-protein kinase, active site)IPR011009(Protein kinase-like domain superfamily)IPR032675(Leucine-rich repeat domain superfamily)	N/A	N/A	N/A	0	0.0471382	0.0494687	0.0322023	0.0161152	0	0.0973017	0.0942373	0.0638463	0.0319354	-0.74867	0.694495	0	0	0	0	0	0	0	0	0	0	NA	NA
Pm_g10025.t1		Py_MCL_01604	N/A	N/A	N/A	N/A	N/A	N/A	N/A	PF13639(Ring finger domain)	IPR001841(Zinc finger, RING-type)IPR013083(Zinc finger, RING/FYVE/PHD-type)	N/A	N/A	N/A	0.563977	0.700953	0.420348	0.561759	0.0810113	1.77846	1.65359	4.00379	2.47861	0.763439	-2.13745	0.00325199	0.480175	0.242113	0.722999	0.481763	0.138822	2.58005	2.17845	0.805997	1.85483	0.537079	-1.11251	0.269608
Pm_g10026.t1		Py_MCL_00034	N/A	N/A	N/A	N/A	TMHMM;TMhelixRegion of a membrane-bound protein predicted to be embedded in the membrane.;	N/A	N/A	PF00690(Cation transporter/ATPase, N-terminus)PF00702(haloacid dehalogenase-like hydrolase)PF00122(E1-E2 ATPase)	IPR004014(Cation-transporting P-type ATPase, N-terminal)IPR018303(P-type ATPase, phosphorylation site)IPR023214(HAD superfamily)IPR023298(P-type ATPase, transmembrane domain superfamily)IPR006534(P-type ATPase, subfamily IIIA)IPR023299(P-type ATPase, cytoplasmic domain N)IPR036412(HAD-like superfamily)IPR008250(P-type ATPase, A domain superfamily)IPR001757(P-type ATPase)	N/A	SWQ7_DW_in_c_u_FM10_2FC_0.05	SL2_DW_in_c_u_FM10_2FC_0.05	140.576	140.6	121.617	134.264	6.32371	25.9837	24.2974	26.6743	25.6518	0.705928	2.28082	4.60689e-68	244.058	231.739	209.559	228.452	10.0939	25.4173	26.3109	26.2432	25.9905	0.287266	3.92293	2.77762e-223
Pm_g10027.t1		Py_MCL_00539	N/A	N/A	N/A	N/A	N/A	N/A	N/A	N/A	N/A	N/A	SWQ7_UP_in_c_u_FM10_2FC_0.05	N/A	10.6908	8.14384	11.1168	9.98382	0.928177	659.434	433.53	461.497	518.154	71.1001	-5.78879	6.00258e-171	184.922	197.497	205.8	196.073	6.06866	711.001	695.797	556.435	654.411	49.1842	-0.950474	2.73008e-21
Pm_g10028.t1		Py_MCL_00034	N/A	".t1" CDS identical to at least one other ".t1"	N/A	N/A	TMHMM;TMhelixRegion of a membrane-bound protein predicted to be embedded in the membrane.;	N/A	N/A	PF00122(E1-E2 ATPase)PF00690(Cation transporter/ATPase, N-terminus)PF00702(haloacid dehalogenase-like hydrolase)	IPR023299(P-type ATPase, cytoplasmic domain N)IPR023298(P-type ATPase, transmembrane domain superfamily)IPR008250(P-type ATPase, A domain superfamily)IPR004014(Cation-transporting P-type ATPase, N-terminal)IPR023214(HAD superfamily)IPR001757(P-type ATPase)IPR006534(P-type ATPase, subfamily IIIA)IPR036412(HAD-like superfamily)IPR018303(P-type ATPase, phosphorylation site)	N/A	SWQ7_DW_in_c_u_FM10_2FC_0.05	SL2_DW_in_c_u_FM10_2FC_0.05	35.9328	36.08	50.3312	40.7814	4.77512	7.92729	7.82483	8.18739	7.97984	0.107907	2.23817	1.66524e-39	78.8616	98.1335	77.8029	84.9327	6.60747	8.72061	7.24049	8.44529	8.13546	0.454488	4.17081	3.55591e-139
Pm_g10029.t1		Py_MCL_00009	N/A	N/A	N/A	N/A	TMHMM;TMhelixRegion of a membrane-bound protein predicted to be embedded in the membrane.;	N/A	N/A	PF01061(ABC-2 type transporter)PF00005(ABC transporter)	IPR027417(P-loop containing nucleoside triphosphate hydrolase)IPR003439(ABC transporter-like)IPR013525(ABC-2 type transporter)IPR017871(ABC transporter, conserved site)	N/A	N/A	N/A	0.123733	0.109846	0.40347	0.21235	0.0956442	0	0	0	0	0	1.96741	0.269279	0	0	0	0	0	0	0	0	0	0	NA	NA
Pm_g1003.t1		Py_MCL_00020	N/A	N/A	N/A	N/A	N/A	N/A	N/A	N/A	N/A	N/A	N/A	SL2_DW_in_c_u_FM10_2FC_0.05	34.9027	38.2028	40.1486	37.7514	1.53107	35.5392	35.3963	36.6682	35.8679	0.402283	-0.0335637	0.85052	47.3591	46.5341	48.0941	47.3291	0.450584	37.7506	40.5318	29.2645	35.849	3.38874	1.18431	2.63669e-16
Pm_g10030.t1		Py_MCL_00034	N/A	".t1" CDS identical to at least one other ".t1"	N/A	N/A	TMHMM;TMhelixRegion of a membrane-bound protein predicted to be embedded in the membrane.;	N/A	N/A	PF00122(E1-E2 ATPase)PF00690(Cation transporter/ATPase, N-terminus)PF00702(haloacid dehalogenase-like hydrolase)	IPR023299(P-type ATPase, cytoplasmic domain N)IPR023298(P-type ATPase, transmembrane domain superfamily)IPR008250(P-type ATPase, A domain superfamily)IPR004014(Cation-transporting P-type ATPase, N-terminal)IPR023214(HAD superfamily)IPR001757(P-type ATPase)IPR006534(P-type ATPase, subfamily IIIA)IPR036412(HAD-like superfamily)IPR018303(P-type ATPase, phosphorylation site)	N/A	N/A	N/A	0.724376	0.863078	0.674872	0.754108	0.0563277	0.0375701	0.0698646	0.0676643	0.0583663	0.0104175	3.47254	8.1288e-05	1.44447	1.22752	1.22188	1.29796	0.0732759	0	0	0.272429	0.0908095	0.0908095	4.37354	5.87191e-06
Pm_g10031.t1		Py_MCL_03750	N/A	N/A	N/A	N/A	N/A	N/A	N/A	N/A	N/A	N/A	SWQ7_DW_in_c_u_FM10_2FC_0.05	SL2_DW_in_c_u_FM10_2FC_0.05	142.236	135.97	119.046	132.418	6.92611	9.3157	12.0826	8.60035	9.99956	1.06181	3.62702	3.40646e-97	310.346	273.28	272.451	285.359	12.4959	8.78253	7.15979	7.66325	7.86852	0.479558	5.96464	6.4288e-209
Pm_g10032.t1		Py_MCL_03751	N/A	N/A	N/A	N/A	N/A	N/A	N/A	PF08501(Shikimate dehydrogenase substrate binding domain)PF01202(Shikimate kinase)PF01487(Type I 3-dehydroquinase)PF01488(Shikimate / quinate 5-dehydrogenase)PF00275(EPSP synthase (3-phosphoshikimate 1-carboxyvinyltransferase))PF01761(3-dehydroquinate synthase)	IPR013708(Shikimate dehydrogenase substrate binding, N-terminal)IPR000623(Shikimate kinase/Threonine synthase-like 1)IPR036291(NAD(P)-binding domain superfamily)IPR013785(Aldolase-type TIM barrel)IPR006264(3-phosphoshikimate 1-carboxyvinyltransferase)IPR023193(3-phosphoshikimate 1-carboxyvinyltransferase, conserved site)IPR036968(Enolpyruvate transferase domain superfamily)IPR031322(Shikimate kin…	N/A	N/A	N/A	17.9152	19.0526	17.2086	18.0588	0.537124	21.3314	21.24	21.4635	21.345	0.0648566	-0.346167	0.00340141	8.05468	8.52972	9.36098	8.64846	0.38174	33.9977	26.917	25.6221	28.8456	2.60301	-0.947474	3.04221e-15
Pm_g10033.t1		Py_MCL_04551	N/A	N/A	N/A	N/A	TMHMM;TMhelixRegion of a membrane-bound protein predicted to be embedded in the membrane.;	N/A	N/A	PF06105(Aph-1 protein)	IPR009294(Gamma-secretase subunit Aph-1)	N/A	N/A	SL2_DW_in_c_u_FM10_2FC_0.05	80.0107	77.7085	78.7782	78.8324	0.66515	59.2975	72.7044	69.828	67.2766	4.07507	0.132888	0.389048	88.8118	87.0536	91.061	88.9755	1.15972	57.3495	57.4688	67.9224	60.9136	3.50459	1.33231	2.48581e-25
Pm_g10034.t1		Py_MCL_05871	N/A	N/A	found in tandem array	SignalP_EUK	N/A	N/A	N/A	N/A	N/A	N/A	N/A	N/A	7.65598	9.56578	8.98201	8.73459	0.565021	6.98569	10.3924	10.5683	9.31546	1.16599	-0.161019	0.688983	5.43198	5.98502	6.81578	6.07759	0.402139	19.4579	12.7782	12.1571	14.7977	2.33695	-0.484017	0.204359
Pm_g10035.t1		Py_MCL_05871	N/A	N/A	found in tandem array	SignalP_EUK	N/A	N/A	N/A	N/A	N/A	N/A	SWQ7_UP_in_c_u_FM10_2FC_0.05	N/A	1.11049	1.06169	0.795847	0.989344	0.0977688	11.28	24.4199	13.3415	16.3471	4.08001	-4.08196	2.11506e-24	0	0.0611192	0	0.0203731	0.0203731	1.95393	1.64979	1.2208	1.60817	0.212656	-4.65636	0.00078198
Pm_g10036.t1		Py_MCL_05871	N/A	N/A	found in tandem array	SignalP_EUK	N/A	N/A	N/A	N/A	N/A	N/A	SWQ7_DW_in_c_u_FM10_2FC_0.05	N/A	85.4759	85.6596	94.3144	88.4833	2.91604	0.667844	4.65716	2.10489	2.47663	1.16652	4.98857	3.97328e-16	0.0721259	0.60612	0.13575	0.271332	0.168399	0	0	0	0	0	1.68159	0.375183
Pm_g10037.t1		Py_MCL_05013	N/A	N/A	N/A	SignalP_EUK	TMHMM;TMhelixRegion of a membrane-bound protein predicted to be embedded in the membrane.;	N/A	N/A	N/A	IPR006311(Twin-arginine translocation pathway, signal sequence)	N/A	N/A	SL2_UP_in_c_u_FM10_2FC_0.05	2.01866	2.76961	3.63317	2.80715	0.466449	4.79234	5.54882	4.72267	5.02128	0.264537	-0.938517	0.00274456	0.156246	0.0984775	0.183796	0.146173	0.025139	10.4941	7.3839	13.1133	10.3304	1.65596	-5.28751	5.06151e-25
Pm_g10038.t1		Py_MCL_00799	N/A	N/A	N/A	N/A	N/A	N/A	N/A	PF00849(RNA pseudouridylate synthase)PF01479(S4 domain)	IPR006145(Pseudouridine synthase, RsuA/RluA)IPR020103(Pseudouridine synthase, catalytic domain superfamily)IPR036986(RNA-binding S4 domain superfamily)IPR002942(RNA-binding S4 domain)IPR000748(Pseudouridine synthase, RsuA/RluB/E/F)IPR018496(Pseudouridine synthase, RsuA/RluB/E/F, conserved site)IPR042092(Pseudouridine synthase, RsuA/RluB/E/F, catalytic domain)	N/A	N/A	N/A	21.8742	27.9637	26.4116	25.4165	1.82694	25.1772	22.0199	24.8463	24.0145	1.00185	-0.0328106	0.882445	15.0481	16.4439	17.4795	16.3239	0.704444	36.0248	33.7971	33.3453	34.3891	0.828216	-0.28748	0.0740404
Pm_g10039.t1		Py_MCL_00287	N/A	N/A	N/A	N/A	N/A	N/A	N/A	PF13414(TPR repeat)PF00515(Tetratricopeptide repeat)PF13844(Glycosyl transferase family 41)PF13432(Tetratricopeptide repeat)PF13181(Tetratricopeptide repeat)	IPR019734(Tetratricopeptide repeat)IPR011990(Tetratricopeptide-like helical domain superfamily)IPR013026(Tetratricopeptide repeat-containing domain)IPR037919(UDP-N-acetylglucosamine--peptide N-acetylglucosaminyltransferase 110kDa subunit)IPR001440(Tetratricopeptide repeat 1)IPR029489(O-GlcNAc transferase, C-terminal)	N/A	SWQ7_DW_in_c_u_FM10_2FC_0.05	SL2_DW_in_c_u_FM10_2FC_0.05	61.8201	59.5446	55.8246	59.0631	1.74741	22.4348	24.1927	22.3426	22.99	0.601907	1.25831	1.07133e-24	124.495	126.964	123.265	124.908	1.08748	27.5799	20.5241	18.1079	22.0706	2.84157	3.29293	2.93593e-143
Pm_g1004.t1		Py_MCL_00339	N/A	N/A	found in tandem array	SignalP_EUK	N/A	GH17	N/A	PF00332(Glycosyl hydrolases family 17)	IPR017853(Glycoside hydrolase superfamily)IPR000490(Glycoside hydrolase family 17)	N/A	SWQ7_UP_in_c_u_FM10_2FC_0.05	N/A	47.5983	51.94	52.1712	50.5698	1.48725	192.451	204.807	230.657	209.305	11.2562	-2.15212	9.58875e-78	243.75	282.467	287.384	271.201	13.7984	359.804	322.575	409.73	364.036	25.2483	0.359438	0.00191733
Pm_g10040.t1		Py_MCL_00569	N/A	N/A	N/A	N/A	N/A	N/A	N/A	N/A	N/A	N/A	N/A	N/A	11.2329	11.246	11.611	11.3633	0.123927	10.423	8.41405	10.0408	9.62595	0.61591	0.119702	0.583909	6.10825	5.39715	5.94533	5.81691	0.215086	6.25152	8.70944	7.32357	7.42818	0.711465	0.422711	0.113556
Pm_g10041.t1		Py_MCL_03047	N/A	N/A	N/A	N/A	N/A	N/A	N/A	N/A	N/A	N/A	N/A	N/A	0.545233	0.484041	0.282207	0.43716	0.079465	0.835795	0.222033	0.43008	0.495969	0.180215	-0.36775	0.730072	2.26951	2.64409	4.02879	2.98079	0.535039	5.08098	0.78002	0.432895	2.09797	1.49487	1.30498	0.0476242
Pm_g10042.t1		Py_MCL_00023	N/A	N/A	found in tandem array	N/A	N/A	N/A	N/A	N/A	N/A	N/A	N/A	N/A	6.80532	7.23658	5.71319	6.58503	0.453349	6.33779	7.94844	4.77814	6.35479	0.915226	-0.0499783	0.895585	3.94764	2.83589	3.35546	3.37966	0.321163	6.84232	10.5917	6.41255	7.94886	1.32723	-0.456206	0.255395
Pm_g10043.t1		Py_MCL_00023	N/A	N/A	found in tandem array	N/A	N/A	N/A	N/A	N/A	N/A	N/A	N/A	N/A	0.152928	0.950356	0.498671	0.533985	0.230874	0	0	0	0	0	2.94469	0.057175	0.26041	0.547097	0.79645	0.534652	0.154867	0	0.49226	0	0.164087	0.164087	1.97828	0.180589
Pm_g10044.t1		Py_MCL_00347	N/A	N/A	N/A	N/A	N/A	N/A	N/A	PF02463(RecF/RecN/SMC N terminal domain)PF06470(SMC proteins Flexible Hinge Domain)	IPR036277(SMCs flexible hinge superfamily)IPR003395(RecF/RecN/SMC, N-terminal)IPR027417(P-loop containing nucleoside triphosphate hydrolase)IPR024704(Structural maintenance of chromosomes protein)IPR010935(SMCs flexible hinge)	N/A	N/A	SL2_UP_in_c_u_FM10_2FC_0.05	9.94661	12.2593	13.2577	11.8212	0.980606	19.5464	17.4024	19.5861	18.845	0.721376	-0.784349	3.34927e-08	1.81736	1.73503	2.31523	1.95587	0.181244	24.4676	23.744	23.7609	23.9908	0.238449	-2.83129	9.18417e-95
Pm_g10045.t1		Py_MCL_00313	N/A	N/A	N/A	N/A	N/A	N/A	N/A	PF00899(ThiF family)PF08825(E2 binding domain)	IPR023318(Ubiquitin activating enzyme, alpha domain superfamily)IPR000594(THIF-type NAD/FAD binding fold)IPR014929(E2 binding)IPR035985(Ubiquitin-activating enzyme)IPR030468(NEDD8-activating enzyme E1 catalytic subunit)IPR033127(Ubiquitin-activating enzyme E1, Cys active site)	N/A	N/A	N/A	47.5522	54.676	54.8431	52.3571	2.40295	43.0039	42.0891	44.8399	43.311	0.808802	0.165464	0.195768	43.3472	44.0355	41.2695	42.8841	0.831377	56.1035	53.9424	50.4521	53.4993	1.6464	0.470336	9.65475e-05
Pm_g10046.t1		Py_MCL_00023	N/A	N/A	found in tandem array	N/A	N/A	N/A	N/A	N/A	N/A	N/A	N/A	SL2_DW_in_c_u_FM10_2FC_0.05	4.33066	4.39385	3.84257	4.18903	0.174185	2.84508	4.28291	2.44002	3.18934	0.559151	0.306417	0.463929	16.68	13.673	16.7434	15.6988	1.01307	1.57235	3.98283	2.45598	2.67039	0.704054	3.27754	3.08011e-16
Pm_g10047.t1		Py_MCL_00023	N/A	N/A	found in tandem array	N/A	N/A	N/A	N/A	N/A	N/A	N/A	N/A	N/A	3.64325	2.92923	3.01001	3.19417	0.22575	1.3548	2.7713	2.44002	2.1887	0.427778	0.500383	0.305653	2.51664	2.65591	2.53354	2.5687	0.043879	4.19294	3.09776	1.96479	3.08516	0.643243	0.52638	0.307695
Pm_g10048.t1		Py_MCL_00023	N/A	N/A	found in tandem array	N/A	N/A	N/A	N/A	N/A	N/A	N/A	N/A	N/A	1.78461	1.3942	1.92868	1.7025	0.159658	1.40691	3.13951	1.52032	2.02225	0.559591	-0.299776	0.622374	1.39788	1.78763	2.4594	1.88164	0.310018	3.80993	2.75734	2.04036	2.86921	0.513885	0.177459	0.77429
Pm_g10049.t1		N/A	transposons	N/A	N/A	N/A	N/A	N/A	N/A	PF13976(GAG-pre-integrase domain)PF14223(gag-polypeptide of LTR copia-type)PF00665(Integrase core domain)PF07727(Reverse transcriptase (RNA-dependent DNA polymerase))	IPR025724(GAG-pre-integrase domain)IPR012337(Ribonuclease H-like superfamily)IPR001584(Integrase, catalytic core)IPR039537(Retrotransposon Ty1/copia-like)IPR001878(Zinc finger, CCHC-type)IPR036875(Zinc finger, CCHC-type superfamily)IPR036397(Ribonuclease H superfamily)IPR013103(Reverse transcriptase, RNA-dependent DNA polymerase)	N/A	N/A	N/A	N/A	N/A	N/A	N/A	N/A	N/A	N/A	N/A	N/A	N/A	not analzyed by DESeq (transposon or alternative transcript)	not analzyed by DESeq (transposon or alternative transcript)	N/A	N/A	N/A	N/A	N/A	N/A	N/A	N/A	N/A	N/A	not analzyed by DESeq (transposon or alternative transcript)	not analzyed by DESeq (transposon or alternative transcript)
Pm_g1005.t1		Py_MCL_00339	N/A	N/A	found in tandem array	SignalP_EUK	TMHMM;TMhelixRegion of a membrane-bound protein predicted to be embedded in the membrane.;	GH17	N/A	PF00332(Glycosyl hydrolases family 17)	IPR017853(Glycoside hydrolase superfamily)IPR000490(Glycoside hydrolase family 17)	N/A	N/A	N/A	0.448702	1.444	1.67215	1.18828	0.37561	0.663257	0	0.199089	0.287449	0.196497	1.61083	0.093189	0.716306	0.521696	0.853844	0.697282	0.0963535	0.427645	0.361081	0	0.262909	0.132851	2.02076	0.0869586
Pm_g10050.t1		Py_MCL_00023	N/A	N/A	found in tandem array	N/A	N/A	N/A	N/A	N/A	N/A	N/A	N/A	N/A	0.217191	0.0642718	0.674494	0.318652	0.183315	0	0	0.256981	0.0856602	0.0856602	1.53183	0.361616	0.493116	0.569796	0.232026	0.431646	0.102235	0	0	0	0	0	2.60018	0.091182
Pm_g10051.t1		Py_MCL_00351	N/A	N/A	N/A	N/A	TMHMM;TMhelixRegion of a membrane-bound protein predicted to be embedded in the membrane.;	N/A	N/A	PF04515(Plasma-membrane choline transporter)	IPR007603(Choline transporter-like)	N/A	SWQ7_DW_in_c_u_FM10_2FC_0.05	SL2_DW_in_c_u_FM10_2FC_0.05	505.161	524.736	488.621	506.173	10.4376	131.361	172.324	166.604	156.763	12.8078	1.58869	2.3356e-33	1394.35	1324.38	1082.82	1267.18	94.3666	187.739	170.2	154.138	170.692	9.70297	3.68377	1.35354e-158
Pm_g10052.t1		Py_MCL_02941	N/A	N/A	N/A	N/A	TMHMM;TMhelixRegion of a membrane-bound protein predicted to be embedded in the membrane.;	N/A	N/A	PF00375(Sodium:dicarboxylate symporter family)	IPR036458(Sodium:dicarboxylate symporter superfamily)IPR001991(Sodium:dicarboxylate symporter)IPR033380(Glutamate-aspartate symport protein GltP/GltT)	N/A	N/A	N/A	10.1855	9.28141	8.48617	9.31771	0.490901	0.176868	1.15115	0	0.442674	0.3579	4.38677	2.04096e-16	3.93491	4.04515	3.30752	3.76253	0.229717	0.342116	0	0	0.114039	0.114039	5.37542	2.67992e-06
Pm_g10053.t1		Py_MCL_00277	N/A	N/A	N/A	N/A	N/A	N/A	N/A	PF00023(Ankyrin repeat)	IPR002110(Ankyrin repeat)IPR020683(Ankyrin repeat-containing domain)IPR036770(Ankyrin repeat-containing domain superfamily)	N/A	N/A	N/A	3.4255	2.87886	2.2127	2.83902	0.350669	0.360068	0.502181	0.162122	0.341457	0.0986067	2.8623	6.65862e-06	1.7499	1.27448	1.61017	1.54485	0.141075	0.348239	0	0	0.11608	0.11608	4.14265	0.000584614
Pm_g10054.t1		Py_MCL_02941	N/A	N/A	N/A	N/A	TMHMM;TMhelixRegion of a membrane-bound protein predicted to be embedded in the membrane.;	N/A	N/A	PF00375(Sodium:dicarboxylate symporter family)	IPR001991(Sodium:dicarboxylate symporter)IPR036458(Sodium:dicarboxylate symporter superfamily)IPR033380(Glutamate-aspartate symport protein GltP/GltT)	N/A	SWQ7_DW_in_c_u_FM10_2FC_0.05	SL2_DW_in_c_u_FM10_2FC_0.05	275.902	244.311	250.022	256.745	9.71939	26.9409	71.7544	46.6428	48.446	12.9679	2.30344	1.25517e-16	271.397	302.183	323.695	299.092	15.1759	25.5516	27.2518	30.8786	27.894	1.57093	4.20163	1.05323e-266
Pm_g10055.t1		Py_MCL_00277	N/A	N/A	N/A	N/A	N/A	N/A	N/A	N/A	N/A	N/A	N/A	N/A	4.71137	4.68959	5.85253	5.0845	0.384068	0	0	0	0	0	5.30186	7.82878e-06	4.61909	4.69892	3.31733	4.21178	0.447817	0	0	0	0	0	4.8352	6.76948e-05
Pm_g10056.t1		Py_MCL_00197	N/A	N/A	N/A	N/A	N/A	N/A	N/A	PF16073(Starter unit:ACP transacylase in aflatoxin biosynthesis)	IPR001227(Acyl transferase domain superfamily)IPR032088(Starter unit:ACP transacylase)IPR016035(Acyl transferase/acyl hydrolase/lysophospholipase)	N/A	N/A	N/A	0.0496738	0.0440989	0.0462792	0.046684	0.00162203	0	0	0	0	0	0.417638	0.87289	2.3261	3.2698	2.66661	2.75417	0.275918	0	0	0	0	0	5.69435	1.10691e-06
Pm_g10057.t1		Py_MCL_00019	N/A	N/A	N/A	N/A	N/A	N/A	N/A	N/A	N/A	N/A	N/A	N/A	0.121524	0.323654	0.113219	0.186132	0.0688028	0	0	0.43136	0.143787	0.143787	0.312773	0.882445	0	0	0	0	0	0	0	0	0	0	NA	NA
Pm_g10058.t1		N/A	transposons	N/A	N/A	N/A	N/A	N/A	N/A	PF13976(GAG-pre-integrase domain)PF14223(gag-polypeptide of LTR copia-type)PF00665(Integrase core domain)PF07727(Reverse transcriptase (RNA-dependent DNA polymerase))	IPR025724(GAG-pre-integrase domain)IPR036875(Zinc finger, CCHC-type superfamily)IPR001878(Zinc finger, CCHC-type)IPR012337(Ribonuclease H-like superfamily)IPR001584(Integrase, catalytic core)IPR039537(Retrotransposon Ty1/copia-like)IPR036397(Ribonuclease H superfamily)IPR013103(Reverse transcriptase, RNA-dependent DNA polymerase)	N/A	N/A	N/A	N/A	N/A	N/A	N/A	N/A	N/A	N/A	N/A	N/A	N/A	not analzyed by DESeq (transposon or alternative transcript)	not analzyed by DESeq (transposon or alternative transcript)	N/A	N/A	N/A	N/A	N/A	N/A	N/A	N/A	N/A	N/A	not analzyed by DESeq (transposon or alternative transcript)	not analzyed by DESeq (transposon or alternative transcript)
Pm_g10059.t1		Py_MCL_00277	N/A	".t1" CDS identical to at least one other ".t1"	N/A	N/A	N/A	N/A	N/A	PF00023(Ankyrin repeat)	IPR020683(Ankyrin repeat-containing domain)IPR036770(Ankyrin repeat-containing domain superfamily)IPR002110(Ankyrin repeat)	N/A	N/A	N/A	0.0713844	0.0633729	0.266024	0.133594	0.0662556	0	0	0	0	0	1.16293	0.578038	0	0.0510752	0.171586	0.0742204	0.0508665	0	0	0	0	0	0.255694	NA
Pm_g1006.t1		Py_MCL_00339	N/A	N/A	N/A	N/A	N/A	N/A	N/A	PF03879(Cgr1 family)	IPR026570(Coiled-coil domain-containing protein 86)IPR005579(Cgr1-like)	N/A	N/A	SL2_UP_in_c_u_FM10_2FC_0.05	130.968	122.434	134.18	129.194	3.50498	68.705	95.1855	87.258	83.7162	7.84672	0.534108	0.00103313	21.521	23.3521	29.9338	24.9356	2.55436	91.0681	92.9868	118.098	100.718	8.70774	-1.23135	2.25307e-11
Pm_g10060.t1		Py_MCL_01005	N/A	N/A	found in tandem array	N/A	TMHMM;TMhelixRegion of a membrane-bound protein predicted to be embedded in the membrane.;	N/A	N/A	PF00083(Sugar (and other) transporter)	IPR036259(MFS transporter superfamily)IPR020846(Major facilitator superfamily domain)IPR005828(Major facilitator, sugar transporter-like)	N/A	SWQ7_UP_in_c_u_FM10_2FC_0.05	SL2_UP_in_c_u_FM10_2FC_0.05	5.04347	4.26251	3.08241	4.12946	0.570003	228.543	204.808	197.641	210.331	9.33823	-5.75918	1.71952e-208	0.343525	0.144343	0.226295	0.238054	0.0577987	282.408	230.138	188.267	233.605	27.2313	-9.11686	8.69397e-162
Pm_g10061.t1		Py_MCL_01005	N/A	N/A	found in tandem array	N/A	TMHMM;TMhelixRegion of a membrane-bound protein predicted to be embedded in the membrane.;	N/A	N/A	PF00083(Sugar (and other) transporter)	IPR036259(MFS transporter superfamily)IPR020846(Major facilitator superfamily domain)IPR005828(Major facilitator, sugar transporter-like)	N/A	SWQ7_UP_in_c_u_FM10_2FC_0.05	SL2_UP_in_c_u_FM10_2FC_0.05	0.645564	1.00294	0.676627	0.775045	0.114302	43.4184	31.6453	35.3749	36.8129	3.47381	-5.6497	2.45799e-104	0.0687049	0.0288686	0.0323278	0.0433004	0.0127414	24.6107	22.3385	15.5688	20.8393	2.71567	-7.90704	2.49738e-30
Pm_g10062.t1		Py_MCL_00277	N/A	".t1" CDS identical to at least one other ".t1"	found in tandem array	N/A	N/A	N/A	N/A	PF00023(Ankyrin repeat)	IPR020683(Ankyrin repeat-containing domain)IPR036770(Ankyrin repeat-containing domain superfamily)IPR002110(Ankyrin repeat)	N/A	N/A	N/A	0.713844	0.44361	0.798073	0.651842	0.106918	0.140691	0.261626	0.253386	0.218568	0.039011	1.41858	0.216929	0.48622	0.408601	0.800734	0.565185	0.119887	0	0	0.510089	0.17003	0.17003	2.15672	0.129377
Pm_g10063.t1		Py_MCL_00277	N/A	N/A	found in tandem array	N/A	N/A	N/A	N/A	N/A	IPR002110(Ankyrin repeat)IPR020683(Ankyrin repeat-containing domain)IPR036770(Ankyrin repeat-containing domain superfamily)	N/A	N/A	N/A	0.117784	0.0348551	0.0731567	0.0752654	0.0239628	0	0	0	0	0	1.22988	0.549448	0	0.0280913	0.12583	0.051307	0.0381336	0.299352	0.252756	0	0.184036	0.0929959	-0.902488	0.622804
Pm_g10064.t1		Py_MCL_00277	N/A	N/A	found in tandem array	N/A	N/A	N/A	N/A	PF12796(Ankyrin repeats (3 copies))	IPR020683(Ankyrin repeat-containing domain)IPR036770(Ankyrin repeat-containing domain superfamily)IPR002110(Ankyrin repeat)	N/A	N/A	N/A	0.5185	0.460308	0.483066	0.487292	0.0169309	1.40512	2.3754	1.15029	1.6436	0.373218	-1.78977	0.00437453	2.97983	2.31865	2.28491	2.5278	0.226227	2.96501	6.25873	2.77877	4.00084	1.13023	0.104115	0.844827
Pm_g10065.t1		Py_MCL_00059	N/A	N/A	N/A	N/A	N/A	N/A	N/A	N/A	IPR027417(P-loop containing nucleoside triphosphate hydrolase)	Crinkler(HMMhits_2motif)	N/A	N/A	11.5651	14.0387	15.3375	13.6471	1.10647	10.5827	10.1641	10.2629	10.3366	0.126338	0.286323	0.201473	8.79165	8.06368	10.401	9.08543	0.690517	9.89764	10.2564	7.58942	9.24781	0.835634	0.75286	0.00490083
Pm_g10066.t1		N/A	transposons	N/A	N/A	N/A	TMHMM;TMhelixRegion of a membrane-bound protein predicted to be embedded in the membrane.;	N/A	N/A	PF03221(Tc5 transposase DNA-binding domain)PF03184(DDE superfamily endonuclease)	IPR006600(HTH CenpB-type DNA-binding domain)IPR004875(DDE superfamily endonuclease domain)	N/A	N/A	N/A	N/A	N/A	N/A	N/A	N/A	N/A	N/A	N/A	N/A	N/A	not analzyed by DESeq (transposon or alternative transcript)	not analzyed by DESeq (transposon or alternative transcript)	N/A	N/A	N/A	N/A	N/A	N/A	N/A	N/A	N/A	N/A	not analzyed by DESeq (transposon or alternative transcript)	not analzyed by DESeq (transposon or alternative transcript)
Pm_g10067.t1		Py_MCL_00001	N/A	N/A	N/A	N/A	N/A	N/A	N/A	PF12796(Ankyrin repeats (3 copies))	IPR002110(Ankyrin repeat)IPR036770(Ankyrin repeat-containing domain superfamily)IPR020683(Ankyrin repeat-containing domain)	N/A	SWQ7_DW_in_c_u_FM10_2FC_0.05	SL2_DW_in_c_u_FM10_2FC_0.05	59.9775	64.3223	57.4426	60.5808	2.00878	20.0294	22.4475	17.7145	20.0638	1.3664	1.48788	6.2548e-25	89.577	85.5026	83.6068	86.2288	1.76128	24.2142	26.5787	34.3641	28.3857	3.06616	2.38684	6.92249e-58
Pm_g10068.t1		N/A	transposons	N/A	N/A	N/A	N/A	N/A	N/A	PF04500(FLYWCH zinc finger domain)	IPR007588(Zinc finger, FLYWCH-type)	N/A	N/A	N/A	N/A	N/A	N/A	N/A	N/A	N/A	N/A	N/A	N/A	N/A	not analzyed by DESeq (transposon or alternative transcript)	not analzyed by DESeq (transposon or alternative transcript)	N/A	N/A	N/A	N/A	N/A	N/A	N/A	N/A	N/A	N/A	not analzyed by DESeq (transposon or alternative transcript)	not analzyed by DESeq (transposon or alternative transcript)
Pm_g10069.t1		N/A	transposons	N/A	N/A	N/A	N/A	N/A	N/A	N/A	N/A	N/A	N/A	N/A	N/A	N/A	N/A	N/A	N/A	N/A	N/A	N/A	N/A	N/A	not analzyed by DESeq (transposon or alternative transcript)	not analzyed by DESeq (transposon or alternative transcript)	N/A	N/A	N/A	N/A	N/A	N/A	N/A	N/A	N/A	N/A	not analzyed by DESeq (transposon or alternative transcript)	not analzyed by DESeq (transposon or alternative transcript)
Pm_g1007.t1		Py_MCL_05097	N/A	N/A	N/A	N/A	N/A	N/A	N/A	PF15490(Telomere-capping, CST complex subunit)	IPR029146(CST complex subunit Ten1, animal and plant type)	N/A	N/A	N/A	10.208	13.8163	11.5372	11.8538	1.0536	10.5541	5.51988	8.91006	8.32802	1.48211	0.3542	0.382802	1.70974	2.99334	2.68162	2.46157	0.386534	2.55185	4.30929	7.1747	4.67861	1.34722	-0.145618	0.848714
Pm_g10070.t1		N/A	transposons	N/A	N/A	N/A	N/A	N/A	N/A	PF17919(RNase H-like domain found in reverse transcriptase)PF08284(Retroviral aspartyl protease)PF00078(Reverse transcriptase (RNA-dependent DNA polymerase))PF03732(Retrotransposon gag protein)	IPR021109(Aspartic peptidase domain superfamily)IPR041577(Reverse transcriptase/retrotransposon-derived protein, RNase H-like domain)IPR000477(Reverse transcriptase domain)IPR005162(Retrotransposon gag domain)IPR001969(Aspartic peptidase, active site)	Aspartyl proteases	N/A	N/A	N/A	N/A	N/A	N/A	N/A	N/A	N/A	N/A	N/A	N/A	not analzyed by DESeq (transposon or alternative transcript)	not analzyed by DESeq (transposon or alternative transcript)	N/A	N/A	N/A	N/A	N/A	N/A	N/A	N/A	N/A	N/A	not analzyed by DESeq (transposon or alternative transcript)	not analzyed by DESeq (transposon or alternative transcript)
Pm_g10071.t1		Py_MCL_00019	N/A	N/A	N/A	SignalP_EUK	N/A	N/A	N/A	N/A	N/A	N/A	SWQ7_UP_in_c_u_FM10_2FC_0.05	SL2_UP_in_c_u_FM10_2FC_0.05	4.69332	3.95825	3.93532	4.19563	0.248932	612.043	687.759	806.594	702.132	56.62	-7.47546	0	0.133198	0.0559674	0.188021	0.125729	0.0383032	607.741	568.034	594.162	589.979	11.6518	-11.2247	1.63769e-93
Pm_g10072.t1		Py_MCL_00277	N/A	N/A	found in tandem array	N/A	N/A	N/A	N/A	PF13637(Ankyrin repeats (many copies))	IPR020683(Ankyrin repeat-containing domain)IPR036770(Ankyrin repeat-containing domain superfamily)	N/A	N/A	N/A	0.186874	0.373276	0.0870514	0.215734	0.0838766	2.76231	5.6504	3.81413	4.07561	0.84391	-4.21101	1.53069e-14	0	0	0	0	0	3.56208	4.8122	2.67067	3.68165	0.621091	-7.57734	2.22104e-10
Pm_g10073.t1		Py_MCL_00277	N/A	N/A	found in tandem array	N/A	N/A	N/A	N/A	N/A	N/A	N/A	N/A	N/A	0	0.148563	0	0.0495209	0.0495209	0.329816	0	0.594004	0.30794	0.171823	-1.80613	0.364856	0	0	0	0	0	0	0	0	0	0	NA	NA
Pm_g10074.t1		Py_MCL_00277	N/A	N/A	N/A	N/A	N/A	N/A	N/A	N/A	N/A	N/A	N/A	N/A	1.45218	0.910024	0.875431	1.07921	0.186752	0.168358	1.2523	0.303216	0.574625	0.341067	0.899857	0.364529	0.218188	0.244477	0.205329	0.222665	0.0115206	0	1.09986	0	0.36662	0.36662	-0.0125343	0.994038
Pm_g10075.t1		Py_MCL_00001	N/A	N/A	N/A	N/A	N/A	N/A	N/A	PF12796(Ankyrin repeats (3 copies))PF03421(YopJ Serine/Threonine acetyltransferase)	IPR002110(Ankyrin repeat)IPR036770(Ankyrin repeat-containing domain superfamily)IPR020683(Ankyrin repeat-containing domain)IPR005083(Serine/Threonine acetyltransferase, YopJ)	N/A	SWQ7_DW_in_c_u_FM10_2FC_0.05	SL2_DW_in_c_u_FM10_2FC_0.05	190.73	191.557	178.076	186.788	4.36237	54.0078	54.8717	56.6865	55.1886	0.789351	1.65425	1.07927e-47	280.744	271.472	268.014	273.41	3.80039	56.7305	55.7861	55.4365	55.9844	0.386463	3.07516	1.00982e-185
Pm_g10076.t1		Py_MCL_00023	N/A	N/A	found in tandem array	N/A	N/A	N/A	N/A	N/A	N/A	N/A	N/A	N/A	18.9148	18.5511	21.706	19.724	0.99657	18.817	22.8876	19.1828	20.2958	1.30021	-0.139435	0.477681	17.7913	17.0134	15.7324	16.8457	0.600248	23.3494	25.127	26.1736	24.8833	0.824312	0.224313	0.264929
Pm_g10077.t1		Py_MCL_00023	N/A	N/A	found in tandem array	N/A	N/A	N/A	N/A	N/A	N/A	N/A	N/A	N/A	7.25304	6.41252	5.75627	6.47394	0.433168	2.64721	2.73483	2.22491	2.53565	0.157415	1.23651	2.57187e-06	5.08256	3.80137	4.56777	4.4839	0.372218	2.0482	1.92154	2.34611	2.10528	0.125843	1.86771	8.62484e-08
Pm_g10078.t1		Py_MCL_00023	N/A	N/A	found in tandem array	N/A	N/A	N/A	N/A	N/A	N/A	N/A	N/A	SL2_DW_in_c_u_FM10_2FC_0.05	20.0076	19.0568	20.2707	19.7784	0.368699	11.6114	15.3926	13.0443	13.3494	1.10213	0.478434	0.0127384	22.4481	22.0365	21.4054	21.9633	0.303195	17.79	18.4007	16.2558	17.4822	0.638014	1.11397	1.89732e-09
Pm_g10079.t1		Py_MCL_00023	N/A	N/A	found in tandem array	N/A	N/A	N/A	N/A	N/A	N/A	N/A	SWQ7_DW_in_c_u_FM10_2FC_0.05	SL2_DW_in_c_u_FM10_2FC_0.05	20.8557	18.6266	19.3134	19.5985	0.659102	5.57136	7.13715	4.90556	5.87136	0.661438	1.63857	2.50543e-12	23.1586	22.6079	22.2467	22.6711	0.265144	5.26859	6.87497	2.24439	4.79599	1.35746	2.99807	1.02028e-23
Pm_g1008.t1		Py_MCL_01957	N/A	N/A	N/A	N/A	N/A	N/A	N/A	PF15247(Histone RNA hairpin-binding protein RNA-binding domain)	IPR038294(SLBP, RNA-binding domain superfamily)IPR026502(Histone RNA stem-loop-binding protein SLBP1/SLBP2)IPR029344(Histone RNA hairpin-binding protein, RNA-binding domain)	N/A	SWQ7_UP_in_c_u_FM10_2FC_0.05	SL2_UP_in_c_u_FM10_2FC_0.05	10.3683	6.07318	9.36099	8.60083	1.29685	19.1708	17.2372	18.5914	18.3331	0.57293	-1.19545	3.05717e-05	1.72913	3.44156	2.31237	2.49435	0.502639	20.3747	22.7084	18.3312	20.4714	1.26452	-2.22689	1.35343e-10
Pm_g10080.t1		Py_MCL_00002	N/A	N/A	N/A	N/A	N/A	N/A	N/A	PF13637(Ankyrin repeats (many copies))PF00023(Ankyrin repeat)PF12796(Ankyrin repeats (3 copies))	IPR002110(Ankyrin repeat)IPR036770(Ankyrin repeat-containing domain superfamily)IPR020683(Ankyrin repeat-containing domain)	N/A	SWQ7_DW_in_c_u_FM10_2FC_0.05	N/A	11.8653	12.031	13.0084	12.3016	0.356647	1.32969	1.61261	1.04121	1.32784	0.16495	3.09625	1.41399e-53	1.28619	1.42717	1.39841	1.37059	0.0430074	0.33548	0.472102	0.524014	0.443866	0.0562264	2.37324	5.02936e-07
Pm_g10081.t1		Py_MCL_00445	N/A	N/A	N/A	N/A	N/A	N/A	N/A	PF06733(DEAD_2)PF13307(Helicase C-terminal domain)	IPR014013(Helicase superfamily 1/2, ATP-binding domain, DinG/Rad3-type)IPR013020(ATP-dependent helicase Rad3/Chl1-like)IPR006555(ATP-dependent helicase, C-terminal)IPR010614(DEAD2)IPR014001(Helicase superfamily 1/2, ATP-binding domain)IPR027417(P-loop containing nucleoside triphosphate hydrolase)IPR006554(Helicase-like, DEXD box c2 type)	N/A	N/A	N/A	6.59049	5.42632	6.3919	6.13623	0.359557	7.21162	7.61965	6.86311	7.23146	0.218621	-0.34104	0.0736706	1.57539	1.84453	1.49919	1.6397	0.104749	9.98652	7.09365	7.42798	8.16938	0.913679	-1.514	2.19279e-11
Pm_g10082.t1		Py_MCL_06262	N/A	N/A	N/A	N/A	N/A	N/A	N/A	N/A	N/A	N/A	N/A	N/A	1.44452	1.11142	1.16637	1.24077	0.103105	0.5694	1.05884	0.683665	0.770636	0.147831	0.609754	0.491902	0.0819922	0	0.154319	0.0787705	0.0445773	0	0	0	0	0	0.0541949	NA
Pm_g10083.t1		Py_MCL_08217	N/A	N/A	N/A	SignalP_EUK	N/A	N/A	N/A	N/A	N/A	N/A	SWQ7_UP_in_c_u_FM10_2FC_0.05	SL2_UP_in_c_u_FM10_2FC_0.05	27.7775	23.9629	30.0857	27.2753	1.78525	100.981	140.297	167.235	136.171	19.2369	-2.41243	3.27738e-32	49.2221	58.5002	59.7691	55.8305	3.32442	196.824	230.64	218.828	215.431	9.90869	-1.16466	2.85588e-23
Pm_g10084.t1		Py_MCL_00012	N/A	N/A	found in tandem array	N/A	TMHMM;TMhelixRegion of a membrane-bound protein predicted to be embedded in the membrane.;	N/A	N/A	N/A	IPR032675(Leucine-rich repeat domain superfamily)	N/A	N/A	N/A	1.14107	1.12252	1.26422	1.17594	0.0444636	2.06658	2.71269	1.20416	1.99448	0.436965	-0.862104	0.0267163	0.708948	1.23568	0.98839	0.977673	0.152149	3.05682	2.9781	2.20371	2.74621	0.272201	-0.693022	0.109636
Pm_g10085.t1		Py_MCL_00012	N/A	N/A	found in tandem array	N/A	TMHMM;TMhelixRegion of a membrane-bound protein predicted to be embedded in the membrane.;	N/A	N/A	N/A	IPR032675(Leucine-rich repeat domain superfamily)	N/A	N/A	N/A	1.3041	0.75852	1.13119	1.0646	0.160976	1.32944	1.15369	2.71358	1.73223	0.493288	-0.772154	0.15265	0.765742	1.0296	1.33313	1.04283	0.163924	3.08583	0.868502	2.24934	2.06789	0.646484	-0.1765	0.780661
Pm_g10086.t1		Py_MCL_00927	N/A	N/A	N/A	N/A	N/A	N/A	N/A	PF07647(SAM domain (Sterile alpha motif))PF00072(Response regulator receiver domain)PF00612(IQ calmodulin-binding motif)PF12796(Ankyrin repeats (3 copies))	IPR002110(Ankyrin repeat)IPR001660(Sterile alpha motif domain)IPR013761(Sterile alpha motif/pointed domain superfamily)IPR000048(IQ motif, EF-hand binding site)IPR027417(P-loop containing nucleoside triphosphate hydrolase)IPR001789(Signal transduction response regulator, receiver domain)IPR036770(Ankyrin repeat-containing domain superfamily)IPR020683(Ankyrin repeat-containing domain)IPR029058(Alp…	N/A	N/A	N/A	0.701471	1.18043	1.18026	1.02072	0.159624	0.949194	1.2279	0.631777	0.936289	0.172206	0.0139151	0.977799	0.722036	0.666701	0.595594	0.661444	0.0365952	1.35706	1.75244	0.748131	1.28588	0.292097	-0.17512	0.659856
Pm_g10087.t1		Py_MCL_05393	N/A	N/A	N/A	N/A	TMHMM;TMhelixRegion of a membrane-bound protein predicted to be embedded in the membrane.;	N/A	N/A	PF02517(CPBP intramembrane metalloprotease)	IPR003675(CAAX prenyl protease 2)	N/A	N/A	N/A	0.984692	0.757622	0.733919	0.825411	0.0799341	0.388144	0.962379	1.63112	0.993882	0.359163	-0.272969	0.755129	0.167675	0.422725	0.315586	0.301995	0.0739394	2.00209	0	3.75268	1.91826	1.08412	-1.77177	0.0646061
Pm_g10088.t1		Py_MCL_02241	N/A	N/A	N/A	N/A	N/A	N/A	N/A	PF01416(tRNA pseudouridine synthase)	IPR001406(Pseudouridine synthase I, TruA)IPR020095(Pseudouridine synthase I, TruA, C-terminal)IPR020103(Pseudouridine synthase, catalytic domain superfamily)IPR020097(Pseudouridine synthase I, TruA, alpha/beta domain)	N/A	N/A	SL2_UP_in_c_u_FM10_2FC_0.05	1.63086	1.28696	1.63196	1.51659	0.114818	6.78563	8.41228	8.79056	7.99615	0.615036	-2.47456	1.49885e-15	0.822833	0.864349	0.387168	0.69145	0.152612	11.5135	9.33254	12.5168	11.121	0.939939	-3.1784	6.65722e-16
Pm_g10089.t1		Py_MCL_02735	N/A	N/A	N/A	N/A	N/A	N/A	N/A	PF00957(Synaptobrevin)	IPR001388(Synaptobrevin)	N/A	N/A	N/A	25.116	26.3394	29.6942	27.0499	1.36853	42.4087	36.0667	30.76	36.4118	3.3671	-0.548292	0.00212943	8.12844	11.2972	9.88533	9.77031	0.916539	19.5978	28.8397	25.7136	24.7171	2.71403	-0.558325	0.0209444
Pm_g1009.t1		Py_MCL_01957	N/A	N/A	N/A	N/A	N/A	N/A	N/A	PF05351(GMP-PDE, delta subunit)	IPR014756(Immunoglobulin E-set)IPR008015(GMP phosphodiesterase, delta subunit)IPR037036(GMP phosphodiesterase, delta subunit superfamily)	N/A	SWQ7_DW_in_c_u_FM10_2FC_0.05	N/A	10.3361	12.9678	12.0969	11.8003	0.774053	0.673432	0	0	0.224477	0.224477	4.91027	1.28483e-11	0.363647	0.183358	0.342215	0.296407	0.0568621	0	0	1.2208	0.406933	0.406933	0.290049	0.855619
Pm_g10090.t1		Py_MCL_02735	N/A	N/A	N/A	N/A	N/A	N/A	N/A	N/A	IPR036322(WD40-repeat-containing domain superfamily)IPR015943(WD40/YVTN repeat-like-containing domain superfamily)	N/A	N/A	N/A	13.5575	18.1954	14.8599	15.5376	1.38108	21.3762	13.7374	17.551	17.5549	2.20514	-0.304574	0.241148	3.80239	5.87724	5.62301	5.10088	0.65338	13.9853	11.2951	10.2576	11.846	1.11081	-0.421767	0.215016
Pm_g10091.t1		Py_MCL_00948	N/A	N/A	found in tandem array	N/A	N/A	N/A	N/A	PF00173(Cytochrome b5-like Heme/Steroid binding domain)	IPR036400(Cytochrome b5-like heme/steroid binding domain superfamily)IPR001199(Cytochrome b5-like heme/steroid binding domain)	N/A	N/A	N/A	0.0865083	0.230398	0.161193	0.159366	0.0415474	0.170498	0	0	0.0568327	0.0568327	0.552631	0.790321	0.073654	0.0618962	0.069313	0.0682877	0.00343269	0	0	0	0	0	0.0462907	NA
Pm_g10092.t1		Py_MCL_00948	N/A	N/A	found in tandem array	N/A	TMHMM;TMhelixRegion of a membrane-bound protein predicted to be embedded in the membrane.;	N/A	N/A	PF00173(Cytochrome b5-like Heme/Steroid binding domain)	IPR036400(Cytochrome b5-like heme/steroid binding domain superfamily)IPR001199(Cytochrome b5-like heme/steroid binding domain)	N/A	SWQ7_UP_in_c_u_FM10_2FC_0.05	N/A	59.4692	62.4751	72.9128	64.9524	4.07371	139.155	118.189	128.741	128.695	6.05226	-1.09777	1.55662e-16	66.2373	59.5366	63.3867	63.0535	1.94147	118.516	138.403	139.254	132.058	6.77538	-0.281263	0.0333517
Pm_g10093.t1		Py_MCL_02706	N/A	N/A	N/A	N/A	N/A	N/A	N/A	PF01612(3'-5' exonuclease)PF00476(DNA polymerase family A)	IPR012337(Ribonuclease H-like superfamily)IPR002298(DNA polymerase A)IPR001098(DNA-directed DNA polymerase, family A, palm domain)IPR002562(3'-5' exonuclease domain)IPR036397(Ribonuclease H superfamily)	N/A	N/A	SL2_UP_in_c_u_FM10_2FC_0.05	8.3252	8.75531	9.02113	8.70055	0.202754	8.22927	7.98008	7.63784	7.94906	0.171434	0.0179654	0.931282	2.22459	2.51095	3.11969	2.61841	0.263921	14.2577	12.5332	9.70129	12.1641	1.32821	-1.42624	1.01395e-11
Pm_g10094.t1		Py_MCL_00005	N/A	N/A	N/A	SignalP_EUK	N/A	N/A	N/A	PF13855(Leucine rich repeat)	IPR032675(Leucine-rich repeat domain superfamily)IPR001611(Leucine-rich repeat)	N/A	N/A	SL2_DW_in_c_u_FM10_2FC_0.05	4.17964	3.99598	3.4447	3.87344	0.22083	0.792078	1.47293	1.28389	1.18297	0.20292	1.65842	2.93142e-05	39.5209	27.6335	27.5636	31.5727	3.97416	0.306423	1.03491	0.861529	0.734287	0.219709	6.07939	3.29545e-30
Pm_g10095.t1		Py_MCL_06658	N/A	N/A	N/A	N/A	N/A	N/A	N/A	N/A	N/A	N/A	SWQ7_DW_in_c_u_FM10_2FC_0.05	SL2_DW_in_c_u_FM10_2FC_0.05	42.7866	40.1699	44.0445	42.3336	1.1412	13.6979	12.7362	10.2792	12.2378	1.01786	1.66127	1.83553e-19	125.991	117.326	123.728	122.348	2.59474	12.1439	9.32151	7.24254	9.56932	1.42032	4.46042	2.62522e-92
Pm_g10096.t1		Py_MCL_00005	N/A	N/A	N/A	SignalP_EUK	N/A	N/A	N/A	PF13855(Leucine rich repeat)	IPR032675(Leucine-rich repeat domain superfamily)IPR001611(Leucine-rich repeat)	N/A	SWQ7_DW_in_c_u_FM10_2FC_0.05	SL2_DW_in_c_u_FM10_2FC_0.05	10.8195	12.8209	10.1239	11.2548	0.808388	3.05954	6.7239	5.17632	4.98659	1.06206	1.11268	0.000148443	52.3072	45.8756	46.8121	48.3317	2.00609	2.15202	3.02842	1.68071	2.28705	0.394865	5.13889	7.4551e-52
Pm_g10097.t1		Py_MCL_00891	N/A	N/A	N/A	N/A	TMHMM;TMhelixRegion of a membrane-bound protein predicted to be embedded in the membrane.;	N/A	N/A	N/A	N/A	N/A	SWQ7_DW_in_c_u_FM10_2FC_0.05	SL2_DW_in_c_u_FM10_2FC_0.05	38.4926	34.2984	39.2963	37.3624	1.5495	5.86798	7.27465	8.30368	7.14877	0.705938	2.30462	2.38867e-26	23.0558	22.4692	23.7416	23.0888	0.367696	4.32397	3.19456	7.5982	5.03891	1.32053	2.97813	2.94988e-22
Pm_g10098.t1		Py_MCL_00269	N/A	N/A	N/A	SignalP_EUK	N/A	N/A	N/A	PF00246(Zinc carboxypeptidase)	IPR000834(Peptidase M14, carboxypeptidase A)	N/A	N/A	N/A	2.33592	2.48851	2.08923	2.30455	0.116323	0.460384	0.856121	0.331664	0.54939	0.157803	1.96213	0.000523528	0.954637	1.03623	0.898372	0.96308	0.0400193	1.06862	0.902288	0.333834	0.768249	0.222451	1.08742	0.152382
Pm_g10099.t1		Py_MCL_06658	N/A	N/A	N/A	N/A	N/A	N/A	N/A	N/A	N/A	N/A	N/A	N/A	1.5312	1.25866	1.05671	1.28219	0.137478	3.35313	3.32555	5.83774	4.17214	0.832837	-1.76946	1.49685e-05	1.15882	1.46075	1.09052	1.2367	0.113747	4.75637	4.38111	4.45761	4.5317	0.114485	-1.06838	0.0143881
Pm_g101.t1		Py_MCL_00259	N/A	N/A	N/A	N/A	N/A	N/A	N/A	PF01221(Dynein light chain type 1)	IPR037177(Dynein light chain superfamily)IPR001372(Dynein light chain, type 1/2)	N/A	N/A	N/A	3.1143	2.61118	2.74028	2.82192	0.150866	0	0	0	0	0	4.22926	0.000888459	0	0	0	0	0	0	0	0	0	0	NA	NA
Pm_g1010.t1		Py_MCL_05690	N/A	N/A	N/A	N/A	N/A	N/A	N/A	N/A	N/A	N/A	N/A	N/A	19.3086	22.4254	24.8237	22.1859	1.59655	17.8682	15.2186	17.6872	16.9247	0.854625	0.271914	0.176664	8.8974	10.2005	10.591	9.89631	0.512016	21.6345	29.851	27.199	26.2282	2.42105	-0.626738	0.00242641
Pm_g10100.t1		Py_MCL_00605	N/A	N/A	N/A	N/A	TMHMM;TMhelixRegion of a membrane-bound protein predicted to be embedded in the membrane.;	N/A	N/A	PF01130(CD36 family)	IPR002159(CD36 family)	N/A	SWQ7_UP_in_c_u_FM10_2FC_0.05	SL2_UP_in_c_u_FM10_2FC_0.05	11.2582	17.876	14.0372	14.3905	1.91855	42.4454	35.6163	38.4709	38.8442	1.98021	-1.5422	2.40364e-17	0.190753	0.320604	0.336581	0.282646	0.0461775	47.617	42.5491	41.024	43.73	1.99273	-6.44561	1.61272e-132
Pm_g10101.t1		Py_MCL_01363	N/A	N/A	N/A	N/A	TMHMM;TMhelixRegion of a membrane-bound protein predicted to be embedded in the membrane.;	N/A	N/A	PF07690(Major Facilitator Superfamily)	IPR011701(Major facilitator superfamily)IPR036259(MFS transporter superfamily)IPR020846(Major facilitator superfamily domain)	N/A	N/A	SL2_DW_in_c_u_FM10_2FC_0.05	47.3393	42.671	42.595	44.2018	1.56893	30.3846	38.692	34.9951	34.6905	2.40296	0.253013	0.102715	75.7595	81.2704	94.2087	83.7462	5.46782	47.9126	41.5337	40.7122	43.3862	2.27562	1.73414	1.34561e-59
Pm_g10102.t1		Py_MCL_01267	N/A	N/A	N/A	N/A	N/A	N/A	N/A	PF01399(PCI domain)	IPR000717(Proteasome component (PCI) domain)IPR036390(Winged helix DNA-binding domain superfamily)IPR037750(COP9 signalosome complex subunit 2)IPR011990(Tetratricopeptide-like helical domain superfamily)	N/A	N/A	N/A	32.9979	37.5981	44.942	38.5127	3.47817	57.1748	50.9854	60.6713	56.2772	2.83187	-0.65821	1.68074e-05	19.8886	21.028	25.3737	22.0968	1.67115	65.1612	72.7468	69.8893	69.2658	2.21186	-0.866691	8.03473e-12
Pm_g10103.t1		Py_MCL_00007	N/A	N/A	N/A	N/A	TMHMM;TMhelixRegion of a membrane-bound protein predicted to be embedded in the membrane.;	N/A	N/A	PF00664(ABC transporter transmembrane region)PF00005(ABC transporter)	IPR036640(ABC transporter type 1, transmembrane domain superfamily)IPR011527(ABC transporter type 1, transmembrane domain)IPR027417(P-loop containing nucleoside triphosphate hydrolase)IPR003439(ABC transporter-like)IPR003593(AAA+ ATPase domain)IPR017871(ABC transporter, conserved site)	N/A	SWQ7_UP_in_c_u_FM10_2FC_0.05	N/A	0.424978	0.558378	0.617659	0.533672	0.0569774	14.2054	10.7783	9.4734	11.4857	1.41107	-4.52367	1.39471e-74	0.115786	0.0486511	0.122582	0.0956729	0.0235926	2.98105	4.37746	4.8588	4.07244	0.563105	-4.60704	3.29837e-26
Pm_g10104.t1		Py_MCL_00007	N/A	N/A	N/A	N/A	TMHMM;TMhelixRegion of a membrane-bound protein predicted to be embedded in the membrane.;	N/A	N/A	PF00005(ABC transporter)PF00664(ABC transporter transmembrane region)	IPR003439(ABC transporter-like)IPR036640(ABC transporter type 1, transmembrane domain superfamily)IPR027417(P-loop containing nucleoside triphosphate hydrolase)IPR017871(ABC transporter, conserved site)IPR011527(ABC transporter type 1, transmembrane domain)IPR003593(AAA+ ATPase domain)	N/A	N/A	N/A	3.11457	3.47437	3.20557	3.26484	0.108009	2.60323	2.27105	1.67858	2.18429	0.270424	0.44531	0.0715074	0.499812	0.466693	0.548746	0.505084	0.0238328	2.23796	2.20455	1.74783	2.06345	0.158104	-1.23832	0.000327894
Pm_g10105.t1		Py_MCL_00011	N/A	N/A	N/A	N/A	TMHMM;TMhelixRegion of a membrane-bound protein predicted to be embedded in the membrane.;	N/A	N/A	N/A	N/A	N/A	N/A	N/A	1.39742	1.72472	1.5242	1.54878	0.0952781	1.27632	0.999332	0.846877	1.04084	0.125694	0.420944	0.371109	0.145095	0.317024	0.19116	0.21776	0.0513828	0.259871	1.75537	0.487097	0.834113	0.465276	-1.13469	0.206993
Pm_g10106.t1		Py_MCL_03754	N/A	N/A	N/A	N/A	N/A	N/A	N/A	PF02390(Putative methyltransferase)	IPR029063(S-adenosyl-L-methionine-dependent methyltransferase)IPR003358(tRNA (guanine-N-7) methyltransferase, Trmb type)	N/A	N/A	N/A	9.35392	10.9037	9.0178	9.75846	0.580765	5.61082	6.55837	6.35182	6.17367	0.287672	0.566669	0.0538635	3.39337	3.31724	3.06303	3.25788	0.0998737	6.82188	5.23639	4.06852	5.3756	0.797868	0.0734051	0.87953
Pm_g10107.t1		Py_MCL_01089	N/A	N/A	N/A	N/A	TMHMM;TMhelixRegion of a membrane-bound protein predicted to be embedded in the membrane.;	N/A	N/A	PF01255(Putative undecaprenyl diphosphate synthase)	IPR036424(Decaprenyl diphosphate synthase-like superfamily)IPR001441(Decaprenyl diphosphate synthase-like)	N/A	SWQ7_DW_in_c_u_FM10_2FC_0.05	SL2_DW_in_c_u_FM10_2FC_0.05	43.2437	43.519	43.9985	43.5871	0.220539	8.5118	10.4837	14.1353	11.0436	1.64734	1.89848	1.51816e-22	23.9724	25.3625	22.919	24.0846	0.707604	6.41468	11.5546	12.4243	10.1312	1.87514	2.01758	9.19868e-19
Pm_g10108.t1		Py_MCL_01089	N/A	N/A	N/A	N/A	N/A	N/A	N/A	PF04433(SWIRM domain)PF00249(Myb-like DNA-binding domain)	IPR001005(SANT/Myb domain)IPR007526(SWIRM domain)IPR009057(Homeobox-like domain superfamily)IPR017884(SANT domain)IPR016827(Transcriptional adaptor 2)	N/A	N/A	N/A	38.5376	43.3338	42.967	41.6128	1.54125	30.7352	31.3193	34.936	32.3301	1.31377	0.259621	0.0415524	12.0034	12.9184	14.3065	13.0761	0.669487	39.296	35.5341	42.0549	38.9617	1.88981	-0.787924	8.97087e-10
Pm_g10109.t1		Py_MCL_01089	N/A	N/A	N/A	N/A	N/A	N/A	N/A	PF00218(Indole-3-glycerol phosphate synthase)PF00697(N-(5'phosphoribosyl)anthranilate (PRA) isomerase)	IPR013785(Aldolase-type TIM barrel)IPR013798(Indole-3-glycerol phosphate synthase)IPR001240(N-(5'phosphoribosyl) anthranilate isomerase (PRAI))IPR011060(Ribulose-phosphate binding barrel)	N/A	SWQ7_UP_in_c_u_FM10_2FC_0.05	SL2_UP_in_c_u_FM10_2FC_0.05	20.163	21.2042	17.8088	19.7253	1.00431	46.5047	39.7301	50.279	45.5046	3.086	-1.31009	7.38328e-17	8.76809	9.61768	11.4071	9.93095	0.777746	66.9488	61.1805	58.096	62.0751	2.59444	-1.85689	1.30203e-50
Pm_g1011.t1		Py_MCL_00035	N/A	N/A	N/A	N/A	TMHMM;TMhelixRegion of a membrane-bound protein predicted to be embedded in the membrane.;	N/A	N/A	PF00153(Mitochondrial carrier protein)	IPR023395(Mitochondrial carrier domain superfamily)IPR018108(Mitochondrial substrate/solute carrier)IPR002067(Mitochondrial carrier protein)	N/A	SWQ7_DW_in_c_u_FM10_2FC_0.05	N/A	27.3661	28.6331	29.3911	28.4634	0.590695	9.95238	9.75113	9.2513	9.6516	0.208413	1.44393	3.33634e-17	8.46003	8.54694	9.61459	8.87385	0.371219	10.3499	14.6814	16.6837	13.905	1.86916	0.128352	0.621276
Pm_g10110.t1		Py_MCL_00087	N/A	N/A	found in tandem array	N/A	TMHMM;TMhelixRegion of a membrane-bound protein predicted to be embedded in the membrane.;	N/A	N/A	PF00375(Sodium:dicarboxylate symporter family)	IPR036458(Sodium:dicarboxylate symporter superfamily)IPR001991(Sodium:dicarboxylate symporter)	N/A	N/A	N/A	8.28473	9.25933	8.61446	8.71951	0.286201	2.18682	2.43995	1.5754	2.06739	0.256617	1.94868	3.85525e-13	3.49536	4.33991	4.26727	4.03418	0.270223	3.10198	2.85725	2.64285	2.86736	0.132634	1.2726	0.000182293
Pm_g10111.t1		Py_MCL_00087	N/A	N/A	found in tandem array	N/A	TMHMM;TMhelixRegion of a membrane-bound protein predicted to be embedded in the membrane.;	N/A	N/A	PF00375(Sodium:dicarboxylate symporter family)	IPR001991(Sodium:dicarboxylate symporter)IPR036458(Sodium:dicarboxylate symporter superfamily)	N/A	N/A	N/A	34.7522	34.8499	34.2653	34.6225	0.180804	18.6395	24.8958	26.6428	23.3927	2.42954	0.473652	0.00548703	7.38111	8.6732	10.1335	8.72925	0.795028	16.5964	14.0131	16.8948	15.8348	0.9149	-0.0724934	0.743193
Pm_g10112.t1		Py_MCL_03494	N/A	N/A	N/A	N/A	N/A	N/A	N/A	PF05139(Erythromycin esterase)	IPR007815(Erythromycin esterase)IPR014622(Uncharacterised conserved protein UCP036794, erythromycin esterase-type)	N/A	N/A	N/A	0.615374	0.996212	1.11292	0.908167	0.150223	1.42686	1.85736	1.02792	1.43738	0.239495	-0.757698	0.120036	0.308198	0.310798	0.580066	0.399687	0.0901925	0.827994	1.63126	0.258662	0.905974	0.39815	-0.415087	0.624192
Pm_g10113.t1		Py_MCL_00087	N/A	N/A	N/A	N/A	TMHMM;TMhelixRegion of a membrane-bound protein predicted to be embedded in the membrane.;	N/A	N/A	PF00375(Sodium:dicarboxylate symporter family)	IPR036458(Sodium:dicarboxylate symporter superfamily)IPR001991(Sodium:dicarboxylate symporter)	N/A	SWQ7_UP_in_c_u_FM10_2FC_0.05	N/A	3.05693	4.26462	3.3566	3.55938	0.363074	18.2898	20.5402	25.7063	21.5121	2.19541	-2.68605	2.50292e-38	11.3094	12.5765	14.1127	12.6662	0.810482	21.3655	18.5084	18.9833	19.6191	0.8839	0.156275	0.374516
Pm_g10114.t1		Py_MCL_00011	N/A	N/A	N/A	N/A	TMHMM;TMhelixRegion of a membrane-bound protein predicted to be embedded in the membrane.;	N/A	N/A	N/A	N/A	N/A	N/A	N/A	0.774712	0.364111	0.721769	0.620197	0.128952	0.718528	1.16914	0.8088	0.898823	0.137648	-0.595534	0.396448	1.358	0.880363	1.31447	1.18428	0.152476	0.347462	0.586756	0	0.311406	0.170339	2.54047	0.00727477
Pm_g10115.t1		N/A	transposons	N/A	N/A	N/A	N/A	N/A	N/A	PF13456(Reverse transcriptase-like)	IPR002156(Ribonuclease H domain)IPR012337(Ribonuclease H-like superfamily)IPR036397(Ribonuclease H superfamily)	N/A	N/A	N/A	N/A	N/A	N/A	N/A	N/A	N/A	N/A	N/A	N/A	N/A	not analzyed by DESeq (transposon or alternative transcript)	not analzyed by DESeq (transposon or alternative transcript)	N/A	N/A	N/A	N/A	N/A	N/A	N/A	N/A	N/A	N/A	not analzyed by DESeq (transposon or alternative transcript)	not analzyed by DESeq (transposon or alternative transcript)
Pm_g10116.t1		Py_MCL_03645	N/A	N/A	N/A	N/A	TMHMM;TMhelixRegion of a membrane-bound protein predicted to be embedded in the membrane.;	N/A	N/A	N/A	N/A	N/A	N/A	SL2_DW_in_c_u_FM10_2FC_0.05	96.5319	99.981	100.531	99.0146	1.25142	51.8278	45.9523	47.8528	48.5443	1.73097	0.914414	9.65805e-15	112.466	111.779	110.993	111.746	0.425326	49.4906	49.2875	49.1571	49.3117	0.0970522	1.96676	1.72601e-66
Pm_g10117.t1		Py_MCL_00087	N/A	N/A	found in tandem array	N/A	TMHMM;TMhelixRegion of a membrane-bound protein predicted to be embedded in the membrane.;	N/A	N/A	PF00375(Sodium:dicarboxylate symporter family)	IPR001991(Sodium:dicarboxylate symporter)IPR036458(Sodium:dicarboxylate symporter superfamily)	N/A	N/A	SL2_DW_in_c_u_FM10_2FC_0.05	15.8394	16.8568	17.2668	16.6543	0.424313	7.16472	7.97023	10.7147	8.61656	1.07455	0.859245	4.7419e-06	11.6067	9.19645	12.3789	11.0607	0.958401	7.17682	6.26868	9.04536	7.49696	0.817385	1.34511	4.62969e-09
Pm_g10118.t1		Py_MCL_00087	N/A	N/A	found in tandem array	N/A	TMHMM;TMhelixRegion of a membrane-bound protein predicted to be embedded in the membrane.;	N/A	N/A	PF00375(Sodium:dicarboxylate symporter family)	IPR036458(Sodium:dicarboxylate symporter superfamily)IPR001991(Sodium:dicarboxylate symporter)	N/A	N/A	N/A	0.408319	0.332285	0.190207	0.31027	0.0639183	0	0.623542	0.120781	0.248107	0.190928	0.351481	0.789092	0.0289706	0	0.0545262	0.0278323	0.0157506	0	0.438111	0	0.146037	0.146037	-1.34785	0.489265
Pm_g10119.t1		Py_MCL_00087	N/A	N/A	found in tandem array	N/A	TMHMM;TMhelixRegion of a membrane-bound protein predicted to be embedded in the membrane.;	N/A	N/A	PF00375(Sodium:dicarboxylate symporter family)	IPR036458(Sodium:dicarboxylate symporter superfamily)IPR001991(Sodium:dicarboxylate symporter)	N/A	N/A	N/A	1.54365	1.67984	1.57733	1.60027	0.0409568	0.785123	1.095	0.70701	0.862378	0.118477	0.789922	0.158624	0.296772	0.249396	0.279281	0.27515	0.0138312	0.759331	0.320569	1.42327	0.834391	0.320528	-0.765838	0.428093
Pm_g1012.t1		Py_MCL_00170	N/A	N/A	N/A	N/A	N/A	N/A	N/A	PF03764(Elongation factor G, domain IV)PF14492(Elongation Factor G, domain II)PF00009(Elongation factor Tu GTP binding domain)PF00679(Elongation factor G C-terminus)PF03144(Elongation factor Tu domain 2)	IPR004540(Translation elongation factor EFG/EF2)IPR035647(EF-G domain III/V-like)IPR020568(Ribosomal protein S5 domain 2-type fold)IPR005517(Translation elongation factor EFG/EF2, domain IV)IPR041095(Elongation Factor G, domain II)IPR014721(Ribosomal protein S5 domain 2-type fold, subgroup)IPR000640(Elongation factor EFG, domain V-like)IPR009000(Translation protein, beta-barrel domain superfamily…	N/A	SWQ7_DW_in_c_u_FM10_2FC_0.05	N/A	128.185	125.567	114.936	122.896	4.05118	51.3432	40.9043	51.7908	48.0128	3.55657	1.24687	2.04223e-17	21.7627	24.4237	26.2162	24.1342	1.29374	85.0957	70.7988	78.9727	78.289	4.1413	-0.909684	1.84452e-18
Pm_g10120.t1		Py_MCL_00087	N/A	N/A	found in tandem array	N/A	TMHMM;TMhelixRegion of a membrane-bound protein predicted to be embedded in the membrane.;	N/A	N/A	PF00375(Sodium:dicarboxylate symporter family)	IPR036458(Sodium:dicarboxylate symporter superfamily)IPR001991(Sodium:dicarboxylate symporter)	N/A	N/A	N/A	1.59303	1.11651	2.10908	1.6062	0.286605	0.49574	1.3828	0.297612	0.725385	0.333648	1.07259	0.0872353	0.285542	0.269954	0.403068	0.319521	0.0420152	0.319636	1.34942	0	0.556351	0.407127	-0.0652245	0.954096
Pm_g10121.t1		Py_MCL_00287	N/A	N/A	N/A	N/A	TMHMM;TMhelixRegion of a membrane-bound protein predicted to be embedded in the membrane.;	N/A	N/A	PF00717(Peptidase S24-like)	IPR019758(Peptidase S26A, signal peptidase I, conserved site)IPR001733(Peptidase S26B)IPR036286(LexA/Signal peptidase-like superfamily)IPR019756(Peptidase S26A, signal peptidase I, serine active site)IPR015927(Peptidase S24/S26A/S26B/S26C)	N/A	N/A	N/A	120.153	113.007	121.088	118.083	2.55231	127.529	112.442	127.909	122.627	5.09352	-0.163266	0.255607	61.1707	62.7404	62.1241	62.0117	0.456615	130.995	133.588	145.885	136.823	4.59275	-0.354679	0.00421584
Pm_g10122.t1		Py_MCL_01077	N/A	N/A	N/A	N/A	N/A	N/A	N/A	PF00996(GDP dissociation inhibitor)	IPR036188(FAD/NAD(P)-binding domain superfamily)IPR018203(GDP dissociation inhibitor)	N/A	N/A	N/A	19.0858	24.2486	28.2429	23.8591	2.65059	17.3753	12.8109	15.9211	15.3691	1.34622	0.511128	0.0100743	2.37032	2.8551	3.0733	2.76624	0.207739	9.19826	8.76222	9.06258	9.00769	0.128831	-0.914107	5.64638e-05
Pm_g10123.t1		Py_MCL_02078	N/A	N/A	N/A	N/A	N/A	N/A	N/A	N/A	N/A	N/A	N/A	N/A	0	0	0	0	0	0	0	0	0	0	NA	NA	0	0	0	0	0	0	0	0	0	0	NA	NA
Pm_g10124.t1		N/A	transposons	N/A	N/A	N/A	N/A	N/A	N/A	PF03184(DDE superfamily endonuclease)	IPR004875(DDE superfamily endonuclease domain)	N/A	N/A	N/A	N/A	N/A	N/A	N/A	N/A	N/A	N/A	N/A	N/A	N/A	not analzyed by DESeq (transposon or alternative transcript)	not analzyed by DESeq (transposon or alternative transcript)	N/A	N/A	N/A	N/A	N/A	N/A	N/A	N/A	N/A	N/A	not analzyed by DESeq (transposon or alternative transcript)	not analzyed by DESeq (transposon or alternative transcript)
Pm_g10125.t1		Py_MCL_01032	N/A	N/A	N/A	N/A	N/A	N/A	N/A	N/A	N/A	N/A	N/A	N/A	0	0	0	0	0	0	0	0	0	0	NA	NA	0	0	0	0	0	0	0	0	0	0	NA	NA
Pm_g10126.t1		Py_MCL_01032	N/A	N/A	N/A	N/A	N/A	N/A	N/A	N/A	N/A	N/A	N/A	N/A	0	0	0	0	0	0	0	0	0	0	NA	NA	0	0	0	0	0	0	0	0	0	0	NA	NA
Pm_g10127.t1		Py_MCL_00251	N/A	N/A	N/A	N/A	N/A	N/A	N/A	N/A	N/A	N/A	N/A	N/A	0	0	0	0	0	0	0	0	0	0	NA	NA	0	0	0	0	0	0	0	0	0	0	NA	NA
Pm_g10128.t1		Py_MCL_00251	N/A	N/A	N/A	N/A	N/A	N/A	N/A	N/A	N/A	N/A	N/A	N/A	0	0	0.101174	0.0337247	0.0337247	0	0	0	0	0	-0.357081	0.882445	0	0	0	0	0	0	0	0	0	0	NA	NA
Pm_g10129.t1		N/A	transposons	N/A	N/A	N/A	N/A	N/A	N/A	PF13456(Reverse transcriptase-like)PF00665(Integrase core domain)PF17919(RNase H-like domain found in reverse transcriptase)	IPR012337(Ribonuclease H-like superfamily)IPR001584(Integrase, catalytic core)IPR002156(Ribonuclease H domain)IPR000953(Chromo/chromo shadow domain)IPR021109(Aspartic peptidase domain superfamily)IPR016197(Chromo-like domain superfamily)IPR041577(Reverse transcriptase/retrotransposon-derived protein, RNase H-like domain)IPR036397(Ribonuclease H superfamily)	N/A	N/A	N/A	N/A	N/A	N/A	N/A	N/A	N/A	N/A	N/A	N/A	N/A	not analzyed by DESeq (transposon or alternative transcript)	not analzyed by DESeq (transposon or alternative transcript)	N/A	N/A	N/A	N/A	N/A	N/A	N/A	N/A	N/A	N/A	not analzyed by DESeq (transposon or alternative transcript)	not analzyed by DESeq (transposon or alternative transcript)
Pm_g1013.t1		Py_MCL_00142	N/A	N/A	N/A	N/A	N/A	N/A	N/A	PF13516(Leucine Rich repeat)	IPR032675(Leucine-rich repeat domain superfamily)IPR001611(Leucine-rich repeat)	N/A	N/A	N/A	1.48105	1.4979	1.3449	1.44128	0.0484368	1.55186	1.58033	3.1942	2.1088	0.542766	-0.628457	0.0765755	1.10136	0.979199	1.06649	1.04902	0.0363313	1.42941	1.68968	2.00944	1.70951	0.167734	0.0769328	0.85158
Pm_g10130.t1		N/A	transposons	N/A	N/A	N/A	N/A	N/A	N/A	PF03732(Retrotransposon gag protein)	IPR005162(Retrotransposon gag domain)	N/A	N/A	N/A	N/A	N/A	N/A	N/A	N/A	N/A	N/A	N/A	N/A	N/A	not analzyed by DESeq (transposon or alternative transcript)	not analzyed by DESeq (transposon or alternative transcript)	N/A	N/A	N/A	N/A	N/A	N/A	N/A	N/A	N/A	N/A	not analzyed by DESeq (transposon or alternative transcript)	not analzyed by DESeq (transposon or alternative transcript)
Pm_g10131.t1		N/A	transposons	N/A	N/A	N/A	N/A	N/A	N/A	N/A	IPR012337(Ribonuclease H-like superfamily)IPR036397(Ribonuclease H superfamily)	N/A	N/A	N/A	N/A	N/A	N/A	N/A	N/A	N/A	N/A	N/A	N/A	N/A	not analzyed by DESeq (transposon or alternative transcript)	not analzyed by DESeq (transposon or alternative transcript)	N/A	N/A	N/A	N/A	N/A	N/A	N/A	N/A	N/A	N/A	not analzyed by DESeq (transposon or alternative transcript)	not analzyed by DESeq (transposon or alternative transcript)
Pm_g10132.t1		N/A	transposons	N/A	N/A	N/A	N/A	N/A	N/A	PF00078(Reverse transcriptase (RNA-dependent DNA polymerase))PF17919(RNase H-like domain found in reverse transcriptase)	IPR000477(Reverse transcriptase domain)IPR041577(Reverse transcriptase/retrotransposon-derived protein, RNase H-like domain)	N/A	N/A	N/A	N/A	N/A	N/A	N/A	N/A	N/A	N/A	N/A	N/A	N/A	not analzyed by DESeq (transposon or alternative transcript)	not analzyed by DESeq (transposon or alternative transcript)	N/A	N/A	N/A	N/A	N/A	N/A	N/A	N/A	N/A	N/A	not analzyed by DESeq (transposon or alternative transcript)	not analzyed by DESeq (transposon or alternative transcript)
Pm_g10133.t1		Py_MCL_00003	N/A	N/A	N/A	N/A	N/A	N/A	N/A	PF03732(Retrotransposon gag protein)PF00098(Zinc knuckle)	IPR036875(Zinc finger, CCHC-type superfamily)IPR005162(Retrotransposon gag domain)IPR032567(LDOC1-related)IPR001878(Zinc finger, CCHC-type)	N/A	N/A	N/A	0	0	0	0	0	0	0	0	0	0	NA	NA	0	0	0	0	0	0	0	0	0	0	NA	NA
Pm_g10134.t1		Py_MCL_00500	N/A	N/A	N/A	N/A	N/A	N/A	N/A	N/A	N/A	N/A	N/A	N/A	0	0	0	0	0	0	0	0	0	0	NA	NA	0	0	0	0	0	0	0	0	0	0	NA	NA
Pm_g10135.t1		Py_MCL_00272	N/A	N/A	N/A	N/A	N/A	N/A	N/A	PF13384(Homeodomain-like domain)	IPR009057(Homeobox-like domain superfamily)	N/A	N/A	N/A	0	0	0	0	0	0	0	0	0	0	NA	NA	0	0	0	0	0	0	0	0	0	0	NA	NA
Pm_g10136.t1		Py_MCL_00610	N/A	N/A	N/A	N/A	N/A	N/A	N/A	N/A	N/A	N/A	N/A	N/A	0	0	0	0	0	0	0	0	0	0	NA	NA	0	0	0	0	0	0	0	0	0	0	NA	NA
Pm_g10137.t1		N/A	transposons	N/A	N/A	N/A	N/A	N/A	N/A	PF14214(Helitron helicase-like domain at N-terminus)	IPR025476(Helitron helicase-like domain)	N/A	N/A	N/A	N/A	N/A	N/A	N/A	N/A	N/A	N/A	N/A	N/A	N/A	not analzyed by DESeq (transposon or alternative transcript)	not analzyed by DESeq (transposon or alternative transcript)	N/A	N/A	N/A	N/A	N/A	N/A	N/A	N/A	N/A	N/A	not analzyed by DESeq (transposon or alternative transcript)	not analzyed by DESeq (transposon or alternative transcript)
Pm_g10138.t1		Py_MCL_05193	N/A	N/A	N/A	N/A	N/A	N/A	N/A	N/A	N/A	N/A	N/A	N/A	0	0	0	0	0	0	0	0	0	0	NA	NA	0	0	0	0	0	0	0	0	0	0	NA	NA
Pm_g10139.t1		Py_MCL_00022	N/A	N/A	N/A	N/A	N/A	N/A	N/A	N/A	N/A	N/A	N/A	N/A	0	0	0	0	0	0	0	0	0	0	NA	NA	0	0	0	0	0	0	0	0	0	0	NA	NA
Pm_g1014.t1		Py_MCL_05576	N/A	N/A	N/A	N/A	N/A	N/A	N/A	PF08238(Sel1 repeat)	IPR019734(Tetratricopeptide repeat)IPR011990(Tetratricopeptide-like helical domain superfamily)IPR006597(Sel1-like repeat)IPR002893(Zinc finger, MYND-type)IPR013026(Tetratricopeptide repeat-containing domain)	N/A	N/A	N/A	9.03361	8.15723	8.22388	8.47157	0.281674	9.46168	9.64873	7.23769	8.7827	0.774391	-0.162538	0.443588	6.68045	7.53459	7.85839	7.35781	0.351343	12.0043	9.30501	7.19284	9.50073	1.3924	0.422902	0.0360166
Pm_g10140.t1		N/A	transposons	N/A	N/A	N/A	N/A	N/A	N/A	PF00078(Reverse transcriptase (RNA-dependent DNA polymerase))	IPR000477(Reverse transcriptase domain)IPR036691(Endonuclease/exonuclease/phosphatase superfamily)	N/A	N/A	N/A	N/A	N/A	N/A	N/A	N/A	N/A	N/A	N/A	N/A	N/A	not analzyed by DESeq (transposon or alternative transcript)	not analzyed by DESeq (transposon or alternative transcript)	N/A	N/A	N/A	N/A	N/A	N/A	N/A	N/A	N/A	N/A	not analzyed by DESeq (transposon or alternative transcript)	not analzyed by DESeq (transposon or alternative transcript)
Pm_g10141.t1		Py_MCL_00106	N/A	N/A	N/A	N/A	N/A	N/A	N/A	N/A	N/A	N/A	N/A	N/A	0	0	0	0	0	0.37257	0	0	0.12419	0.12419	-1.22117	0.587719	0	0	0	0	0	0	0	0	0	0	NA	NA
Pm_g10142.t1		N/A	transposons	N/A	N/A	N/A	N/A	N/A	N/A	N/A	N/A	N/A	N/A	N/A	N/A	N/A	N/A	N/A	N/A	N/A	N/A	N/A	N/A	N/A	not analzyed by DESeq (transposon or alternative transcript)	not analzyed by DESeq (transposon or alternative transcript)	N/A	N/A	N/A	N/A	N/A	N/A	N/A	N/A	N/A	N/A	not analzyed by DESeq (transposon or alternative transcript)	not analzyed by DESeq (transposon or alternative transcript)
Pm_g10143.t1		Py_MCL_06660	N/A	N/A	N/A	N/A	N/A	N/A	N/A	N/A	N/A	N/A	N/A	N/A	0	0	0	0	0	0	0	0	0	0	NA	NA	0	0	0	0	0	0	0	0	0	0	NA	NA
Pm_g10144.t1		Py_MCL_00098	N/A	N/A	N/A	N/A	TMHMM;TMhelixRegion of a membrane-bound protein predicted to be embedded in the membrane.;	N/A	N/A	N/A	N/A	N/A	N/A	N/A	0.211345	0.225151	0.511945	0.316147	0.0979801	0.166615	0.464751	0	0.210456	0.135941	0.478807	0.702868	0.791743	0.604865	0.541875	0.646161	0.0750276	0.322283	0	0.906121	0.409468	0.265182	1.40973	0.146889
Pm_g10145.t1		N/A	transposons	N/A	N/A	N/A	N/A	N/A	N/A	PF13843(Transposase IS4)	IPR029526(PiggyBac transposable element-derived protein)	N/A	N/A	N/A	N/A	N/A	N/A	N/A	N/A	N/A	N/A	N/A	N/A	N/A	not analzyed by DESeq (transposon or alternative transcript)	not analzyed by DESeq (transposon or alternative transcript)	N/A	N/A	N/A	N/A	N/A	N/A	N/A	N/A	N/A	N/A	not analzyed by DESeq (transposon or alternative transcript)	not analzyed by DESeq (transposon or alternative transcript)
Pm_g10146.t1		Py_MCL_00252	N/A	N/A	N/A	N/A	N/A	N/A	N/A	PF13358(DDE superfamily endonuclease)	IPR038717(Tc1-like transposase, DDE domain)	N/A	N/A	N/A	1.33003	1.12172	1.92066	1.45747	0.239275	0.786402	0.487459	1.18027	0.818043	0.200622	0.702527	0.32255	0.2831	0.380651	0.266415	0.310055	0.0356251	1.52114	0.856243	1.90079	1.42606	0.305259	-1.34212	0.12114
Pm_g10147.t1		N/A	transposons	N/A	N/A	N/A	N/A	N/A	N/A	PF10551(MULE transposase domain)	IPR007527(Zinc finger, SWIM-type)IPR018289(MULE transposase domain)	N/A	N/A	N/A	N/A	N/A	N/A	N/A	N/A	N/A	N/A	N/A	N/A	N/A	not analzyed by DESeq (transposon or alternative transcript)	not analzyed by DESeq (transposon or alternative transcript)	N/A	N/A	N/A	N/A	N/A	N/A	N/A	N/A	N/A	N/A	not analzyed by DESeq (transposon or alternative transcript)	not analzyed by DESeq (transposon or alternative transcript)
Pm_g10148.t1		N/A	transposons	N/A	N/A	N/A	N/A	N/A	N/A	N/A	N/A	N/A	N/A	N/A	N/A	N/A	N/A	N/A	N/A	N/A	N/A	N/A	N/A	N/A	not analzyed by DESeq (transposon or alternative transcript)	not analzyed by DESeq (transposon or alternative transcript)	N/A	N/A	N/A	N/A	N/A	N/A	N/A	N/A	N/A	N/A	not analzyed by DESeq (transposon or alternative transcript)	not analzyed by DESeq (transposon or alternative transcript)
Pm_g10149.t1		Py_MCL_06052	N/A	N/A	N/A	N/A	N/A	N/A	N/A	N/A	N/A	N/A	N/A	N/A	0	0	0	0	0	0	0	0	0	0	NA	NA	0	0	0	0	0	0	0	0	0	0	NA	NA
Pm_g1015.t1		Py_MCL_01775	N/A	N/A	N/A	N/A	N/A	N/A	N/A	PF00588(SpoU rRNA Methylase family)	IPR029026(tRNA (guanine-N1-)-methyltransferase, N-terminal)IPR001537(tRNA/rRNA methyltransferase, SpoU type)IPR029028(Alpha/beta knot methyltransferases)	N/A	N/A	SL2_UP_in_c_u_FM10_2FC_0.05	16.9643	17.4727	16.5576	16.9982	0.264696	13.0266	15.611	11.7305	13.456	1.14059	0.236267	0.288574	3.56401	3.83578	3.94236	3.78072	0.112639	16.7982	13.2379	15.2183	15.0848	1.02992	-1.19894	9.32926e-06
Pm_g10150.t1		Py_MCL_00039	N/A	N/A	N/A	N/A	N/A	N/A	N/A	N/A	N/A	N/A	N/A	N/A	0.0607618	0	0	0.0202539	0.0202539	0	0	0	0	0	-0.357081	0.882445	0	0.0434747	0.0486841	0.0307196	0.0154332	0	0	0	0	0	-0.299106	NA
Pm_g10151.t1		Py_MCL_06056	N/A	N/A	N/A	N/A	N/A	N/A	N/A	N/A	N/A	N/A	N/A	N/A	0	0	0	0	0	0	0	0	0	0	NA	NA	0	0	0	0	0	0	0	0	0	0	NA	NA
Pm_g10152.t1		N/A	transposons	N/A	N/A	N/A	N/A	N/A	N/A	PF13456(Reverse transcriptase-like)PF17919(RNase H-like domain found in reverse transcriptase)	IPR012337(Ribonuclease H-like superfamily)IPR002156(Ribonuclease H domain)IPR036397(Ribonuclease H superfamily)IPR041577(Reverse transcriptase/retrotransposon-derived protein, RNase H-like domain)	N/A	N/A	N/A	N/A	N/A	N/A	N/A	N/A	N/A	N/A	N/A	N/A	N/A	not analzyed by DESeq (transposon or alternative transcript)	not analzyed by DESeq (transposon or alternative transcript)	N/A	N/A	N/A	N/A	N/A	N/A	N/A	N/A	N/A	N/A	not analzyed by DESeq (transposon or alternative transcript)	not analzyed by DESeq (transposon or alternative transcript)
Pm_g10153.t1		N/A	transposons	N/A	N/A	N/A	N/A	N/A	N/A	N/A	IPR001878(Zinc finger, CCHC-type)	N/A	N/A	N/A	N/A	N/A	N/A	N/A	N/A	N/A	N/A	N/A	N/A	N/A	not analzyed by DESeq (transposon or alternative transcript)	not analzyed by DESeq (transposon or alternative transcript)	N/A	N/A	N/A	N/A	N/A	N/A	N/A	N/A	N/A	N/A	not analzyed by DESeq (transposon or alternative transcript)	not analzyed by DESeq (transposon or alternative transcript)
Pm_g10154.t1		Py_MCL_05015	N/A	N/A	N/A	N/A	N/A	N/A	N/A	PF12776(Myb/SANT-like DNA-binding domain)	IPR024752(Myb/SANT-like domain)	N/A	N/A	N/A	1.31716	3.11822	3.06786	2.50108	0.592139	1.29799	0	1.55846	0.95215	0.481976	1.11979	0.287674	1.49526	0.15707	0.703564	0.785296	0.388457	0	0	0	0	0	1.83767	0.31562
Pm_g10155.t1		Py_MCL_00009	N/A	N/A	N/A	N/A	TMHMM;TMhelixRegion of a membrane-bound protein predicted to be embedded in the membrane.;	N/A	N/A	PF06422(CDR ABC transporter)PF01061(ABC-2 type transporter)PF00005(ABC transporter)	IPR027417(P-loop containing nucleoside triphosphate hydrolase)IPR010929(CDR ABC transporter)IPR013525(ABC-2 type transporter)IPR003593(AAA+ ATPase domain)IPR003439(ABC transporter-like)	N/A	SWQ7_DW_in_c_u_FM10_2FC_0.05	SL2_DW_in_c_u_FM10_2FC_0.05	93.146	92.1943	94.8267	93.389	0.769541	7.50618	12.8168	9.39779	9.90691	1.55402	3.13989	1.1644e-70	115.927	114.449	113.223	114.533	0.781516	11.8744	10.1173	10.0157	10.6691	0.603355	4.21379	4.3504e-287
Pm_g10156.t1		Py_MCL_05538	N/A	N/A	N/A	N/A	N/A	N/A	N/A	N/A	N/A	N/A	SWQ7_DW_in_c_u_FM10_2FC_0.05	SL2_DW_in_c_u_FM10_2FC_0.05	54.3969	52.0222	50.1688	52.1959	1.22363	5.22098	10.0436	8.59246	7.95236	1.42849	2.64583	2.90576e-34	51.8748	49.7701	53.099	51.5813	0.972125	8.35774	11.4673	8.15914	9.32807	1.07117	3.23516	2.08751e-67
Pm_g10157.t1		Py_MCL_02387	N/A	N/A	N/A	N/A	N/A	N/A	N/A	PF01730(UreF)	IPR002639(Urease accessory protein UreF)IPR038277(UreF domain superfamily)	N/A	N/A	N/A	18.5745	20.6123	19.7666	19.6512	0.591095	21.46	19.073	15.3463	18.6264	1.77896	-0.0474293	0.86015	20.3135	20.1641	22.5161	20.9979	0.760335	25.0281	29.8946	17.7351	24.2193	3.53338	0.5724	0.00645235
Pm_g10158.t1		Py_MCL_00269	N/A	N/A	found in tandem array	SignalP_EUK	N/A	N/A	N/A	PF00246(Zinc carboxypeptidase)	IPR000834(Peptidase M14, carboxypeptidase A)	N/A	N/A	SL2_UP_in_c_u_FM10_2FC_0.05	0.194438	0.388385	0.18115	0.254658	0.0669737	4.11956	8.01696	5.34887	5.82846	1.15035	-4.50568	3.07711e-20	0.0413865	0.173899	0	0.0717618	0.0524474	15.9369	13.4563	17.02	15.4711	1.05479	-6.72239	3.857e-28
Pm_g10159.t1		Py_MCL_00269	N/A	N/A	found in tandem array	N/A	N/A	N/A	N/A	PF00246(Zinc carboxypeptidase)	IPR000834(Peptidase M14, carboxypeptidase A)	N/A	N/A	N/A	1.65039	2.76753	2.05014	2.15602	0.326808	3.49368	4.25651	2.16972	3.30664	0.609622	-0.71972	0.0961871	0.832687	0.830965	0.881561	0.848405	0.0165858	6.05873	5.11567	3.49426	4.88956	0.748882	-1.71645	0.000173872
Pm_g1016.t1		Py_MCL_00625	N/A	N/A	N/A	N/A	N/A	N/A	N/A	N/A	IPR036465(von Willebrand factor A-like domain superfamily)	N/A	SWQ7_DW_in_c_u_FM10_2FC_0.05	SL2_DW_in_c_u_FM10_2FC_0.05	30.9333	30.2862	23.5289	28.2494	2.36766	4.79019	5.9115	5.80376	5.50181	0.35717	2.26658	3.17414e-31	13.5071	18.0855	16.9598	16.1841	1.3774	2.86393	4.5518	2.36827	3.26133	0.660909	3.06776	1.24166e-37
Pm_g10160.t1		Py_MCL_01708	N/A	N/A	N/A	N/A	N/A	N/A	N/A	N/A	N/A	N/A	N/A	N/A	0	0.0953928	0.100109	0.0651673	0.0326121	0	0	0	0	0	0.0151681	0.99631	0	0	0	0	0	0	0	0	0	0	NA	NA
Pm_g10161.t1		Py_MCL_00269	N/A	N/A	found in tandem array	SignalP_EUK	N/A	N/A	N/A	N/A	N/A	N/A	N/A	SL2_UP_in_c_u_FM10_2FC_0.05	0	0.131338	0	0.0437793	0.0437793	4.9568	5.96431	9.45241	6.79118	1.36203	-6.42287	1.16206e-08	1.25959	1.05851	1.89656	1.40489	0.252597	29.3278	12.3814	15.8571	19.1888	5.16785	-2.94048	3.48796e-10
Pm_g10162.t1		Py_MCL_00269	N/A	N/A	found in tandem array	SignalP_EUK	N/A	N/A	N/A	PF00246(Zinc carboxypeptidase)	IPR000834(Peptidase M14, carboxypeptidase A)	N/A	N/A	SL2_UP_in_c_u_FM10_2FC_0.05	0	0.0414751	0	0.013825	0.013825	2.48607	3.93816	3.31664	3.24696	0.420625	-7.00154	9.8237e-11	0	0	0	0	0	7.12416	12.632	13.6872	11.1478	2.03475	-9.1021	2.08303e-15
Pm_g10163.t1		Py_MCL_00269	N/A	N/A	found in tandem array	SignalP_EUK	N/A	N/A	N/A	PF00246(Zinc carboxypeptidase)	IPR000834(Peptidase M14, carboxypeptidase A)	N/A	SWQ7_UP_in_c_u_FM10_2FC_0.05	SL2_UP_in_c_u_FM10_2FC_0.05	0.272819	0.201833	0.338899	0.271184	0.039576	8.15505	11.832	12.2664	10.7512	1.30409	-5.3375	1.9136e-38	0	0.0325334	0	0.0108445	0.0108445	39.1757	36.8833	34.7656	36.9415	1.27343	-9.91421	2.39627e-22
Pm_g10164.t1		Py_MCL_00269	N/A	N/A	found in tandem array	SignalP_EUK	N/A	N/A	N/A	PF00246(Zinc carboxypeptidase)	IPR000834(Peptidase M14, carboxypeptidase A)	N/A	SWQ7_UP_in_c_u_FM10_2FC_0.05	SL2_UP_in_c_u_FM10_2FC_0.05	0.411981	0.853402	0.639711	0.635031	0.127449	23.3667	37.2447	36.0718	32.2277	4.44345	-5.71164	3.74046e-76	0.389739	0.327522	0.293415	0.336892	0.0281983	45.7216	58.9387	41.8685	48.8429	5.16899	-6.36206	5.0249e-87
Pm_g10165.t1		Py_MCL_00269	N/A	N/A	found in tandem array	SignalP_EUK	N/A	N/A	N/A	PF00246(Zinc carboxypeptidase)	IPR000834(Peptidase M14, carboxypeptidase A)	N/A	SWQ7_UP_in_c_u_FM10_2FC_0.05	SL2_UP_in_c_u_FM10_2FC_0.05	0.0934369	0.0414751	0.130577	0.0884964	0.0258399	17.1263	28.7657	29.8497	25.2472	4.07251	-8.03682	1.36477e-41	0.0795531	0.0668535	0.149729	0.0987118	0.0257706	70.173	76.3937	75.7803	74.1157	1.9793	-8.64578	1.01179e-66
Pm_g10166.t1		Py_MCL_00269	N/A	N/A	found in tandem array	SignalP_EUK	N/A	N/A	N/A	PF00246(Zinc carboxypeptidase)	IPR000834(Peptidase M14, carboxypeptidase A)	N/A	SWQ7_UP_in_c_u_FM10_2FC_0.05	SL2_UP_in_c_u_FM10_2FC_0.05	0	0	0	0	0	60.4478	68.3628	75.1037	67.9715	4.23532	-11.9153	1.58412e-27	0	0	0.0743539	0.0247846	0.0247846	171.937	155.032	194.956	173.975	11.5702	-11.4367	2.72898e-44
Pm_g10167.t1		Py_MCL_00583	N/A	N/A	N/A	N/A	TMHMM;TMhelixRegion of a membrane-bound protein predicted to be embedded in the membrane.;	N/A	N/A	N/A	N/A	N/A	SWQ7_UP_in_c_u_FM10_2FC_0.05	SL2_UP_in_c_u_FM10_2FC_0.05	2.8948	2.02888	2.20016	2.37461	0.264752	12.9121	15.6351	12.9794	13.8422	0.896653	-2.6297	8.60437e-21	2.59438	2.45275	2.07525	2.37413	0.15493	16.8441	15.2031	17.9635	16.6702	0.801588	-2.01113	5.35198e-12
Pm_g10168.t1		Py_MCL_00151	N/A	N/A	found in tandem array	N/A	TMHMM;TMhelixRegion of a membrane-bound protein predicted to be embedded in the membrane.;	GT71	N/A	PF11051(Mannosyltransferase putative)	IPR029044(Nucleotide-diphospho-sugar transferases)IPR022751(Alpha-mannosyltransferase)	N/A	N/A	N/A	8.31282	11.8154	10.0722	10.0668	1.01112	7.38538	6.78792	4.89239	6.35523	0.75148	0.533676	0.0355664	2.86039	2.92766	3.20945	2.99917	0.106922	4.26923	5.26842	7.07883	5.53883	0.822253	-0.103885	0.772411
Pm_g10169.t1		Py_MCL_00151	N/A	N/A	found in tandem array	N/A	TMHMM;TMhelixRegion of a membrane-bound protein predicted to be embedded in the membrane.;	GT71	N/A	PF11051(Mannosyltransferase putative)	IPR022751(Alpha-mannosyltransferase)IPR029044(Nucleotide-diphospho-sugar transferases)	N/A	N/A	N/A	1.17283	1.4654	0.971271	1.20317	0.143446	7.44823	6.52729	7.40104	7.12552	0.299427	-2.65971	5.90925e-20	0.924593	1.05671	0.487255	0.822854	0.172079	2.31838	1.67787	2.48316	2.1598	0.245616	-0.575721	0.343973
Pm_g1017.t1		Py_MCL_00086	N/A	N/A	N/A	N/A	N/A	N/A	N/A	N/A	N/A	N/A	N/A	N/A	2.68379	2.97823	3.43802	3.03334	0.219465	6.13954	6.14759	2.89194	5.05969	1.08388	-0.859163	0.0114716	1.1017	0.822958	0.729576	0.884744	0.111776	4.38487	4.93646	4.10945	4.47693	0.243135	-1.53916	0.000320485
Pm_g10170.t1		Py_MCL_00346	N/A	N/A	N/A	N/A	N/A	N/A	N/A	PF00004(ATPase family associated with various cellular activities (AAA))PF08542(Replication factor C C-terminal domain)	IPR003959(ATPase, AAA-type, core)IPR027417(P-loop containing nucleoside triphosphate hydrolase)IPR003593(AAA+ ATPase domain)IPR013748(Replication factor C, C-terminal)IPR008921(DNA polymerase III, clamp loader complex, gamma/delta/delta subunit, C-terminal)	N/A	SWQ7_UP_in_c_u_FM10_2FC_0.05	SL2_UP_in_c_u_FM10_2FC_0.05	22.5619	23.5311	28.8013	24.9648	1.93854	54.8694	46.7656	52.9102	51.5151	2.44116	-1.15703	2.68875e-14	6.02456	6.76427	7.24951	6.67945	0.356145	71.6403	83.266	72.5283	75.8115	3.73604	-2.71796	3.28306e-79
Pm_g10171.t1		Py_MCL_03918	N/A	N/A	N/A	N/A	N/A	N/A	N/A	N/A	IPR015943(WD40/YVTN repeat-like-containing domain superfamily)IPR001680(WD40 repeat)IPR011044(Quinoprotein amine dehydrogenase, beta chain-like)	N/A	SWQ7_DW_in_c_u_FM10_2FC_0.05	N/A	16.939	20.4595	25.2502	20.8829	2.40857	8.34622	9.96577	8.22787	8.84662	0.560618	1.13172	4.92964e-08	1.10063	1.33955	2.42868	1.62295	0.408724	6.11775	8.89614	11.1485	8.72078	1.45488	-1.64653	1.28239e-05
Pm_g10172.t1		Py_MCL_00161	N/A	N/A	N/A	N/A	TMHMM;TMhelixRegion of a membrane-bound protein predicted to be embedded in the membrane.;	N/A	N/A	PF03493(Calcium-activated BK potassium channel alpha subunit)PF07885(Ion channel)	IPR036291(NAD(P)-binding domain superfamily)IPR003929(Calcium-activated potassium channel BK, alpha subunit)IPR013099(Potassium channel domain)	N/A	N/A	N/A	5.22727	9.54389	7.07534	7.28217	1.25038	0	0	0.175045	0.0583482	0.0583482	6.37224	1.69658e-09	0	0.141135	0.118535	0.0865568	0.0437674	0.375997	0	0	0.125332	0.125332	0.200864	0.921739
Pm_g10173.t1		Py_MCL_00269	N/A	N/A	found in tandem array	N/A	N/A	N/A	N/A	PF00246(Zinc carboxypeptidase)	IPR000834(Peptidase M14, carboxypeptidase A)	N/A	SWQ7_DW_in_c_u_FM10_2FC_0.05	N/A	11.9057	16.2549	12.3735	13.5114	1.37841	0.0847107	0	0	0.0282369	0.0282369	7.41143	4.89462e-13	0	0.123011	0	0.0410035	0.0410035	0	0	0	0	0	0.187546	NA
Pm_g10174.t1		Py_MCL_00269	N/A	N/A	found in tandem array	N/A	N/A	N/A	N/A	PF00246(Zinc carboxypeptidase)	IPR000834(Peptidase M14, carboxypeptidase A)	N/A	N/A	N/A	3.82799	4.62556	3.76452	4.07269	0.277041	0	0	0	0	0	5.40295	4.76258e-06	0	0.0760807	0	0.0253602	0.0253602	0.810744	0	0	0.270248	0.270248	-1.59226	0.479686
Pm_g10175.t1		Py_MCL_00269	N/A	N/A	found in tandem array	SignalP_EUK	N/A	N/A	N/A	PF00246(Zinc carboxypeptidase)	IPR000834(Peptidase M14, carboxypeptidase A)	N/A	N/A	SL2_UP_in_c_u_FM10_2FC_0.05	2.12326	3.72159	3.14476	2.99654	0.467313	3.75551	7.1832	6.18398	5.70756	1.01776	-0.99604	0.00573349	0.556235	0.428487	0.348968	0.444563	0.0603705	52.3027	57.1297	44.3492	51.2605	3.72603	-6.03798	1.3462e-87
Pm_g10176.t1		Py_MCL_05555	N/A	N/A	N/A	N/A	N/A	N/A	N/A	N/A	N/A	N/A	N/A	N/A	4.72509	6.49005	3.82076	5.01196	0.783793	0	0	0	0	0	5.91024	4.20025e-07	0.0759054	0.0637882	0.0714317	0.0703751	0.00353762	0	0	0	0	0	0.0462907	NA
Pm_g10177.t1		Py_MCL_00269	N/A	N/A	N/A	N/A	TMHMM;TMhelixRegion of a membrane-bound protein predicted to be embedded in the membrane.;	N/A	N/A	N/A	N/A	N/A	N/A	N/A	1.09616	1.21642	0.765936	1.02617	0.134669	0.810153	0.502181	0	0.437445	0.2361	0.892811	0.463108	1.04994	0.392148	0.439137	0.627075	0.211867	0	0	0	0	0	2.22151	0.177873
Pm_g10178.t1		Py_MCL_00202	N/A	N/A	N/A	N/A	N/A	N/A	N/A	N/A	N/A	N/A	N/A	N/A	0	0	0	0	0	0	0	0	0	0	NA	NA	3.28148	2.59778	3.17759	3.01895	0.212711	1.49062	1.61819	1.19742	1.43541	0.124564	1.8383	3.37159e-06
Pm_g10179.t1		N/A	transposons	N/A	N/A	N/A	N/A	N/A	N/A	PF13456(Reverse transcriptase-like)PF00078(Reverse transcriptase (RNA-dependent DNA polymerase))	IPR002156(Ribonuclease H domain)IPR000477(Reverse transcriptase domain)IPR012337(Ribonuclease H-like superfamily)IPR036397(Ribonuclease H superfamily)	N/A	N/A	N/A	N/A	N/A	N/A	N/A	N/A	N/A	N/A	N/A	N/A	N/A	not analzyed by DESeq (transposon or alternative transcript)	not analzyed by DESeq (transposon or alternative transcript)	N/A	N/A	N/A	N/A	N/A	N/A	N/A	N/A	N/A	N/A	not analzyed by DESeq (transposon or alternative transcript)	not analzyed by DESeq (transposon or alternative transcript)
Pm_g1018.t1		Py_MCL_00086	N/A	N/A	N/A	N/A	N/A	N/A	N/A	N/A	IPR032675(Leucine-rich repeat domain superfamily)	N/A	N/A	N/A	1.31716	1.10055	1.47979	1.29917	0.109847	0.610817	0.709914	0.825068	0.715267	0.0619069	0.765305	0.167906	0.791606	0.77611	0.341435	0.636384	0.147542	0.886126	0.498798	0.553645	0.64619	0.121008	0.768377	0.374224
Pm_g10180.t1		Py_MCL_00269	N/A	N/A	found in tandem array	N/A	N/A	N/A	N/A	PF00246(Zinc carboxypeptidase)	IPR000834(Peptidase M14, carboxypeptidase A)	N/A	N/A	N/A	0.291656	0.582578	0.543449	0.472561	0.0911549	0.862234	0.267232	1.03526	0.721577	0.232599	-0.718777	0.449087	0.248319	0.156509	0	0.134943	0.0724901	1.66782	7.51048	7.81529	5.66453	2.00029	-4.43918	4.31967e-08
Pm_g10181.t1		Py_MCL_00269	N/A	N/A	found in tandem array	SignalP_EUK	N/A	N/A	N/A	PF00246(Zinc carboxypeptidase)	IPR000834(Peptidase M14, carboxypeptidase A)	N/A	N/A	N/A	0.050786	0	0.141946	0.0642439	0.041525	0	0.558395	0	0.186132	0.186132	-1.19184	0.522962	0	0	0	0	0	0	0	0	0	0	NA	NA
Pm_g10182.t1		Py_MCL_00269	N/A	N/A	found in tandem array	N/A	N/A	N/A	N/A	N/A	N/A	N/A	N/A	N/A	0	0	0	0	0	0	0	0	0	0	NA	NA	0	0	0	0	0	0	0	0	0	0	NA	NA
Pm_g10183.t1		N/A	transposons	N/A	N/A	N/A	N/A	N/A	N/A	PF17917(RNase H-like domain found in reverse transcriptase)PF17921(Integrase zinc binding domain)PF00665(Integrase core domain)	IPR041373(Reverse transcriptase, RNase H-like domain)IPR012337(Ribonuclease H-like superfamily)IPR036397(Ribonuclease H superfamily)IPR041588(Integrase zinc-binding domain)IPR001584(Integrase, catalytic core)	N/A	N/A	N/A	N/A	N/A	N/A	N/A	N/A	N/A	N/A	N/A	N/A	N/A	not analzyed by DESeq (transposon or alternative transcript)	not analzyed by DESeq (transposon or alternative transcript)	N/A	N/A	N/A	N/A	N/A	N/A	N/A	N/A	N/A	N/A	not analzyed by DESeq (transposon or alternative transcript)	not analzyed by DESeq (transposon or alternative transcript)
Pm_g10183.t2		N/A	transposons	N/A	N/A	N/A	N/A	N/A	N/A	PF00665(Integrase core domain)PF17921(Integrase zinc binding domain)PF00078(Reverse transcriptase (RNA-dependent DNA polymerase))PF17917(RNase H-like domain found in reverse transcriptase)	IPR001584(Integrase, catalytic core)IPR021109(Aspartic peptidase domain superfamily)IPR036397(Ribonuclease H superfamily)IPR041588(Integrase zinc-binding domain)IPR012337(Ribonuclease H-like superfamily)IPR000477(Reverse transcriptase domain)IPR041373(Reverse transcriptase, RNase H-like domain)	N/A	N/A	N/A	N/A	N/A	N/A	N/A	N/A	N/A	N/A	N/A	N/A	N/A	not analzyed by DESeq (transposon or alternative transcript)	not analzyed by DESeq (transposon or alternative transcript)	N/A	N/A	N/A	N/A	N/A	N/A	N/A	N/A	N/A	N/A	not analzyed by DESeq (transposon or alternative transcript)	not analzyed by DESeq (transposon or alternative transcript)
Pm_g10184.t1		N/A	transposons	N/A	N/A	N/A	N/A	N/A	N/A	N/A	IPR000953(Chromo/chromo shadow domain)IPR016197(Chromo-like domain superfamily)	N/A	N/A	N/A	N/A	N/A	N/A	N/A	N/A	N/A	N/A	N/A	N/A	N/A	not analzyed by DESeq (transposon or alternative transcript)	not analzyed by DESeq (transposon or alternative transcript)	N/A	N/A	N/A	N/A	N/A	N/A	N/A	N/A	N/A	N/A	not analzyed by DESeq (transposon or alternative transcript)	not analzyed by DESeq (transposon or alternative transcript)
Pm_g10185.t1		Py_MCL_05555	N/A	N/A	N/A	SignalP_EUK	N/A	N/A	N/A	N/A	N/A	N/A	N/A	N/A	4.89777	6.45347	4.85125	5.40083	0.526492	0	0	0	0	0	6.75202	2.707e-09	0	0	0	0	0	0	0	0	0	0	NA	NA
Pm_g10186.t1		Py_MCL_00269	N/A	N/A	found in tandem array	SignalP_EUK	N/A	N/A	N/A	PF00246(Zinc carboxypeptidase)	IPR000834(Peptidase M14, carboxypeptidase A)	N/A	N/A	N/A	0.617107	1.14135	0.81449	0.857649	0.152867	0.405416	0	0.18254	0.195986	0.117227	1.6964	0.0750017	0.0875685	0.183974	0.0824074	0.117983	0.0330288	1.56839	1.32427	0.73494	1.2092	0.24738	-2.42593	0.00828289
Pm_g10187.t1		N/A	transposons	N/A	N/A	N/A	N/A	N/A	N/A	PF07727(Reverse transcriptase (RNA-dependent DNA polymerase))	IPR013103(Reverse transcriptase, RNA-dependent DNA polymerase)IPR039537(Retrotransposon Ty1/copia-like)	N/A	N/A	N/A	N/A	N/A	N/A	N/A	N/A	N/A	N/A	N/A	N/A	N/A	not analzyed by DESeq (transposon or alternative transcript)	not analzyed by DESeq (transposon or alternative transcript)	N/A	N/A	N/A	N/A	N/A	N/A	N/A	N/A	N/A	N/A	not analzyed by DESeq (transposon or alternative transcript)	not analzyed by DESeq (transposon or alternative transcript)
Pm_g10187.t2		N/A	transposons	N/A	N/A	N/A	N/A	N/A	N/A	PF07727(Reverse transcriptase (RNA-dependent DNA polymerase))	IPR013103(Reverse transcriptase, RNA-dependent DNA polymerase)IPR039537(Retrotransposon Ty1/copia-like)	N/A	N/A	N/A	N/A	N/A	N/A	N/A	N/A	N/A	N/A	N/A	N/A	N/A	not analzyed by DESeq (transposon or alternative transcript)	not analzyed by DESeq (transposon or alternative transcript)	N/A	N/A	N/A	N/A	N/A	N/A	N/A	N/A	N/A	N/A	not analzyed by DESeq (transposon or alternative transcript)	not analzyed by DESeq (transposon or alternative transcript)
Pm_g10187.t3		N/A	transposons	N/A	N/A	N/A	N/A	N/A	N/A	PF00665(Integrase core domain)PF07727(Reverse transcriptase (RNA-dependent DNA polymerase))PF14223(gag-polypeptide of LTR copia-type)	IPR001584(Integrase, catalytic core)IPR012337(Ribonuclease H-like superfamily)IPR036875(Zinc finger, CCHC-type superfamily)IPR036397(Ribonuclease H superfamily)IPR039537(Retrotransposon Ty1/copia-like)IPR001878(Zinc finger, CCHC-type)IPR013103(Reverse transcriptase, RNA-dependent DNA polymerase)	N/A	N/A	N/A	N/A	N/A	N/A	N/A	N/A	N/A	N/A	N/A	N/A	N/A	not analzyed by DESeq (transposon or alternative transcript)	not analzyed by DESeq (transposon or alternative transcript)	N/A	N/A	N/A	N/A	N/A	N/A	N/A	N/A	N/A	N/A	not analzyed by DESeq (transposon or alternative transcript)	not analzyed by DESeq (transposon or alternative transcript)
Pm_g10188.t1		N/A	transposons	N/A	N/A	N/A	N/A	N/A	N/A	PF07727(Reverse transcriptase (RNA-dependent DNA polymerase))PF00665(Integrase core domain)PF14223(gag-polypeptide of LTR copia-type)	IPR001878(Zinc finger, CCHC-type)IPR012337(Ribonuclease H-like superfamily)IPR013103(Reverse transcriptase, RNA-dependent DNA polymerase)IPR001584(Integrase, catalytic core)IPR039537(Retrotransposon Ty1/copia-like)IPR036397(Ribonuclease H superfamily)	N/A	N/A	N/A	N/A	N/A	N/A	N/A	N/A	N/A	N/A	N/A	N/A	N/A	not analzyed by DESeq (transposon or alternative transcript)	not analzyed by DESeq (transposon or alternative transcript)	N/A	N/A	N/A	N/A	N/A	N/A	N/A	N/A	N/A	N/A	not analzyed by DESeq (transposon or alternative transcript)	not analzyed by DESeq (transposon or alternative transcript)
Pm_g10189.t1		Py_MCL_00269	N/A	N/A	found in tandem array	SignalP_EUK	N/A	N/A	N/A	PF00246(Zinc carboxypeptidase)	IPR000834(Peptidase M14, carboxypeptidase A)	N/A	N/A	N/A	0.205702	0	0.0958223	0.100508	0.0594273	0.608125	0.94238	0.547621	0.699375	0.122751	-2.70194	0.0072758	0.0437843	0.183974	0.0412037	0.0896538	0.0471657	1.96049	2.31746	2.20482	2.16092	0.105361	-3.61214	1.09271e-05
Pm_g1019.t1		Py_MCL_00182	N/A	N/A	N/A	N/A	N/A	N/A	N/A	PF03133(Tubulin-tyrosine ligase family)	IPR004344(Tubulin-tyrosine ligase/Tubulin polyglutamylase)IPR027750(Tubulin polyglutamylase TTLL1)IPR013815(ATP-grasp fold, subdomain 1)	N/A	N/A	N/A	0.150857	0.22321	0.0936982	0.155922	0.0374725	0.0991073	0	0.178494	0.0925337	0.0516315	0.53029	0.758047	0.0856273	0.0719581	0.282032	0.146539	0.0678613	0.766812	0	0.359324	0.375379	0.221505	-0.488478	0.741451
Pm_g10190.t1		Py_MCL_00181	N/A	N/A	N/A	N/A	N/A	N/A	N/A	PF00755(Choline/Carnitine o-acyltransferase)	IPR000542(Acyltransferase ChoActase/COT/CPT)IPR042231(Choline/Carnitine o-acyltransferase, domain 2)IPR042232(Choline/Carnitine o-acyltransferase, domain 1)IPR039551(Choline/carnitine acyltransferase domain)	N/A	SWQ7_UP_in_c_u_FM10_2FC_0.05	SL2_UP_in_c_u_FM10_2FC_0.05	11.0982	10.5112	11.1692	10.9262	0.208489	35.4418	32.8447	40.9742	36.4202	2.39724	-1.83999	1.56043e-37	4.92668	5.1381	6.2293	5.43136	0.403611	53.6222	43.7474	45.3772	47.5823	3.0564	-2.34129	7.73973e-67
Pm_g10191.t1		Py_MCL_00410	N/A	N/A	N/A	N/A	N/A	N/A	N/A	PF01612(3'-5' exonuclease)PF01927(Mut7-C RNAse domain)PF04073(Aminoacyl-tRNA editing domain)	IPR036397(Ribonuclease H superfamily)IPR012337(Ribonuclease H-like superfamily)IPR002562(3'-5' exonuclease domain)IPR036754(YbaK/aminoacyl-tRNA synthetase-associated domain superfamily)IPR002782(Mut7-C RNAse domain)IPR007214(YbaK/aminoacyl-tRNA synthetase-associated domain)	N/A	N/A	N/A	8.86456	8.94915	8.78864	8.86745	0.0463579	6.72559	6.46902	4.3857	5.8601	0.740912	0.477393	0.016473	3.55662	4.11143	3.39414	3.6874	0.217143	6.87847	4.79776	5.32531	5.66718	0.6245	0.178519	0.475955
Pm_g10192.t1		Py_MCL_04303	N/A	N/A	N/A	N/A	N/A	N/A	N/A	N/A	N/A	N/A	N/A	SL2_UP_in_c_u_FM10_2FC_0.05	6.86833	8.67074	10.8606	8.79989	1.15428	17.1382	15.704	14.9858	15.9427	0.632715	-0.972275	1.65435e-05	3.3799	2.84035	3.28167	3.16731	0.165921	16.335	16.2263	16.6598	16.407	0.130201	-1.58345	3.39374e-10
Pm_g10193.t1		Py_MCL_00005	N/A	N/A	N/A	N/A	N/A	N/A	N/A	N/A	N/A	N/A	N/A	N/A	4.18789	6.27391	4.87711	5.11297	0.613623	2.06347	0.959295	2.78725	1.93667	0.53148	1.22413	0.117157	4.01131	2.24731	4.61376	3.62412	0.710036	0	0	1.87033	0.623442	0.623442	2.91486	0.0272353
Pm_g10194.t1		Py_MCL_00959	N/A	N/A	found in tandem array	N/A	N/A	N/A	N/A	N/A	N/A	N/A	N/A	N/A	6.04641	6.16304	7.02411	6.41119	0.308306	5.14923	3.41979	4.10699	4.22534	0.502742	0.457707	0.0812071	1.77955	2.16308	2.78114	2.24126	0.291764	2.56118	2.88336	2.40031	2.61495	0.142014	0.549499	0.190553
Pm_g10195.t1		Py_MCL_00959	N/A	N/A	found in tandem array	N/A	N/A	N/A	N/A	N/A	N/A	N/A	N/A	SL2_DW_in_c_u_FM10_2FC_0.05	495.586	519.005	559.538	524.71	18.6806	388.308	285.516	208.688	294.171	52.0321	0.722514	0.00083308	542.055	540.038	494.672	525.588	15.4693	162.685	151.692	146.434	153.604	4.78775	2.56451	1.79725e-126
Pm_g10196.t1		Py_MCL_00959	N/A	N/A	found in tandem array	N/A	N/A	N/A	N/A	N/A	N/A	N/A	N/A	SL2_DW_in_c_u_FM10_2FC_0.05	28.3555	29.4332	26.7428	28.1772	0.781738	15.9919	23.3428	30.6598	23.3315	4.23426	0.189244	0.501183	847.872	731.623	694.3	757.932	46.2428	30.6004	34.2625	50.4988	38.4539	6.11454	5.08031	1.76371e-170
Pm_g10197.t1		Py_MCL_00959	N/A	N/A	found in tandem array	N/A	N/A	N/A	N/A	N/A	N/A	N/A	SWQ7_UP_in_c_u_FM10_2FC_0.05	SL2_DW_in_c_u_FM10_2FC_0.05	209.077	170.993	180.28	186.784	11.4646	618.249	563.645	411.537	531.144	61.846	-1.60555	1.32199e-18	3147.6	3093.54	2957.37	3066.17	56.5942	750.477	736.794	612.826	700.032	43.7818	2.92033	9.83591e-188
Pm_g10198.t1		Py_MCL_00040	N/A	N/A	N/A	N/A	N/A	N/A	N/A	N/A	N/A	N/A	N/A	N/A	44.3722	51.0214	49.4759	48.2898	2.00896	20.7003	26.3834	25.9714	24.3517	1.82958	0.900108	9.69858e-07	28.5352	26.1753	23.7331	26.1478	1.38632	20.6951	42.5449	27.8279	30.3559	6.43291	0.558128	0.0414
Pm_g10199.t1		Py_MCL_02225	N/A	N/A	N/A	N/A	N/A	N/A	N/A	PF00615(Regulator of G protein signaling domain)	IPR016137(RGS domain)IPR036305(RGS domain superfamily)	N/A	N/A	N/A	0.600469	0.426462	0.67132	0.566084	0.0727453	1.89353	2.64088	1.06571	1.86671	0.45491	-1.78725	0.00224881	1.58486	1.46075	1.63579	1.56047	0.05198	1.83133	0.773137	3.86167	2.15538	0.906187	0.328629	0.61484
Pm_g102.t1		Py_MCL_00860	N/A	N/A	N/A	N/A	N/A	N/A	N/A	N/A	N/A	N/A	N/A	N/A	1.39358	1.48461	1.16851	1.3489	0.0939458	0.274659	1.27688	0.247333	0.599623	0.338719	1.13688	0.16095	1.06786	0.897389	0.669947	0.878398	0.115259	0.531273	0.897156	0.497903	0.64211	0.127886	1.1664	0.238512
Pm_g1020.t1		Py_MCL_00625	N/A	N/A	N/A	N/A	N/A	N/A	N/A	PF12796(Ankyrin repeats (3 copies))PF02225(PA domain)PF13857(Ankyrin repeats (many copies))	IPR002110(Ankyrin repeat)IPR020683(Ankyrin repeat-containing domain)IPR003137(PA domain)IPR036770(Ankyrin repeat-containing domain superfamily)	N/A	N/A	N/A	0.74729	0.849178	0.501278	0.699249	0.103263	0.824782	0.876427	0.31831	0.673173	0.178057	-0.0748992	0.91536	0.0509	0.085549	0.11975	0.0853997	0.0198754	0	0	0.42719	0.142397	0.142397	0.0375075	0.981923
Pm_g10200.t1		Py_MCL_01984	N/A	N/A	N/A	N/A	TMHMM;TMhelixRegion of a membrane-bound protein predicted to be embedded in the membrane.;	N/A	N/A	PF13833(EF-hand domain pair)PF00041(Fibronectin type III domain)PF13499(EF-hand domain pair)	IPR002048(EF-hand domain)IPR018247(EF-Hand 1, calcium-binding site)IPR011992(EF-hand domain pair)IPR003961(Fibronectin type III)IPR036116(Fibronectin type III superfamily)IPR013783(Immunoglobulin-like fold)	N/A	N/A	N/A	1.49979	1.35644	1.2663	1.37418	0.0679847	0.498813	0.446614	0.499094	0.481507	0.0174468	1.39113	5.17384e-06	0.837992	0.677391	0.668434	0.727939	0.0550872	0.643235	0.905188	1.13868	0.895702	0.143102	0.479317	0.204921
Pm_g10201.t1		Py_MCL_01321	N/A	N/A	N/A	N/A	N/A	N/A	N/A	PF00790(VHS domain)PF03127(GAT domain)	IPR038425(GAT domain superfamily)IPR002014(VHS domain)IPR008942(ENTH/VHS)IPR004152(GAT domain)	N/A	N/A	SL2_DW_in_c_u_FM10_2FC_0.05	58.0697	54.9259	52.6208	55.2055	1.57917	38.7397	40.7676	45.9826	41.83	2.15724	0.299678	0.0367686	75.0588	74.4958	87.7955	79.1167	4.34244	54.5215	51.5948	55.0465	53.7209	1.07381	1.34302	2.28551e-39
Pm_g10202.t1		Py_MCL_00343	N/A	N/A	N/A	N/A	N/A	N/A	N/A	PF01167(Tub family)	IPR025659(Tubby-like, C-terminal)IPR000007(Tubby, C-terminal)	N/A	N/A	N/A	0.737038	0.916047	0.412001	0.688362	0.147527	0.290524	0	0.261619	0.184048	0.0924014	1.522	0.199865	1.12954	0.738285	1.29918	1.05567	0.166076	0	0	0	0	0	3.82212	0.00341289
Pm_g10203.t1		Py_MCL_00109	N/A	N/A	N/A	SignalP_EUK	TMHMM;TMhelixRegion of a membrane-bound protein predicted to be embedded in the membrane.;	N/A	N/A	PF01130(CD36 family)	IPR002159(CD36 family)	N/A	N/A	N/A	0.956998	1.20359	0.965897	1.04216	0.0807549	0.628712	0.292285	0.28308	0.401359	0.113708	1.0958	0.238393	0.0678998	0.399424	0.127796	0.198373	0.102001	0	1.02682	0	0.342274	0.342274	-0.0528753	0.975862
Pm_g10204.t1		Py_MCL_00109	N/A	N/A	N/A	N/A	N/A	N/A	N/A	PF00076(RNA recognition motif. (a.k.a. RRM, RBD, or RNP domain))	IPR000504(RNA recognition motif domain)IPR035979(RNA-binding domain superfamily)IPR012677(Nucleotide-binding alpha-beta plait domain superfamily)IPR001878(Zinc finger, CCHC-type)IPR036875(Zinc finger, CCHC-type superfamily)	N/A	N/A	N/A	5.99164	7.22359	6.75374	6.65632	0.358953	3.93628	2.98216	2.10054	3.00633	0.530073	0.975758	0.00721477	1.76343	1.53485	2.13363	1.81064	0.174459	5.63996	2.38104	6.34285	4.78795	1.22044	-0.596478	0.245858
Pm_g10205.t1		Py_MCL_04127	N/A	N/A	N/A	N/A	N/A	N/A	N/A	PF10175(M-phase phosphoprotein 6)	IPR019324(M-phase phosphoprotein 6)	N/A	N/A	N/A	15.312	16.4501	16.4364	16.0661	0.377111	8.30993	8.53981	10.634	9.16124	0.739349	0.714347	0.00753368	8.88011	7.85947	7.46772	8.0691	0.42098	10.1519	15.7149	6.34285	10.7365	2.72121	0.360853	0.367901
Pm_g10206.t1		Py_MCL_03382	N/A	N/A	N/A	N/A	N/A	N/A	N/A	PF13499(EF-hand domain pair)PF17958(EF-hand domain)	IPR002048(EF-hand domain)IPR011992(EF-hand domain pair)IPR041534(PP2A regulatory subunit B'', EF-hand domain)	N/A	N/A	SL2_DW_in_c_u_FM10_2FC_0.05	35.451	37.6543	38.2479	37.1177	0.850813	19.6509	24.7096	24.7179	23.0262	1.68763	0.59361	1.94849e-05	55.2732	51.0923	55.1349	53.8334	1.37116	31.8566	26.0829	28.7247	28.8881	1.66872	1.68893	6.24899e-44
Pm_g10207.t1		Py_MCL_04128	N/A	N/A	N/A	N/A	N/A	N/A	N/A	N/A	IPR039870(Cytochrome oxidase assembly factor 4-like)	N/A	SWQ7_UP_in_c_u_FM10_2FC_0.05	N/A	6.73053	8.76356	8.15174	7.88195	0.602188	23.4351	22.2008	21.5016	22.3792	0.565212	-1.60801	1.77575e-07	23.4948	23.4362	21.5708	22.8339	0.631796	30.7905	20.2205	12.8251	21.2787	5.21307	0.898729	0.00901546
Pm_g10208.t1		Py_MCL_00001	N/A	N/A	N/A	N/A	N/A	N/A	N/A	PF00632(HECT-domain (ubiquitin-transferase))	IPR000569(HECT domain)IPR035983(HECT, E3 ligase catalytic domain)	N/A	SWQ7_UP_in_c_u_FM10_2FC_0.05	N/A	5.48646	5.94788	6.73344	6.05592	0.364003	14.3483	11.8908	10.58	12.273	1.10446	-1.13787	4.8158e-10	7.14158	7.36037	7.77738	7.42644	0.186488	17.8992	17.8301	15.0786	16.936	0.9289	-0.40283	0.00912567
Pm_g10209.t1		Py_MCL_03381	N/A	N/A	N/A	N/A	N/A	GT74+GT2_Glycos_transf_2	N/A	PF00535(Glycosyl transferase family 2)	IPR029044(Nucleotide-diphospho-sugar transferases)IPR001173(Glycosyltransferase 2-like)	N/A	N/A	N/A	3.16611	2.56846	3.0006	2.91172	0.178156	2.74347	3.6012	2.90649	3.08372	0.262985	-0.171507	0.582358	3.021	3.57376	3.60835	3.40104	0.190282	3.7459	3.16283	1.95034	2.95302	0.528842	0.989154	0.00127979
Pm_g1021.t1		Py_MCL_00625	N/A	N/A	N/A	N/A	N/A	N/A	N/A	N/A	N/A	N/A	N/A	N/A	1.53912	1.76826	1.39176	1.56638	0.109537	1.15984	0.331818	0.482052	0.657904	0.254688	0.990135	0.104426	0.0770836	0.0647783	0.253891	0.131918	0.0610902	0.34515	0	0.970414	0.438521	0.283998	-0.869855	0.525435
Pm_g10210.t1		Py_MCL_08218	N/A	N/A	N/A	N/A	N/A	N/A	N/A	N/A	N/A	N/A	N/A	N/A	9.62131	8.95815	6.55887	8.37945	0.930199	1.3875	1.72011	1.66594	1.59119	0.103036	2.24456	0.00148736	4.19574	3.69385	2.6323	3.5073	0.460864	0	1.51073	0	0.503576	0.503576	3.03687	0.0194826
Pm_g10211.t1		Py_MCL_00012	N/A	N/A	N/A	N/A	N/A	N/A	N/A	N/A	IPR032675(Leucine-rich repeat domain superfamily)	N/A	N/A	N/A	0.0923799	0.328048	0.0860667	0.168831	0.079629	0	0.169287	0.163956	0.111081	0.0555619	0.588213	0.725994	0.511246	0.462681	0.88821	0.620712	0.134482	2.11307	1.4868	1.32023	1.64003	0.241356	-0.603995	0.372699
Pm_g10212.t1		Py_MCL_00010	N/A	N/A	N/A	N/A	N/A	N/A	N/A	N/A	N/A	N/A	N/A	N/A	0	0	0	0	0	0	0	0	0	0	NA	NA	0	0	0	0	0	0	0	0	0	0	NA	NA
Pm_g10213.t1		N/A	transposons	N/A	N/A	N/A	N/A	N/A	N/A	PF13961(Domain of unknown function (DUF4219))PF00665(Integrase core domain)PF13976(GAG-pre-integrase domain)PF14223(gag-polypeptide of LTR copia-type)	IPR025314(Domain of unknown function DUF4219)IPR001584(Integrase, catalytic core)IPR025724(GAG-pre-integrase domain)IPR036875(Zinc finger, CCHC-type superfamily)IPR001878(Zinc finger, CCHC-type)IPR012337(Ribonuclease H-like superfamily)IPR036397(Ribonuclease H superfamily)	N/A	N/A	N/A	N/A	N/A	N/A	N/A	N/A	N/A	N/A	N/A	N/A	N/A	not analzyed by DESeq (transposon or alternative transcript)	not analzyed by DESeq (transposon or alternative transcript)	N/A	N/A	N/A	N/A	N/A	N/A	N/A	N/A	N/A	N/A	not analzyed by DESeq (transposon or alternative transcript)	not analzyed by DESeq (transposon or alternative transcript)
Pm_g10214.t1		N/A	transposons	N/A	N/A	N/A	N/A	N/A	N/A	PF13976(GAG-pre-integrase domain)PF00665(Integrase core domain)PF13961(Domain of unknown function (DUF4219))PF14223(gag-polypeptide of LTR copia-type)	IPR036397(Ribonuclease H superfamily)IPR025724(GAG-pre-integrase domain)IPR001584(Integrase, catalytic core)IPR001878(Zinc finger, CCHC-type)IPR025314(Domain of unknown function DUF4219)IPR036875(Zinc finger, CCHC-type superfamily)IPR012337(Ribonuclease H-like superfamily)	N/A	N/A	N/A	N/A	N/A	N/A	N/A	N/A	N/A	N/A	N/A	N/A	N/A	not analzyed by DESeq (transposon or alternative transcript)	not analzyed by DESeq (transposon or alternative transcript)	N/A	N/A	N/A	N/A	N/A	N/A	N/A	N/A	N/A	N/A	not analzyed by DESeq (transposon or alternative transcript)	not analzyed by DESeq (transposon or alternative transcript)
Pm_g10215.t1		N/A	transposons	N/A	N/A	N/A	N/A	N/A	N/A	PF13976(GAG-pre-integrase domain)PF14223(gag-polypeptide of LTR copia-type)PF07727(Reverse transcriptase (RNA-dependent DNA polymerase))PF13961(Domain of unknown function (DUF4219))PF00665(Integrase core domain)	IPR025724(GAG-pre-integrase domain)IPR012337(Ribonuclease H-like superfamily)IPR001878(Zinc finger, CCHC-type)IPR013103(Reverse transcriptase, RNA-dependent DNA polymerase)IPR001584(Integrase, catalytic core)IPR036397(Ribonuclease H superfamily)IPR036875(Zinc finger, CCHC-type superfamily)IPR025314(Domain of unknown function DUF4219)	N/A	N/A	N/A	N/A	N/A	N/A	N/A	N/A	N/A	N/A	N/A	N/A	N/A	not analzyed by DESeq (transposon or alternative transcript)	not analzyed by DESeq (transposon or alternative transcript)	N/A	N/A	N/A	N/A	N/A	N/A	N/A	N/A	N/A	N/A	not analzyed by DESeq (transposon or alternative transcript)	not analzyed by DESeq (transposon or alternative transcript)
Pm_g10216.t1		N/A	transposons	N/A	N/A	N/A	N/A	N/A	N/A	PF13976(GAG-pre-integrase domain)PF14223(gag-polypeptide of LTR copia-type)PF07727(Reverse transcriptase (RNA-dependent DNA polymerase))PF13961(Domain of unknown function (DUF4219))PF00665(Integrase core domain)	IPR025724(GAG-pre-integrase domain)IPR012337(Ribonuclease H-like superfamily)IPR001878(Zinc finger, CCHC-type)IPR013103(Reverse transcriptase, RNA-dependent DNA polymerase)IPR001584(Integrase, catalytic core)IPR036397(Ribonuclease H superfamily)IPR036875(Zinc finger, CCHC-type superfamily)IPR025314(Domain of unknown function DUF4219)	N/A	N/A	N/A	N/A	N/A	N/A	N/A	N/A	N/A	N/A	N/A	N/A	N/A	not analzyed by DESeq (transposon or alternative transcript)	not analzyed by DESeq (transposon or alternative transcript)	N/A	N/A	N/A	N/A	N/A	N/A	N/A	N/A	N/A	N/A	not analzyed by DESeq (transposon or alternative transcript)	not analzyed by DESeq (transposon or alternative transcript)
Pm_g10217.t1		N/A	transposons	N/A	N/A	N/A	N/A	N/A	N/A	PF07727(Reverse transcriptase (RNA-dependent DNA polymerase))	IPR039537(Retrotransposon Ty1/copia-like)IPR013103(Reverse transcriptase, RNA-dependent DNA polymerase)	N/A	N/A	N/A	N/A	N/A	N/A	N/A	N/A	N/A	N/A	N/A	N/A	N/A	not analzyed by DESeq (transposon or alternative transcript)	not analzyed by DESeq (transposon or alternative transcript)	N/A	N/A	N/A	N/A	N/A	N/A	N/A	N/A	N/A	N/A	not analzyed by DESeq (transposon or alternative transcript)	not analzyed by DESeq (transposon or alternative transcript)
Pm_g10218.t1		N/A	transposons	N/A	N/A	N/A	N/A	N/A	N/A	PF13976(GAG-pre-integrase domain)PF14223(gag-polypeptide of LTR copia-type)PF07727(Reverse transcriptase (RNA-dependent DNA polymerase))PF00665(Integrase core domain)PF13961(Domain of unknown function (DUF4219))	IPR025724(GAG-pre-integrase domain)IPR012337(Ribonuclease H-like superfamily)IPR013103(Reverse transcriptase, RNA-dependent DNA polymerase)IPR001878(Zinc finger, CCHC-type)IPR001584(Integrase, catalytic core)IPR036397(Ribonuclease H superfamily)IPR036875(Zinc finger, CCHC-type superfamily)IPR025314(Domain of unknown function DUF4219)	N/A	N/A	N/A	N/A	N/A	N/A	N/A	N/A	N/A	N/A	N/A	N/A	N/A	not analzyed by DESeq (transposon or alternative transcript)	not analzyed by DESeq (transposon or alternative transcript)	N/A	N/A	N/A	N/A	N/A	N/A	N/A	N/A	N/A	N/A	not analzyed by DESeq (transposon or alternative transcript)	not analzyed by DESeq (transposon or alternative transcript)
Pm_g10219.t1		N/A	transposons	N/A	N/A	N/A	N/A	N/A	N/A	PF00665(Integrase core domain)PF13976(GAG-pre-integrase domain)PF14223(gag-polypeptide of LTR copia-type)PF13961(Domain of unknown function (DUF4219))	IPR001584(Integrase, catalytic core)IPR036397(Ribonuclease H superfamily)IPR012337(Ribonuclease H-like superfamily)IPR036875(Zinc finger, CCHC-type superfamily)IPR025724(GAG-pre-integrase domain)IPR001878(Zinc finger, CCHC-type)IPR025314(Domain of unknown function DUF4219)	N/A	N/A	N/A	N/A	N/A	N/A	N/A	N/A	N/A	N/A	N/A	N/A	N/A	not analzyed by DESeq (transposon or alternative transcript)	not analzyed by DESeq (transposon or alternative transcript)	N/A	N/A	N/A	N/A	N/A	N/A	N/A	N/A	N/A	N/A	not analzyed by DESeq (transposon or alternative transcript)	not analzyed by DESeq (transposon or alternative transcript)
Pm_g1022.t1		Py_MCL_00719	N/A	N/A	found in tandem array	N/A	N/A	N/A	N/A	N/A	IPR012292(Globin/Protoglobin)IPR023950(Flavohemoprotein)IPR009050(Globin-like superfamily)IPR000971(Globin)	N/A	N/A	N/A	0.0669375	0.4754	0.249452	0.26393	0.118135	0	0	0.475203	0.158401	0.158401	0.64353	0.710817	0	0.0478934	0	0.0159645	0.0159645	0	0.430929	0	0.143643	0.143643	-1.55582	NA
Pm_g10220.t1		N/A	transposons	N/A	N/A	N/A	N/A	N/A	N/A	PF13976(GAG-pre-integrase domain)PF13961(Domain of unknown function (DUF4219))PF00665(Integrase core domain)PF14223(gag-polypeptide of LTR copia-type)	IPR036397(Ribonuclease H superfamily)IPR025724(GAG-pre-integrase domain)IPR025314(Domain of unknown function DUF4219)IPR036875(Zinc finger, CCHC-type superfamily)IPR012337(Ribonuclease H-like superfamily)IPR001878(Zinc finger, CCHC-type)IPR001584(Integrase, catalytic core)	N/A	N/A	N/A	N/A	N/A	N/A	N/A	N/A	N/A	N/A	N/A	N/A	N/A	not analzyed by DESeq (transposon or alternative transcript)	not analzyed by DESeq (transposon or alternative transcript)	N/A	N/A	N/A	N/A	N/A	N/A	N/A	N/A	N/A	N/A	not analzyed by DESeq (transposon or alternative transcript)	not analzyed by DESeq (transposon or alternative transcript)
Pm_g10221.t1		N/A	transposons	N/A	N/A	N/A	N/A	N/A	N/A	PF07727(Reverse transcriptase (RNA-dependent DNA polymerase))PF14223(gag-polypeptide of LTR copia-type)PF13976(GAG-pre-integrase domain)PF00665(Integrase core domain)	IPR013103(Reverse transcriptase, RNA-dependent DNA polymerase)IPR036397(Ribonuclease H superfamily)IPR036875(Zinc finger, CCHC-type superfamily)IPR012337(Ribonuclease H-like superfamily)IPR025724(GAG-pre-integrase domain)IPR001878(Zinc finger, CCHC-type)IPR001584(Integrase, catalytic core)	N/A	N/A	N/A	N/A	N/A	N/A	N/A	N/A	N/A	N/A	N/A	N/A	N/A	not analzyed by DESeq (transposon or alternative transcript)	not analzyed by DESeq (transposon or alternative transcript)	N/A	N/A	N/A	N/A	N/A	N/A	N/A	N/A	N/A	N/A	not analzyed by DESeq (transposon or alternative transcript)	not analzyed by DESeq (transposon or alternative transcript)
Pm_g10222.t1		N/A	transposons	N/A	N/A	N/A	N/A	N/A	N/A	PF13976(GAG-pre-integrase domain)PF07727(Reverse transcriptase (RNA-dependent DNA polymerase))PF00665(Integrase core domain)	IPR036397(Ribonuclease H superfamily)IPR039537(Retrotransposon Ty1/copia-like)IPR025724(GAG-pre-integrase domain)IPR012337(Ribonuclease H-like superfamily)IPR001584(Integrase, catalytic core)IPR013103(Reverse transcriptase, RNA-dependent DNA polymerase)	N/A	N/A	N/A	N/A	N/A	N/A	N/A	N/A	N/A	N/A	N/A	N/A	N/A	not analzyed by DESeq (transposon or alternative transcript)	not analzyed by DESeq (transposon or alternative transcript)	N/A	N/A	N/A	N/A	N/A	N/A	N/A	N/A	N/A	N/A	not analzyed by DESeq (transposon or alternative transcript)	not analzyed by DESeq (transposon or alternative transcript)
Pm_g10223.t1		N/A	transposons	N/A	N/A	N/A	N/A	N/A	N/A	PF07727(Reverse transcriptase (RNA-dependent DNA polymerase))PF00665(Integrase core domain)PF13976(GAG-pre-integrase domain)PF14223(gag-polypeptide of LTR copia-type)	IPR013103(Reverse transcriptase, RNA-dependent DNA polymerase)IPR012337(Ribonuclease H-like superfamily)IPR036397(Ribonuclease H superfamily)IPR001878(Zinc finger, CCHC-type)IPR036875(Zinc finger, CCHC-type superfamily)IPR001584(Integrase, catalytic core)IPR025724(GAG-pre-integrase domain)IPR039537(Retrotransposon Ty1/copia-like)	N/A	N/A	N/A	N/A	N/A	N/A	N/A	N/A	N/A	N/A	N/A	N/A	N/A	not analzyed by DESeq (transposon or alternative transcript)	not analzyed by DESeq (transposon or alternative transcript)	N/A	N/A	N/A	N/A	N/A	N/A	N/A	N/A	N/A	N/A	not analzyed by DESeq (transposon or alternative transcript)	not analzyed by DESeq (transposon or alternative transcript)
Pm_g10224.t1		N/A	transposons	N/A	N/A	N/A	N/A	N/A	N/A	N/A	IPR039537(Retrotransposon Ty1/copia-like)	N/A	N/A	N/A	N/A	N/A	N/A	N/A	N/A	N/A	N/A	N/A	N/A	N/A	not analzyed by DESeq (transposon or alternative transcript)	not analzyed by DESeq (transposon or alternative transcript)	N/A	N/A	N/A	N/A	N/A	N/A	N/A	N/A	N/A	N/A	not analzyed by DESeq (transposon or alternative transcript)	not analzyed by DESeq (transposon or alternative transcript)
Pm_g10225.t1		Py_MCL_00010	N/A	N/A	N/A	N/A	N/A	N/A	N/A	PF14223(gag-polypeptide of LTR copia-type)PF00665(Integrase core domain)PF13976(GAG-pre-integrase domain)	IPR012337(Ribonuclease H-like superfamily)IPR036875(Zinc finger, CCHC-type superfamily)IPR001584(Integrase, catalytic core)IPR001878(Zinc finger, CCHC-type)IPR025724(GAG-pre-integrase domain)IPR036397(Ribonuclease H superfamily)	N/A	N/A	N/A	0	0	0	0	0	0	0	0	0	0	NA	NA	0	0	0	0	0	0	0.256706	0	0.0855686	0.0855686	-1.80131	NA
Pm_g10225.t2		Py_MCL_00010	N/A	N/A	N/A	N/A	N/A	N/A	N/A	PF00098(Zinc knuckle)PF07727(Reverse transcriptase (RNA-dependent DNA polymerase))PF13976(GAG-pre-integrase domain)PF00665(Integrase core domain)PF14223(gag-polypeptide of LTR copia-type)	IPR001878(Zinc finger, CCHC-type)IPR001584(Integrase, catalytic core)IPR012337(Ribonuclease H-like superfamily)IPR013103(Reverse transcriptase, RNA-dependent DNA polymerase)IPR025724(GAG-pre-integrase domain)IPR036397(Ribonuclease H superfamily)IPR036875(Zinc finger, CCHC-type superfamily)	N/A	N/A	N/A	N/A	N/A	N/A	N/A	N/A	N/A	N/A	N/A	N/A	N/A	not analzyed by DESeq (transposon or alternative transcript)	not analzyed by DESeq (transposon or alternative transcript)	N/A	N/A	N/A	N/A	N/A	N/A	N/A	N/A	N/A	N/A	not analzyed by DESeq (transposon or alternative transcript)	not analzyed by DESeq (transposon or alternative transcript)
Pm_g10226.t1		N/A	transposons	N/A	N/A	N/A	N/A	N/A	N/A	PF07727(Reverse transcriptase (RNA-dependent DNA polymerase))	IPR013103(Reverse transcriptase, RNA-dependent DNA polymerase)IPR039537(Retrotransposon Ty1/copia-like)	N/A	N/A	N/A	N/A	N/A	N/A	N/A	N/A	N/A	N/A	N/A	N/A	N/A	not analzyed by DESeq (transposon or alternative transcript)	not analzyed by DESeq (transposon or alternative transcript)	N/A	N/A	N/A	N/A	N/A	N/A	N/A	N/A	N/A	N/A	not analzyed by DESeq (transposon or alternative transcript)	not analzyed by DESeq (transposon or alternative transcript)
Pm_g10227.t1		N/A	transposons	N/A	N/A	N/A	N/A	N/A	N/A	PF14223(gag-polypeptide of LTR copia-type)PF00665(Integrase core domain)PF07727(Reverse transcriptase (RNA-dependent DNA polymerase))	IPR001878(Zinc finger, CCHC-type)IPR001584(Integrase, catalytic core)IPR036397(Ribonuclease H superfamily)IPR013103(Reverse transcriptase, RNA-dependent DNA polymerase)IPR012337(Ribonuclease H-like superfamily)	N/A	N/A	N/A	N/A	N/A	N/A	N/A	N/A	N/A	N/A	N/A	N/A	N/A	not analzyed by DESeq (transposon or alternative transcript)	not analzyed by DESeq (transposon or alternative transcript)	N/A	N/A	N/A	N/A	N/A	N/A	N/A	N/A	N/A	N/A	not analzyed by DESeq (transposon or alternative transcript)	not analzyed by DESeq (transposon or alternative transcript)
Pm_g10228.t1		N/A	transposons	N/A	N/A	N/A	N/A	N/A	N/A	PF14223(gag-polypeptide of LTR copia-type)PF07727(Reverse transcriptase (RNA-dependent DNA polymerase))PF00665(Integrase core domain)	IPR001584(Integrase, catalytic core)IPR036397(Ribonuclease H superfamily)IPR001878(Zinc finger, CCHC-type)IPR013103(Reverse transcriptase, RNA-dependent DNA polymerase)IPR012337(Ribonuclease H-like superfamily)	N/A	N/A	N/A	N/A	N/A	N/A	N/A	N/A	N/A	N/A	N/A	N/A	N/A	not analzyed by DESeq (transposon or alternative transcript)	not analzyed by DESeq (transposon or alternative transcript)	N/A	N/A	N/A	N/A	N/A	N/A	N/A	N/A	N/A	N/A	not analzyed by DESeq (transposon or alternative transcript)	not analzyed by DESeq (transposon or alternative transcript)
Pm_g10229.t1		N/A	transposons	N/A	N/A	N/A	N/A	N/A	N/A	PF13976(GAG-pre-integrase domain)PF00665(Integrase core domain)	IPR001584(Integrase, catalytic core)IPR036397(Ribonuclease H superfamily)IPR012337(Ribonuclease H-like superfamily)IPR025724(GAG-pre-integrase domain)IPR039537(Retrotransposon Ty1/copia-like)	N/A	N/A	N/A	N/A	N/A	N/A	N/A	N/A	N/A	N/A	N/A	N/A	N/A	not analzyed by DESeq (transposon or alternative transcript)	not analzyed by DESeq (transposon or alternative transcript)	N/A	N/A	N/A	N/A	N/A	N/A	N/A	N/A	N/A	N/A	not analzyed by DESeq (transposon or alternative transcript)	not analzyed by DESeq (transposon or alternative transcript)
Pm_g1023.t1		Py_MCL_00719	N/A	N/A	found in tandem array	N/A	N/A	N/A	N/A	N/A	IPR000971(Globin)IPR012292(Globin/Protoglobin)IPR023950(Flavohemoprotein)IPR009050(Globin-like superfamily)	N/A	N/A	N/A	6.75838	6.68737	8.06741	7.17105	0.448648	2.91376	4.12827	4.99783	4.01329	0.604361	0.769322	0.021915	1.73823	2.11557	3.38438	2.41273	0.497889	5.36768	5.89184	7.5458	6.26844	0.656359	-0.597569	0.183516
Pm_g10230.t1		N/A	transposons	N/A	N/A	N/A	N/A	N/A	N/A	N/A	IPR039537(Retrotransposon Ty1/copia-like)	N/A	N/A	N/A	N/A	N/A	N/A	N/A	N/A	N/A	N/A	N/A	N/A	N/A	not analzyed by DESeq (transposon or alternative transcript)	not analzyed by DESeq (transposon or alternative transcript)	N/A	N/A	N/A	N/A	N/A	N/A	N/A	N/A	N/A	N/A	not analzyed by DESeq (transposon or alternative transcript)	not analzyed by DESeq (transposon or alternative transcript)
Pm_g10231.t1		N/A	transposons	N/A	N/A	N/A	N/A	N/A	N/A	PF13976(GAG-pre-integrase domain)PF14223(gag-polypeptide of LTR copia-type)PF00665(Integrase core domain)PF07727(Reverse transcriptase (RNA-dependent DNA polymerase))PF13961(Domain of unknown function (DUF4219))	IPR025724(GAG-pre-integrase domain)IPR036397(Ribonuclease H superfamily)IPR001878(Zinc finger, CCHC-type)IPR001584(Integrase, catalytic core)IPR013103(Reverse transcriptase, RNA-dependent DNA polymerase)IPR012337(Ribonuclease H-like superfamily)IPR025314(Domain of unknown function DUF4219)IPR036875(Zinc finger, CCHC-type superfamily)	N/A	N/A	N/A	N/A	N/A	N/A	N/A	N/A	N/A	N/A	N/A	N/A	N/A	not analzyed by DESeq (transposon or alternative transcript)	not analzyed by DESeq (transposon or alternative transcript)	N/A	N/A	N/A	N/A	N/A	N/A	N/A	N/A	N/A	N/A	not analzyed by DESeq (transposon or alternative transcript)	not analzyed by DESeq (transposon or alternative transcript)
Pm_g10232.t1		N/A	transposons	N/A	N/A	N/A	N/A	N/A	N/A	PF07727(Reverse transcriptase (RNA-dependent DNA polymerase))PF13976(GAG-pre-integrase domain)PF00665(Integrase core domain)PF14223(gag-polypeptide of LTR copia-type)	IPR013103(Reverse transcriptase, RNA-dependent DNA polymerase)IPR001878(Zinc finger, CCHC-type)IPR036397(Ribonuclease H superfamily)IPR001584(Integrase, catalytic core)IPR025724(GAG-pre-integrase domain)IPR036875(Zinc finger, CCHC-type superfamily)IPR012337(Ribonuclease H-like superfamily)	N/A	N/A	N/A	N/A	N/A	N/A	N/A	N/A	N/A	N/A	N/A	N/A	N/A	not analzyed by DESeq (transposon or alternative transcript)	not analzyed by DESeq (transposon or alternative transcript)	N/A	N/A	N/A	N/A	N/A	N/A	N/A	N/A	N/A	N/A	not analzyed by DESeq (transposon or alternative transcript)	not analzyed by DESeq (transposon or alternative transcript)
Pm_g10233.t1		N/A	transposons	N/A	N/A	N/A	N/A	N/A	N/A	PF14223(gag-polypeptide of LTR copia-type)PF00665(Integrase core domain)PF07727(Reverse transcriptase (RNA-dependent DNA polymerase))PF13976(GAG-pre-integrase domain)	IPR036397(Ribonuclease H superfamily)IPR001878(Zinc finger, CCHC-type)IPR012337(Ribonuclease H-like superfamily)IPR001584(Integrase, catalytic core)IPR013103(Reverse transcriptase, RNA-dependent DNA polymerase)IPR036875(Zinc finger, CCHC-type superfamily)IPR025724(GAG-pre-integrase domain)	N/A	N/A	N/A	N/A	N/A	N/A	N/A	N/A	N/A	N/A	N/A	N/A	N/A	not analzyed by DESeq (transposon or alternative transcript)	not analzyed by DESeq (transposon or alternative transcript)	N/A	N/A	N/A	N/A	N/A	N/A	N/A	N/A	N/A	N/A	not analzyed by DESeq (transposon or alternative transcript)	not analzyed by DESeq (transposon or alternative transcript)
Pm_g10234.t1		N/A	transposons	N/A	N/A	N/A	N/A	N/A	N/A	PF14223(gag-polypeptide of LTR copia-type)PF13976(GAG-pre-integrase domain)PF00665(Integrase core domain)PF07727(Reverse transcriptase (RNA-dependent DNA polymerase))	IPR012337(Ribonuclease H-like superfamily)IPR036875(Zinc finger, CCHC-type superfamily)IPR001878(Zinc finger, CCHC-type)IPR025724(GAG-pre-integrase domain)IPR036397(Ribonuclease H superfamily)IPR001584(Integrase, catalytic core)IPR013103(Reverse transcriptase, RNA-dependent DNA polymerase)	N/A	N/A	N/A	N/A	N/A	N/A	N/A	N/A	N/A	N/A	N/A	N/A	N/A	not analzyed by DESeq (transposon or alternative transcript)	not analzyed by DESeq (transposon or alternative transcript)	N/A	N/A	N/A	N/A	N/A	N/A	N/A	N/A	N/A	N/A	not analzyed by DESeq (transposon or alternative transcript)	not analzyed by DESeq (transposon or alternative transcript)
Pm_g10235.t1		N/A	transposons	N/A	N/A	N/A	N/A	N/A	N/A	N/A	IPR039537(Retrotransposon Ty1/copia-like)	N/A	N/A	N/A	N/A	N/A	N/A	N/A	N/A	N/A	N/A	N/A	N/A	N/A	not analzyed by DESeq (transposon or alternative transcript)	not analzyed by DESeq (transposon or alternative transcript)	N/A	N/A	N/A	N/A	N/A	N/A	N/A	N/A	N/A	N/A	not analzyed by DESeq (transposon or alternative transcript)	not analzyed by DESeq (transposon or alternative transcript)
Pm_g10236.t1		N/A	transposons	N/A	N/A	N/A	N/A	N/A	N/A	PF07727(Reverse transcriptase (RNA-dependent DNA polymerase))PF00665(Integrase core domain)	IPR013103(Reverse transcriptase, RNA-dependent DNA polymerase)IPR036397(Ribonuclease H superfamily)IPR039537(Retrotransposon Ty1/copia-like)IPR001584(Integrase, catalytic core)IPR012337(Ribonuclease H-like superfamily)	N/A	N/A	N/A	N/A	N/A	N/A	N/A	N/A	N/A	N/A	N/A	N/A	N/A	not analzyed by DESeq (transposon or alternative transcript)	not analzyed by DESeq (transposon or alternative transcript)	N/A	N/A	N/A	N/A	N/A	N/A	N/A	N/A	N/A	N/A	not analzyed by DESeq (transposon or alternative transcript)	not analzyed by DESeq (transposon or alternative transcript)
Pm_g10237.t1		N/A	transposons	N/A	N/A	N/A	N/A	N/A	N/A	PF13961(Domain of unknown function (DUF4219))PF14223(gag-polypeptide of LTR copia-type)PF13976(GAG-pre-integrase domain)PF00665(Integrase core domain)PF07727(Reverse transcriptase (RNA-dependent DNA polymerase))	IPR001584(Integrase, catalytic core)IPR036875(Zinc finger, CCHC-type superfamily)IPR036397(Ribonuclease H superfamily)IPR001878(Zinc finger, CCHC-type)IPR025314(Domain of unknown function DUF4219)IPR012337(Ribonuclease H-like superfamily)IPR025724(GAG-pre-integrase domain)IPR013103(Reverse transcriptase, RNA-dependent DNA polymerase)	N/A	N/A	N/A	N/A	N/A	N/A	N/A	N/A	N/A	N/A	N/A	N/A	N/A	not analzyed by DESeq (transposon or alternative transcript)	not analzyed by DESeq (transposon or alternative transcript)	N/A	N/A	N/A	N/A	N/A	N/A	N/A	N/A	N/A	N/A	not analzyed by DESeq (transposon or alternative transcript)	not analzyed by DESeq (transposon or alternative transcript)
Pm_g10238.t1		N/A	transposons	N/A	N/A	N/A	N/A	N/A	N/A	N/A	IPR039537(Retrotransposon Ty1/copia-like)	N/A	N/A	N/A	N/A	N/A	N/A	N/A	N/A	N/A	N/A	N/A	N/A	N/A	not analzyed by DESeq (transposon or alternative transcript)	not analzyed by DESeq (transposon or alternative transcript)	N/A	N/A	N/A	N/A	N/A	N/A	N/A	N/A	N/A	N/A	not analzyed by DESeq (transposon or alternative transcript)	not analzyed by DESeq (transposon or alternative transcript)
Pm_g10239.t1		N/A	transposons	N/A	N/A	N/A	N/A	N/A	N/A	PF13961(Domain of unknown function (DUF4219))PF14223(gag-polypeptide of LTR copia-type)PF13976(GAG-pre-integrase domain)	IPR025314(Domain of unknown function DUF4219)IPR025724(GAG-pre-integrase domain)	N/A	N/A	N/A	N/A	N/A	N/A	N/A	N/A	N/A	N/A	N/A	N/A	N/A	not analzyed by DESeq (transposon or alternative transcript)	not analzyed by DESeq (transposon or alternative transcript)	N/A	N/A	N/A	N/A	N/A	N/A	N/A	N/A	N/A	N/A	not analzyed by DESeq (transposon or alternative transcript)	not analzyed by DESeq (transposon or alternative transcript)
Pm_g1024.t1		Py_MCL_00768	N/A	N/A	N/A	N/A	N/A	N/A	N/A	N/A	IPR002999(Tudor domain)IPR014002(Agenet domain, plant type)	N/A	N/A	N/A	2.47771	2.40529	2.55236	2.47846	0.0424572	1.52851	0.922854	1.14405	1.19847	0.176943	0.896837	0.000239836	0.74606	0.742266	0.928048	0.805458	0.0613049	2.30384	1.55619	1.43942	1.76649	0.270784	-0.337679	0.26982
Pm_g10240.t1		N/A	transposons	N/A	N/A	N/A	N/A	N/A	N/A	N/A	IPR039537(Retrotransposon Ty1/copia-like)	N/A	N/A	N/A	N/A	N/A	N/A	N/A	N/A	N/A	N/A	N/A	N/A	N/A	not analzyed by DESeq (transposon or alternative transcript)	not analzyed by DESeq (transposon or alternative transcript)	N/A	N/A	N/A	N/A	N/A	N/A	N/A	N/A	N/A	N/A	not analzyed by DESeq (transposon or alternative transcript)	not analzyed by DESeq (transposon or alternative transcript)
Pm_g10241.t1		N/A	transposons	N/A	N/A	N/A	N/A	N/A	N/A	PF00665(Integrase core domain)PF14223(gag-polypeptide of LTR copia-type)PF13976(GAG-pre-integrase domain)PF13961(Domain of unknown function (DUF4219))PF07727(Reverse transcriptase (RNA-dependent DNA polymerase))	IPR001584(Integrase, catalytic core)IPR036397(Ribonuclease H superfamily)IPR025724(GAG-pre-integrase domain)IPR025314(Domain of unknown function DUF4219)IPR013103(Reverse transcriptase, RNA-dependent DNA polymerase)IPR012337(Ribonuclease H-like superfamily)	N/A	N/A	N/A	N/A	N/A	N/A	N/A	N/A	N/A	N/A	N/A	N/A	N/A	not analzyed by DESeq (transposon or alternative transcript)	not analzyed by DESeq (transposon or alternative transcript)	N/A	N/A	N/A	N/A	N/A	N/A	N/A	N/A	N/A	N/A	not analzyed by DESeq (transposon or alternative transcript)	not analzyed by DESeq (transposon or alternative transcript)
Pm_g10242.t1		N/A	transposons	N/A	N/A	N/A	N/A	N/A	N/A	PF00665(Integrase core domain)PF07727(Reverse transcriptase (RNA-dependent DNA polymerase))	IPR012337(Ribonuclease H-like superfamily)IPR001584(Integrase, catalytic core)IPR039537(Retrotransposon Ty1/copia-like)IPR013103(Reverse transcriptase, RNA-dependent DNA polymerase)IPR036397(Ribonuclease H superfamily)	N/A	N/A	N/A	N/A	N/A	N/A	N/A	N/A	N/A	N/A	N/A	N/A	N/A	not analzyed by DESeq (transposon or alternative transcript)	not analzyed by DESeq (transposon or alternative transcript)	N/A	N/A	N/A	N/A	N/A	N/A	N/A	N/A	N/A	N/A	not analzyed by DESeq (transposon or alternative transcript)	not analzyed by DESeq (transposon or alternative transcript)
Pm_g10243.t1		N/A	transposons	N/A	N/A	N/A	N/A	N/A	N/A	N/A	IPR039537(Retrotransposon Ty1/copia-like)	N/A	N/A	N/A	N/A	N/A	N/A	N/A	N/A	N/A	N/A	N/A	N/A	N/A	not analzyed by DESeq (transposon or alternative transcript)	not analzyed by DESeq (transposon or alternative transcript)	N/A	N/A	N/A	N/A	N/A	N/A	N/A	N/A	N/A	N/A	not analzyed by DESeq (transposon or alternative transcript)	not analzyed by DESeq (transposon or alternative transcript)
Pm_g10244.t1		N/A	transposons	N/A	N/A	N/A	N/A	N/A	N/A	PF13961(Domain of unknown function (DUF4219))PF14223(gag-polypeptide of LTR copia-type)	IPR025314(Domain of unknown function DUF4219)	N/A	N/A	N/A	N/A	N/A	N/A	N/A	N/A	N/A	N/A	N/A	N/A	N/A	not analzyed by DESeq (transposon or alternative transcript)	not analzyed by DESeq (transposon or alternative transcript)	N/A	N/A	N/A	N/A	N/A	N/A	N/A	N/A	N/A	N/A	not analzyed by DESeq (transposon or alternative transcript)	not analzyed by DESeq (transposon or alternative transcript)
Pm_g10245.t1		N/A	transposons	N/A	N/A	N/A	N/A	N/A	N/A	PF07727(Reverse transcriptase (RNA-dependent DNA polymerase))	IPR013103(Reverse transcriptase, RNA-dependent DNA polymerase)IPR039537(Retrotransposon Ty1/copia-like)	N/A	N/A	N/A	N/A	N/A	N/A	N/A	N/A	N/A	N/A	N/A	N/A	N/A	not analzyed by DESeq (transposon or alternative transcript)	not analzyed by DESeq (transposon or alternative transcript)	N/A	N/A	N/A	N/A	N/A	N/A	N/A	N/A	N/A	N/A	not analzyed by DESeq (transposon or alternative transcript)	not analzyed by DESeq (transposon or alternative transcript)
Pm_g10246.t1		Py_MCL_00010	N/A	N/A	N/A	N/A	N/A	N/A	N/A	PF14223(gag-polypeptide of LTR copia-type)PF13961(Domain of unknown function (DUF4219))	IPR025314(Domain of unknown function DUF4219)	N/A	N/A	N/A	0.179087	0	0.0834243	0.0875039	0.0517383	0	0	0	0	0	0.404596	0.87976	0	0	0	0	0	0	0	0	0	0	NA	NA
Pm_g10247.t1		N/A	transposons	N/A	N/A	N/A	N/A	N/A	N/A	PF13976(GAG-pre-integrase domain)PF14223(gag-polypeptide of LTR copia-type)PF00665(Integrase core domain)PF07727(Reverse transcriptase (RNA-dependent DNA polymerase))PF13961(Domain of unknown function (DUF4219))	IPR025724(GAG-pre-integrase domain)IPR036397(Ribonuclease H superfamily)IPR001584(Integrase, catalytic core)IPR013103(Reverse transcriptase, RNA-dependent DNA polymerase)IPR012337(Ribonuclease H-like superfamily)IPR025314(Domain of unknown function DUF4219)	N/A	N/A	N/A	N/A	N/A	N/A	N/A	N/A	N/A	N/A	N/A	N/A	N/A	not analzyed by DESeq (transposon or alternative transcript)	not analzyed by DESeq (transposon or alternative transcript)	N/A	N/A	N/A	N/A	N/A	N/A	N/A	N/A	N/A	N/A	not analzyed by DESeq (transposon or alternative transcript)	not analzyed by DESeq (transposon or alternative transcript)
Pm_g10248.t1		N/A	transposons	N/A	N/A	N/A	N/A	N/A	N/A	PF07727(Reverse transcriptase (RNA-dependent DNA polymerase))	IPR039537(Retrotransposon Ty1/copia-like)IPR013103(Reverse transcriptase, RNA-dependent DNA polymerase)	N/A	N/A	N/A	N/A	N/A	N/A	N/A	N/A	N/A	N/A	N/A	N/A	N/A	not analzyed by DESeq (transposon or alternative transcript)	not analzyed by DESeq (transposon or alternative transcript)	N/A	N/A	N/A	N/A	N/A	N/A	N/A	N/A	N/A	N/A	not analzyed by DESeq (transposon or alternative transcript)	not analzyed by DESeq (transposon or alternative transcript)
Pm_g10249.t1		Py_MCL_00610	N/A	N/A	N/A	N/A	N/A	N/A	N/A	N/A	N/A	N/A	N/A	N/A	0	0	0	0	0	0	0	0	0	0	NA	NA	0	0	0	0	0	0	0	0	0	0	NA	NA
Pm_g1025.t1		Py_MCL_00768	N/A	N/A	N/A	N/A	N/A	N/A	N/A	N/A	IPR011992(EF-hand domain pair)	N/A	N/A	N/A	4.47718	5.72357	3.7819	4.66088	0.567988	3.41196	2.40665	2.54275	2.78712	0.314879	0.595389	0.129455	2.23633	2.22102	2.29584	2.25106	0.0228202	2.73093	4.996	2.98596	3.57096	0.716313	0.10101	0.840743
Pm_g10250.t1		N/A	transposons	N/A	N/A	N/A	N/A	N/A	N/A	PF00665(Integrase core domain)PF17921(Integrase zinc binding domain)PF00078(Reverse transcriptase (RNA-dependent DNA polymerase))PF17919(RNase H-like domain found in reverse transcriptase)PF03732(Retrotransposon gag protein)	IPR012337(Ribonuclease H-like superfamily)IPR001584(Integrase, catalytic core)IPR041588(Integrase zinc-binding domain)IPR000477(Reverse transcriptase domain)IPR041577(Reverse transcriptase/retrotransposon-derived protein, RNase H-like domain)IPR021109(Aspartic peptidase domain superfamily)IPR036397(Ribonuclease H superfamily)IPR005162(Retrotransposon gag domain)	N/A	N/A	N/A	N/A	N/A	N/A	N/A	N/A	N/A	N/A	N/A	N/A	N/A	not analzyed by DESeq (transposon or alternative transcript)	not analzyed by DESeq (transposon or alternative transcript)	N/A	N/A	N/A	N/A	N/A	N/A	N/A	N/A	N/A	N/A	not analzyed by DESeq (transposon or alternative transcript)	not analzyed by DESeq (transposon or alternative transcript)
Pm_g10251.t1		N/A	transposons	N/A	N/A	N/A	N/A	N/A	N/A	PF03184(DDE superfamily endonuclease)	IPR004875(DDE superfamily endonuclease domain)	N/A	N/A	N/A	N/A	N/A	N/A	N/A	N/A	N/A	N/A	N/A	N/A	N/A	not analzyed by DESeq (transposon or alternative transcript)	not analzyed by DESeq (transposon or alternative transcript)	N/A	N/A	N/A	N/A	N/A	N/A	N/A	N/A	N/A	N/A	not analzyed by DESeq (transposon or alternative transcript)	not analzyed by DESeq (transposon or alternative transcript)
Pm_g10252.t1		N/A	transposons	N/A	N/A	N/A	N/A	N/A	N/A	PF13843(Transposase IS4)	IPR029526(PiggyBac transposable element-derived protein)	N/A	N/A	N/A	N/A	N/A	N/A	N/A	N/A	N/A	N/A	N/A	N/A	N/A	not analzyed by DESeq (transposon or alternative transcript)	not analzyed by DESeq (transposon or alternative transcript)	N/A	N/A	N/A	N/A	N/A	N/A	N/A	N/A	N/A	N/A	not analzyed by DESeq (transposon or alternative transcript)	not analzyed by DESeq (transposon or alternative transcript)
Pm_g10253.t1		Py_MCL_06677	N/A	N/A	N/A	N/A	N/A	N/A	N/A	N/A	N/A	N/A	N/A	N/A	0	0	0	0	0	0	0	0	0	0	NA	NA	0	0	0	0	0	0	0	0	0	0	NA	NA
Pm_g10254.t1		Py_MCL_01388	N/A	N/A	N/A	N/A	N/A	N/A	N/A	PF13671(AAA domain)	IPR027417(P-loop containing nucleoside triphosphate hydrolase)IPR026302(NEDD4-binding protein 2)	N/A	N/A	N/A	0	0	0	0	0	0	0	0	0	0	NA	NA	0	0	0	0	0	0	0	0	0	0	NA	NA
Pm_g10255.t1		N/A	transposons	N/A	N/A	N/A	N/A	N/A	N/A	PF07727(Reverse transcriptase (RNA-dependent DNA polymerase))PF14223(gag-polypeptide of LTR copia-type)PF00665(Integrase core domain)PF13976(GAG-pre-integrase domain)	IPR013103(Reverse transcriptase, RNA-dependent DNA polymerase)IPR036875(Zinc finger, CCHC-type superfamily)IPR001584(Integrase, catalytic core)IPR001878(Zinc finger, CCHC-type)IPR036397(Ribonuclease H superfamily)IPR012337(Ribonuclease H-like superfamily)IPR025724(GAG-pre-integrase domain)	N/A	N/A	N/A	N/A	N/A	N/A	N/A	N/A	N/A	N/A	N/A	N/A	N/A	not analzyed by DESeq (transposon or alternative transcript)	not analzyed by DESeq (transposon or alternative transcript)	N/A	N/A	N/A	N/A	N/A	N/A	N/A	N/A	N/A	N/A	not analzyed by DESeq (transposon or alternative transcript)	not analzyed by DESeq (transposon or alternative transcript)
Pm_g10256.t1		Py_MCL_01159	N/A	N/A	N/A	N/A	TMHMM;TMhelixRegion of a membrane-bound protein predicted to be embedded in the membrane.;	N/A	N/A	N/A	N/A	N/A	N/A	N/A	14.674	16.866	17.8319	16.4573	0.934249	7.1254	12.4708	10.82	10.1387	1.58024	0.627408	0.0128588	3.31955	3.9562	4.71424	3.99666	0.403123	8.64794	9.12731	10.1309	9.30206	0.436931	-0.434664	0.200792
Pm_g10257.t1		Py_MCL_01946	N/A	N/A	N/A	N/A	TMHMM;TMhelixRegion of a membrane-bound protein predicted to be embedded in the membrane.;	N/A	N/A	PF10639(Putative transmembrane family 234)	IPR018908(Putative transmembrane family 234)	N/A	N/A	N/A	24.6754	25.8178	27.5048	25.9993	0.821805	25.4742	29.607	26.5892	27.2234	1.23448	-0.163907	0.479082	8.50359	10.7192	9.4146	9.54579	0.642937	21.2777	18.9113	24.1393	21.4428	1.51147	-0.373898	0.249272
Pm_g10258.t1		Py_MCL_03113	N/A	N/A	N/A	N/A	N/A	N/A	N/A	PF00583(Acetyltransferase (GNAT) family)PF00696(Amino acid kinase family)	IPR010167(Amino-acid N-acetyltransferase)IPR016181(Acyl-CoA N-acyltransferase)IPR036393(Acetylglutamate kinase-like superfamily)IPR000182(GNAT domain)IPR001048(Aspartate/glutamate/uridylate kinase)	N/A	N/A	N/A	20.9245	20.0274	21.6606	20.8709	0.472233	29.3548	33.2851	33.9132	32.1844	1.42635	-0.723463	5.58485e-08	12.3718	9.95493	11.2933	11.2067	0.699027	28.8059	30.8705	24.1412	27.9392	1.99033	-0.530435	0.00223808
Pm_g10259.t1		Py_MCL_02024	N/A	N/A	N/A	N/A	N/A	N/A	N/A	PF09412(Endoribonuclease XendoU)	IPR000048(IQ motif, EF-hand binding site)IPR037227(Endoribonuclease EndoU-like)IPR018998(EndoU ribonuclease, C-terminal)IPR039787(Poly(U)-specific endoribonuclease)	N/A	SWQ7_UP_in_c_u_FM10_2FC_0.05	SL2_DW_in_c_u_FM10_2FC_0.05	58.2116	55.2337	53.063	55.5028	1.49237	140.419	125.284	135.367	133.69	4.44885	-1.37186	1.67354e-30	155.037	162.911	152.61	156.853	3.10903	101.78	93.5199	108.853	101.384	4.43071	1.41777	3.37335e-47
Pm_g1026.t1		Py_MCL_06184	N/A	N/A	N/A	N/A	TMHMM;TMhelixRegion of a membrane-bound protein predicted to be embedded in the membrane.;	N/A	N/A	N/A	N/A	N/A	SWQ7_DW_in_c_u_FM10_2FC_0.05	N/A	22.9232	27.1075	28.8648	26.2985	1.76225	0	0.65636	0	0.218787	0.218787	6.7063	9.79028e-15	0.838622	1.34543	1.29141	1.15849	0.160691	0	0	0	0	0	3.68559	0.00516209
Pm_g10260.t1		Py_MCL_01846	N/A	N/A	N/A	N/A	N/A	N/A	N/A	PF00022(Actin)	IPR027127(Actin-related protein 10)IPR004000(Actin family)	N/A	N/A	N/A	23.3149	20.3149	22.2962	21.9753	0.880751	28.2028	25.3184	28.8998	27.4737	1.09625	-0.430255	0.0123955	13.0761	13.4159	13.9857	13.4926	0.265355	24.9249	22.2365	18.9519	22.0377	1.72711	0.0813905	0.705071
Pm_g10261.t1		Py_MCL_06678	N/A	N/A	N/A	N/A	N/A	N/A	N/A	PF18036(Ubiquitin-like domain)	IPR040610(SNRNP25, ubiquitin-like domain)IPR029071(Ubiquitin-like domain superfamily)IPR039690(U11/U12 small nuclear ribonucleoprotein 25kDa protein)	N/A	N/A	N/A	12.8799	13.7455	13.4039	13.3431	0.251738	7.02132	10.0436	4.86366	7.30953	1.50225	0.766336	0.0234831	5.59968	6.17632	6.25771	6.01124	0.207114	5.22359	3.52841	3.91639	4.2228	0.512776	1.2891	0.0154795
Pm_g10262.t1		Py_MCL_01846	N/A	N/A	N/A	N/A	N/A	N/A	N/A	N/A	N/A	N/A	N/A	N/A	40.8319	44.5102	36.7475	40.6965	2.2419	42.1537	33.5949	41.9036	39.2174	2.81217	-0.0610097	0.809027	24.1224	21.6628	24.5924	23.4592	0.908394	36.0037	35.7642	32.7498	34.8392	1.04699	0.214418	0.370765
Pm_g10263.t1		Py_MCL_05253	N/A	N/A	N/A	N/A	TMHMM;TMhelixRegion of a membrane-bound protein predicted to be embedded in the membrane.;	N/A	N/A	PF06645(Microsomal signal peptidase 12 kDa subunit (SPC12))	IPR009542(Microsomal signal peptidase 12kDa subunit)IPR037713(Signal peptidase complex subunit Spc1)	N/A	N/A	N/A	135.552	128.558	142.434	135.515	4.00565	114.162	113.978	137.353	121.831	7.76121	0.0518424	0.792076	70.1358	72.6978	75.8929	72.9088	1.66528	144.803	93.226	105.173	114.401	15.5874	0.147013	0.462343
Pm_g10264.t1		Py_MCL_01647	N/A	N/A	N/A	N/A	N/A	N/A	N/A	PF00956(Nucleosome assembly protein (NAP))	IPR002164(Nucleosome assembly protein (NAP))IPR037231(NAP-like superfamily)	N/A	N/A	N/A	255.759	255.81	276.403	262.657	6.87268	175.042	179.327	183.465	179.278	2.43153	0.445417	8.93146e-06	74.2967	81.1733	84.274	79.9147	2.94816	200.982	208.519	238.834	216.112	11.5674	-0.650444	2.3302e-09
Pm_g10265.t1		Py_MCL_01647	N/A	N/A	N/A	N/A	N/A	N/A	N/A	N/A	N/A	N/A	N/A	N/A	8.8765	8.66831	8.42025	8.65502	0.131877	3.02179	2.36601	3.1508	2.8462	0.242969	1.47066	2.4332e-05	4.67194	3.92613	5.68969	4.76258	0.511111	0.615268	2.078	0.576623	1.08996	0.494143	2.78325	3.79144e-05
Pm_g10266.t1		Py_MCL_02582	N/A	N/A	N/A	N/A	N/A	N/A	N/A	N/A	N/A	N/A	N/A	SL2_UP_in_c_u_FM10_2FC_0.05	12.9669	15.5529	16.4504	14.9901	1.04423	29.3626	24.7731	25.2171	26.4509	1.46145	-0.937174	1.56234e-07	5.22645	6.81025	7.01841	6.3517	0.565826	26.2944	26.1979	25.6285	26.0403	0.207744	-1.24616	3.44502e-09
Pm_g10267.t1		Py_MCL_01845	N/A	N/A	N/A	N/A	N/A	N/A	N/A	PF05721(Phytanoyl-CoA dioxygenase (PhyH))	IPR008775(Phytanoyl-CoA dioxygenase)	N/A	N/A	N/A	24.6243	25.7986	25.4316	25.2848	0.346854	17.5969	23.3437	22.8104	21.2504	1.83319	0.162781	0.392148	13.5088	14.1599	13.7151	13.7946	0.192108	22.5473	16.841	19.0992	19.4958	1.65914	0.295878	0.144524
Pm_g10268.t1		Py_MCL_01845	N/A	N/A	N/A	N/A	N/A	N/A	N/A	PF08711(TFIIS helical bundle-like domain)PF08766(DEK C terminal domain)	IPR003617(Transcription elongation factor, TFIIS/CRSP70, N-terminal, sub-type)IPR017923(Transcription factor IIS, N-terminal)IPR035441(TFIIS/LEDGF domain superfamily)IPR014876(DEK, C-terminal)	N/A	N/A	N/A	27.0029	31.4031	33.3287	30.5782	1.87208	29.3354	27.3425	29.0649	28.5809	0.624138	-0.0143298	0.933702	14.8416	14.8418	16.4453	15.3763	0.534536	28.8573	23.1941	27.0447	26.3654	1.66973	0.0126514	0.941144
Pm_g10269.t1		Py_MCL_03803	N/A	N/A	N/A	N/A	N/A	N/A	N/A	N/A	IPR012675(Beta-grasp domain superfamily)	N/A	SWQ7_UP_in_c_u_FM10_2FC_0.05	SL2_UP_in_c_u_FM10_2FC_0.05	186.867	180.751	172.85	180.156	4.05749	434.038	438.319	411.843	428.067	8.20549	-1.35148	1.80445e-35	135.354	140.408	134.617	136.793	1.81977	468.69	471.867	491.865	477.474	7.25382	-1.01526	2.39878e-29
Pm_g1027.t1		Py_MCL_02236	N/A	N/A	N/A	N/A	N/A	N/A	N/A	PF00480(ROK family)	IPR000600(ROK family)	N/A	N/A	SL2_DW_in_c_u_FM10_2FC_0.05	295.653	294.327	286.208	292.063	2.95244	150.789	131.763	145.913	142.822	5.70591	0.923314	2.08185e-15	264.656	286.1	290.641	280.466	8.01271	263.107	224.809	216.618	234.844	14.3277	1.045	2.81892e-32
Pm_g10270.t1		Py_MCL_00589	N/A	N/A	N/A	N/A	N/A	N/A	N/A	PF13191(AAA ATPase domain)	IPR041664(Orc1-like, AAA ATPase domain)IPR027417(P-loop containing nucleoside triphosphate hydrolase)	N/A	N/A	N/A	1.09672	1.31067	1.21827	1.20855	0.0619503	1.05305	0.824518	0.798551	0.892039	0.0808533	0.298028	0.389343	0.215484	0.221326	0.360504	0.265771	0.0473964	0.750441	0.362075	0.904249	0.672255	0.16132	-0.537592	0.371304
Pm_g10271.t1		Py_MCL_00589	N/A	N/A	N/A	N/A	N/A	N/A	N/A	PF05903(PPPDE putative peptidase domain)	IPR008580(PPPDE putative peptidase domain)IPR042266(PPPDE putative peptidase domain superfamily)	N/A	N/A	N/A	20.2269	20.7259	17.0834	19.3454	1.14012	29.2468	22.8632	29.5242	27.2114	2.17557	-0.60361	0.00457565	18.9918	21.6407	20.6745	20.4357	0.773943	24.5025	12.7782	29.7174	22.3327	5.00882	0.667848	0.0130179
Pm_g10272.t1		Py_MCL_00589	N/A	N/A	N/A	N/A	N/A	N/A	N/A	N/A	N/A	N/A	N/A	N/A	2.02966	2.11984	2.44711	2.19887	0.126822	0.235307	1.31272	0.423792	0.657273	0.332209	1.70232	0.0524574	1.01651	1.19594	1.4349	1.21578	0.121185	0.910309	1.53723	0.853132	1.10022	0.219126	0.861732	0.402105
Pm_g10273.t1		Py_MCL_00589	N/A	N/A	N/A	N/A	N/A	N/A	N/A	PF00027(Cyclic nucleotide-binding domain)	IPR014710(RmlC-like jelly roll fold)IPR000595(Cyclic nucleotide-binding domain)IPR018490(Cyclic nucleotide-binding-like)IPR018488(Cyclic nucleotide-binding, conserved site)	N/A	N/A	N/A	1.65363	1.75035	1.77764	1.72721	0.037623	1.50421	0.699299	0	0.734502	0.434584	0.941317	0.203297	0.487356	0.910124	0.713427	0.703636	0.122141	0	0.818899	0.454472	0.424457	0.236872	1.36381	0.219114
Pm_g10274.t1		Py_MCL_08270	N/A	N/A	N/A	N/A	N/A	N/A	N/A	N/A	N/A	N/A	SWQ7_DW_in_c_u_FM10_2FC_0.05	N/A	9.44476	17.4471	17.5986	14.8302	2.69305	0.376052	0.699299	1.01591	0.697088	0.184715	4.29507	2.35346e-12	0.731033	1.02389	0.687947	0.81429	0.105535	0	1.22835	0	0.40945	0.40945	1.53417	0.236681
Pm_g10275.t1		Py_MCL_01092	N/A	N/A	N/A	N/A	N/A	N/A	N/A	PF00400(WD domain, G-beta repeat)PF07569(TUP1-like enhancer of split)	IPR019775(WD40 repeat, conserved site)IPR001680(WD40 repeat)IPR015943(WD40/YVTN repeat-like-containing domain superfamily)IPR017986(WD40-repeat-containing domain)IPR011494(TUP1-like enhancer of split)IPR031120(WD repeat HIR1)IPR036322(WD40-repeat-containing domain superfamily)	N/A	N/A	N/A	11.8465	13.4625	11.6628	12.3239	0.571738	15.6056	13.1298	15.6064	14.7806	0.825394	-0.372861	0.0179351	3.4834	4.36914	4.04462	3.96572	0.258716	13.0366	11.9247	13.0904	12.6839	0.379931	-0.886487	1.25957e-07
Pm_g10276.t1		Py_MCL_01844	N/A	N/A	N/A	SignalP_EUK	N/A	N/A	N/A	PF13855(Leucine rich repeat)	IPR001611(Leucine-rich repeat)IPR032675(Leucine-rich repeat domain superfamily)	N/A	N/A	N/A	15.8913	14.8916	12.6462	14.4764	0.959514	6.52501	10.9204	7.44271	8.29604	1.33866	0.730483	0.0198625	4.69793	5.843	6.01262	5.51785	0.412873	2.52426	8.52541	7.09713	6.04893	1.80992	0.617416	0.193892
Pm_g10277.t1		Py_MCL_00326	N/A	N/A	N/A	SignalP_EUK	TMHMM;TMhelixRegion of a membrane-bound protein predicted to be embedded in the membrane.;	GH72	N/A	PF03198(Glucanosyltransferase)	IPR000742(EGF-like domain)IPR013032(EGF-like, conserved site)IPR004886(Glucanosyltransferase)IPR017853(Glycoside hydrolase superfamily)	N/A	N/A	N/A	57.5128	57.2069	58.819	57.8462	0.494336	26.4439	38.9409	34.754	33.3796	3.67244	0.698795	1.35683e-05	22.4149	20.7048	20.5127	21.2108	0.604601	27.3723	17.5089	26.6895	23.8569	3.18013	0.626139	0.000615792
Pm_g10278.t1		Py_MCL_01844	N/A	N/A	N/A	N/A	N/A	N/A	N/A	PF01189(16S rRNA methyltransferase RsmB/F)	IPR023267(RNA (C5-cytosine) methyltransferase)IPR029063(S-adenosyl-L-methionine-dependent methyltransferase)IPR001678(SAM-dependent methyltransferase RsmB/NOP2-type)	N/A	N/A	N/A	6.7673	7.69538	7.79248	7.41838	0.326748	7.11838	7.38496	6.74753	7.08362	0.184828	-0.0419008	0.879176	1.74795	2.12176	2.25416	2.04129	0.151569	6.08737	7.83215	5.70502	6.54152	0.65469	-0.897245	0.00252529
Pm_g10279.t1		Py_MCL_02579	N/A	N/A	N/A	N/A	N/A	N/A	N/A	N/A	N/A	N/A	N/A	N/A	0.397479	0.192474	0.235655	0.275203	0.0623959	0.142434	0.397301	0.256526	0.26542	0.073708	0.0316998	0.980406	0.123061	0.232686	0.434279	0.263342	0.0911393	0.275509	0	0	0.0918365	0.0918365	2.02591	0.169834
Pm_g1028.t1		Py_MCL_00678	N/A	N/A	N/A	N/A	N/A	N/A	N/A	PF00995(Sec1 family)	IPR027121(Vacuolar protein sorting-associated protein 33)IPR027482(Sec1-like, domain 2)IPR001619(Sec1-like protein)IPR036045(Sec1-like superfamily)	N/A	SWQ7_UP_in_c_u_FM10_2FC_0.05	SL2_UP_in_c_u_FM10_2FC_0.05	18.6615	22.5142	23.7759	21.6505	1.53828	53.5034	51.4422	67.4863	57.4773	5.03975	-1.51452	1.17239e-22	11.1899	10.9556	13.9042	12.0166	0.946229	75.156	82.1458	81.1488	79.4835	2.18284	-1.94283	1.8304e-60
Pm_g10280.t1		Py_MCL_08271	N/A	N/A	N/A	N/A	TMHMM;TMhelixRegion of a membrane-bound protein predicted to be embedded in the membrane.;	N/A	N/A	N/A	N/A	N/A	SWQ7_DW_in_c_u_FM10_2FC_0.05	SL2_DW_in_c_u_FM10_2FC_0.05	54.6488	38.9954	41.788	45.1441	4.82024	15.6479	19.2731	16.1041	17.0084	1.13999	1.31312	2.65305e-08	43.4559	41.5355	45.6037	43.5317	1.17502	11.7926	8.62946	18.4199	12.9473	2.88462	2.53716	1.38166e-24
Pm_g10281.t1		Py_MCL_01541	N/A	N/A	N/A	N/A	N/A	N/A	N/A	PF01648(4'-phosphopantetheinyl transferase superfamily)	IPR037143(4'-phosphopantetheinyl transferase domain superfamily)IPR008278(4'-phosphopantetheinyl transferase domain)IPR002582(Holo-[acyl carrier protein] synthase)IPR004568(Phosphopantetheine-protein transferase domain)	N/A	N/A	SL2_DW_in_c_u_FM10_2FC_0.05	51.9221	46.2066	44.8514	47.66	2.16663	27.0734	27.713	21.9195	25.5686	1.83389	0.785616	9.49667e-05	41.0953	40.5764	35.3411	39.0042	1.83771	24.9829	18.6603	15.309	19.6507	2.8362	1.78228	8.1333e-13
Pm_g10282.t1		Py_MCL_04583	N/A	N/A	N/A	N/A	N/A	N/A	N/A	PF00368(Hydroxymethylglutaryl-coenzyme A reductase)	IPR002202(Hydroxymethylglutaryl-CoA reductase, class I/II)IPR009029(Hydroxymethylglutaryl-CoA reductase, class I/II, substrate-binding domain superfamily)IPR004553(Hydroxymethylglutaryl-CoA reductase, bacterial-type)IPR009023(Hydroxymethylglutaryl-CoA reductase, class I/II, NAD/NADP-binding domain superfamily)	N/A	N/A	N/A	10.8595	13.0747	13.0274	12.3205	0.730626	8.15351	7.73267	8.14995	8.01205	0.13969	0.508389	0.000976391	3.41659	3.77397	3.92788	3.70615	0.151441	7.72794	6.65822	6.94693	7.11103	0.319517	-0.149908	0.485421
Pm_g10283.t1		Py_MCL_01424	N/A	N/A	N/A	N/A	N/A	N/A	N/A	PF00632(HECT-domain (ubiquitin-transferase))	IPR000569(HECT domain)IPR035983(HECT, E3 ligase catalytic domain)	N/A	N/A	N/A	10.0897	11.9665	13.5862	11.8808	1.01026	11.3411	10.9782	9.79304	10.7041	0.467424	0.0322099	0.913471	4.76505	4.85037	3.97894	4.53145	0.277351	7.81319	8.11943	6.19591	7.37618	0.59672	0.0856468	0.836206
Pm_g10284.t1		Py_MCL_01424	N/A	N/A	N/A	N/A	TMHMM;TMhelixRegion of a membrane-bound protein predicted to be embedded in the membrane.;	N/A	N/A	N/A	N/A	N/A	N/A	N/A	10.7677	11.6414	10.1311	10.8467	0.437765	8.93001	7.42389	10.7851	9.04634	0.972049	0.154646	0.552081	6.08155	6.14049	7.13254	6.45153	0.340931	7.31575	9.26554	8.37985	8.32038	0.56364	0.408647	0.144106
Pm_g10285.t1		Py_MCL_00967	N/A	N/A	N/A	N/A	N/A	N/A	N/A	N/A	N/A	N/A	N/A	N/A	3.44005	3.25314	3.90169	3.53163	0.192738	1.03173	0.822253	2.12362	1.32587	0.403433	1.32045	0.0110795	0.254686	0.0535073	0.119838	0.142677	0.0591875	1.71058	0.962882	1.06876	1.24741	0.233595	-2.20024	0.0410875
Pm_g10286.t1		Py_MCL_00171	N/A	N/A	N/A	N/A	N/A	N/A	N/A	PF02042(RWP-RK domain)	IPR003035(RWP-RK domain)	N/A	SWQ7_UP_in_c_u_FM10_2FC_0.05	N/A	2.09264	2.67338	2.6629	2.47631	0.19186	10.16	9.91431	12.3196	10.798	0.764131	-2.2171	9.29122e-20	0.869117	0.730375	1.06326	0.887584	0.0965385	10.5072	6.24308	7.29427	8.01487	1.2826	-2.36488	1.28683e-10
Pm_g10287.t1		Py_MCL_03114	N/A	N/A	N/A	SignalP_EUK	N/A	GH18	N/A	PF00704(Glycosyl hydrolases family 18)	IPR011583(Chitinase II)IPR001223(Glycoside hydrolase family 18, catalytic domain)IPR017853(Glycoside hydrolase superfamily)IPR029070(Chitinase insertion domain superfamily)	N/A	SWQ7_UP_in_c_u_FM10_2FC_0.05	SL2_UP_in_c_u_FM10_2FC_0.05	5.52064	5.45589	6.3079	5.76147	0.27385	23.4035	15.4613	16.0836	18.3161	2.55002	-1.78927	6.2466e-15	1.41897	1.90047	2.21165	1.84369	0.230582	9.92748	15.088	17.8635	14.293	2.32517	-2.16734	6.65368e-13
Pm_g10288.t1		Py_MCL_01107	N/A	N/A	N/A	N/A	N/A	N/A	N/A	PF14740(Domain of unknown function (DUF4471))PF14737(Domain of unknown function (DUF4470))	IPR039304(Dynein assembly factor 3, axonemal)IPR028235(Dynein assembly factor 3, C-terminal domain)IPR027974(Domain of unknown function DUF4470)	N/A	N/A	N/A	6.27185	6.29754	6.32681	6.29873	0.0158773	0.170498	0	0.30707	0.159189	0.0888236	4.9647	3.31685e-12	0.294616	0.371377	0.207939	0.291311	0.0472095	0.329794	0	0	0.109931	0.109931	1.95969	0.178283
Pm_g10289.t1		Py_MCL_00140	N/A	N/A	N/A	N/A	N/A	N/A	N/A	N/A	N/A	N/A	SWQ7_DW_in_c_u_FM10_2FC_0.05	N/A	41.256	62.7102	74.3332	59.4331	9.68815	2.86558	4.66268	3.01056	3.51294	0.576392	3.97553	1.69496e-42	2.5274	1.86386	2.66968	2.35365	0.248313	3.69526	1.56004	3.46316	2.90615	0.676383	0.493945	0.350888
Pm_g1029.t1		Py_MCL_04804	N/A	N/A	N/A	N/A	N/A	N/A	N/A	PF02636(Putative S-adenosyl-L-methionine-dependent methyltransferase)	IPR038375(Protein arginine methyltransferase NDUFAF7 superfamily)IPR003788(Protein arginine methyltransferase NDUFAF7)IPR029063(S-adenosyl-L-methionine-dependent methyltransferase)	N/A	N/A	SL2_UP_in_c_u_FM10_2FC_0.05	10.7875	14.0881	13.4972	12.791	1.01616	12.0361	11.5995	18.1962	13.944	2.12987	-0.225184	0.367707	3.71937	4.56086	4.07161	4.11728	0.243988	19.7128	25.8275	18.4746	21.3383	2.27289	-1.58656	2.98115e-14
Pm_g10290.t1		Py_MCL_00097	N/A	N/A	N/A	N/A	N/A	N/A	N/A	PF13499(EF-hand domain pair)PF01363(FYVE zinc finger)PF00149(Calcineurin-like phosphoesterase)	IPR006186(Serine/threonine-specific protein phosphatase/bis(5-nucleosyl)-tetraphosphatase)IPR002048(EF-hand domain)IPR011992(EF-hand domain pair)IPR029052(Metallo-dependent phosphatase-like)IPR001849(Pleckstrin homology domain)IPR017455(Zinc finger, FYVE-related)IPR013083(Zinc finger, RING/FYVE/PHD-type)IPR000306(FYVE zinc finger)IPR018247(EF-Hand 1, calcium-binding site)IPR011011(Zinc finger, FY…	N/A	N/A	SL2_DW_in_c_u_FM10_2FC_0.05	15.4257	14.9211	16.3251	15.5573	0.410615	10.5079	13.7616	12.0012	12.0902	0.940317	0.26836	0.0773226	13.964	13.7585	15.1857	14.3027	0.445459	9.91483	11.9295	14.2866	12.0436	1.2633	1.02831	1.53671e-12
Pm_g10291.t1		Py_MCL_00140	N/A	N/A	N/A	N/A	N/A	N/A	N/A	PF06705(SF-assemblin/beta giardin)	IPR008374(SF-assemblin/beta-giardin)	N/A	N/A	N/A	3.20396	1.9183	4.58164	3.23463	0.768992	1.61538	2.73084	3.1738	2.50667	0.463631	0.297822	0.614513	1.26878	1.17286	1.37311	1.27158	0.0578213	2.84056	1.43905	2.12972	2.13644	0.404596	0.0542528	0.94103
Pm_g10292.t1		Py_MCL_00710	N/A	N/A	N/A	N/A	N/A	N/A	N/A	PF01163(RIO1 family)	IPR011009(Protein kinase-like domain superfamily)IPR018935(RIO kinase, conserved site)IPR017407(Serine/threonine-protein kinase Rio1)IPR000687(RIO kinase)	N/A	N/A	SL2_UP_in_c_u_FM10_2FC_0.05	31.1899	35.2816	37.1432	34.5382	1.7583	28.0919	26.7342	29.3148	28.047	0.745293	0.190674	0.182077	5.49668	5.87899	7.45677	6.27748	0.599883	32.6029	27.798	26.9604	29.1204	1.75795	-1.42542	1.10736e-16
Pm_g10293.t1		Py_MCL_01541	N/A	N/A	N/A	N/A	N/A	N/A	N/A	PF03256(Anaphase-promoting complex, subunit 10 (APC10))	IPR004939(APC10/DOC domain)IPR008979(Galactose-binding-like domain superfamily)IPR016901(Anaphase-promoting complex subunit APC10/Doc1)	N/A	N/A	N/A	18.5494	21.8531	20.4337	20.2787	0.956863	10.3468	9.40657	9.93854	9.8973	0.272205	0.913874	0.000296777	7.74756	6.84466	6.82356	7.13859	0.304544	5.33701	10.5147	10.8372	8.8963	1.78208	0.450814	0.276366
Pm_g10294.t1		Py_MCL_04584	N/A	N/A	N/A	N/A	N/A	N/A	N/A	N/A	N/A	N/A	N/A	N/A	12.5671	14.4841	14.9537	14.0016	0.729966	11.7323	14.3832	11.739	12.6182	0.88252	0.0515888	0.820508	7.05806	6.53078	6.71273	6.76719	0.154628	16.8102	9.36782	15.7544	13.9775	2.3249	-0.24636	0.344728
Pm_g10295.t1		Py_MCL_03728	N/A	N/A	N/A	N/A	N/A	N/A	N/A	PF12612(Tubulin folding cofactor D C terminal)	IPR033162(Tubulin-folding cofactor D)IPR022577(Tubulin-specific chaperone D, C-terminal)IPR016024(Armadillo-type fold)	N/A	N/A	SL2_UP_in_c_u_FM10_2FC_0.05	8.81133	8.44741	9.83831	9.03235	0.416448	15.8891	11.3195	11.2854	12.8313	1.52893	-0.626733	0.00129886	2.49424	2.07982	2.0925	2.22219	0.136077	13.8521	9.06437	11.5215	11.4793	1.38226	-1.56883	5.28807e-13
Pm_g10296.t1		Py_MCL_00140	N/A	N/A	N/A	N/A	TMHMM;TMhelixRegion of a membrane-bound protein predicted to be embedded in the membrane.;	N/A	N/A	PF05653(Magnesium transporter NIPA)	IPR008521(Magnesium transporter NIPA)IPR001736(Phospholipase D/Transphosphatidylase)	N/A	SWQ7_UP_in_c_u_FM10_2FC_0.05	N/A	14.767	14.275	15.614	14.8853	0.391056	43.5638	48.7952	47.7577	46.7055	1.59918	-1.75081	3.69536e-54	18.7993	22.3054	22.7996	21.3014	1.25918	39.3178	46.0243	37.6857	41.0093	2.55139	-0.162535	0.219357
Pm_g10297.t1		Py_MCL_00649	N/A	N/A	N/A	N/A	N/A	N/A	N/A	PF08123(Histone methylation protein DOT1)	IPR025789(Histone-lysine N-methyltransferase DOT1 domain)IPR029063(S-adenosyl-L-methionine-dependent methyltransferase)IPR030445(Histone H3-K79 methyltransferase)	N/A	SWQ7_UP_in_c_u_FM10_2FC_0.05	N/A	9.01958	7.62858	8.1193	8.25582	0.40731	20.7794	21.6657	17.7386	20.0612	1.18919	-1.38563	1.28773e-12	7.62748	8.24125	6.93378	7.60083	0.377668	23.2333	23.148	25.6933	24.0248	0.834582	-0.868361	2.53843e-05
Pm_g10298.t1		Py_MCL_08272	N/A	N/A	N/A	N/A	TMHMM;TMhelixRegion of a membrane-bound protein predicted to be embedded in the membrane.;	N/A	N/A	N/A	N/A	N/A	N/A	N/A	0.443825	0.262676	0.826988	0.511163	0.166346	0	0	0	0	0	1.99971	0.254621	0.251918	0	0.118535	0.123484	0.0727646	0	0	0	0	0	0.0919866	NA
Pm_g10299.t1		Py_MCL_02372	N/A	N/A	found in tandem array	N/A	N/A	N/A	N/A	PF01494(FAD binding domain)	IPR036188(FAD/NAD(P)-binding domain superfamily)IPR002938(FAD-binding domain)	N/A	N/A	N/A	0.143438	0	0.17818	0.107206	0.0545332	0	0	0	0	0	1.28838	0.548631	0.0814161	0	0.0383088	0.0399083	0.0235164	0	0	0	0	0	0.0919866	NA
Pm_g103.t1		Py_MCL_00121	N/A	N/A	N/A	N/A	N/A	N/A	N/A	PF00171(Aldehyde dehydrogenase family)	IPR016163(Aldehyde dehydrogenase, C-terminal)IPR015590(Aldehyde dehydrogenase domain)IPR016160(Aldehyde dehydrogenase, cysteine active site)IPR029510(Aldehyde dehydrogenase, glutamic acid active site)IPR016161(Aldehyde/histidinol dehydrogenase)IPR016162(Aldehyde dehydrogenase, N-terminal)	N/A	N/A	N/A	5.66431	3.87093	3.91045	4.4819	0.591315	8.35271	5.07794	8.53422	7.32162	1.12306	-0.817067	0.00853709	1.42251	1.77856	1.27337	1.49148	0.149858	10.2532	6.55855	11.9387	9.58351	1.58882	-1.87378	3.05017e-09
Pm_g1030.t1		Py_MCL_03422	N/A	N/A	N/A	N/A	N/A	N/A	N/A	N/A	IPR011011(Zinc finger, FYVE/PHD-type)IPR013083(Zinc finger, RING/FYVE/PHD-type)IPR001965(Zinc finger, PHD-type)	N/A	N/A	N/A	15.3819	15.0625	14.2004	14.8816	0.352851	19.4757	22.2083	20.1853	20.6231	0.818647	-0.568783	0.000444685	10.1595	9.80503	11.9509	10.6385	0.664152	19.9021	17.1043	21.6497	19.552	1.32375	-0.0906669	0.668973
Pm_g10300.t1		Py_MCL_02372	N/A	N/A	found in tandem array	N/A	N/A	N/A	N/A	PF01494(FAD binding domain)	IPR002938(FAD-binding domain)IPR036188(FAD/NAD(P)-binding domain superfamily)	N/A	N/A	N/A	0.0956251	0	0.044545	0.0467234	0.0276261	0	0	0	0	0	0.404596	0.87976	0	0.0684192	0	0.0228064	0.0228064	0	0	0	0	0	-0.318032	NA
Pm_g10301.t1		Py_MCL_02372	N/A	N/A	found in tandem array	N/A	N/A	N/A	N/A	PF01494(FAD binding domain)	IPR036188(FAD/NAD(P)-binding domain superfamily)IPR002938(FAD-binding domain)	N/A	N/A	N/A	0	0	0.0890901	0.0296967	0.0296967	0.0942332	0	0	0.0314111	0.0314111	-0.503778	0.843097	0	0	0	0	0	0	0.307806	0	0.102602	0.102602	-1.80131	NA
Pm_g10302.t1		Py_MCL_02372	N/A	N/A	found in tandem array	N/A	N/A	N/A	N/A	PF01494(FAD binding domain)	IPR036188(FAD/NAD(P)-binding domain superfamily)IPR002938(FAD-binding domain)	N/A	N/A	N/A	0	0	0	0	0	0	0	0	0	0	NA	NA	0	0	0	0	0	0	0	0	0	0	NA	NA
Pm_g10303.t1		Py_MCL_00649	N/A	N/A	N/A	N/A	N/A	N/A	N/A	N/A	N/A	N/A	N/A	N/A	0	0	0	0	0	0	0	0	0	0	NA	NA	0	0	0	0	0	0	0	0	0	0	NA	NA
Pm_g10304.t1		Py_MCL_02372	N/A	N/A	found in tandem array	N/A	N/A	N/A	N/A	PF01494(FAD binding domain)	IPR036188(FAD/NAD(P)-binding domain superfamily)IPR002938(FAD-binding domain)	N/A	N/A	N/A	1.10486	0.852924	1.34264	1.10014	0.141388	0	0	0	0	0	4.69033	0.000144836	0	0.0687412	0	0.0229137	0.0229137	0	0	0	0	0	-0.318032	NA
Pm_g10305.t1		Py_MCL_02372	N/A	N/A	found in tandem array	N/A	N/A	N/A	N/A	PF01494(FAD binding domain)	IPR036188(FAD/NAD(P)-binding domain superfamily)IPR002938(FAD-binding domain)	N/A	N/A	N/A	7.42845	7.94864	7.01246	7.46318	0.270807	0.290874	0.540904	0.873115	0.568297	0.168636	3.67526	9.94216e-14	0.544507	0.351988	0.670081	0.522192	0.092501	0	0	0.351531	0.117177	0.117177	2.55706	0.0599011
Pm_g10306.t1		Py_MCL_01349	N/A	N/A	N/A	N/A	N/A	N/A	N/A	PF01753(MYND finger)PF13374(Tetratricopeptide repeat)	IPR013026(Tetratricopeptide repeat-containing domain)IPR019734(Tetratricopeptide repeat)IPR011990(Tetratricopeptide-like helical domain superfamily)IPR002893(Zinc finger, MYND-type)	N/A	N/A	N/A	51.7842	49.654	46.6602	49.3661	1.48615	72.9306	68.9793	79.2624	73.7241	2.99489	-0.682195	6.04431e-06	30.4191	35.9862	37.3164	34.5739	2.11258	62.4273	65.7167	85.0999	71.0813	7.07332	-0.256154	0.159587
Pm_g10307.t1		Py_MCL_00220	N/A	N/A	N/A	SignalP_EUK	N/A	N/A	N/A	PF00169(PH domain)	IPR001849(Pleckstrin homology domain)IPR039034(Inositol 3,4-bisphosphate 4-phosphatase)IPR011993(PH-like domain superfamily)	N/A	N/A	N/A	15.0135	14.8733	14.93	14.939	0.0407099	18.6632	16.6855	18.8174	18.0554	0.686395	-0.382163	0.00449579	15.3323	14.9694	16.1795	15.4938	0.358532	14.5018	14.8498	14.0247	14.4587	0.239151	0.88431	4.52523e-12
Pm_g10308.t1		Py_MCL_00098	N/A	N/A	N/A	N/A	N/A	N/A	N/A	N/A	N/A	N/A	N/A	N/A	5.6711	4.44725	4.84324	4.9872	0.360552	4.47084	6.92824	7.04555	6.14821	0.839368	-0.365723	0.354649	5.55269	4.93679	5.90701	5.4655	0.283449	4.32397	4.8679	5.40317	4.86501	0.311541	0.940029	0.0308181
Pm_g10309.t1		Py_MCL_00098	N/A	N/A	N/A	N/A	N/A	N/A	N/A	PF01926(50S ribosome-binding GTPase)PF08153(NGP1NT (NUC091) domain)	IPR006073(GTP binding domain)IPR012971(Nucleolar GTP-binding protein 2, N-terminal domain)IPR027417(P-loop containing nucleoside triphosphate hydrolase)IPR024929(Nucleolar GTP-binding protein 2)IPR030378(Circularly permuted (CP)-type guanine nucleotide-binding (G) domain)IPR023179(GTP-binding protein, orthogonal bundle domain superfamily)	N/A	N/A	SL2_UP_in_c_u_FM10_2FC_0.05	88.8232	90.7629	94.1141	91.2334	1.54539	74.5829	87.0796	84.0579	81.9068	3.76438	0.0542937	0.680118	13.0284	16.831	20.0455	16.6349	2.02803	85.1797	81.7976	73.9266	80.3013	3.33354	-1.48748	3.45483e-24
Pm_g1031.t1		Py_MCL_04207	N/A	N/A	N/A	N/A	N/A	N/A	N/A	PF14555(UBA-like domain)PF13899(Thioredoxin-like)PF00789(UBX domain)	IPR001012(UBX domain)IPR006577(UAS)IPR003903(Ubiquitin interacting motif)IPR036249(Thioredoxin-like superfamily)IPR009060(UBA-like superfamily)IPR029071(Ubiquitin-like domain superfamily)	N/A	N/A	N/A	48.4351	56.1655	57.4995	54.0334	2.8255	72.5201	66.2244	67.1375	68.6273	1.96416	-0.456486	0.000157564	32.2872	37.9123	37.0026	35.7341	1.74331	85.1673	90.3415	88.202	87.9036	1.50112	-0.513259	2.8825e-06
Pm_g10310.t1		Py_MCL_01349	N/A	N/A	N/A	N/A	N/A	N/A	N/A	PF00168(C2 domain)	IPR000008(C2 domain)IPR035892(C2 domain superfamily)	N/A	SWQ7_DW_in_c_u_FM10_2FC_0.05	N/A	55.9112	73.38	77.008	68.7664	6.51237	16.144	17.2848	17.181	16.8699	0.364215	1.917	1.80763e-29	12.099	12.5207	10.8887	11.8361	0.489118	9.93593	15.5802	8.425	11.3137	2.17739	0.838452	0.00174521
Pm_g10311.t1		Py_MCL_00570	N/A	N/A	N/A	N/A	N/A	N/A	N/A	PF00675(Insulinase (Peptidase family M16))PF05193(Peptidase M16 inactive domain)PF16187(Middle or third domain of peptidase_M16)	IPR011249(Metalloenzyme, LuxS/M16 peptidase-like)IPR011765(Peptidase M16, N-terminal)IPR001431(Peptidase M16, zinc-binding site)IPR007863(Peptidase M16, C-terminal)IPR032632(Peptidase M16, middle/third domain)	N/A	N/A	N/A	4.88411	5.28289	4.77698	4.98133	0.153922	6.41736	4.52653	4.25113	5.06501	0.680833	-0.153822	0.543708	1.05154	1.43263	1.04954	1.17791	0.127364	3.70966	3.37317	3.34293	3.47525	0.117526	-0.763118	0.0107189
Pm_g10312.t1		Py_MCL_03878	N/A	N/A	N/A	N/A	TMHMM;TMhelixRegion of a membrane-bound protein predicted to be embedded in the membrane.;	N/A	N/A	PF07885(Ion channel)PF03530(Calcium-activated SK potassium channel)	IPR015449(Potassium channel, calcium-activated, SK)IPR013099(Potassium channel domain)	N/A	N/A	N/A	3.03071	3.2776	3.18296	3.16375	0.0719152	3.96403	4.54403	4.20533	4.23779	0.168217	-0.517383	0.026973	1.50131	1.20251	1.14792	1.28391	0.109835	2.941	4.07958	1.57501	2.8652	0.723998	-0.373729	0.388633
Pm_g10313.t1		Py_MCL_05046	N/A	N/A	N/A	N/A	N/A	N/A	N/A	PF00410(Ribosomal protein S8)	IPR000630(Ribosomal protein S8)IPR035987(Ribosomal protein S8 superfamily)	N/A	SWQ7_UP_in_c_u_FM10_2FC_0.05	N/A	1011.18	979.9	997.791	996.291	9.06159	3418.64	3391.26	3354.59	3388.16	18.5533	-1.86923	4.79732e-97	1137.14	1091.04	1102.73	1110.3	13.837	3203.64	3391.83	3431.6	3342.36	70.3019	-0.801731	8.07239e-22
Pm_g10314.t1		Py_MCL_00089	N/A	N/A	N/A	N/A	N/A	N/A	N/A	PF10498(Intra-flagellar transport protein 57)	IPR019530(Intra-flagellar transport protein 57)	N/A	N/A	N/A	1.43513	2.13715	2.32907	1.96712	0.2717	1.00366	0.509013	0.821638	0.778103	0.144441	1.14601	0.0347299	0.867147	0.563101	1.03859	0.822947	0.139031	1.76489	1.19214	0.661612	1.20621	0.318565	0.233755	0.758009
Pm_g10315.t1		Py_MCL_00089	N/A	N/A	N/A	N/A	N/A	N/A	N/A	PF13921(Myb-like DNA-binding domain)PF00249(Myb-like DNA-binding domain)	IPR015495(Myb-like transcription factor)IPR017930(Myb domain)IPR009057(Homeobox-like domain superfamily)IPR001005(SANT/Myb domain)	N/A	N/A	SL2_DW_in_c_u_FM10_2FC_0.05	136.562	117.956	111.549	122.023	7.50153	68.6628	70.0105	74.7028	71.1254	1.83054	0.677486	2.41084e-06	128.084	121.892	132.31	127.429	3.02515	52.3745	36.8225	35.5914	41.5961	5.4009	2.40704	6.00817e-75
Pm_g10316.t1		Py_MCL_04747	N/A	N/A	N/A	N/A	N/A	N/A	N/A	PF05132(RNA polymerase III RPC4)	IPR007811(DNA-directed RNA polymerase III subunit RPC4)	N/A	N/A	N/A	52.6167	49.2656	48.2993	50.0605	1.30818	37.5115	40.5555	39.2783	39.1151	0.882535	0.254969	0.07928	23.6946	24.9	23.8053	24.1333	0.384681	42.6069	39.5369	41.1168	41.0868	0.886374	0.0219576	0.894282
Pm_g10317.t1		Py_MCL_01054	N/A	N/A	N/A	N/A	N/A	N/A	N/A	PF00505(HMG (high mobility group) box)	IPR009071(High mobility group box domain)IPR036910(High mobility group box domain superfamily)	N/A	N/A	SL2_UP_in_c_u_FM10_2FC_0.05	1055.02	963.839	985.685	1001.51	27.4845	1559.44	1908.21	1889.28	1785.65	113.234	-0.934678	1.51617e-13	397.183	456.673	510.626	454.827	32.7614	1846.76	1925.22	1921.17	1897.72	25.5047	-1.27795	1.73635e-48
Pm_g10318.t1		Py_MCL_03745	N/A	N/A	N/A	N/A	N/A	N/A	N/A	PF00642(Zinc finger C-x8-C-x5-C-x3-H type (and similar))	IPR000571(Zinc finger, CCCH-type)IPR037151(Alpha-ketoglutarate-dependent dioxygenase AlkB-like superfamily)	N/A	SWQ7_UP_in_c_u_FM10_2FC_0.05	SL2_UP_in_c_u_FM10_2FC_0.05	55.3499	56.5668	59.927	57.2812	1.36875	108.691	109.743	120.781	113.072	3.86649	-1.08548	7.60327e-24	13.4338	12.6598	12.8843	12.9926	0.229885	113.768	113.909	123.913	117.197	3.35823	-2.38487	8.17451e-94
Pm_g10319.t1		Py_MCL_04749	N/A	N/A	N/A	N/A	N/A	N/A	N/A	PF09282(Mago binding)	IPR036348(WIBG, N-terminal domain superfamily)IPR039333(Partner of Y14 and mago)IPR015362(WIBG, Mago-binding)	N/A	N/A	N/A	19.164	17.6117	15.6114	17.4624	1.02828	23.725	22.2357	19.1426	21.7011	1.34955	-0.425905	0.0602157	8.4452	13.2983	12.8085	11.5173	1.54257	15.4194	16.1192	15.8272	15.7886	0.20292	0.32609	0.302329
Pm_g1032.t1		Py_MCL_04206	N/A	N/A	N/A	SignalP_EUK	TMHMM;TMhelixRegion of a membrane-bound protein predicted to be embedded in the membrane.;	N/A	N/A	PF01557(Fumarylacetoacetate (FAA) hydrolase family)PF09298(Fumarylacetoacetase N-terminal)	IPR011234(Fumarylacetoacetase-like, C-terminal)IPR036663(Fumarylacetoacetase-like, C-terminal domain superfamily)IPR005959(Fumarylacetoacetase)IPR036462(Fumarylacetoacetase, N-terminal domain superfamily)IPR015377(Fumarylacetoacetase, N-terminal)	N/A	SWQ7_UP_in_c_u_FM10_2FC_0.05	SL2_UP_in_c_u_FM10_2FC_0.05	9.63843	11.007	10.5308	10.3921	0.401119	151.625	94.2538	102.171	116.017	17.9502	-3.58308	1.51685e-70	6.4904	7.24106	8.03852	7.25666	0.44697	190.737	205.611	186.896	194.415	5.70698	-3.95606	1.36576e-292
Pm_g10320.t1		Py_MCL_00242	N/A	N/A	N/A	N/A	TMHMM;TMhelixRegion of a membrane-bound protein predicted to be embedded in the membrane.;	N/A	N/A	N/A	IPR036908(RlpA-like domain superfamily)IPR036749(Expansin, cellulose-binding-like domain superfamily)	N/A	N/A	N/A	0.70844	0.686106	1.02004	0.804862	0.107782	1.14239	0.944164	0.685822	0.924126	0.132181	-0.337393	0.666559	0.164502	0.0460804	0.412817	0.2078	0.108058	1.47315	0	1.38062	0.951257	0.476378	-1.29907	0.295547
Pm_g10321.t1		Py_MCL_05387	N/A	N/A	N/A	N/A	N/A	N/A	N/A	N/A	N/A	N/A	SWQ7_DW_in_c_u_FM10_2FC_0.05	SL2_DW_in_c_u_FM10_2FC_0.05	36.6981	36.3991	35.5263	36.2078	0.351515	17.2922	20.716	12.2777	16.762	2.45031	1.0013	7.49113e-07	19.8963	19.7986	23.3201	21.005	1.15789	11.5782	9.23292	8.43966	9.75027	0.942231	1.89104	5.74475e-13
Pm_g10322.t1		Py_MCL_01620	N/A	N/A	N/A	N/A	N/A	N/A	N/A	PF04930(FUN14 family)	IPR007014(FUN14)IPR002048(EF-hand domain)IPR018247(EF-Hand 1, calcium-binding site)	N/A	N/A	SL2_DW_in_c_u_FM10_2FC_0.05	518.1	447.71	473.099	479.636	20.5808	255.014	318.334	218.359	263.903	29.2005	0.761121	3.73717e-06	486.706	492.17	507.237	495.371	6.13919	146.787	145.268	140.127	144.061	2.01529	2.56784	3.18324e-187
Pm_g10323.t1		Py_MCL_00087	N/A	N/A	N/A	N/A	TMHMM;TMhelixRegion of a membrane-bound protein predicted to be embedded in the membrane.;	N/A	N/A	N/A	IPR036458(Sodium:dicarboxylate symporter superfamily)	N/A	N/A	N/A	0.583313	1.55354	0.905749	1.0142	0.285282	0	0.712619	0.690176	0.467598	0.233889	1.0697	0.46282	1.15882	0.556476	1.24631	0.987204	0.21684	0	3.75524	0	1.25175	1.25175	0.323126	0.820535
Pm_g10324.t1		Py_MCL_03341	N/A	N/A	found in tandem array	N/A	TMHMM;TMhelixRegion of a membrane-bound protein predicted to be embedded in the membrane.;	N/A	N/A	PF03798(TLC domain)	IPR016439(Sphingosine N-acyltransferase Lag1/Lac1-like)IPR006634(TRAM/LAG1/CLN8 homology domain)	N/A	SWQ7_DW_in_c_u_FM10_2FC_0.05	SL2_DW_in_c_u_FM10_2FC_0.05	48.3575	54.6385	53.8689	52.2883	1.97793	5.13984	7.10018	8.99244	7.07749	1.11221	2.82062	4.48771e-39	44.4709	48.3007	37.2529	43.3415	3.23882	5.68113	20.6264	13.3107	13.2061	4.31465	2.46865	7.01344e-17
Pm_g10325.t1		Py_MCL_03341	N/A	N/A	found in tandem array	N/A	TMHMM;TMhelixRegion of a membrane-bound protein predicted to be embedded in the membrane.;	N/A	N/A	PF03798(TLC domain)	IPR016439(Sphingosine N-acyltransferase Lag1/Lac1-like)IPR006634(TRAM/LAG1/CLN8 homology domain)	N/A	N/A	N/A	11.0753	8.6477	8.88877	9.53727	0.77217	0.920467	0.978104	1.8946	1.26439	0.315544	2.83404	4.18839e-11	3.29469	3.38932	2.88668	3.19023	0.154214	1.0174	1.28856	2.8605	1.72216	0.57453	1.64872	0.00365943
Pm_g10326.t1		Py_MCL_03341	N/A	N/A	found in tandem array	N/A	TMHMM;TMhelixRegion of a membrane-bound protein predicted to be embedded in the membrane.;	N/A	N/A	PF03798(TLC domain)	IPR016439(Sphingosine N-acyltransferase Lag1/Lac1-like)IPR006634(TRAM/LAG1/CLN8 homology domain)	N/A	N/A	N/A	77.568	74.2327	86.65	79.4836	3.71032	86.0637	87.9886	96.1773	90.0766	3.10059	-0.285033	0.0279152	42.1683	41.4781	38.9256	40.8573	0.986182	112.423	96.141	106.713	105.092	4.76955	-0.570725	4.36828e-06
Pm_g10327.t1		Py_MCL_04748	N/A	N/A	N/A	N/A	N/A	N/A	N/A	N/A	IPR037628(Nucleoporin Nup43)IPR019775(WD40 repeat, conserved site)IPR001680(WD40 repeat)IPR017986(WD40-repeat-containing domain)IPR015943(WD40/YVTN repeat-like-containing domain superfamily)IPR036322(WD40-repeat-containing domain superfamily)	N/A	SWQ7_UP_in_c_u_FM10_2FC_0.05	N/A	26.1979	23.8482	24.1215	24.7226	0.741889	49.4146	45.3826	45.7696	46.8556	1.28437	-1.02958	2.00623e-13	13.5486	14.3878	15.9889	14.6418	0.715789	35.8922	32.6113	44.9722	37.8252	3.69688	-0.582557	0.000449191
Pm_g10328.t1		Py_MCL_04625	N/A	N/A	N/A	N/A	N/A	N/A	N/A	PF01661(Macro domain)PF13716(Divergent CRAL/TRIO domain)	IPR002589(Macro domain)IPR001251(CRAL-TRIO lipid binding domain)IPR036865(CRAL-TRIO lipid binding domain superfamily)	N/A	N/A	N/A	9.60291	9.01034	9.1285	9.24725	0.181074	0.538553	0.143069	0.692816	0.458146	0.163711	4.11223	4.7837e-20	1.26296	2.48579	2.47088	2.07321	0.405147	0.297635	0.251307	0.836819	0.46192	0.187926	2.85861	0.000147801
Pm_g10329.t1		Py_MCL_00019	N/A	N/A	N/A	SignalP_EUK	N/A	N/A	N/A	N/A	N/A	N/A	N/A	N/A	4.71137	5.06316	3.92736	4.5673	0.335698	2.44358	0.908805	2.64055	1.99765	0.547381	1.02736	0.0312548	0	0.0591397	0	0.0197132	0.0197132	0	0	0	0	0	-0.712412	NA
Pm_g1033.t1		Py_MCL_01120	N/A	N/A	N/A	N/A	N/A	N/A	N/A	N/A	N/A	N/A	N/A	SL2_UP_in_c_u_FM10_2FC_0.05	8.12138	10.5152	11.5878	10.0748	1.02461	17.0546	19.1936	15.3941	17.2141	1.09971	-0.880192	9.28013e-08	1.27145	1.33195	1.77019	1.45786	0.157136	20.2767	21.4666	17.9799	19.9077	1.02329	-2.98468	2.48934e-66
Pm_g10330.t1		Py_MCL_04080	N/A	N/A	N/A	N/A	N/A	N/A	N/A	N/A	IPR009060(UBA-like superfamily)IPR003892(Ubiquitin system component CUE)	N/A	SWQ7_DW_in_c_u_FM10_2FC_0.05	SL2_DW_in_c_u_FM10_2FC_0.05	320.018	315.801	314.038	316.619	1.77408	27.8186	46.1883	36.0851	36.6973	5.3117	3.01979	6.63579e-69	129.044	147.157	127.766	134.656	6.26145	18.577	22.176	25.2148	21.9893	1.91842	3.39188	5.29787e-79
Pm_g10331.t1		Py_MCL_00824	N/A	N/A	N/A	N/A	N/A	N/A	N/A	PF02383(SacI homology domain)	IPR002013(SAC domain)	N/A	N/A	SL2_DW_in_c_u_FM10_2FC_0.05	23.3034	26.3066	23.0694	24.2265	1.04227	22.0732	22.982	25.7781	23.6111	1.11481	-0.064528	0.705224	84.4534	77.3989	65.1744	75.6755	5.63167	27.5746	22.5314	23.1333	24.4131	1.59026	2.42599	7.99828e-51
Pm_g10332.t1		Py_MCL_06679	N/A	N/A	N/A	SignalP_EUK	N/A	N/A	N/A	N/A	N/A	N/A	SWQ7_DW_in_c_u_FM10_2FC_0.05	N/A	1119.96	1786.74	1347.93	1418.21	195.664	0.2827	2.80375	0.339431	1.14196	0.831055	9.40752	3.39259e-21	0.325665	0.85524	2.33684	1.17258	0.601867	1.4582	0.307806	0.683304	0.816437	0.338696	1.25059	0.189608
Pm_g10333.t1		Py_MCL_00179	N/A	N/A	N/A	N/A	N/A	N/A	N/A	PF13499(EF-hand domain pair)PF13833(EF-hand domain pair)	IPR018247(EF-Hand 1, calcium-binding site)IPR002048(EF-hand domain)IPR011992(EF-hand domain pair)	N/A	N/A	N/A	2.28715	4.48445	3.64727	3.47296	0.640266	0	0.0514261	0	0.017142	0.017142	7.05841	1.26652e-11	0	0	0	0	0	0	0	0	0	0	NA	NA
Pm_g10334.t1		Py_MCL_01374	N/A	N/A	found in tandem array	N/A	N/A	N/A	N/A	PF00875(DNA photolyase)PF03441(FAD binding domain of DNA photolyase)	IPR006050(DNA photolyase, N-terminal)IPR036134(Cryptochrome/DNA photolyase, FAD-binding domain-like superfamily)IPR036155(Cryptochrome/photolyase, N-terminal domain superfamily)IPR005101(Cryptochrome/DNA photolyase, FAD-binding domain)IPR014729(Rossmann-like alpha/beta/alpha sandwich fold)	N/A	N/A	SL2_DW_in_c_u_FM10_2FC_0.05	14.9805	16.9183	17.1372	16.3453	0.68532	12.1497	10.6893	13.0584	11.9658	0.69007	0.337893	0.04136	10.61	12.6867	10.3033	11.2	0.7486	10.108	8.748	6.63116	8.49571	1.01157	1.18907	5.36869e-08
Pm_g10335.t1		Py_MCL_01374	N/A	N/A	found in tandem array	N/A	N/A	N/A	N/A	PF03441(FAD binding domain of DNA photolyase)PF00875(DNA photolyase)	IPR014729(Rossmann-like alpha/beta/alpha sandwich fold)IPR036134(Cryptochrome/DNA photolyase, FAD-binding domain-like superfamily)IPR005101(Cryptochrome/DNA photolyase, FAD-binding domain)IPR006050(DNA photolyase, N-terminal)IPR036155(Cryptochrome/photolyase, N-terminal domain superfamily)	N/A	N/A	N/A	2.75499	3.47561	2.94497	3.05852	0.215632	2.62916	3.82628	4.22047	3.55863	0.478466	-0.291709	0.340474	2.27156	2.11643	2.20738	2.19846	0.0450039	1.54778	3.17382	1.86501	2.19554	0.497638	0.760784	0.0465365
Pm_g10336.t1		Py_MCL_00044	N/A	N/A	N/A	N/A	TMHMM;TMhelixRegion of a membrane-bound protein predicted to be embedded in the membrane.;	N/A	N/A	N/A	N/A	N/A	N/A	N/A	0	0.330742	0.277675	0.202805	0.102553	0.293705	0	0.264484	0.186063	0.0934131	-0.0713012	0.972295	0	0.106624	0.1194	0.0753415	0.0378509	1.13623	0.479684	0.532429	0.716113	0.210607	-2.17203	0.119055
Pm_g10337.t1		Py_MCL_00167	N/A	N/A	N/A	N/A	TMHMM;TMhelixRegion of a membrane-bound protein predicted to be embedded in the membrane.;	N/A	N/A	N/A	N/A	N/A	N/A	N/A	1.392	1.40054	1.72916	1.50723	0.11099	2.19478	0.680227	1.31761	1.39754	0.439036	-0.0892967	0.910974	0.474064	0.265591	0.297416	0.34569	0.0648411	0.707558	0	1.98935	0.898969	0.582195	-0.527202	0.683738
Pm_g10338.t1		Py_MCL_00044	N/A	N/A	found in tandem array	N/A	TMHMM;TMhelixRegion of a membrane-bound protein predicted to be embedded in the membrane.;	N/A	N/A	N/A	N/A	N/A	N/A	N/A	0.324063	2.30154	1.40894	1.34485	0.571748	1.91608	1.5836	1.15029	1.54999	0.2217	-0.331835	0.73183	0.0919701	0.386442	0.519297	0.33257	0.126265	1.64723	0	2.31564	1.32096	0.688087	-1.09392	0.383763
Pm_g10339.t1		Py_MCL_00044	N/A	N/A	found in tandem array	N/A	TMHMM;TMhelixRegion of a membrane-bound protein predicted to be embedded in the membrane.;	N/A	N/A	N/A	N/A	N/A	N/A	N/A	2.09993	1.44997	2.06511	1.87167	0.211088	0.689787	0	0.414106	0.367964	0.200456	1.91488	0.0510486	0.198655	0.0834714	0.0934735	0.1252	0.036841	0	1.5021	0	0.500698	0.500698	-1.07129	0.555488
Pm_g1034.t1		Py_MCL_01120	N/A	N/A	N/A	N/A	N/A	N/A	N/A	PF03398(Regulator of Vps4 activity in the MVB pathway)	IPR005061(Vacuolar protein sorting-associated protein Ist1)IPR042277(Vacuolar protein sorting-associated protein IST1-like)	N/A	N/A	SL2_DW_in_c_u_FM10_2FC_0.05	49.8715	61.0342	56.5466	55.8174	3.24295	25.0879	27.9467	34.7063	29.247	2.8517	0.833685	5.79902e-07	62.7754	61.1579	55.4295	59.7876	2.22852	39.3846	44.339	39.9867	41.2367	1.56082	1.32165	6.37662e-19
Pm_g10340.t1		Py_MCL_00044	N/A	N/A	found in tandem array	N/A	TMHMM;TMhelixRegion of a membrane-bound protein predicted to be embedded in the membrane.;	N/A	N/A	N/A	N/A	N/A	N/A	N/A	1.67938	2.39713	2.79175	2.28942	0.3256	0.713893	0.482742	0.935078	0.710571	0.130589	1.54698	0.000826295	0.168216	0.188484	0.316604	0.224435	0.0464545	0.502138	0.423978	0	0.308706	0.155993	0.301149	0.79971
Pm_g10341.t1		Py_MCL_01043	N/A	N/A	N/A	N/A	TMHMM;TMhelixRegion of a membrane-bound protein predicted to be embedded in the membrane.;	N/A	N/A	PF01151(GNS1/SUR4 family)	IPR002076(ELO family)	N/A	SWQ7_DW_in_c_u_FM10_2FC_0.05	SL2_UP_in_c_u_FM10_2FC_0.05	356.912	394.439	435.63	395.66	22.732	86.2647	175.489	96.4509	119.401	28.1974	1.62323	9.09678e-12	26.6363	34.6797	47.1318	36.1493	5.96201	169.661	170.201	149.034	162.966	6.9675	-1.39249	2.21839e-15
Pm_g10342.t1		Py_MCL_00044	N/A	N/A	found in tandem array	N/A	TMHMM;TMhelixRegion of a membrane-bound protein predicted to be embedded in the membrane.;	N/A	N/A	N/A	N/A	N/A	N/A	N/A	1.79481	2.07139	2.00658	1.95759	0.0835142	0	0.164451	0	0.0548168	0.0548168	4.74341	2.03432e-05	0.114609	0.0963132	0.179757	0.130226	0.0253221	0	0	0	0	0	1.59075	0.381748
Pm_g10343.t1		Py_MCL_00044	N/A	N/A	found in tandem array	N/A	TMHMM;TMhelixRegion of a membrane-bound protein predicted to be embedded in the membrane.;	N/A	N/A	N/A	N/A	N/A	N/A	N/A	2.63802	2.91895	2.95641	2.83779	0.100471	0.0753513	0.140122	0.407126	0.207533	0.101533	3.70571	9.97721e-08	0.195307	0.300904	0.275694	0.257302	0.03184	0.291503	0.24613	0.273194	0.270276	0.0131793	0.672951	0.577782
Pm_g10344.t1		Py_MCL_00044	N/A	N/A	found in tandem array	N/A	TMHMM;TMhelixRegion of a membrane-bound protein predicted to be embedded in the membrane.;	N/A	N/A	N/A	N/A	N/A	N/A	N/A	1.58431	2.01385	2.65015	2.08277	0.309608	0.638692	0.263933	0.639052	0.513892	0.12498	1.81508	0.000632788	0.18394	0.206102	0.144249	0.178097	0.0180929	1.09815	0.46361	0.514587	0.692116	0.20355	-1.09491	0.227853
Pm_g10345.t1		Py_MCL_06679	N/A	N/A	N/A	SignalP_EUK	N/A	N/A	N/A	N/A	N/A	N/A	SWQ7_DW_in_c_u_FM10_2FC_0.05	N/A	154.145	251.212	196.52	200.626	28.096	0	0.326747	0	0.108916	0.108916	10.0291	2.23683e-25	0.303622	0.127576	0.42859	0.286596	0.0873112	0	0	0	0	0	1.71353	0.341056
Pm_g10346.t1		Py_MCL_05562	N/A	".t1" CDS identical to at least one other ".t1"	N/A	N/A	N/A	N/A	N/A	N/A	N/A	N/A	N/A	N/A	6.03199	7.62059	3.67446	5.77568	1.14633	0.91449	0.850284	0	0.588258	0.294712	2.85596	0.00352901	0.197527	0.331989	0.185885	0.238467	0.0468816	0	0	0	0	0	0.318327	NA
Pm_g10347.t1		Py_MCL_05562	N/A	N/A	found in tandem array	N/A	N/A	N/A	N/A	N/A	N/A	N/A	SWQ7_DW_in_c_u_FM10_2FC_0.05	N/A	26.957	39.9446	29.3621	32.0879	3.98923	8.98509	5.08519	2.11073	5.39367	1.99044	2.32208	1.39422e-08	11.6445	5.10553	5.71731	7.48911	2.08518	0	0	4.24909	1.41636	1.41636	3.03977	0.00160159
Pm_g10348.t1		Py_MCL_05562	N/A	N/A	found in tandem array	N/A	N/A	N/A	N/A	N/A	N/A	N/A	SWQ7_DW_in_c_u_FM10_2FC_0.05	N/A	35.6316	25.6481	32.1199	31.1332	2.92392	2.6572	5.64717	6.83665	5.04701	1.24326	2.5926	1.15059e-10	2.45977	5.51226	3.70367	3.8919	0.886192	0	3.71981	0	1.23994	1.23994	2.19688	0.0338048
Pm_g10349.t1		Py_MCL_05562	N/A	".t1" CDS identical to at least one other ".t1"	found in tandem array	N/A	N/A	N/A	N/A	N/A	N/A	N/A	N/A	N/A	0	0	0	0	0	0	0	0	0	0	NA	NA	0	0	0	0	0	0	0	0	0	0	NA	NA
Pm_g1035.t1		Py_MCL_01120	N/A	N/A	N/A	SignalP_EUK	TMHMM;TMhelixRegion of a membrane-bound protein predicted to be embedded in the membrane.;	N/A	N/A	N/A	N/A	N/A	N/A	N/A	58.5178	73.9738	70.6642	67.7186	4.69856	75.5624	88.3109	68.6766	77.5166	5.75155	-0.299796	0.0673634	63.6679	59.8738	56.3966	59.9794	2.09971	76.0214	83.2921	92.4507	83.9214	4.75316	0.302464	0.0707551
Pm_g10350.t1		Py_MCL_05562	N/A	N/A	found in tandem array	N/A	N/A	N/A	N/A	N/A	N/A	N/A	SWQ7_DW_in_c_u_FM10_2FC_0.05	N/A	73.3819	64.8041	57.4211	65.2024	4.61178	2.6572	7.76486	10.9386	7.12023	2.41228	3.18234	3.05208e-18	5.41149	5.92568	4.47526	5.27081	0.424567	2.93704	0	0	0.979012	0.979012	3.10643	0.00322426
Pm_g10351.t1		Py_MCL_08273	N/A	N/A	N/A	N/A	N/A	N/A	N/A	N/A	N/A	N/A	SWQ7_DW_in_c_u_FM10_2FC_0.05	N/A	10.2999	11.7565	10.1101	10.7222	0.520059	0.362501	2.0223	0.652869	1.01256	0.511782	3.3584	2.91114e-06	0.156598	0.526396	0.442104	0.375033	0.111895	1.40237	0	0	0.467456	0.467456	0.398647	0.828975
Pm_g10352.t1		Py_MCL_05562	N/A	".t1" CDS identical to at least one other ".t1"	N/A	N/A	N/A	N/A	N/A	N/A	N/A	N/A	N/A	N/A	0	0	0	0	0	0	0	0	0	0	NA	NA	0	0	0	0	0	0	0	0	0	0	NA	NA
Pm_g10353.t1		Py_MCL_05562	N/A	".t1" CDS identical to at least one other ".t1"	N/A	N/A	N/A	N/A	N/A	N/A	N/A	N/A	N/A	N/A	1.16	1.64769	1.9453	1.58433	0.228901	0	0	0	0	0	2.98582	0.0428747	0.59258	0	0.37177	0.32145	0.172903	0	0	0	0	0	0.581696	NA
Pm_g10354.t1		Py_MCL_04923	N/A	N/A	N/A	SignalP_EUK	TMHMM;TMhelixRegion of a membrane-bound protein predicted to be embedded in the membrane.;	N/A	N/A	PF03572(Peptidase family S41)	IPR029045(ClpP/crotonase-like domain superfamily)IPR005151(Tail specific protease)	N/A	SWQ7_DW_in_c_u_FM10_2FC_0.05	N/A	18.5803	19.5158	19.1876	19.0946	0.274025	6.97098	9.51721	8.89964	8.46261	0.766826	1.09205	5.38704e-09	4.34559	4.13238	5.56024	4.6794	0.444697	5.12049	6.34108	9.91765	7.12641	1.43942	0.169501	0.621423
Pm_g10355.t1		Py_MCL_00263	N/A	N/A	N/A	N/A	N/A	N/A	N/A	PF06325(Ribosomal protein L11 methyltransferase (PrmA))	IPR025799(Protein arginine N-methyltransferase)IPR029063(S-adenosyl-L-methionine-dependent methyltransferase)	N/A	N/A	SL2_UP_in_c_u_FM10_2FC_0.05	25.8921	24.0718	25.7572	25.2404	0.585592	39.3993	33.5154	35.4794	36.1313	1.72955	-0.630142	2.61136e-05	7.46898	8.8634	9.2439	8.52543	0.539523	36.0781	31.8315	38.3709	35.4268	1.91565	-1.26477	2.685e-14
Pm_g10356.t1		Py_MCL_00037	N/A	N/A	N/A	N/A	N/A	N/A	N/A	PF01363(FYVE zinc finger)PF01590(GAF domain)	IPR000306(FYVE zinc finger)IPR013083(Zinc finger, RING/FYVE/PHD-type)IPR011011(Zinc finger, FYVE/PHD-type)IPR017455(Zinc finger, FYVE-related)IPR029016(GAF-like domain superfamily)IPR003018(GAF domain)	N/A	N/A	N/A	0.0354444	0.0629328	0.0330221	0.0437997	0.00959203	1.25742	0.909331	0.629067	0.931941	0.181743	-4.27929	1.22311e-06	0.633731	0.684726	0.653178	0.657212	0.0148585	0	0.228183	0.253273	0.160485	0.0805689	2.58103	0.0187411
Pm_g10357.t1		Py_MCL_00139	N/A	N/A	N/A	N/A	N/A	N/A	N/A	PF13855(Leucine rich repeat)	IPR001611(Leucine-rich repeat)IPR000626(Ubiquitin domain)IPR003591(Leucine-rich repeat, typical subtype)IPR029071(Ubiquitin-like domain superfamily)IPR032675(Leucine-rich repeat domain superfamily)	N/A	N/A	N/A	0.145051	0	0	0.0483504	0.0483504	0.28588	0.132904	0.514874	0.311219	0.110991	-2.44457	0.0674203	0.185247	0.233512	0.319603	0.246121	0.0392942	0.276488	0.233452	0.259122	0.256354	0.0125004	0.677249	0.575656
Pm_g10358.t1		Py_MCL_00043	N/A	N/A	N/A	N/A	N/A	N/A	N/A	PF00415(Regulator of chromosome condensation (RCC1) repeat)	IPR000408(Regulator of chromosome condensation, RCC1)IPR009091(Regulator of chromosome condensation 1/beta-lactamase-inhibitor protein II)	N/A	N/A	N/A	0.0451348	0.106851	0.0981173	0.0833677	0.019282	0.0296519	0	0.0534035	0.0276851	0.0154476	1.26534	0.374554	0	0	0	0	0	0	0	0	0	0	NA	NA
Pm_g10359.t1		Py_MCL_02753	N/A	N/A	N/A	N/A	N/A	N/A	N/A	N/A	IPR040235(Nicolin-1)	N/A	N/A	N/A	1.26989	1.21409	1.0921	1.19203	0.0524964	2.31029	1.79007	1.04022	1.71353	0.368631	-0.662437	0.3394	0	0	0	0	0	0	0	0	0	0	NA	NA
Pm_g1036.t1		Py_MCL_02903	N/A	N/A	N/A	N/A	N/A	N/A	N/A	PF10243(Microtubule-binding protein MIP-T3 CH-like domain)PF17749(Microtubule-binding protein MIP-T3 C-terminal region)	IPR040468(TRAF3-interacting protein 1, N-terminal)IPR018799(TRAF3-interacting protein 1)IPR042576(TRAF3-interacting protein 1, N-terminal domain superfamily)IPR041476(TRAF3-interacting protein 1, C-terminal domain)	N/A	N/A	N/A	5.7208	7.96714	9.19462	7.62752	1.01708	0.748109	1.19243	0.384959	0.775166	0.233489	3.16817	1.65805e-18	0.253925	0.310385	0.195512	0.253274	0.0331625	0.413447	0.174546	0.193739	0.260577	0.0766354	0.740668	0.484655
Pm_g10360.t1		Py_MCL_05127	N/A	N/A	N/A	N/A	N/A	N/A	N/A	N/A	N/A	N/A	SWQ7_UP_in_c_u_FM10_2FC_0.05	SL2_UP_in_c_u_FM10_2FC_0.05	9.88465	9.67741	10.6723	10.0781	0.303043	28.7671	25.0545	15.4119	23.0778	3.98001	-1.31263	3.6449e-07	2.67421	2.84218	3.4048	2.97373	0.220923	10.5654	15.4627	21.7838	15.9373	3.24717	-1.63556	1.68973e-06
Pm_g10361.t1		Py_MCL_04511	N/A	N/A	N/A	N/A	N/A	N/A	N/A	PF00400(WD domain, G-beta repeat)PF08324(PUL domain)PF09070(PFU (PLAA family ubiquitin binding))	IPR013535(PUL domain)IPR001680(WD40 repeat)IPR036322(WD40-repeat-containing domain superfamily)IPR017986(WD40-repeat-containing domain)IPR015943(WD40/YVTN repeat-like-containing domain superfamily)IPR011989(Armadillo-like helical)IPR019775(WD40 repeat, conserved site)IPR015155(PLAA family ubiquitin binding domain)IPR033510(PLAA/Doa1/Lub1)IPR038122(PFU domain superfamily)	N/A	SWQ7_UP_in_c_u_FM10_2FC_0.05	SL2_UP_in_c_u_FM10_2FC_0.05	14.7644	17.1884	18.1138	16.6889	0.998629	44.3413	38.354	42.3293	41.6749	1.75908	-1.43096	2.14921e-28	3.98297	5.49474	4.44154	4.63975	0.447521	37.3179	40.0393	37.0994	38.1522	0.945669	-2.2475	2.2995e-48
Pm_g10364.t1		Py_MCL_00085	N/A	N/A	N/A	N/A	N/A	N/A	N/A	PF13358(DDE superfamily endonuclease)	IPR038717(Tc1-like transposase, DDE domain)	N/A	N/A	N/A	2.43369	2.76071	3.14913	2.78117	0.206783	4.79653	4.9553	4.31932	4.69038	0.19111	-0.853511	0.0765946	0.345345	0	0.10833	0.151225	0.101973	3.09264	0.870419	1.93226	1.96511	0.64171	-2.65829	0.0360876
Pm_g10364.t2		Py_MCL_00085	N/A	N/A	N/A	N/A	N/A	N/A	N/A	PF13358(DDE superfamily endonuclease)	IPR038717(Tc1-like transposase, DDE domain)	N/A	N/A	N/A	N/A	N/A	N/A	N/A	N/A	N/A	N/A	N/A	N/A	N/A	not analzyed by DESeq (transposon or alternative transcript)	not analzyed by DESeq (transposon or alternative transcript)	N/A	N/A	N/A	N/A	N/A	N/A	N/A	N/A	N/A	N/A	not analzyed by DESeq (transposon or alternative transcript)	not analzyed by DESeq (transposon or alternative transcript)
Pm_g10366.t1		Py_MCL_00121	N/A	N/A	N/A	N/A	N/A	N/A	N/A	PF00171(Aldehyde dehydrogenase family)	IPR016161(Aldehyde/histidinol dehydrogenase)IPR015590(Aldehyde dehydrogenase domain)IPR010061(Methylmalonate-semialdehyde dehydrogenase)IPR016163(Aldehyde dehydrogenase, C-terminal)IPR016162(Aldehyde dehydrogenase, N-terminal)IPR016160(Aldehyde dehydrogenase, cysteine active site)	N/A	SWQ7_UP_in_c_u_FM10_2FC_0.05	SL2_UP_in_c_u_FM10_2FC_0.05	113.763	121.221	121.791	118.925	2.58634	514.597	401.437	459.197	458.411	32.6688	-2.05281	1.21473e-57	152.542	178.067	166.284	165.631	7.37578	592.762	613.439	593.249	599.817	6.81257	-1.06962	1.67537e-39
Pm_g10367.t1		Py_MCL_00344	N/A	N/A	N/A	N/A	N/A	N/A	N/A	PF03457(Helicase associated domain)	IPR005114(Helicase-associated)	N/A	N/A	SL2_UP_in_c_u_FM10_2FC_0.05	10.6117	10.8543	11.176	10.8807	0.163444	14.0377	13.5277	14.637	14.0675	0.320579	-0.477352	0.00123349	1.42398	2.22826	2.74941	2.13388	0.38552	14.9507	12.4379	11.539	12.9758	1.02094	-1.81312	4.01168e-13
Pm_g10368.t1		Py_MCL_04193	N/A	N/A	N/A	N/A	N/A	N/A	N/A	PF07817(GLE1-like protein)	IPR012476(GLE1-like)IPR038506(GLE1-like superfamily)	N/A	N/A	N/A	24.4665	28.7094	33.933	29.0363	2.73763	12.8116	13.0495	16.3489	14.07	1.14151	0.938577	8.64538e-08	5.72922	5.16521	7.04042	5.97829	0.555467	15.4418	13.2485	14.9387	14.543	0.663338	-0.496148	0.0134538
Pm_g10369.t1		Py_MCL_04795	N/A	N/A	N/A	N/A	N/A	N/A	N/A	PF01667(Ribosomal protein S27)	IPR000592(Ribosomal protein S27e)IPR011332(Zinc-binding ribosomal protein)	N/A	SWQ7_UP_in_c_u_FM10_2FC_0.05	N/A	3019.84	2893.39	3020.63	2977.95	42.2818	8150.29	8426.38	7454.65	8010.44	289.096	-1.53044	4.50732e-55	2713.53	2594.5	2557.74	2621.92	47.0169	7008.58	7213	7696.78	7306.12	204.049	-0.689733	6.48305e-14
Pm_g1037.t1		Py_MCL_01045	N/A	N/A	N/A	N/A	N/A	N/A	N/A	PF05721(Phytanoyl-CoA dioxygenase (PhyH))	IPR008775(Phytanoyl-CoA dioxygenase)	N/A	N/A	SL2_UP_in_c_u_FM10_2FC_0.05	11.3738	10.4507	11.8681	11.2309	0.41536	11.2082	17.9246	12.1117	13.7482	2.10445	-0.376064	0.116711	4.01876	5.0048	3.96416	4.32924	0.338146	17.7777	13.9122	17.0674	16.2524	1.18795	-1.10844	7.15088e-06
Pm_g10370.t1		Py_MCL_00467	N/A	N/A	N/A	N/A	N/A	N/A	N/A	PF00514(Armadillo/beta-catenin-like repeat)	IPR000225(Armadillo)IPR016024(Armadillo-type fold)IPR011989(Armadillo-like helical)	N/A	N/A	N/A	39.0888	41.5249	42.4952	41.0363	1.01325	46.3279	42.0104	47.9998	45.446	1.78434	-0.255863	0.0322057	19.7435	20.8247	23.5316	21.3666	1.12661	36.4489	38.7669	46.8041	40.6733	3.13761	-0.146241	0.308066
Pm_g10372.t1		N/A	transposons	N/A	N/A	N/A	N/A	N/A	N/A	PF17919(RNase H-like domain found in reverse transcriptase)PF00078(Reverse transcriptase (RNA-dependent DNA polymerase))	IPR000477(Reverse transcriptase domain)IPR001584(Integrase, catalytic core)IPR012337(Ribonuclease H-like superfamily)IPR041577(Reverse transcriptase/retrotransposon-derived protein, RNase H-like domain)IPR036397(Ribonuclease H superfamily)	N/A	N/A	N/A	N/A	N/A	N/A	N/A	N/A	N/A	N/A	N/A	N/A	N/A	not analzyed by DESeq (transposon or alternative transcript)	not analzyed by DESeq (transposon or alternative transcript)	N/A	N/A	N/A	N/A	N/A	N/A	N/A	N/A	N/A	N/A	not analzyed by DESeq (transposon or alternative transcript)	not analzyed by DESeq (transposon or alternative transcript)
Pm_g10373.t1		Py_MCL_00418	N/A	N/A	N/A	N/A	N/A	N/A	N/A	N/A	N/A	N/A	N/A	N/A	0	0	0	0	0	0	0	0	0	0	NA	NA	0	0	0	0	0	0	0	0	0	0	NA	NA
Pm_g10374.t1		Py_MCL_00010	N/A	N/A	N/A	N/A	N/A	N/A	N/A	N/A	IPR036875(Zinc finger, CCHC-type superfamily)IPR001878(Zinc finger, CCHC-type)	N/A	N/A	N/A	0	0	0	0	0	0	0	0	0	0	NA	NA	0	0	0	0	0	0	0	0	0	0	NA	NA
Pm_g10375.t1		Py_MCL_02126	N/A	N/A	N/A	SignalP_EUK	N/A	N/A	N/A	PF00024(PAN domain)	IPR003609(PAN/Apple domain)	N/A	N/A	N/A	0.689526	0.878286	0.502751	0.690188	0.108408	2.5407	3.62588	4.46942	3.54533	0.558229	-2.41678	4.76164e-11	0.127624	0.214501	0.0480407	0.130055	0.0480682	4.80018	5.40401	3.856	4.68673	0.450457	-4.29412	6.04456e-18
Pm_g10376.t1		Py_MCL_05738	N/A	".t1" CDS identical to at least one other ".t1"	found in tandem array	N/A	N/A	N/A	N/A	N/A	N/A	N/A	N/A	N/A	0	0	0	0	0	0	0	0	0	0	NA	NA	0	0	0	0	0	0	0	0	0	0	NA	NA
Pm_g10377.t1		Py_MCL_05738	N/A	".t1" CDS identical to at least one other ".t1"	found in tandem array	N/A	N/A	N/A	N/A	N/A	N/A	N/A	N/A	N/A	0	0	0.570622	0.190207	0.190207	0	0	0	0	0	0.860571	0.71502	0	0	0.490736	0.163579	0.163579	0	0	0	0	0	0.574245	0.816397
Pm_g10378.t1		Py_MCL_00273	N/A	N/A	N/A	N/A	TMHMM;TMhelixRegion of a membrane-bound protein predicted to be embedded in the membrane.;	N/A	N/A	PF03221(Tc5 transposase DNA-binding domain)	IPR006600(HTH CenpB-type DNA-binding domain)	N/A	N/A	N/A	0	0	0	0	0	0	0	0	0	0	NA	NA	0	0	0	0	0	0	0	0	0	0	NA	NA
Pm_g10379.t1		Py_MCL_00339	N/A	N/A	N/A	SignalP_EUK	N/A	GH17+CBM13	N/A	PF00652(Ricin-type beta-trefoil lectin domain)PF00332(Glycosyl hydrolases family 17)	IPR035992(Ricin B-like lectins)IPR000772(Ricin B, lectin domain)IPR017853(Glycoside hydrolase superfamily)IPR000490(Glycoside hydrolase family 17)	N/A	SWQ7_DW_in_c_u_FM10_2FC_0.05	SL2_DW_in_c_u_FM10_2FC_0.05	275.716	263.381	251.336	263.478	7.03807	89.4734	147.545	112.525	116.515	16.8821	1.0774	3.2466e-09	406.762	413.427	372.964	397.718	12.5255	39.4083	38.6351	42.0626	40.0354	1.03792	4.0994	4.94969e-284
Pm_g1038.t1		Py_MCL_01032	N/A	N/A	N/A	N/A	N/A	N/A	N/A	N/A	N/A	N/A	N/A	N/A	0	0	0	0	0	0	0	0	0	0	NA	NA	0	0	0	0	0	0	0	0	0	0	NA	NA
Pm_g10380.t1		Py_MCL_02126	N/A	N/A	N/A	SignalP_EUK	N/A	N/A	N/A	PF00024(PAN domain)	IPR003609(PAN/Apple domain)	N/A	N/A	N/A	1.94866	1.6235	1.3686	1.64692	0.167858	1.65441	2.41725	2.02188	2.03118	0.220263	-0.376014	0.333687	0	0.0643502	0	0.0214501	0.0214501	0.914319	0.772002	0.642667	0.77633	0.078449	-3.96713	0.000382307
Pm_g10381.t1		Py_MCL_00044	N/A	N/A	N/A	SignalP_EUK	N/A	CE10	N/A	PF00135(Carboxylesterase family)	IPR029058(Alpha/Beta hydrolase fold)IPR000997(Cholinesterase)IPR002018(Carboxylesterase, type B)IPR019819(Carboxylesterase type B, conserved site)	N/A	N/A	SL2_UP_in_c_u_FM10_2FC_0.05	3.83504	3.33787	4.51874	3.89722	0.342302	6.07639	6.06317	10.1429	7.42749	1.35772	-1.02133	0.000268209	0.704257	0.807044	0.54225	0.684517	0.0770742	13.7603	16.4594	13.702	14.6405	0.909596	-3.612	2.1904e-38
Pm_g10382.t1		Py_MCL_06680	N/A	N/A	N/A	N/A	N/A	N/A	N/A	N/A	N/A	N/A	N/A	N/A	0	0.137308	0	0.0457693	0.0457693	0	0	0	0	0	-0.357081	0.882445	1.58021	0.663977	0.867462	1.03722	0.27778	0	0	0	0	0	2.75862	0.066212
Pm_g10383.t1		Py_MCL_00044	N/A	N/A	found in tandem array	SignalP_EUK	TMHMM;TMhelixRegion of a membrane-bound protein predicted to be embedded in the membrane.;	CE10	N/A	PF00135(Carboxylesterase family)	IPR029058(Alpha/Beta hydrolase fold)IPR002018(Carboxylesterase, type B)IPR019819(Carboxylesterase type B, conserved site)	N/A	N/A	N/A	5.03867	5.59975	4.48569	5.04137	0.321603	0.882726	2.87262	3.04712	2.26749	0.694212	1.10808	0.00693517	7.97618	6.1955	4.84456	6.33875	0.906853	1.1383	3.6042	1.60021	2.11424	0.756822	2.32363	3.98108e-08
Pm_g10384.t1		Py_MCL_00044	N/A	N/A	found in tandem array	SignalP_EUK	N/A	CE10	N/A	PF00135(Carboxylesterase family)	IPR002018(Carboxylesterase, type B)IPR029058(Alpha/Beta hydrolase fold)IPR019819(Carboxylesterase type B, conserved site)	N/A	N/A	N/A	1.35855	1.6081	1.33602	1.43422	0.0871816	0.892516	0.968161	1.60743	1.15604	0.226753	0.236968	0.657057	0.0642601	0.324011	0.0604727	0.149581	0.0872217	1.43866	0.971781	1.61795	1.3428	0.192594	-2.24845	0.00793252
Pm_g10385.t1		Py_MCL_00044	N/A	N/A	found in tandem array	SignalP_EUK	N/A	CE10	N/A	PF00135(Carboxylesterase family)	IPR002018(Carboxylesterase, type B)IPR029058(Alpha/Beta hydrolase fold)IPR019819(Carboxylesterase type B, conserved site)	N/A	N/A	N/A	0.260313	0.132056	0	0.130789	0.0751485	0	0	0.264002	0.0880006	0.0880006	0.478282	0.81243	0.0633237	0.0266075	0.0297957	0.039909	0.0117435	0	0	0	0	0	0.365511	NA
Pm_g10386.t1		Py_MCL_00044	N/A	N/A	found in tandem array	SignalP_EUK	N/A	CE10	N/A	PF00135(Carboxylesterase family)	IPR002018(Carboxylesterase, type B)IPR019819(Carboxylesterase type B, conserved site)IPR029058(Alpha/Beta hydrolase fold)	N/A	N/A	N/A	0.14821	0.197364	0.138082	0.161219	0.0183079	0	0	0	0	0	2.35295	0.148014	0	0	0	0	0	0	0	0	0	0	NA	NA
Pm_g10387.t1		Py_MCL_00044	N/A	N/A	found in tandem array	SignalP_EUK	N/A	CE10	N/A	PF00135(Carboxylesterase family)	IPR029058(Alpha/Beta hydrolase fold)IPR019819(Carboxylesterase type B, conserved site)IPR002018(Carboxylesterase, type B)	N/A	N/A	N/A	0.15151	0	0.176445	0.109318	0.055131	0	0	0	0	0	1.604	0.430296	0	0	0	0	0	0	0	0	0	0	NA	NA
Pm_g10388.t1		Py_MCL_00044	N/A	N/A	found in tandem array	SignalP_EUK	N/A	CE10	N/A	PF00135(Carboxylesterase family)	IPR019819(Carboxylesterase type B, conserved site)IPR029058(Alpha/Beta hydrolase fold)IPR002018(Carboxylesterase, type B)	N/A	N/A	N/A	0	0	0	0	0	1.14965	1.28271	1.65642	1.36293	0.151692	-6.90761	6.99446e-09	0	0	0	0	0	2.0755	1.0014	0.277877	1.11826	0.52221	-6.03087	1.15544e-05
Pm_g10389.t1		Py_MCL_00044	N/A	N/A	found in tandem array	SignalP_EUK	N/A	CE10	N/A	PF00135(Carboxylesterase family)	IPR002018(Carboxylesterase, type B)IPR029058(Alpha/Beta hydrolase fold)IPR019819(Carboxylesterase type B, conserved site)	N/A	SWQ7_UP_in_c_u_FM10_2FC_0.05	SL2_UP_in_c_u_FM10_2FC_0.05	0.409063	0.264111	0.207877	0.293684	0.0599301	16.5641	12.8116	13.8601	14.4119	1.11785	-5.69353	8.28742e-59	0.601575	0.718402	0.536323	0.618767	0.0532597	29.7716	27.771	21.7898	26.4441	2.39775	-4.60393	3.10785e-73
Pm_g1039.t1		N/A	transposons	N/A	N/A	N/A	N/A	N/A	N/A	PF00665(Integrase core domain)PF17919(RNase H-like domain found in reverse transcriptase)PF17921(Integrase zinc binding domain)	IPR012337(Ribonuclease H-like superfamily)IPR036397(Ribonuclease H superfamily)IPR001584(Integrase, catalytic core)IPR000953(Chromo/chromo shadow domain)IPR041577(Reverse transcriptase/retrotransposon-derived protein, RNase H-like domain)IPR016197(Chromo-like domain superfamily)IPR041588(Integrase zinc-binding domain)	N/A	N/A	N/A	N/A	N/A	N/A	N/A	N/A	N/A	N/A	N/A	N/A	N/A	not analzyed by DESeq (transposon or alternative transcript)	not analzyed by DESeq (transposon or alternative transcript)	N/A	N/A	N/A	N/A	N/A	N/A	N/A	N/A	N/A	N/A	not analzyed by DESeq (transposon or alternative transcript)	not analzyed by DESeq (transposon or alternative transcript)
Pm_g10390.t1		Py_MCL_00044	N/A	N/A	found in tandem array	SignalP_EUK	N/A	CE10	N/A	PF00135(Carboxylesterase family)	IPR029058(Alpha/Beta hydrolase fold)IPR002018(Carboxylesterase, type B)IPR019819(Carboxylesterase type B, conserved site)	N/A	N/A	N/A	1.58533	2.33423	1.72916	1.88291	0.229451	1.90519	1.13371	1.23526	1.42472	0.242016	0.239378	0.630437	0.559659	0.497983	0.495693	0.517778	0.0209508	2.65334	0.995707	0.552597	1.40055	0.639325	-0.603428	0.391576
Pm_g10391.t1		Py_MCL_00044	N/A	N/A	found in tandem array	SignalP_EUK	N/A	CE10	N/A	PF00135(Carboxylesterase family)	IPR029058(Alpha/Beta hydrolase fold)IPR002018(Carboxylesterase, type B)IPR019819(Carboxylesterase type B, conserved site)	N/A	N/A	N/A	1.46933	1.61337	1.29687	1.45986	0.0914882	3.0483	5.38513	4.52928	4.3209	0.682583	-1.62523	8.4008e-07	0.921791	0.857637	1.05335	0.944258	0.0576026	3.83261	3.48497	3.59188	3.63649	0.102802	-1.1501	0.00365221
Pm_g10392.t1		Py_MCL_00044	N/A	N/A	found in tandem array	SignalP_EUK	N/A	CE10	N/A	PF00135(Carboxylesterase family)	IPR019819(Carboxylesterase type B, conserved site)IPR002018(Carboxylesterase, type B)IPR029058(Alpha/Beta hydrolase fold)	N/A	N/A	N/A	0	0	0	0	0	0	0	0	0	0	NA	NA	0	0	0	0	0	0	0	0	0	0	NA	NA
Pm_g10393.t1		Py_MCL_00044	N/A	N/A	found in tandem array	SignalP_EUK	N/A	CE10	N/A	PF00135(Carboxylesterase family)	IPR029058(Alpha/Beta hydrolase fold)IPR002018(Carboxylesterase, type B)IPR019819(Carboxylesterase type B, conserved site)	N/A	SWQ7_UP_in_c_u_FM10_2FC_0.05	SL2_UP_in_c_u_FM10_2FC_0.05	0.388875	0.0690462	0.3623	0.273407	0.102468	98.333	138.106	126.302	120.914	11.7933	-8.83897	4.38694e-144	0.165546	0.111295	0.186947	0.154596	0.0225146	135.204	124.674	111.429	123.769	6.87832	-8.79804	3.37791e-119
Pm_g10394.t1		Py_MCL_00044	N/A	N/A	found in tandem array	SignalP_EUK	N/A	CE10	N/A	PF00135(Carboxylesterase family)	IPR019819(Carboxylesterase type B, conserved site)IPR029058(Alpha/Beta hydrolase fold)IPR002018(Carboxylesterase, type B)	N/A	SWQ7_UP_in_c_u_FM10_2FC_0.05	SL2_UP_in_c_u_FM10_2FC_0.05	0.194068	0.206745	0.108483	0.169765	0.0308588	7.80272	18.2084	15.2928	13.768	3.09909	-6.31598	1.68577e-38	0.0991389	0.111084	0.0621972	0.0908066	0.0147144	12.4294	13.9929	8.59781	11.6734	1.60264	-6.10465	5.24196e-30
Pm_g10395.t1		Py_MCL_00202	N/A	N/A	N/A	N/A	N/A	N/A	N/A	N/A	N/A	N/A	N/A	N/A	0.0170133	0.0755193	0	0.0308442	0.0228711	0.0335313	0	0	0.0111771	0.0111771	0.504148	0.825884	0	0	0	0	0	0	0	0	0	0	NA	NA
Pm_g10396.t1		N/A	transposons	N/A	N/A	N/A	N/A	N/A	N/A	PF03732(Retrotransposon gag protein)PF17919(RNase H-like domain found in reverse transcriptase)PF17921(Integrase zinc binding domain)PF00665(Integrase core domain)PF00078(Reverse transcriptase (RNA-dependent DNA polymerase))	IPR005162(Retrotransposon gag domain)IPR036397(Ribonuclease H superfamily)IPR041577(Reverse transcriptase/retrotransposon-derived protein, RNase H-like domain)IPR012337(Ribonuclease H-like superfamily)IPR021109(Aspartic peptidase domain superfamily)IPR001584(Integrase, catalytic core)IPR041588(Integrase zinc-binding domain)IPR000477(Reverse transcriptase domain)	N/A	N/A	N/A	N/A	N/A	N/A	N/A	N/A	N/A	N/A	N/A	N/A	N/A	not analzyed by DESeq (transposon or alternative transcript)	not analzyed by DESeq (transposon or alternative transcript)	N/A	N/A	N/A	N/A	N/A	N/A	N/A	N/A	N/A	N/A	not analzyed by DESeq (transposon or alternative transcript)	not analzyed by DESeq (transposon or alternative transcript)
Pm_g10397.t1		Py_MCL_00001	N/A	N/A	N/A	N/A	N/A	N/A	N/A	PF13456(Reverse transcriptase-like)	IPR002156(Ribonuclease H domain)IPR036397(Ribonuclease H superfamily)IPR012337(Ribonuclease H-like superfamily)	N/A	N/A	N/A	0	0	0	0	0	0	0	0	0	0	NA	NA	0	0	0	0	0	0	0	0	0	0	NA	NA
Pm_g10398.t1		Py_MCL_00914	N/A	N/A	N/A	N/A	N/A	N/A	N/A	PF01138(3' exoribonuclease family, domain 1)	IPR001247(Exoribonuclease, phosphorolytic domain 1)IPR027408(PNPase/RNase PH domain superfamily)IPR020568(Ribosomal protein S5 domain 2-type fold)	N/A	N/A	N/A	5.52697	7.10966	7.04082	6.55915	0.516474	4.66845	8.26795	3.20303	5.37981	1.50476	0.200051	0.669726	1.72863	2.82465	2.5305	2.36126	0.327515	0.860016	3.63076	0	1.49692	1.09542	1.33183	0.119075
Pm_g10399.t1		Py_MCL_02372	N/A	".t1" CDS identical to at least one other ".t1"	found in tandem array	N/A	N/A	N/A	N/A	PF01494(FAD binding domain)	IPR036188(FAD/NAD(P)-binding domain superfamily)IPR002938(FAD-binding domain)	N/A	N/A	N/A	0	0	0	0	0	0	0	0	0	0	NA	NA	0	0	0	0	0	0	0	0	0	0	NA	NA
Pm_g104.t1		Py_MCL_00001	N/A	N/A	N/A	N/A	N/A	N/A	N/A	PF12796(Ankyrin repeats (3 copies))	IPR036770(Ankyrin repeat-containing domain superfamily)IPR020683(Ankyrin repeat-containing domain)	N/A	N/A	N/A	2.68631	1.51039	2.50273	2.23314	0.365243	4.94146	1.6409	1.27138	2.61791	1.16666	-0.411652	0.557463	0.0762384	0.32034	0.14349	0.180023	0.0727951	1.36546	1.15292	1.2797	1.26603	0.0617344	-1.86698	0.0949479
Pm_g1040.t1		N/A	transposons	N/A	N/A	N/A	N/A	N/A	N/A	PF00078(Reverse transcriptase (RNA-dependent DNA polymerase))	IPR000477(Reverse transcriptase domain)	N/A	N/A	N/A	N/A	N/A	N/A	N/A	N/A	N/A	N/A	N/A	N/A	N/A	not analzyed by DESeq (transposon or alternative transcript)	not analzyed by DESeq (transposon or alternative transcript)	N/A	N/A	N/A	N/A	N/A	N/A	N/A	N/A	N/A	N/A	not analzyed by DESeq (transposon or alternative transcript)	not analzyed by DESeq (transposon or alternative transcript)
Pm_g10400.t1		Py_MCL_02372	N/A	".t1" CDS identical to at least one other ".t1"	found in tandem array	N/A	N/A	N/A	N/A	PF01494(FAD binding domain)	IPR036188(FAD/NAD(P)-binding domain superfamily)IPR002938(FAD-binding domain)	N/A	N/A	N/A	0	0	0	0	0	0	0	0	0	0	NA	NA	0	0	0	0	0	0	0	0	0	0	NA	NA
Pm_g10401.t1		Py_MCL_00914	N/A	N/A	N/A	N/A	N/A	N/A	N/A	PF03725(3' exoribonuclease family, domain 2)PF01138(3' exoribonuclease family, domain 1)	IPR027408(PNPase/RNase PH domain superfamily)IPR015847(Exoribonuclease, phosphorolytic domain 2)IPR036345(Exoribonuclease, PH domain 2 superfamily)IPR020568(Ribosomal protein S5 domain 2-type fold)IPR001247(Exoribonuclease, phosphorolytic domain 1)	N/A	N/A	N/A	26.5545	23.8804	22.298	24.2443	1.24216	17.6719	18.959	22.2792	19.6367	1.37248	0.209615	0.331956	7.51669	10.8569	9.17367	9.18243	0.964252	23.665	22.2016	19.2214	21.696	1.30742	-0.449439	0.0636663
Pm_g10402.t1		Py_MCL_03567	N/A	N/A	N/A	N/A	N/A	N/A	N/A	PF00789(UBX domain)PF03152(Ubiquitin fusion degradation protein UFD1)	IPR009060(UBA-like superfamily)IPR001012(UBX domain)IPR004854(Ubiquitin fusion degradation protein Ufd1-like)IPR029071(Ubiquitin-like domain superfamily)IPR042299(Ufd1-like, Nn domain)	N/A	SWQ7_DW_in_c_u_FM10_2FC_0.05	SL2_DW_in_c_u_FM10_2FC_0.05	75.2642	78.7376	73.5956	75.8658	1.51454	12.4582	25.4693	20.4863	19.4712	3.79012	1.87058	6.24676e-17	53.2502	51.969	57.0638	54.0943	1.5301	16.4643	19.4622	19.6384	18.5217	1.02992	2.32484	1.10302e-63
Pm_g10403.t1		Py_MCL_00838	N/A	N/A	found in tandem array	N/A	TMHMM;TMhelixRegion of a membrane-bound protein predicted to be embedded in the membrane.;	N/A	N/A	PF12832(MFS_1 like family)	IPR036259(MFS transporter superfamily)IPR020846(Major facilitator superfamily domain)IPR024989(Major facilitator superfamily associated domain)	N/A	SWQ7_UP_in_c_u_FM10_2FC_0.05	SL2_UP_in_c_u_FM10_2FC_0.05	41.0482	43.9292	39.331	41.4361	1.34148	66.4091	86.7145	89.9715	81.0317	7.37153	-1.06481	2.86436e-12	8.28608	9.59391	10.0504	9.31012	0.528707	91.0232	87.715	93.0329	90.5904	1.55032	-2.49378	9.58977e-104
Pm_g10404.t1		Py_MCL_00838	N/A	N/A	found in tandem array	N/A	TMHMM;TMhelixRegion of a membrane-bound protein predicted to be embedded in the membrane.;	N/A	N/A	PF12832(MFS_1 like family)	IPR036259(MFS transporter superfamily)IPR024989(Major facilitator superfamily associated domain)IPR020846(Major facilitator superfamily domain)	N/A	SWQ7_DW_in_c_u_FM10_2FC_0.05	SL2_DW_in_c_u_FM10_2FC_0.05	242.298	246.611	210.483	233.131	11.3922	6.67773	10.8257	11.5641	9.6892	1.52075	4.50732	3.34625e-113	14.0168	13.9859	15.627	14.5432	0.541944	7.28635	5.87255	6.82868	6.66253	0.416497	1.91286	3.61666e-17
Pm_g10405.t1		Py_MCL_00211	N/A	N/A	N/A	N/A	TMHMM;TMhelixRegion of a membrane-bound protein predicted to be embedded in the membrane.;	N/A	N/A	N/A	N/A	N/A	N/A	N/A	2.43242	2.93585	3.00461	2.79096	0.180366	0.377059	0.200335	0.194025	0.25714	0.0599873	3.15084	1.34669e-09	0	0.0195549	0.0656942	0.0284164	0.019475	0.833536	0.351896	0.195295	0.460243	0.192043	-2.94894	0.0154795
Pm_g10406.t1		Py_MCL_04503	N/A	N/A	N/A	N/A	N/A	N/A	N/A	PF02574(Homocysteine S-methyltransferase)	IPR036589(Homocysteine-binding domain superfamily)IPR003726(Homocysteine-binding domain)	N/A	N/A	N/A	64.7292	64.5363	71.3003	66.8552	2.22321	34.7718	46.9278	40.8421	40.8472	3.50914	0.615902	2.89837e-05	23.3607	27.864	25.0568	25.4272	1.31312	34.6417	35.3275	37.5255	35.8316	0.86978	0.291905	0.0761287
Pm_g10407.t1		Py_MCL_00105	N/A	N/A	N/A	N/A	TMHMM;TMhelixRegion of a membrane-bound protein predicted to be embedded in the membrane.;	N/A	N/A	PF04547(Calcium-activated chloride channel)	IPR002110(Ankyrin repeat)IPR007632(Anoctamin)IPR020683(Ankyrin repeat-containing domain)IPR036770(Ankyrin repeat-containing domain superfamily)	N/A	N/A	N/A	0.396825	0.327993	0.356957	0.360592	0.019953	0.512409	0.852563	0.582857	0.649276	0.103658	-0.911595	0.0366399	0.0233007	0.0293716	0.0548186	0.0358303	0.00965452	0.521658	0.264276	0.391114	0.392349	0.0743024	-2.55404	0.00248929
Pm_g10408.t1		Py_MCL_00519	N/A	N/A	N/A	N/A	N/A	N/A	N/A	PF13639(Ring finger domain)	IPR001841(Zinc finger, RING-type)IPR013083(Zinc finger, RING/FYVE/PHD-type)	N/A	N/A	N/A	2.5925	3.02077	3.47204	3.02844	0.253929	8.46267	8.31389	9.20235	8.65963	0.274736	-1.6119	7.52563e-08	1.17262	1.27526	1.75263	1.40017	0.178703	5.55939	6.25873	8.68366	6.83393	0.946645	-1.49243	0.000802807
Pm_g10409.t1		Py_MCL_02766	N/A	N/A	N/A	N/A	N/A	N/A	N/A	N/A	N/A	N/A	N/A	SL2_DW_in_c_u_FM10_2FC_0.05	24.4991	23.8138	24.4628	24.2586	0.222647	12.0713	20.9926	14.8963	15.9867	2.63243	0.51965	0.0184594	22.6936	20.4505	23.0373	22.0605	0.811082	10.3775	10.9528	10.9414	10.7572	0.189885	1.81603	1.06119e-17
Pm_g1041.t1		Py_MCL_00003	N/A	N/A	N/A	N/A	N/A	N/A	N/A	PF03732(Retrotransposon gag protein)PF00098(Zinc knuckle)	IPR001878(Zinc finger, CCHC-type)IPR005162(Retrotransposon gag domain)IPR036875(Zinc finger, CCHC-type superfamily)IPR032567(LDOC1-related)	N/A	N/A	N/A	0	0	0	0	0	0	0	0	0	0	NA	NA	0	0	0	0	0	0	0	0	0	0	NA	NA
Pm_g10410.t1		Py_MCL_02766	N/A	N/A	N/A	N/A	N/A	N/A	N/A	N/A	IPR015943(WD40/YVTN repeat-like-containing domain superfamily)IPR001680(WD40 repeat)IPR036322(WD40-repeat-containing domain superfamily)IPR017986(WD40-repeat-containing domain)	N/A	SWQ7_DW_in_c_u_FM10_2FC_0.05	N/A	11.5939	11.1682	9.4607	10.7409	0.651806	4.20236	4.68877	5.10875	4.66663	0.261886	1.10879	1.084e-07	2.40539	2.95583	2.49852	2.61991	0.170094	3.86109	4.11802	2.28541	3.42151	0.572868	0.399123	0.227392
Pm_g10411.t1		Py_MCL_00007	N/A	N/A	N/A	N/A	TMHMM;TMhelixRegion of a membrane-bound protein predicted to be embedded in the membrane.;	N/A	N/A	PF00664(ABC transporter transmembrane region)PF00005(ABC transporter)	IPR036640(ABC transporter type 1, transmembrane domain superfamily)IPR011527(ABC transporter type 1, transmembrane domain)IPR003593(AAA+ ATPase domain)IPR017871(ABC transporter, conserved site)IPR003439(ABC transporter-like)IPR039421(Type I protein exporter)IPR027417(P-loop containing nucleoside triphosphate hydrolase)	N/A	SWQ7_DW_in_c_u_FM10_2FC_0.05	SL2_DW_in_c_u_FM10_2FC_0.05	70.4371	65.5888	67.5597	67.8618	1.40772	11.485	19.4157	15.188	15.3629	2.29106	2.04869	2.88164e-29	52.0083	50.6743	58.5912	53.7579	2.44712	5.90338	6.68972	6.84293	6.47868	0.291029	3.82857	2.48964e-139
Pm_g10412.t1		Py_MCL_03172	N/A	N/A	N/A	N/A	N/A	N/A	N/A	PF04564(U-box domain)PF00569(Zinc finger, ZZ type)PF03107(C1 domain)PF10408(Ubiquitin elongating factor core)	IPR003613(U box domain)IPR000433(Zinc finger, ZZ-type)IPR004146(DC1)IPR013083(Zinc finger, RING/FYVE/PHD-type)IPR019474(Ubiquitin conjugation factor E4, core)	N/A	N/A	N/A	9.66907	9.62395	8.06235	9.11845	0.528215	0.492579	1.77473	1.16438	1.1439	0.370267	2.94987	1.45903e-19	5.94484	6.06876	8.035	6.68287	0.677012	0.476397	0.90505	0.558093	0.646513	0.131402	4.09063	2.22889e-27
Pm_g10413.t1		Py_MCL_00007	N/A	N/A	N/A	N/A	TMHMM;TMhelixRegion of a membrane-bound protein predicted to be embedded in the membrane.;	N/A	N/A	PF00664(ABC transporter transmembrane region)PF00005(ABC transporter)	IPR017871(ABC transporter, conserved site)IPR039421(Type I protein exporter)IPR011527(ABC transporter type 1, transmembrane domain)IPR036640(ABC transporter type 1, transmembrane domain superfamily)IPR003593(AAA+ ATPase domain)IPR003439(ABC transporter-like)IPR027417(P-loop containing nucleoside triphosphate hydrolase)	N/A	SWQ7_DW_in_c_u_FM10_2FC_0.05	SL2_DW_in_c_u_FM10_2FC_0.05	115.185	108.511	106.932	110.21	2.52928	36.2824	49.6832	42.1582	42.7079	3.87822	1.26863	4.16348e-19	252.593	244.855	250.881	249.443	2.34663	64.3261	67.4964	57.3592	63.0605	2.99398	2.77031	3.25584e-208
Pm_g10414.t1		Py_MCL_00707	N/A	N/A	found in tandem array	N/A	TMHMM;TMhelixRegion of a membrane-bound protein predicted to be embedded in the membrane.;	N/A	N/A	N/A	IPR011993(PH-like domain superfamily)IPR001849(Pleckstrin homology domain)	N/A	N/A	N/A	0.0323037	0.143391	0.0601922	0.078629	0.0333668	0	0.236788	0.114665	0.117151	0.0683661	-0.444644	0.795543	0.275037	0.138679	0.232944	0.215553	0.0403122	0	0.415928	0	0.138643	0.138643	1.19662	0.387726
Pm_g10415.t1		Py_MCL_00707	N/A	N/A	found in tandem array	N/A	TMHMM;TMhelixRegion of a membrane-bound protein predicted to be embedded in the membrane.;	N/A	N/A	N/A	IPR011993(PH-like domain superfamily)IPR001849(Pleckstrin homology domain)	N/A	N/A	N/A	10.8819	10.6238	11.1797	10.8951	0.160603	8.22894	8.0729	8.28545	8.19577	0.0635592	0.302141	0.0982913	9.76882	8.3505	9.32477	9.14803	0.418862	1.75465	5.07955	3.99364	3.60928	0.978865	2.09174	3.19541e-13
Pm_g10416.t1		Py_MCL_00707	N/A	N/A	found in tandem array	N/A	TMHMM;TMhelixRegion of a membrane-bound protein predicted to be embedded in the membrane.;	N/A	N/A	PF00169(PH domain)	IPR001849(Pleckstrin homology domain)IPR011993(PH-like domain superfamily)	N/A	N/A	N/A	6.73204	6.65952	5.93918	6.44358	0.253069	3.35764	3.62544	3.31619	3.43309	0.0969147	0.8042	0.000377133	4.67896	5.09198	5.92229	5.23108	0.365595	2.51407	2.65343	3.92693	3.03148	0.44953	1.56316	3.12987e-08
Pm_g10417.t1		Py_MCL_00707	N/A	N/A	found in tandem array	N/A	TMHMM;TMhelixRegion of a membrane-bound protein predicted to be embedded in the membrane.;	N/A	N/A	N/A	IPR001849(Pleckstrin homology domain)IPR011993(PH-like domain superfamily)	N/A	N/A	N/A	0.132787	0.324181	0.123712	0.19356	0.0653629	0	0	0	0	0	2.73909	0.0784315	0	0	0	0	0	0	0	0	0	0	NA	NA
Pm_g10418.t1		Py_MCL_00707	N/A	N/A	found in tandem array	N/A	TMHMM;TMhelixRegion of a membrane-bound protein predicted to be embedded in the membrane.;	N/A	N/A	N/A	IPR001849(Pleckstrin homology domain)IPR011993(PH-like domain superfamily)	N/A	N/A	N/A	0	0	0	0	0	0	0	0	0	0	NA	NA	0	0	0	0	0	0	0	0	0	0	NA	NA
Pm_g10419.t1		Py_MCL_00707	N/A	N/A	found in tandem array	N/A	N/A	N/A	N/A	N/A	IPR011993(PH-like domain superfamily)IPR001849(Pleckstrin homology domain)	N/A	N/A	N/A	0	0	0.053429	0.0178097	0.0178097	0.113027	0	0.61069	0.241239	0.187585	-2.85139	0.100522	0.390615	0.205161	0.137847	0.244541	0.0755776	0	0	0	0	0	2.12895	0.202349
Pm_g1042.t1		Py_MCL_02157	N/A	N/A	N/A	N/A	N/A	N/A	N/A	PF14303(No apical meristem-associated C-terminal domain)	IPR029466(No apical meristem-associated, C-terminal domain)	N/A	N/A	N/A	0	0	0	0	0	0	0	0	0	0	NA	NA	0.0687049	0	0	0.0229016	0.0229016	0	0	0	0	0	-0.712085	NA
Pm_g10420.t1		N/A	transposons	N/A	N/A	N/A	TMHMM;TMhelixRegion of a membrane-bound protein predicted to be embedded in the membrane.;	N/A	N/A	PF00078(Reverse transcriptase (RNA-dependent DNA polymerase))	IPR000477(Reverse transcriptase domain)	N/A	N/A	N/A	N/A	N/A	N/A	N/A	N/A	N/A	N/A	N/A	N/A	N/A	not analzyed by DESeq (transposon or alternative transcript)	not analzyed by DESeq (transposon or alternative transcript)	N/A	N/A	N/A	N/A	N/A	N/A	N/A	N/A	N/A	N/A	not analzyed by DESeq (transposon or alternative transcript)	not analzyed by DESeq (transposon or alternative transcript)
Pm_g10421.t1		Py_MCL_00707	N/A	N/A	found in tandem array	N/A	N/A	N/A	N/A	PF00169(PH domain)	IPR001202(WW domain)IPR001849(Pleckstrin homology domain)IPR036034(PDZ superfamily)IPR011993(PH-like domain superfamily)IPR036020(WW domain superfamily)	N/A	N/A	SL2_DW_in_c_u_FM10_2FC_0.05	25.3784	28.3482	28.1668	27.2978	0.961135	22.9625	29.9498	30.2511	27.7211	2.38088	-0.119277	0.480656	34.3743	30.3342	33.9042	32.8709	1.2756	21.18	21.703	19.2715	20.7182	0.738912	1.45115	6.7023e-28
Pm_g10422.t1		Py_MCL_01621	N/A	N/A	N/A	N/A	N/A	N/A	N/A	PF13419(Haloacid dehalogenase-like hydrolase)PF00596(Class II Aldolase and Adducin N-terminal domain)	IPR041492(Haloacid dehalogenase-like hydrolase)IPR001303(Class II aldolase/adducin N-terminal)IPR017714(Methylthioribulose-1-phosphate dehydratase)IPR014710(RmlC-like jelly roll fold)IPR023943(Enolase-phosphatase E1)IPR036412(HAD-like superfamily)IPR023214(HAD superfamily)IPR036409(Class II aldolase/adducin N-terminal domain superfamily)IPR027514(Methylthioribulose-1-phosphate dehydratase, eukary…	N/A	N/A	SL2_UP_in_c_u_FM10_2FC_0.05	15.1762	17.5857	16.9371	16.5663	0.719854	20.9689	24.7075	19.0528	21.5764	1.66039	-0.484152	0.00123924	3.99876	4.13765	5.27343	4.46994	0.403737	20.9499	19.7459	23.2869	21.3276	1.0395	-1.46864	4.0237e-17
Pm_g10423.t1		Py_MCL_00189	N/A	N/A	N/A	N/A	TMHMM;TMhelixRegion of a membrane-bound protein predicted to be embedded in the membrane.;	N/A	N/A	PF00520(Ion transport protein)	IPR027359(Voltage-dependent channel domain superfamily)IPR005821(Ion transport domain)IPR002077(Voltage-dependent calcium channel, alpha-1 subunit)	N/A	N/A	N/A	1.29187	1.28411	1.41961	1.33186	0.0439302	1.91504	2.91368	2.23402	2.35425	0.294484	-0.903657	8.44292e-05	0.272627	0.458212	0.442343	0.391061	0.0593938	2.44144	1.84817	1.34129	1.87697	0.317911	-1.45882	2.56193e-05
Pm_g10424.t1		Py_MCL_01621	N/A	N/A	N/A	N/A	N/A	N/A	N/A	PF05843(Suppressor of forked protein (Suf))PF00575(S1 RNA binding domain)	IPR003029(S1 domain)IPR012340(Nucleic acid-binding, OB-fold)IPR022967(RNA-binding domain, S1)IPR003107(HAT (Half-A-TPR) repeat)IPR011990(Tetratricopeptide-like helical domain superfamily)IPR008847(Suppressor of forked)	N/A	N/A	N/A	39.5404	41.2115	39.2736	40.0085	0.606427	22.9493	25.7874	21.3811	23.3726	1.28945	0.67156	2.37707e-09	6.12253	6.74931	6.94547	6.60577	0.248168	21.6636	16.6287	19.3431	19.2118	1.45493	-0.749236	3.52577e-10
Pm_g10425.t1		Py_MCL_05890	N/A	N/A	found in tandem array	SignalP_EUK	N/A	N/A	N/A	N/A	N/A	N/A	SWQ7_UP_in_c_u_FM10_2FC_0.05	SL2_UP_in_c_u_FM10_2FC_0.05	0.069679	0.309294	0.0649172	0.147963	0.0806771	14.8316	33.1988	41.7992	29.9432	7.95325	-7.49549	7.7823e-34	0	0	0	0	0	8.50036	11.2144	12.9455	10.8868	1.29361	-8.53102	1.37925e-13
Pm_g10426.t1		Py_MCL_05890	N/A	N/A	found in tandem array	SignalP_EUK	N/A	N/A	N/A	N/A	N/A	N/A	N/A	N/A	0	0	0	0	0	0	0	0	0	0	NA	NA	0	0	0	0	0	0	0	0	0	0	NA	NA
Pm_g10427.t1		Py_MCL_00063	N/A	N/A	N/A	N/A	TMHMM;TMhelixRegion of a membrane-bound protein predicted to be embedded in the membrane.;	N/A	N/A	PF01554(MatE)	IPR002528(Multi antimicrobial extrusion protein)	N/A	N/A	N/A	3.37382	3.45597	3.18355	3.33778	0.0806775	3.83621	3.64613	4.29898	3.92711	0.193863	-0.336982	0.273034	1.17846	1.76404	1.73282	1.55844	0.190203	3.29794	1.94922	4.32711	3.19143	0.6885	-0.235237	0.633215
Pm_g10428.t1		Py_MCL_05126	N/A	N/A	N/A	N/A	N/A	N/A	N/A	N/A	IPR029063(S-adenosyl-L-methionine-dependent methyltransferase)	N/A	N/A	N/A	3.72763	4.53116	3.6866	3.9818	0.274936	3.05173	1.47128	2.44276	2.32192	0.460219	0.611008	0.132702	0.585922	0.574452	0.781134	0.647169	0.067064	2.62353	2.58436	3.27833	2.82874	0.225077	-1.32418	0.017916
Pm_g10429.t1		Py_MCL_04849	N/A	N/A	N/A	N/A	N/A	N/A	N/A	PF09735(Membrane-associated apoptosis protein)	IPR019137(Nck-associated protein 1)	N/A	N/A	N/A	1.86713	2.1467	1.53991	1.85124	0.175344	1.99076	1.234	1.08648	1.43708	0.280097	0.203973	0.660815	0.286665	0.372305	0.53954	0.399503	0.0742544	0.93351	1.18231	0.218719	0.778179	0.288803	-0.187736	0.817824
Pm_g1043.t1		Py_MCL_00222	N/A	N/A	N/A	N/A	N/A	N/A	N/A	N/A	N/A	N/A	N/A	N/A	0	0	0	0	0	0	0	0	0	0	NA	NA	0	0	0	0	0	0	0	0	0	0	NA	NA
Pm_g10430.t1		Py_MCL_00519	N/A	N/A	N/A	N/A	N/A	N/A	N/A	PF13639(Ring finger domain)	IPR001841(Zinc finger, RING-type)IPR011016(Zinc finger, RING-CH-type)IPR013083(Zinc finger, RING/FYVE/PHD-type)	N/A	N/A	SL2_DW_in_c_u_FM10_2FC_0.05	96.9758	75.5454	77.8866	83.4693	6.787	124.181	127.073	120.885	124.047	1.78774	-0.670846	3.90774e-05	164.158	150.734	156.246	157.046	3.89579	108.025	100.275	82.375	96.8914	7.59519	1.48609	2.87594e-32
Pm_g10431.t1		Py_MCL_00082	N/A	N/A	found in tandem array	N/A	TMHMM;TMhelixRegion of a membrane-bound protein predicted to be embedded in the membrane.;	N/A	N/A	PF00999(Sodium/hydrogen exchanger family)	IPR006153(Cation/H+ exchanger)IPR004709(Na+/H+ exchanger)IPR018422(Cation/H+ exchanger, CPA1 family)	N/A	SWQ7_UP_in_c_u_FM10_2FC_0.05	N/A	5.31374	4.71737	4.87616	4.96909	0.178318	14.4887	15.9607	15.1744	15.2079	0.42527	-1.71137	2.44241e-21	12.2119	13.6356	13.2207	13.0227	0.422746	12.4896	12.0888	13.1325	12.5703	0.304001	0.837391	5.10555e-06
Pm_g10432.t1		Py_MCL_00082	N/A	N/A	found in tandem array	N/A	TMHMM;TMhelixRegion of a membrane-bound protein predicted to be embedded in the membrane.;	N/A	N/A	PF00999(Sodium/hydrogen exchanger family)	IPR004709(Na+/H+ exchanger)IPR006153(Cation/H+ exchanger)IPR018422(Cation/H+ exchanger, CPA1 family)	N/A	N/A	N/A	2.35413	2.81058	2.15543	2.44005	0.193943	3.11981	2.38012	1.15258	2.2175	0.573682	-0.0150615	0.97975	1.38229	1.80053	1.62603	1.60295	0.121284	2.16628	2.35169	2.32025	2.27941	0.0572856	0.274643	0.575152
Pm_g10433.t1		Py_MCL_00082	N/A	N/A	found in tandem array	N/A	TMHMM;TMhelixRegion of a membrane-bound protein predicted to be embedded in the membrane.;	N/A	N/A	PF00999(Sodium/hydrogen exchanger family)PF10188(Organic solute transport protein 1)	IPR004709(Na+/H+ exchanger)IPR018422(Cation/H+ exchanger, CPA1 family)IPR006153(Cation/H+ exchanger)IPR019332(Organic solute carrier protein 1)	N/A	N/A	N/A	2.3279	3.06432	2.4181	2.60344	0.231907	3.00595	2.15747	3.03931	2.73424	0.288548	-0.192219	0.561521	2.46041	1.97192	2.35828	2.26353	0.14876	2.65219	2.41162	2.868	2.64393	0.131809	0.560932	0.106849
Pm_g10434.t1		Py_MCL_01684	N/A	N/A	N/A	SignalP_EUK	N/A	N/A	N/A	PF10188(Organic solute transport protein 1)	IPR019332(Organic solute carrier protein 1)	N/A	N/A	N/A	2.23125	2.77317	2.59846	2.53429	0.159694	0.329816	1.22664	0.594004	0.71682	0.266074	1.79882	0.00204433	0.569913	1.03769	0.670404	0.759336	0.142169	0.850617	1.43643	0.398594	0.895214	0.300426	0.515122	0.561609
Pm_g10435.t1		Py_MCL_03583	N/A	N/A	N/A	N/A	N/A	N/A	N/A	N/A	IPR005735(Zinc finger, LSD1-type)IPR016024(Armadillo-type fold)	N/A	N/A	N/A	12.1654	11.6331	11.9671	11.9219	0.155333	17.9826	17.5501	19.524	18.3522	0.599049	-0.726141	8.33462e-07	9.36608	9.1673	10.9657	9.83304	0.569245	19.9821	17.9133	20.8078	19.5677	0.860874	-0.206073	0.227896
Pm_g10436.t1		Py_MCL_03583	N/A	N/A	N/A	N/A	N/A	N/A	N/A	PF00397(WW domain)PF01363(FYVE zinc finger)	IPR001202(WW domain)IPR013083(Zinc finger, RING/FYVE/PHD-type)IPR011011(Zinc finger, FYVE/PHD-type)IPR036020(WW domain superfamily)IPR000306(FYVE zinc finger)IPR016024(Armadillo-type fold)IPR017455(Zinc finger, FYVE-related)IPR011989(Armadillo-like helical)	N/A	N/A	N/A	5.40768	5.65308	4.91034	5.3237	0.218482	6.06267	6.10377	7.0243	6.39691	0.313918	-0.364641	0.0536926	3.36971	4.30374	4.34849	4.00731	0.319065	6.72248	5.80224	7.42028	6.64833	0.468557	0.057945	0.808799
Pm_g10437.t1		Py_MCL_00063	N/A	N/A	N/A	N/A	TMHMM;TMhelixRegion of a membrane-bound protein predicted to be embedded in the membrane.;	N/A	N/A	PF01554(MatE)	IPR002528(Multi antimicrobial extrusion protein)	N/A	N/A	N/A	3.72366	2.84979	4.18695	3.5868	0.392026	1.77147	3.13732	1.51926	2.14268	0.502619	0.660286	0.0943422	3.60766	2.14366	3.18927	2.98019	0.435357	0	0	0.611679	0.203893	0.203893	4.39331	7.02217e-06
Pm_g10438.t1		Py_MCL_02688	N/A	N/A	N/A	N/A	N/A	N/A	N/A	N/A	N/A	N/A	SWQ7_DW_in_c_u_FM10_2FC_0.05	N/A	19.4313	24.9432	26.2376	23.5374	2.08678	0	0	0	0	0	8.37923	4.43875e-14	0.0558918	0.328786	0.21039	0.198356	0.0790073	0	0	0	0	0	1.61876	0.386484
Pm_g10439.t1		Py_MCL_00211	N/A	N/A	N/A	N/A	TMHMM;TMhelixRegion of a membrane-bound protein predicted to be embedded in the membrane.;	N/A	N/A	N/A	N/A	N/A	N/A	N/A	0.639816	0.748739	0.650281	0.679612	0.034695	0.0573185	0	0.103231	0.0535167	0.0298609	3.22966	0.00223936	0	0	0	0	0	0	0	0	0	0	NA	NA
Pm_g1044.t1		N/A	transposons	N/A	N/A	N/A	N/A	N/A	N/A	N/A	IPR013762(Integrase-like, catalytic domain superfamily)IPR011010(DNA breaking-rejoining enzyme, catalytic core)	N/A	N/A	N/A	N/A	N/A	N/A	N/A	N/A	N/A	N/A	N/A	N/A	N/A	not analzyed by DESeq (transposon or alternative transcript)	not analzyed by DESeq (transposon or alternative transcript)	N/A	N/A	N/A	N/A	N/A	N/A	N/A	N/A	N/A	N/A	not analzyed by DESeq (transposon or alternative transcript)	not analzyed by DESeq (transposon or alternative transcript)
Pm_g10440.t1		Py_MCL_02688	N/A	N/A	N/A	N/A	N/A	N/A	N/A	N/A	N/A	N/A	N/A	N/A	6.52641	8.91376	10.9915	8.81055	1.28999	0.164908	0	0	0.0549694	0.0549694	5.93625	2.84535e-08	0	0.119734	0	0.0399112	0.0399112	0	0	0	0	0	-0.318032	NA
Pm_g10441.t1		Py_MCL_01684	N/A	N/A	N/A	N/A	N/A	N/A	N/A	PF00733(Asparagine synthase)	IPR014729(Rossmann-like alpha/beta/alpha sandwich fold)IPR001962(Asparagine synthase)	N/A	N/A	SL2_DW_in_c_u_FM10_2FC_0.05	31.3064	30.9805	33.9774	32.0881	0.949335	16.2003	21.0989	23.0677	20.1223	2.04171	0.578688	0.000414537	67.1292	70.9568	69.2118	69.0993	1.10635	19.9104	19.1037	20.7802	19.9314	0.484084	2.58004	1.95343e-102
Pm_g10442.t1		Py_MCL_00087	N/A	N/A	found in tandem array	N/A	TMHMM;TMhelixRegion of a membrane-bound protein predicted to be embedded in the membrane.;	N/A	N/A	PF00375(Sodium:dicarboxylate symporter family)	IPR001991(Sodium:dicarboxylate symporter)IPR036458(Sodium:dicarboxylate symporter superfamily)	N/A	N/A	N/A	3.56226	4.69268	3.96117	4.07204	0.331001	0.150985	0.421154	0	0.190713	0.123189	4.22966	4.91005e-10	0.0652246	0.164437	0.122761	0.117474	0.0287619	0	1.23296	0.547413	0.593457	0.356668	-1.49018	0.181708
Pm_g10443.t1		Py_MCL_00087	N/A	N/A	found in tandem array	N/A	TMHMM;TMhelixRegion of a membrane-bound protein predicted to be embedded in the membrane.;	N/A	N/A	PF00375(Sodium:dicarboxylate symporter family)	IPR001991(Sodium:dicarboxylate symporter)IPR036458(Sodium:dicarboxylate symporter superfamily)	N/A	N/A	N/A	4.22674	2.37178	2.78624	3.12825	0.562124	0	0	0.14154	0.04718	0.04718	5.52403	4.34809e-07	4.65114	5.42075	6.29394	5.45528	0.474551	0	0.256706	0	0.0855686	0.0855686	6.0306	8.04949e-08
Pm_g10444.t1		Py_MCL_00087	N/A	N/A	found in tandem array	N/A	TMHMM;TMhelixRegion of a membrane-bound protein predicted to be embedded in the membrane.;	N/A	N/A	PF00375(Sodium:dicarboxylate symporter family)	IPR036458(Sodium:dicarboxylate symporter superfamily)IPR001991(Sodium:dicarboxylate symporter)	N/A	N/A	N/A	1.40669	1.31631	1.13345	1.28548	0.0803682	3.44679	10.7291	6.34268	6.83952	2.11685	-2.45801	6.92599e-10	0.744495	0.816061	1.43169	0.997417	0.218119	3.18862	2.20279	5.16168	3.5177	0.869862	-1.02656	0.0315194
Pm_g10445.t1		Py_MCL_02688	N/A	N/A	N/A	N/A	N/A	N/A	N/A	N/A	N/A	N/A	N/A	N/A	5.12499	7.30952	10.8019	7.74547	1.65321	0	0	0	0	0	6.553	1.34102e-08	0	0	0	0	0	0	0	0	0	0	NA	NA
Pm_g10446.t1		Py_MCL_00263	N/A	N/A	N/A	N/A	N/A	N/A	N/A	PF00432(Prenyltransferase and squalene oxidase repeat)	IPR001330(PFTB repeat)IPR008930(Terpenoid cyclases/protein prenyltransferase alpha-alpha toroid)IPR026872(Protein farnesyltransferase subunit beta)	N/A	SWQ7_UP_in_c_u_FM10_2FC_0.05	SL2_UP_in_c_u_FM10_2FC_0.05	7.87064	9.65518	9.24372	8.92318	0.539509	20.8709	20.4545	21.6728	20.9994	0.357524	-1.33959	2.65876e-16	3.77701	3.34471	3.78371	3.63514	0.14523	23.2767	21.189	23.8598	22.7752	0.810737	-1.85705	3.31615e-21
Pm_g10447.t1		Py_MCL_04800	N/A	N/A	N/A	N/A	N/A	N/A	N/A	N/A	N/A	N/A	N/A	N/A	0	0	0	0	0	0.102647	0.19088	0	0.0978423	0.0551547	-2.26617	0.267761	0	0	0	0	0	0	0	0	0	0	NA	NA
Pm_g10448.t1		Py_MCL_04742	N/A	N/A	N/A	N/A	N/A	N/A	N/A	PF01535(PPR repeat)	IPR002885(Pentatricopeptide repeat)IPR011990(Tetratricopeptide-like helical domain superfamily)	N/A	N/A	SL2_UP_in_c_u_FM10_2FC_0.05	30.7377	31.8047	29.576	30.7061	0.643556	22.1691	25.2594	22.6176	23.3487	0.964082	0.293717	0.0158837	4.23487	5.54759	5.8607	5.21439	0.498029	23.2999	24.5914	23.9271	23.9395	0.372896	-1.41421	2.80904e-24
Pm_g10449.t1		Py_MCL_04663	N/A	N/A	N/A	N/A	TMHMM;TMhelixRegion of a membrane-bound protein predicted to be embedded in the membrane.;	GT4	N/A	PF00534(Glycosyl transferases group 1)PF15924(ALG11 mannosyltransferase N-terminus)	IPR001296(Glycosyl transferase, family 1)IPR031814(ALG11 mannosyltransferase, N-terminal)	N/A	N/A	N/A	15.3992	20.2159	19.0614	18.2255	1.45192	17.7114	14.3894	15.4847	15.8619	0.97734	0.0787714	0.720432	12.1082	12.1729	10.9052	11.7288	0.412198	11.9741	19.0972	16.8329	15.9681	2.10124	0.333283	0.136539
Pm_g1045.t1		N/A	transposons	N/A	N/A	N/A	N/A	N/A	N/A	N/A	N/A	N/A	N/A	N/A	N/A	N/A	N/A	N/A	N/A	N/A	N/A	N/A	N/A	N/A	not analzyed by DESeq (transposon or alternative transcript)	not analzyed by DESeq (transposon or alternative transcript)	N/A	N/A	N/A	N/A	N/A	N/A	N/A	N/A	N/A	N/A	not analzyed by DESeq (transposon or alternative transcript)	not analzyed by DESeq (transposon or alternative transcript)
Pm_g10450.t1		Py_MCL_04829	N/A	N/A	N/A	N/A	TMHMM;TMhelixRegion of a membrane-bound protein predicted to be embedded in the membrane.;	N/A	N/A	PF00498(FHA domain)	IPR008984(SMAD/FHA domain superfamily)IPR000253(Forkhead-associated (FHA) domain)	N/A	N/A	SL2_DW_in_c_u_FM10_2FC_0.05	44.6507	41.5954	42.101	42.7824	0.945501	34.5445	34.9901	31.2814	33.6053	1.16907	0.241249	0.100476	63.4018	64.0698	65.8629	64.4449	0.734801	25.3839	20.8024	22.7399	22.9754	1.32779	2.27847	7.04538e-62
Pm_g10451.t1		Py_MCL_01540	N/A	N/A	found in tandem array	N/A	N/A	N/A	N/A	N/A	N/A	N/A	N/A	SL2_DW_in_c_u_FM10_2FC_0.05	3.93514	5.15376	4.28329	4.4574	0.362398	5.68241	4.99785	5.80854	5.49627	0.251854	-0.413459	0.110502	12.2738	10.7884	14.8594	12.6405	1.18944	4.75306	7.27398	7.79541	6.60748	0.939349	1.70177	5.51083e-12
Pm_g10452.t1		Py_MCL_01540	N/A	N/A	found in tandem array	N/A	N/A	N/A	N/A	N/A	N/A	N/A	N/A	N/A	5.6711	8.35747	6.97427	7.00095	0.775604	3.57667	3.18699	2.81822	3.19396	0.218975	0.998931	0.000291855	8.43366	7.439	8.20922	8.02729	0.301196	3.74744	4.38111	3.2419	3.79015	0.329555	1.85458	6.50817e-11
Pm_g10453.t1		Py_MCL_00045	N/A	N/A	found in tandem array	N/A	N/A	N/A	N/A	PF00107(Zinc-binding dehydrogenase)PF08240(Alcohol dehydrogenase GroES-like domain)	IPR020843(Polyketide synthase, enoylreductase domain)IPR013149(Alcohol dehydrogenase, C-terminal)IPR011032(GroES-like superfamily)IPR036291(NAD(P)-binding domain superfamily)IPR013154(Alcohol dehydrogenase, N-terminal)	N/A	N/A	SL2_UP_in_c_u_FM10_2FC_0.05	54.1854	68.9685	76.1935	66.4491	6.47688	53.2212	83.9606	83.0017	73.3945	10.0904	-0.245349	0.273373	1.92014	2.08072	1.99718	1.99935	0.046367	78.7364	90.1694	87.3617	85.4225	3.43988	-4.62242	9.21618e-143
Pm_g10454.t1		Py_MCL_00045	N/A	N/A	found in tandem array	N/A	N/A	N/A	N/A	PF02826(D-isomer specific 2-hydroxyacid dehydrogenase, NAD binding domain)PF00107(Zinc-binding dehydrogenase)PF08240(Alcohol dehydrogenase GroES-like domain)	IPR020843(Polyketide synthase, enoylreductase domain)IPR006140(D-isomer specific 2-hydroxyacid dehydrogenase, NAD-binding domain)IPR013149(Alcohol dehydrogenase, C-terminal)IPR036291(NAD(P)-binding domain superfamily)IPR011032(GroES-like superfamily)IPR013154(Alcohol dehydrogenase, N-terminal)	N/A	SWQ7_UP_in_c_u_FM10_2FC_0.05	SL2_UP_in_c_u_FM10_2FC_0.05	4.79703	4.10656	3.72434	4.20931	0.313893	26.1122	25.744	26.4535	26.1032	0.204881	-2.73193	1.21789e-61	1.45866	2.3086	1.80737	1.85821	0.246669	22.8596	20.5882	22.0359	21.8279	0.663899	-2.75317	1.20611e-43
Pm_g10455.t1		Py_MCL_00763	N/A	N/A	N/A	N/A	N/A	N/A	N/A	PF17871(AAA lid domain)PF07724(AAA domain (Cdc48 subfamily))PF10431(C-terminal, D2-small domain, of ClpB protein)PF00004(ATPase family associated with various cellular activities (AAA))PF02861(Clp amino terminal domain, pathogenicity island component)	IPR036628(Clp, N-terminal domain superfamily)IPR041546(ClpA/ClpB, AAA lid domain)IPR028299(ClpA/B, conserved site 2)IPR027417(P-loop containing nucleoside triphosphate hydrolase)IPR001270(ClpA/B family)IPR003959(ATPase, AAA-type, core)IPR019489(Clp ATPase, C-terminal)IPR003593(AAA+ ATPase domain)IPR018368(ClpA/B, conserved site 1)IPR004176(Clp, N-terminal)	N/A	N/A	SL2_DW_in_c_u_FM10_2FC_0.05	147.656	230.335	224.848	200.947	26.6921	132.177	105.257	39.3516	92.2618	27.5729	0.990459	0.0763252	19.0332	23.4046	18.1856	20.2078	1.61704	13.7401	26.5804	7.33502	15.8852	5.65824	1.11895	0.0481931
Pm_g10456.t1		Py_MCL_03178	N/A	N/A	N/A	N/A	N/A	N/A	N/A	PF01753(MYND finger)	IPR002893(Zinc finger, MYND-type)	N/A	N/A	N/A	3.45162	5.6069	4.92623	4.66158	0.636093	3.76323	2.9607	2.86746	3.19713	0.284326	0.401388	0.342316	0.625264	1.31362	0.882618	0.940502	0.200809	2.79969	0.945564	2.62384	2.12303	0.590919	-0.350017	0.653119
Pm_g10457.t1		Py_MCL_00087	N/A	N/A	N/A	N/A	TMHMM;TMhelixRegion of a membrane-bound protein predicted to be embedded in the membrane.;	N/A	N/A	PF00375(Sodium:dicarboxylate symporter family)	IPR036458(Sodium:dicarboxylate symporter superfamily)IPR001991(Sodium:dicarboxylate symporter)	N/A	SWQ7_UP_in_c_u_FM10_2FC_0.05	N/A	0.560438	0.817386	0.559433	0.645752	0.0858172	15.385	7.4825	7.81523	10.2276	2.58049	-4.06942	1.02105e-26	0.102249	0.229137	0	0.110462	0.0662736	1.83133	1.28856	5.1489	2.75626	1.20654	-3.66411	1.23955e-05
Pm_g10458.t1		Py_MCL_02183	N/A	N/A	N/A	N/A	N/A	N/A	N/A	PF06320(GCN5-like protein 1 (GCN5L1))	IPR009395(Biogenesis of lysosome-related organelles complex 1 subunit 1)	N/A	N/A	SL2_DW_in_c_u_FM10_2FC_0.05	81.5126	79.4799	75.2376	78.7433	1.8485	69.149	70.9452	55.8276	65.3073	4.76811	0.160108	0.385424	66.4392	60.1613	63.9774	63.526	1.82629	48.4284	50.6262	49.7091	49.5879	0.637318	1.14132	2.10057e-10
Pm_g10459.t1		Py_MCL_00171	N/A	N/A	N/A	N/A	N/A	N/A	N/A	PF02042(RWP-RK domain)	IPR003035(RWP-RK domain)	N/A	N/A	N/A	3.23981	2.83055	3.0184	3.02959	0.118276	5.57448	4.90038	4.56351	5.01279	0.297204	-0.844154	0.00455647	2.05786	0.956662	1.97778	1.6641	0.354473	3.92098	4.63493	2.57229	3.7094	0.604758	-0.374398	0.487167
Pm_g1046.t1		Py_MCL_00125	N/A	N/A	N/A	N/A	N/A	N/A	N/A	N/A	N/A	N/A	N/A	N/A	0	0	0	0	0	0	0	0	0	0	NA	NA	0	0	0	0	0	0	0	0	0	0	NA	NA
Pm_g10460.t1		Py_MCL_04009	N/A	N/A	N/A	N/A	TMHMM;TMhelixRegion of a membrane-bound protein predicted to be embedded in the membrane.;	N/A	N/A	PF13920(Zinc finger, C3HC4 type (RING finger))	IPR001841(Zinc finger, RING-type)IPR013083(Zinc finger, RING/FYVE/PHD-type)IPR017907(Zinc finger, RING-type, conserved site)	N/A	N/A	N/A	25.8602	23.562	23.8212	24.4145	0.726725	14.7538	17.1029	15.8741	15.9102	0.678361	0.521949	0.0145381	10.8433	12.3816	11.061	11.4286	0.480609	8.89502	10.6398	11.8098	10.4482	0.846856	0.908508	0.00306484
Pm_g10461.t1		Py_MCL_00029	N/A	N/A	N/A	N/A	N/A	N/A	N/A	PF00069(Protein kinase domain)	IPR000719(Protein kinase domain)IPR017441(Protein kinase, ATP binding site)IPR008271(Serine/threonine-protein kinase, active site)IPR011009(Protein kinase-like domain superfamily)	N/A	N/A	N/A	0	0.0283197	0	0.00943992	0.00943992	0	0	0	0	0	-0.357081	0.882445	0.0814798	0.0228242	0	0.034768	0.0242675	0	0	0.227946	0.075982	0.075982	-0.306236	0.885725
Pm_g10462.t1		Py_MCL_00875	N/A	N/A	N/A	N/A	N/A	N/A	N/A	PF00113(Enolase, C-terminal TIM barrel domain)PF03952(Enolase, N-terminal domain)	IPR029017(Enolase-like, N-terminal)IPR020810(Enolase, C-terminal TIM barrel domain)IPR000941(Enolase)IPR036849(Enolase-like, C-terminal domain superfamily)IPR020811(Enolase, N-terminal)	N/A	N/A	N/A	0.285039	0.253049	0.365145	0.301078	0.0333381	0	0	0	0	0	3.29507	0.0194917	0	0	0	0	0	0	0	0	0	0	NA	NA
Pm_g10463.t1		Py_MCL_00034	N/A	N/A	N/A	N/A	TMHMM;TMhelixRegion of a membrane-bound protein predicted to be embedded in the membrane.;	N/A	N/A	PF00690(Cation transporter/ATPase, N-terminus)PF00702(haloacid dehalogenase-like hydrolase)PF00689(Cation transporting ATPase, C-terminus)PF00122(E1-E2 ATPase)PF13246(Cation transport ATPase (P-type))	IPR004014(Cation-transporting P-type ATPase, N-terminal)IPR023299(P-type ATPase, cytoplasmic domain N)IPR006068(Cation-transporting P-type ATPase, C-terminal)IPR023214(HAD superfamily)IPR018303(P-type ATPase, phosphorylation site)IPR008250(P-type ATPase, A domain superfamily)IPR036412(HAD-like superfamily)IPR023298(P-type ATPase, transmembrane domain superfamily)IPR001757(P-type ATPase)	N/A	N/A	N/A	2.80606	2.80084	2.35993	2.65561	0.147847	2.09259	2.33481	2.90735	2.44492	0.241559	0.0313206	0.916749	1.62717	1.61703	1.57988	1.60803	0.0143741	1.96602	1.46471	0.97546	1.46873	0.285958	0.922466	0.00487628
Pm_g10464.t1		Py_MCL_00137	N/A	N/A	N/A	N/A	N/A	N/A	N/A	PF04981(NMD3 family)	IPR007064(Nmd3, N-terminal)IPR039768(Ribosomal export protein Nmd3)	N/A	N/A	N/A	8.51762	11.1866	8.01734	9.24052	0.9837	0.259597	0.482742	0.311693	0.351344	0.0673982	4.58116	9.90426e-17	0.26167	0.376968	0.38696	0.341866	0.0402017	0	0.282652	0	0.0942174	0.0942174	2.14592	0.129527
Pm_g10465.t1		Py_MCL_00231	N/A	N/A	N/A	N/A	N/A	N/A	N/A	PF10253(Mitotic checkpoint regulator, MAD2B-interacting)	IPR018800(Proline-rich protein PRCC)	N/A	N/A	N/A	10.1771	12.1561	12.0675	11.4669	0.6454	10.4545	13.1113	10.2901	11.2853	0.914247	-0.0734791	0.782858	5.04141	6.00187	6.62222	5.8885	0.459848	8.93533	14.6919	7.93335	10.5202	2.10583	-0.06658	0.845116
Pm_g10466.t1		Py_MCL_04201	N/A	N/A	N/A	N/A	N/A	N/A	N/A	N/A	N/A	N/A	N/A	N/A	0.523486	0.697101	0.487711	0.569433	0.0646643	0	0	0	0	0	2.35295	0.148014	0	0	0	0	0	0	0	0	0	0	NA	NA
Pm_g10467.t1		Py_MCL_02183	N/A	N/A	N/A	N/A	TMHMM;TMhelixRegion of a membrane-bound protein predicted to be embedded in the membrane.;	N/A	N/A	PF13640(2OG-Fe(II) oxygenase superfamily)	IPR005123(Oxoglutarate/iron-dependent dioxygenase)IPR039210(2-oxoglutarate and iron-dependent oxygenase domain-containing protein 3)IPR006620(Prolyl 4-hydroxylase, alpha subunit)	N/A	SWQ7_UP_in_c_u_FM10_2FC_0.05	N/A	13.1202	13.1717	13.0232	13.105	0.0435198	43.0168	36.1766	34.8197	38.0044	2.53662	-1.6492	3.07553e-24	10.2311	10.0015	11.593	10.6085	0.496662	24.3077	23.6817	27.1619	25.0504	1.07108	-0.45373	0.0178968
Pm_g10468.t1		Py_MCL_00217	N/A	N/A	N/A	N/A	TMHMM;TMhelixRegion of a membrane-bound protein predicted to be embedded in the membrane.;	N/A	N/A	PF05577(Serine carboxypeptidase S28)	IPR029058(Alpha/Beta hydrolase fold)IPR008758(Peptidase S28)IPR042269(Serine carboxypeptidase S28, SKS domain)	N/A	SWQ7_UP_in_c_u_FM10_2FC_0.05	SL2_UP_in_c_u_FM10_2FC_0.05	14.4505	14.1773	13.6356	14.0878	0.239476	105.012	93.701	103.376	100.696	3.52944	-2.94146	1.84619e-124	6.75104	8.66906	9.82659	8.41556	0.896837	96.9008	83.2491	102.994	94.3812	5.83732	-2.7001	2.48185e-77
Pm_g10469.t1		Py_MCL_00137	N/A	N/A	N/A	N/A	N/A	N/A	N/A	PF04981(NMD3 family)	IPR039768(Ribosomal export protein Nmd3)IPR007064(Nmd3, N-terminal)	N/A	N/A	N/A	8.72017	9.4659	10.935	9.70702	0.650631	8.87833	13.1777	11.8825	11.3128	1.27338	-0.306231	0.171114	5.70028	6.59407	6.39082	6.22839	0.270495	4.4115	8.24784	9.15476	7.27137	1.4537	0.547105	0.051762
Pm_g1047.t1		Py_MCL_00130	N/A	N/A	N/A	N/A	N/A	N/A	N/A	N/A	N/A	N/A	N/A	N/A	0	0	0	0	0	0	0	0	0	0	NA	NA	0	0	0	0	0	0	0	0	0	0	NA	NA
Pm_g10470.t1		Py_MCL_01935	N/A	N/A	N/A	N/A	N/A	N/A	N/A	N/A	N/A	N/A	N/A	N/A	4.02285	3.74993	4.68491	4.15256	0.27759	3.36965	4.05456	2.49891	3.30771	0.450142	0.21588	0.668376	6.07954	5.46882	8.21922	6.58919	0.833864	1.53362	2.58982	5.03053	3.05133	1.03551	1.85421	0.00038902
Pm_g10471.t1		Py_MCL_00217	N/A	N/A	found in tandem array	N/A	TMHMM;TMhelixRegion of a membrane-bound protein predicted to be embedded in the membrane.;	N/A	N/A	PF05577(Serine carboxypeptidase S28)	IPR029058(Alpha/Beta hydrolase fold)IPR042269(Serine carboxypeptidase S28, SKS domain)IPR008758(Peptidase S28)	N/A	N/A	N/A	0.713057	0.866251	0.699292	0.759533	0.0535067	2.07105	1.23791	0.666071	1.32501	0.407914	-0.954916	0.0803043	1.34202	1.15464	1.23285	1.24317	0.0543381	0.858435	0.483211	1.07269	0.804778	0.172269	1.40152	0.0275091
Pm_g10472.t1		Py_MCL_00217	N/A	N/A	found in tandem array	N/A	TMHMM;TMhelixRegion of a membrane-bound protein predicted to be embedded in the membrane.;	N/A	N/A	PF05577(Serine carboxypeptidase S28)	IPR029058(Alpha/Beta hydrolase fold)IPR042269(Serine carboxypeptidase S28, SKS domain)IPR008758(Peptidase S28)	N/A	N/A	N/A	1.22572	1.29219	1.53451	1.35081	0.0938326	2.94421	3.08846	3.53505	3.18924	0.177848	-1.32875	5.18821e-05	0.489184	0.465905	0.644494	0.533194	0.0560539	3.21255	5.17842	6.29525	4.89541	0.901077	-2.40416	5.17192e-09
Pm_g10473.t1		Py_MCL_00019	N/A	N/A	N/A	N/A	N/A	N/A	N/A	N/A	N/A	N/A	N/A	N/A	1.40219	1.79255	1.35862	1.51779	0.137954	2.65303	3.08345	1.7918	2.50943	0.379716	-0.826369	0.0623944	0.525291	0.521696	0.763966	0.603651	0.0801642	3.84881	0.722161	3.60706	2.72601	1.00435	-1.34026	0.0388122
Pm_g10474.t1		Py_MCL_00010	N/A	N/A	N/A	N/A	N/A	N/A	N/A	N/A	N/A	N/A	N/A	N/A	1.26284	0.93426	0.58827	0.928457	0.194754	0	2.31417	0	0.771392	0.771392	0.304431	0.862068	0.179199	0.451778	0.505913	0.378964	0.101097	0	0	0	0	0	0.957542	0.644541
Pm_g10475.t1		Py_MCL_00010	N/A	N/A	N/A	N/A	N/A	N/A	N/A	PF07727(Reverse transcriptase (RNA-dependent DNA polymerase))	IPR039537(Retrotransposon Ty1/copia-like)IPR013103(Reverse transcriptase, RNA-dependent DNA polymerase)	N/A	N/A	N/A	0.253614	0	0	0.0845381	0.0845381	0	0	0	0	0	0.109017	0.967856	0	0	0	0	0	0	0	0	0	0	NA	NA
Pm_g10476.t1		N/A	transposons	N/A	N/A	N/A	N/A	N/A	N/A	PF00665(Integrase core domain)PF13976(GAG-pre-integrase domain)	IPR001584(Integrase, catalytic core)IPR036397(Ribonuclease H superfamily)IPR012337(Ribonuclease H-like superfamily)IPR025724(GAG-pre-integrase domain)IPR039537(Retrotransposon Ty1/copia-like)	N/A	N/A	N/A	N/A	N/A	N/A	N/A	N/A	N/A	N/A	N/A	N/A	N/A	not analzyed by DESeq (transposon or alternative transcript)	not analzyed by DESeq (transposon or alternative transcript)	N/A	N/A	N/A	N/A	N/A	N/A	N/A	N/A	N/A	N/A	not analzyed by DESeq (transposon or alternative transcript)	not analzyed by DESeq (transposon or alternative transcript)
Pm_g10477.t1		Py_MCL_00668	N/A	N/A	N/A	N/A	N/A	N/A	N/A	N/A	IPR012337(Ribonuclease H-like superfamily)	N/A	N/A	N/A	0	0	0.145753	0.0485842	0.0485842	0	0	0	0	0	0.49389	0.847507	0.499493	0.307821	0.0940107	0.300441	0.117111	0.596409	0.251788	0	0.282732	0.172862	0.853871	0.512451
Pm_g10478.t1		Py_MCL_00019	N/A	".t1" CDS identical to at least one other ".t1"	N/A	SignalP_EUK	N/A	N/A	N/A	N/A	N/A	N/A	N/A	N/A	0.292702	0	0.0681747	0.120292	0.0884228	0.288441	0	0.259744	0.182728	0.091739	-0.628018	0.739998	0	0.0523566	0	0.0174522	0.0174522	0	0	0	0	0	-0.712412	NA
Pm_g10479.t1		Py_MCL_00217	N/A	N/A	N/A	N/A	TMHMM;TMhelixRegion of a membrane-bound protein predicted to be embedded in the membrane.;	N/A	N/A	PF05577(Serine carboxypeptidase S28)	IPR029058(Alpha/Beta hydrolase fold)IPR008758(Peptidase S28)IPR042269(Serine carboxypeptidase S28, SKS domain)	N/A	SWQ7_UP_in_c_u_FM10_2FC_0.05	SL2_UP_in_c_u_FM10_2FC_0.05	4.53688	4.0277	4.19218	4.25225	0.150025	17.1504	12.9479	15.3121	15.1368	1.21634	-1.9442	1.16003e-22	0.823208	0.638579	0.446936	0.636241	0.108627	9.07324	11.4914	12.755	11.1066	1.08012	-3.32281	7.36336e-25
Pm_g1048.t1		N/A	transposons	N/A	N/A	N/A	N/A	N/A	N/A	PF03184(DDE superfamily endonuclease)	IPR004875(DDE superfamily endonuclease domain)IPR006600(HTH CenpB-type DNA-binding domain)	N/A	N/A	N/A	N/A	N/A	N/A	N/A	N/A	N/A	N/A	N/A	N/A	N/A	not analzyed by DESeq (transposon or alternative transcript)	not analzyed by DESeq (transposon or alternative transcript)	N/A	N/A	N/A	N/A	N/A	N/A	N/A	N/A	N/A	N/A	not analzyed by DESeq (transposon or alternative transcript)	not analzyed by DESeq (transposon or alternative transcript)
Pm_g10480.t1		Py_MCL_00019	N/A	".t1" CDS identical to at least one other ".t1"	N/A	SignalP_EUK	N/A	N/A	N/A	N/A	N/A	N/A	N/A	N/A	0.219526	0.324814	0.136349	0.226897	0.0545298	1.00954	1.34095	1.29872	1.2164	0.104146	-2.38666	0.00346942	0	0	0	0	0	0	0	0	0	0	NA	NA
Pm_g10481.t1		Py_MCL_00123	N/A	N/A	N/A	N/A	N/A	N/A	N/A	N/A	IPR032675(Leucine-rich repeat domain superfamily)	N/A	N/A	N/A	2.36852	2.81347	2.64177	2.60792	0.129556	4.20785	2.323	4.7365	3.75578	0.732468	-0.647086	0.0431749	1.19291	1.52758	1.95118	1.55722	0.219397	7.37618	4.29521	2.62212	4.7645	1.39229	-0.811529	0.0413633
Pm_g10482.t1		Py_MCL_00015	N/A	N/A	N/A	N/A	N/A	N/A	N/A	PF00225(Kinesin motor domain)	IPR027640(Kinesin-like protein)IPR001752(Kinesin motor domain)IPR036961(Kinesin motor domain superfamily)IPR027417(P-loop containing nucleoside triphosphate hydrolase)	N/A	SWQ7_UP_in_c_u_FM10_2FC_0.05	N/A	4.66145	5.3431	5.00256	5.00237	0.196777	11.7457	13.1917	7.12118	10.6862	1.83072	-1.20229	7.37198e-06	2.21047	1.94204	2.50568	2.2194	0.162772	3.59914	8.35703	7.16778	6.37465	1.42959	-0.751455	0.0593815
Pm_g10483.t1		Py_MCL_00137	N/A	N/A	N/A	N/A	N/A	N/A	N/A	PF02800(Glyceraldehyde 3-phosphate dehydrogenase, C-terminal domain)PF00121(Triosephosphate isomerase)PF00044(Glyceraldehyde 3-phosphate dehydrogenase, NAD binding domain)	IPR020861(Triosephosphate isomerase, active site)IPR020829(Glyceraldehyde 3-phosphate dehydrogenase, catalytic domain)IPR035990(Triosephosphate isomerase superfamily)IPR036291(NAD(P)-binding domain superfamily)IPR000652(Triosephosphate isomerase)IPR006424(Glyceraldehyde-3-phosphate dehydrogenase, type I)IPR020831(Glyceraldehyde/Erythrose phosphate dehydrogenase family)IPR020830(Glyceraldehyde 3-p…	N/A	N/A	N/A	57.1848	58.9945	53.9651	56.7148	1.47077	84.9092	81.1014	86.5331	84.1813	1.60969	-0.674562	3.2208e-09	38.853	45.8406	52.5442	45.746	3.95261	97.2893	95.7647	86.3796	93.1445	3.41099	-0.242756	0.0444794
Pm_g10484.t1		Py_MCL_05955	N/A	N/A	found in tandem array	N/A	N/A	N/A	N/A	PF16116(Domain of unknown function (DUF4832))PF16173(Domain of unknown function (DUF4874))	IPR032267(Domain of unknown function DUF4832)IPR032379(Domain of unknown function DUF4874)	N/A	SWQ7_DW_in_c_u_FM10_2FC_0.05	SL2_DW_in_c_u_FM10_2FC_0.05	240.988	227.92	221.287	230.065	5.78752	1.57794	9.29199	1.42095	4.09696	2.59791	5.46021	1.44605e-11	86.6088	75.5198	98.4679	86.8655	6.62579	1.0174	0.859041	3.49617	1.79087	0.853873	6.34534	5.78639e-67
Pm_g10485.t1		Py_MCL_05955	N/A	N/A	found in tandem array	SignalP_EUK	N/A	N/A	N/A	PF16173(Domain of unknown function (DUF4874))PF16116(Domain of unknown function (DUF4832))	IPR032379(Domain of unknown function DUF4874)IPR032267(Domain of unknown function DUF4832)	N/A	SWQ7_DW_in_c_u_FM10_2FC_0.05	SL2_DW_in_c_u_FM10_2FC_0.05	1491.82	1445.69	1377.88	1438.46	33.0905	29.9304	69.296	45.6944	48.307	11.4387	4.78569	3.90869e-87	224.215	211.197	250.444	228.619	11.5417	9.20175	5.82709	10.0611	8.3633	1.29214	5.56121	7.35769e-176
Pm_g10486.t1		Py_MCL_00420	N/A	N/A	found in tandem array	SignalP_EUK	N/A	N/A	N/A	N/A	N/A	N/A	SWQ7_DW_in_c_u_FM10_2FC_0.05	N/A	206.999	220.977	220.187	216.054	4.53339	0	0.49553	0	0.165177	0.165177	9.59334	3.47513e-23	0.46046	1.06412	1.62495	1.04984	0.336236	0	0	0.966129	0.322043	0.322043	2.1137	0.14748
Pm_g10487.t1		Py_MCL_05955	N/A	N/A	found in tandem array	N/A	N/A	N/A	N/A	PF16173(Domain of unknown function (DUF4874))PF16116(Domain of unknown function (DUF4832))	IPR032379(Domain of unknown function DUF4874)IPR032267(Domain of unknown function DUF4832)	N/A	SWQ7_DW_in_c_u_FM10_2FC_0.05	N/A	199.114	232.669	231.091	220.958	10.9314	0.308334	0.286686	0.277657	0.290892	0.00910197	9.26332	1.73629e-79	3.39655	3.35805	3.38438	3.37966	0.0113637	0.298205	0	0.838422	0.378876	0.24537	3.85622	1.93991e-07
Pm_g10488.t1		Py_MCL_00420	N/A	".t1" CDS identical to at least one other ".t1"	found in tandem array	N/A	N/A	N/A	N/A	N/A	N/A	N/A	SWQ7_DW_in_c_u_FM10_2FC_0.05	N/A	40.9757	39.8231	35.4964	38.7651	1.66785	0	0	0	0	0	8.01029	6.28886e-13	0	0	0	0	0	0	0	0	0	0	NA	NA
Pm_g10489.t1		Py_MCL_00420	N/A	".t1" CDS identical to at least one other ".t1"	found in tandem array	N/A	N/A	N/A	N/A	N/A	N/A	N/A	N/A	N/A	2.91656	4.23693	2.2232	3.12557	0.590631	0	0	0	0	0	4.72377	0.000141051	0	0	0	0	0	0	0	0	0	0	NA	NA
Pm_g1049.t1		Py_MCL_00251	N/A	N/A	N/A	N/A	N/A	N/A	N/A	N/A	N/A	N/A	N/A	N/A	0	0	0	0	0	0	0	0	0	0	NA	NA	0	0	0	0	0	0	0	0	0	0	NA	NA
Pm_g10490.t1		Py_MCL_00420	N/A	".t1" CDS identical to at least one other ".t1"	found in tandem array	N/A	N/A	N/A	N/A	N/A	N/A	N/A	SWQ7_DW_in_c_u_FM10_2FC_0.05	N/A	17.8971	18.9485	18.2797	18.3751	0.307235	0	0	0	0	0	7.13091	2.15711e-10	0.112872	0	0	0.0376241	0.0376241	0	0	0	0	0	-0.712085	NA
Pm_g10491.t1		Py_MCL_00420	N/A	".t1" CDS identical to at least one other ".t1"	found in tandem array	N/A	N/A	N/A	N/A	N/A	N/A	N/A	N/A	N/A	4.60078	7.14774	6.16165	5.97006	0.74146	0	0	0	0	0	5.50413	3.07269e-06	0	0	0.115196	0.0383987	0.0383987	0	0	0	0	0	-0.712085	NA
Pm_g10492.t1		Py_MCL_00011	N/A	N/A	N/A	N/A	TMHMM;TMhelixRegion of a membrane-bound protein predicted to be embedded in the membrane.;	N/A	N/A	N/A	N/A	N/A	N/A	N/A	0.056711	0	0.0528354	0.0365154	0.018292	0	0	0	0	0	0.0672601	0.980406	0.724264	0.811528	1.13596	0.890585	0.125248	0.864794	1.82546	1.62095	1.43707	0.292165	0.0687456	0.929229
Pm_g10493.t1		Py_MCL_00425	N/A	N/A	N/A	N/A	N/A	N/A	N/A	N/A	N/A	N/A	N/A	N/A	0	0	0	0	0	0	0	0	0	0	NA	NA	0	0	0	0	0	0	0	0	0	0	NA	NA
Pm_g10494.t1		Py_MCL_00011	N/A	N/A	N/A	N/A	TMHMM;TMhelixRegion of a membrane-bound protein predicted to be embedded in the membrane.;	N/A	N/A	N/A	N/A	N/A	N/A	N/A	0.186447	0.496565	0.260558	0.314523	0.0935014	0.5512	0.341667	0.661813	0.518226	0.0938773	-0.770382	0.52946	1.26994	1.20062	1.56856	1.34637	0.112882	0.710789	2.40061	0.666144	1.25918	0.57086	0.805096	0.36067
Pm_g10495.t1		Py_MCL_05557	N/A	N/A	N/A	SignalP_EUK	N/A	N/A	N/A	N/A	N/A	N/A	N/A	N/A	1.44243	2.36408	2.48097	2.09583	0.328435	0	0	0.393851	0.131284	0.131284	3.58042	0.00320319	0.0944693	0.238166	0.177803	0.170146	0.0416579	0.845994	0	0	0.281998	0.281998	0.0579799	0.97556
Pm_g10496.t1		Py_MCL_00231	N/A	N/A	N/A	N/A	TMHMM;TMhelixRegion of a membrane-bound protein predicted to be embedded in the membrane.;	N/A	N/A	PF17655(Inward rectifier potassium channel C-terminal domain)PF01007(Inward rectifier potassium channel transmembrane domain)	IPR041647(Inward rectifier potassium channel, C-terminal)IPR013518(Potassium channel, inwardly rectifying, Kir, cytoplasmic)IPR040445(Potassium channel, inwardly rectifying, transmembrane domain)IPR014756(Immunoglobulin E-set)IPR016449(Potassium channel, inwardly rectifying, Kir)	N/A	N/A	SL2_DW_in_c_u_FM10_2FC_0.05	50.6973	53.6035	54.4665	52.9225	1.14012	26.0149	39.5049	38.2608	34.5935	4.30433	0.519854	0.00381936	64.2797	58.6587	56.5389	59.8258	2.3095	18.1084	31.7557	31.9838	27.2827	4.58759	1.90907	7.6982e-23
Pm_g10497.t1		Py_MCL_05120	N/A	N/A	N/A	N/A	N/A	N/A	N/A	N/A	N/A	N/A	SWQ7_UP_in_c_u_FM10_2FC_0.05	SL2_UP_in_c_u_FM10_2FC_0.05	15.0005	11.3598	12.9484	13.1029	1.0538	158.589	155.446	154.463	156.166	1.24416	-3.67367	4.89138e-139	6.36537	6.51508	7.56455	6.815	0.377259	158.952	131.125	141.776	143.951	8.10614	-3.6103	1.73606e-191
Pm_g10498.t1		Py_MCL_00533	N/A	N/A	N/A	N/A	N/A	N/A	N/A	PF01302(CAP-Gly domain)	IPR036859(CAP Gly-rich domain superfamily)IPR000938(CAP Gly-rich domain)	N/A	N/A	N/A	7.70041	8.97468	7.72602	8.1337	0.420552	13.9314	10.5652	10.5128	11.6698	1.13088	-0.644081	0.0020101	2.31989	2.5994	2.72104	2.54677	0.118754	6.62395	2.28801	6.77225	5.22807	1.47065	-0.232393	0.573992
Pm_g10499.t1		Py_MCL_03399	N/A	N/A	N/A	N/A	N/A	N/A	N/A	PF07716(Basic region leucine zipper)	IPR004827(Basic-leucine zipper domain)	N/A	SWQ7_UP_in_c_u_FM10_2FC_0.05	N/A	12.8587	13.5184	12.8731	13.0834	0.21753	23.0644	32.8651	30.0284	28.6526	2.91166	-1.22381	3.85917e-14	9.48346	9.90647	10.5287	9.97287	0.303549	26.2305	23.5999	18.5379	22.7894	2.25732	-0.40305	0.00828076
Pm_g105.t1		Py_MCL_00121	N/A	N/A	N/A	N/A	N/A	N/A	N/A	PF00171(Aldehyde dehydrogenase family)	IPR016161(Aldehyde/histidinol dehydrogenase)IPR029510(Aldehyde dehydrogenase, glutamic acid active site)IPR016163(Aldehyde dehydrogenase, C-terminal)IPR016162(Aldehyde dehydrogenase, N-terminal)IPR016160(Aldehyde dehydrogenase, cysteine active site)IPR015590(Aldehyde dehydrogenase domain)	N/A	SWQ7_UP_in_c_u_FM10_2FC_0.05	SL2_UP_in_c_u_FM10_2FC_0.05	8.85606	5.42695	7.30162	7.19488	0.991334	79.4711	104.267	152.448	112.062	21.4242	-4.04004	1.63019e-53	1.96844	1.87851	1.44426	1.76374	0.161833	143.712	124.874	155.686	141.424	8.96779	-5.52645	1.68463e-229
Pm_g1050.t1		Py_MCL_00251	N/A	N/A	N/A	N/A	N/A	N/A	N/A	N/A	N/A	N/A	N/A	N/A	0	0	0	0	0	0	0	0	0	0	NA	NA	0	0	0	0	0	0	0	0	0	0	NA	NA
Pm_g10500.t1		Py_MCL_05536	N/A	N/A	N/A	N/A	N/A	N/A	N/A	N/A	N/A	N/A	N/A	N/A	3.31278	4.10369	4.66546	4.02731	0.39235	7.592	9.03547	7.93052	8.18599	0.435835	-1.11538	0.000140797	3.80444	3.74834	4.87649	4.14309	0.367059	11.1607	8.92755	4.9546	8.34763	1.81487	-0.220195	0.585834
Pm_g10501.t1		Py_MCL_00183	N/A	N/A	N/A	N/A	N/A	AA6	N/A	PF03358(NADPH-dependent FMN reductase)	IPR029039(Flavoprotein-like superfamily)IPR010089(Flavoprotein WrbA-like)IPR005025(NADPH-dependent FMN reductase-like)IPR008254(Flavodoxin/nitric oxide synthase)	N/A	N/A	N/A	1.14056	1.51882	1.9127	1.52403	0.222914	2.02312	3.76215	4.04852	3.27793	0.632828	-1.13691	0.0505854	1.94216	1.46891	1.73631	1.71579	0.137	1.73925	2.20279	4.07501	2.67235	0.713982	0.138801	0.859707
Pm_g10502.t1		Py_MCL_00044	N/A	N/A	N/A	N/A	N/A	N/A	N/A	PF00135(Carboxylesterase family)	IPR002018(Carboxylesterase, type B)IPR029058(Alpha/Beta hydrolase fold)	N/A	N/A	N/A	0.239063	0.169786	0.0890901	0.16598	0.0433352	0.0942332	0.350468	0	0.148234	0.104712	0.125863	0.939483	0.0407081	0.0684192	0.0766176	0.061915	0.0108644	0	0	0	0	0	0.566417	NA
Pm_g10503.t1		Py_MCL_00010	N/A	N/A	N/A	N/A	N/A	N/A	N/A	N/A	IPR039537(Retrotransposon Ty1/copia-like)	N/A	N/A	N/A	0.756146	1.51039	1.497	1.25451	0.249213	1.49028	0.346412	3.01952	1.61874	0.774329	-0.463601	0.578673	0.804738	1.42017	0.90877	1.04456	0.190192	1.44132	0.608488	0	0.68327	0.417751	1.34872	0.22463
Pm_g10504.t1		N/A	transposons	N/A	N/A	SignalP_EUK	N/A	N/A	N/A	PF00665(Integrase core domain)PF07727(Reverse transcriptase (RNA-dependent DNA polymerase))PF14223(gag-polypeptide of LTR copia-type)PF13976(GAG-pre-integrase domain)	IPR012337(Ribonuclease H-like superfamily)IPR039537(Retrotransposon Ty1/copia-like)IPR001584(Integrase, catalytic core)IPR013103(Reverse transcriptase, RNA-dependent DNA polymerase)IPR036875(Zinc finger, CCHC-type superfamily)IPR036397(Ribonuclease H superfamily)IPR001878(Zinc finger, CCHC-type)IPR025724(GAG-pre-integrase domain)	N/A	N/A	N/A	N/A	N/A	N/A	N/A	N/A	N/A	N/A	N/A	N/A	N/A	not analzyed by DESeq (transposon or alternative transcript)	not analzyed by DESeq (transposon or alternative transcript)	N/A	N/A	N/A	N/A	N/A	N/A	N/A	N/A	N/A	N/A	not analzyed by DESeq (transposon or alternative transcript)	not analzyed by DESeq (transposon or alternative transcript)
Pm_g10505.t1		Py_MCL_00183	N/A	N/A	N/A	N/A	N/A	AA6	N/A	PF03358(NADPH-dependent FMN reductase)	IPR029039(Flavoprotein-like superfamily)IPR010089(Flavoprotein WrbA-like)IPR005025(NADPH-dependent FMN reductase-like)IPR008254(Flavodoxin/nitric oxide synthase)	N/A	N/A	N/A	0.570278	0.506275	0.637566	0.571373	0.0379046	0.449582	1.67207	0.404852	0.842167	0.415151	-0.544566	0.629754	0.388432	0.489637	0.365539	0.414536	0.0381275	0	0	0.815003	0.271668	0.271668	1.1419	0.481826
Pm_g10506.t1		Py_MCL_00704	N/A	N/A	N/A	N/A	N/A	N/A	N/A	PF02900(Catalytic LigB subunit of aromatic ring-opening dioxygenase)	IPR014436(Extradiol aromatic ring-opening dioxygenase, DODA-type)IPR004183(Extradiol ring-cleavage dioxygenase, class III enzyme, subunit B)	N/A	N/A	N/A	0.0737038	0.196296	0.343335	0.204445	0.0779423	0.72631	0.540253	0.523238	0.5966	0.0650406	-1.56557	0.142878	1.12954	0.580081	0.531483	0.747034	0.191766	0.56196	0.474489	0	0.345483	0.174577	1.74994	0.162269
Pm_g10507.t1		Py_MCL_00183	N/A	N/A	N/A	N/A	N/A	AA6	N/A	PF03358(NADPH-dependent FMN reductase)	IPR005025(NADPH-dependent FMN reductase-like)IPR029039(Flavoprotein-like superfamily)IPR010089(Flavoprotein WrbA-like)IPR008254(Flavodoxin/nitric oxide synthase)	N/A	N/A	N/A	3.9613	5.13982	6.71877	5.2733	0.798803	0.400374	1.11679	2.16324	1.2268	0.511859	2.07771	0.000689233	5.27524	6.10463	4.39465	5.25817	0.493702	1.54888	1.96169	3.62899	2.37986	0.635835	1.89702	0.0011293
Pm_g10508.t1		Py_MCL_01977	N/A	N/A	N/A	SignalP_EUK	N/A	N/A	N/A	PF02275(Linear amide C-N hydrolases, choloylglycine hydrolase family)	IPR029055(Nucleophile aminohydrolases, N-terminal)IPR029132(Choloylglycine hydrolase/NAAA C-terminal)	N/A	N/A	N/A	1.20094	1.99904	1.72492	1.64163	0.234126	0	0.183395	0	0.0611315	0.0611315	4.34112	0.000155003	0.127811	0.143211	0.160371	0.143798	0.00940379	0	0	0	0	0	1.58918	0.380121
Pm_g10509.t1		Py_MCL_00538	N/A	N/A	N/A	N/A	N/A	N/A	N/A	N/A	N/A	N/A	SWQ7_DW_in_c_u_FM10_2FC_0.05	N/A	238.09	340.156	317.191	298.479	30.9136	1.98354	2.10775	1.53102	1.8741	0.175247	7.0968	1.74625e-67	2.2034	2.67461	3.34069	2.73957	0.329911	0	0	0	0	0	4.22414	0.000761663
Pm_g1051.t1		N/A	transposons	N/A	N/A	N/A	N/A	N/A	N/A	PF17921(Integrase zinc binding domain)PF00665(Integrase core domain)	IPR000953(Chromo/chromo shadow domain)IPR041588(Integrase zinc-binding domain)IPR036397(Ribonuclease H superfamily)IPR016197(Chromo-like domain superfamily)IPR001584(Integrase, catalytic core)IPR012337(Ribonuclease H-like superfamily)	N/A	N/A	N/A	N/A	N/A	N/A	N/A	N/A	N/A	N/A	N/A	N/A	N/A	not analzyed by DESeq (transposon or alternative transcript)	not analzyed by DESeq (transposon or alternative transcript)	N/A	N/A	N/A	N/A	N/A	N/A	N/A	N/A	N/A	N/A	not analzyed by DESeq (transposon or alternative transcript)	not analzyed by DESeq (transposon or alternative transcript)
Pm_g10510.t1		Py_MCL_05200	N/A	N/A	N/A	N/A	N/A	N/A	N/A	N/A	N/A	N/A	SWQ7_DW_in_c_u_FM10_2FC_0.05	N/A	14.8335	23.0806	17.5347	18.4829	2.42749	8.17326	4.09199	2.8308	5.03202	1.61227	1.64872	7.98357e-05	0.678998	0.114121	0.89457	0.562563	0.232697	3.64835	4.10729	5.69865	4.48476	0.621235	-2.14674	0.0141753
Pm_g10511.t1		Py_MCL_00107	N/A	N/A	N/A	N/A	N/A	N/A	N/A	PF00025(ADP-ribosylation factor family)	IPR006689(Small GTPase superfamily, ARF/SAR type)IPR005225(Small GTP-binding protein domain)IPR027417(P-loop containing nucleoside triphosphate hydrolase)	N/A	SWQ7_DW_in_c_u_FM10_2FC_0.05	N/A	21.9778	31.3962	28.0634	27.1458	2.75729	3.29816	3.67992	1.18801	2.72203	0.774887	3.13306	7.93107e-18	0.759884	0.638579	0.536323	0.644929	0.0646145	1.70123	4.30929	4.78313	3.59788	0.95814	-1.66153	0.0232311
Pm_g10512.t1		Py_MCL_00019	N/A	N/A	found in tandem array	SignalP_EUK	N/A	N/A	N/A	N/A	N/A	N/A	SWQ7_UP_in_c_u_FM10_2FC_0.05	SL2_UP_in_c_u_FM10_2FC_0.05	4.88382	6.25478	4.84842	5.32901	0.462999	17.8308	15.2584	21.0301	18.0398	1.66941	-1.85795	1.9984e-14	0.136332	0.229137	0.128297	0.164589	0.0323575	10.3775	12.8856	10.8699	11.3777	0.76725	-5.19328	4.94986e-18
Pm_g10513.t1		Py_MCL_00019	N/A	N/A	found in tandem array	SignalP_EUK	N/A	N/A	N/A	N/A	N/A	N/A	N/A	N/A	0.397198	0.141048	0.370053	0.302766	0.081238	0	0	0.281979	0.0939929	0.0939929	1.4107	0.389413	0	0	0	0	0	0	0	0.567648	0.189216	0.189216	-1.87477	NA
Pm_g10514.t1		Py_MCL_00110	N/A	N/A	N/A	N/A	TMHMM;TMhelixRegion of a membrane-bound protein predicted to be embedded in the membrane.;	N/A	N/A	PF01504(Phosphatidylinositol-4-phosphate 5-Kinase)	IPR002498(Phosphatidylinositol-4-phosphate 5-kinase, core)IPR027484(Phosphatidylinositol-4-phosphate 5-kinase, N-terminal)IPR027483(Phosphatidylinositol-4-phosphate 5-kinase, C-terminal)IPR023610(Phosphatidylinositol-4-phosphate 5-kinase)	N/A	SWQ7_DW_in_c_u_FM10_2FC_0.05	N/A	20.4425	20.7678	18.9464	20.0523	0.560831	4.76773	3.40999	2.64208	3.6066	0.621448	2.31703	2.09653e-26	3.73449	4.46974	5.13313	4.44579	0.403931	3.24298	0.513411	2.65937	2.13859	0.829868	1.85926	7.95522e-07
Pm_g10515.t1		Py_MCL_00260	N/A	N/A	N/A	N/A	N/A	N/A	N/A	PF13405(EF-hand domain)PF13499(EF-hand domain pair)	IPR011992(EF-hand domain pair)IPR018247(EF-Hand 1, calcium-binding site)IPR002048(EF-hand domain)IPR028846(Recoverin family)	N/A	N/A	N/A	5.08847	7.2168	7.51579	6.60702	0.764164	2.20145	1.59202	1.54188	1.77845	0.211993	1.71589	9.23479e-06	0.634007	0.665995	0.447479	0.582494	0.0681358	0.473139	0.399493	0	0.290878	0.146984	1.65061	0.18408
Pm_g10516.t1		Py_MCL_00260	N/A	N/A	N/A	N/A	N/A	N/A	N/A	PF00400(WD domain, G-beta repeat)	IPR036322(WD40-repeat-containing domain superfamily)IPR001680(WD40 repeat)IPR015943(WD40/YVTN repeat-like-containing domain superfamily)IPR017986(WD40-repeat-containing domain)	N/A	N/A	N/A	0.0854224	0.151671	0	0.079031	0.0439	0.168358	0.62615	0	0.264836	0.18708	-1.42529	0.411478	0	0	0.0684429	0.0228143	0.0228143	0	0	0	0	0	-0.712085	NA
Pm_g10517.t1		Py_MCL_00007	N/A	N/A	N/A	N/A	TMHMM;TMhelixRegion of a membrane-bound protein predicted to be embedded in the membrane.;	N/A	N/A	PF00005(ABC transporter)PF00664(ABC transporter transmembrane region)	IPR017871(ABC transporter, conserved site)IPR027417(P-loop containing nucleoside triphosphate hydrolase)IPR003439(ABC transporter-like)IPR003593(AAA+ ATPase domain)IPR036640(ABC transporter type 1, transmembrane domain superfamily)IPR011527(ABC transporter type 1, transmembrane domain)	N/A	N/A	N/A	6.90028	7.89616	7.88844	7.56163	0.330683	9.07685	10.1507	6.6289	8.61881	1.04212	-0.297454	0.117369	7.76142	6.66963	6.60655	7.01253	0.374887	8.80883	8.25279	6.78537	7.949	0.603548	0.609923	0.000843652
Pm_g10518.t1		Py_MCL_01040	N/A	N/A	N/A	N/A	N/A	N/A	N/A	N/A	IPR016035(Acyl transferase/acyl hydrolase/lysophospholipase)IPR033562(Patatin-like phospholipase domain-containing protein)IPR002641(Patatin-like phospholipase domain)	N/A	N/A	N/A	7.26764	8.61905	9.35531	8.414	0.611318	6.77916	7.52316	7.48316	7.26183	0.241611	0.112681	0.688113	4.48729	6.54956	7.11211	6.04965	0.797883	8.88293	10.3575	6.73928	8.65991	1.05043	0.258898	0.436935
Pm_g10519.t1		Py_MCL_01040	N/A	N/A	N/A	N/A	TMHMM;TMhelixRegion of a membrane-bound protein predicted to be embedded in the membrane.;	N/A	N/A	PF05462(Slime mold cyclic AMP receptor)	IPR022343(GCR1-cAMP receptor)IPR000848(GPCR, cAMP-type)IPR017981(GPCR, family 2-like)	N/A	N/A	N/A	17.4676	15.4578	15.8592	16.2615	0.61406	13.0471	14.8834	14.6122	14.1809	0.572299	0.102209	0.648296	12.7881	12.5378	14.887	13.4043	0.744865	14.4211	10.0276	11.5277	11.9921	1.28937	0.95282	1.67009e-05
Pm_g1052.t1		N/A	transposons	N/A	N/A	N/A	N/A	N/A	N/A	PF00078(Reverse transcriptase (RNA-dependent DNA polymerase))PF13456(Reverse transcriptase-like)PF17917(RNase H-like domain found in reverse transcriptase)	IPR000477(Reverse transcriptase domain)IPR036397(Ribonuclease H superfamily)IPR012337(Ribonuclease H-like superfamily)IPR002156(Ribonuclease H domain)IPR041373(Reverse transcriptase, RNase H-like domain)	N/A	N/A	N/A	N/A	N/A	N/A	N/A	N/A	N/A	N/A	N/A	N/A	N/A	not analzyed by DESeq (transposon or alternative transcript)	not analzyed by DESeq (transposon or alternative transcript)	N/A	N/A	N/A	N/A	N/A	N/A	N/A	N/A	N/A	N/A	not analzyed by DESeq (transposon or alternative transcript)	not analzyed by DESeq (transposon or alternative transcript)
Pm_g10520.t1		Py_MCL_00191	N/A	N/A	N/A	N/A	N/A	N/A	N/A	PF04366(Las17-binding protein actin regulator)	IPR007461(Ysc84 actin-binding domain)	N/A	N/A	N/A	126.453	139.804	129.672	131.976	4.0227	122.069	108.034	111.96	114.021	4.18063	0.100977	0.448014	72.8496	76.7304	76.5511	75.377	1.26477	106.69	118.512	108.185	111.129	3.71646	0.224628	0.0308768
Pm_g10521.t1		Py_MCL_00001	N/A	N/A	N/A	N/A	N/A	N/A	N/A	PF00266(Aminotransferase class-V)	IPR015424(Pyridoxal phosphate-dependent transferase)IPR015421(Pyridoxal phosphate-dependent transferase, major domain)IPR000192(Aminotransferase class V domain)	N/A	N/A	SL2_DW_in_c_u_FM10_2FC_0.05	46.9567	46.9698	49.5753	47.8339	0.870697	50.0829	54.4471	56.2787	53.6029	1.8377	-0.265817	0.0281574	49.3733	48.7953	53.4241	50.5309	1.4562	48.3548	42.5061	39.7305	43.5305	2.54177	1.00362	1.53204e-18
Pm_g10522.t1		Py_MCL_02075	N/A	N/A	N/A	N/A	N/A	N/A	N/A	PF08450(SMP-30/Gluconolactonase/LRE-like region)	IPR039096(SMP-30/CGR1)IPR011042(Six-bladed beta-propeller, TolB-like)IPR013658(SMP-30/Gluconolactonase/LRE-like region)IPR005511(Senescence marker protein-30 (SMP-30))	N/A	SWQ7_UP_in_c_u_FM10_2FC_0.05	SL2_UP_in_c_u_FM10_2FC_0.05	12.3614	13.9038	13.2363	13.1672	0.44659	35.387	35.055	42.0913	37.5111	2.2921	-1.61112	7.58832e-26	0.761966	1.3607	1.52375	1.21547	0.231586	29.0002	36.0091	37.1708	34.0601	2.55205	-4.00536	1.14722e-54
Pm_g10523.t1		Py_MCL_00001	N/A	N/A	N/A	N/A	N/A	N/A	N/A	PF13456(Reverse transcriptase-like)PF12796(Ankyrin repeats (3 copies))	IPR036770(Ankyrin repeat-containing domain superfamily)IPR020683(Ankyrin repeat-containing domain)IPR002156(Ribonuclease H domain)IPR002110(Ankyrin repeat)IPR012337(Ribonuclease H-like superfamily)IPR036397(Ribonuclease H superfamily)	N/A	N/A	N/A	0.946105	1.01675	0.788665	0.917173	0.0674125	0	0.1825	0.353505	0.178668	0.102066	2.3364	0.0190643	0.042396	0.0712561	0	0.037884	0.0206932	0	0	0	0	0	0.0262496	NA
Pm_g10525.t1		Py_MCL_00025	N/A	N/A	found in tandem array	SignalP_EUK	N/A	N/A	N/A	PF00082(Subtilase family)	IPR015500(Peptidase S8, subtilisin-related)IPR023827(Peptidase S8, subtilisin, Asp-active site)IPR036852(Peptidase S8/S53 domain superfamily)IPR000209(Peptidase S8/S53 domain)IPR023828(Peptidase S8, subtilisin, Ser-active site)IPR022398(Peptidase S8, subtilisin, His-active site)	Subtilases	SWQ7_UP_in_c_u_FM10_2FC_0.05	SL2_UP_in_c_u_FM10_2FC_0.05	0.0428007	0.151989	0.119627	0.104806	0.0323793	15.0153	17.0984	29.1697	20.4278	4.41213	-7.5034	1.46085e-41	0.145764	0.214366	0.137173	0.165768	0.0244254	15.0115	14.6037	19.8796	16.4983	1.69475	-5.76917	4.64504e-40
Pm_g10526.t1		Py_MCL_00025	N/A	N/A	found in tandem array	SignalP_EUK	N/A	N/A	N/A	N/A	N/A	N/A	N/A	N/A	0	0	0	0	0	0	0.699299	0	0.2331	0.2331	-1.28601	0.569127	0	0	0	0	0	0	0	0	0	0	NA	NA
Pm_g10527.t1		N/A	transposons	N/A	N/A	N/A	N/A	N/A	N/A	PF17921(Integrase zinc binding domain)PF00385(Chromo (CHRromatin Organisation MOdifier) domain)PF00665(Integrase core domain)	IPR036875(Zinc finger, CCHC-type superfamily)IPR016197(Chromo-like domain superfamily)IPR000953(Chromo/chromo shadow domain)IPR036397(Ribonuclease H superfamily)IPR001878(Zinc finger, CCHC-type)IPR041588(Integrase zinc-binding domain)IPR021109(Aspartic peptidase domain superfamily)IPR023780(Chromo domain)IPR012337(Ribonuclease H-like superfamily)IPR001584(Integrase, catalytic core)	N/A	N/A	N/A	N/A	N/A	N/A	N/A	N/A	N/A	N/A	N/A	N/A	N/A	not analzyed by DESeq (transposon or alternative transcript)	not analzyed by DESeq (transposon or alternative transcript)	N/A	N/A	N/A	N/A	N/A	N/A	N/A	N/A	N/A	N/A	not analzyed by DESeq (transposon or alternative transcript)	not analzyed by DESeq (transposon or alternative transcript)
Pm_g10528.t1		Py_MCL_01804	N/A	N/A	N/A	N/A	N/A	N/A	N/A	N/A	N/A	N/A	N/A	N/A	0.157046	0	0	0.0523486	0.0523486	0	0	0	0	0	-0.357081	0.882445	0	0	0	0	0	0	0	0	0	0	NA	NA
Pm_g10529.t1		Py_MCL_00025	N/A	N/A	N/A	N/A	N/A	N/A	N/A	PF00082(Subtilase family)	IPR000209(Peptidase S8/S53 domain)IPR023828(Peptidase S8, subtilisin, Ser-active site)IPR036852(Peptidase S8/S53 domain superfamily)IPR015500(Peptidase S8, subtilisin-related)IPR023827(Peptidase S8, subtilisin, Asp-active site)IPR022398(Peptidase S8, subtilisin, His-active site)	Subtilases	N/A	N/A	0	0.0969232	0.101715	0.0662128	0.0331353	0.215174	0.200067	0.581298	0.33218	0.124636	-2.10585	0.110766	0	0	0	0	0	0	0	0	0	0	NA	NA
Pm_g1053.t1		N/A	transposons	N/A	N/A	N/A	N/A	N/A	N/A	N/A	N/A	N/A	N/A	N/A	N/A	N/A	N/A	N/A	N/A	N/A	N/A	N/A	N/A	N/A	not analzyed by DESeq (transposon or alternative transcript)	not analzyed by DESeq (transposon or alternative transcript)	N/A	N/A	N/A	N/A	N/A	N/A	N/A	N/A	N/A	N/A	not analzyed by DESeq (transposon or alternative transcript)	not analzyed by DESeq (transposon or alternative transcript)
Pm_g10530.t1		Py_MCL_00512	N/A	N/A	N/A	N/A	N/A	N/A	N/A	N/A	N/A	N/A	N/A	N/A	0	0	0	0	0	0	0	0	0	0	NA	NA	0	0	0	0	0	0	0	0	0	0	NA	NA
Pm_g10531.t1		Py_MCL_00252	N/A	N/A	N/A	N/A	N/A	N/A	N/A	N/A	N/A	N/A	N/A	N/A	0	0	0	0	0	0	0	0	0	0	NA	NA	0	0	0	0	0	0	0	0	0	0	NA	NA
Pm_g10532.t1		Py_MCL_01773	N/A	N/A	N/A	N/A	N/A	N/A	N/A	N/A	N/A	N/A	N/A	N/A	0	0	0	0	0	0	0	0	0	0	NA	NA	0	0	0	0	0	0	0	0	0	0	NA	NA
Pm_g10533.t1		Py_MCL_00025	N/A	N/A	found in tandem array	SignalP_EUK	N/A	N/A	N/A	PF00082(Subtilase family)	IPR015500(Peptidase S8, subtilisin-related)IPR036852(Peptidase S8/S53 domain superfamily)IPR023827(Peptidase S8, subtilisin, Asp-active site)IPR022398(Peptidase S8, subtilisin, His-active site)IPR023828(Peptidase S8, subtilisin, Ser-active site)IPR000209(Peptidase S8/S53 domain)	Subtilases	SWQ7_UP_in_c_u_FM10_2FC_0.05	SL2_UP_in_c_u_FM10_2FC_0.05	0	0.191592	0	0.0638641	0.0638641	104.124	116.904	164.242	128.423	18.2851	-10.6778	1.48145e-69	0.146997	0.154413	0.0345832	0.111998	0.0387664	213.255	261.199	229.469	234.641	14.0799	-10.1085	1.7033e-111
Pm_g10534.t1		Py_MCL_00025	N/A	N/A	found in tandem array	SignalP_EUK	N/A	N/A	N/A	PF00082(Subtilase family)	IPR036852(Peptidase S8/S53 domain superfamily)IPR015500(Peptidase S8, subtilisin-related)IPR023828(Peptidase S8, subtilisin, Ser-active site)IPR000209(Peptidase S8/S53 domain)IPR022398(Peptidase S8, subtilisin, His-active site)	Subtilases	SWQ7_UP_in_c_u_FM10_2FC_0.05	SL2_UP_in_c_u_FM10_2FC_0.05	0.521258	0.424194	0.283288	0.40958	0.0690838	233.292	195.978	294.962	241.411	28.8612	-9.24737	1.33971e-186	0.406821	0.559436	0.278432	0.414896	0.0812194	362.33	373.047	347.021	360.799	7.55186	-8.92617	8.02998e-279
Pm_g10535.t1		Py_MCL_00025	N/A	N/A	found in tandem array	SignalP_EUK	N/A	N/A	N/A	PF00082(Subtilase family)	IPR036852(Peptidase S8/S53 domain superfamily)IPR000209(Peptidase S8/S53 domain)IPR015500(Peptidase S8, subtilisin-related)IPR023828(Peptidase S8, subtilisin, Ser-active site)	Subtilases	SWQ7_UP_in_c_u_FM10_2FC_0.05	SL2_UP_in_c_u_FM10_2FC_0.05	0.0866919	0.153925	0.242302	0.160973	0.0450589	100.551	106.121	142.629	116.434	13.196	-9.45533	1.284e-104	0.147621	0.124055	0.10419	0.125289	0.0125525	192.348	201.196	164.779	186.108	10.9659	-9.64465	1.69486e-110
Pm_g10536.t1		Py_MCL_00817	N/A	N/A	N/A	N/A	TMHMM;TMhelixRegion of a membrane-bound protein predicted to be embedded in the membrane.;	N/A	N/A	PF02628(Cytochrome oxidase assembly protein)	IPR003780(COX15/CtaA family)IPR023754(Heme A synthase, type 2)	N/A	N/A	N/A	0.262416	0.32615	0.488965	0.359177	0.0674517	1.3447	0.577056	1.30406	1.07527	0.249384	-1.67447	0.0164622	0.0446847	0	0.0420511	0.0289119	0.0144759	0.800323	1.01362	0.750054	0.854667	0.0807926	-3.74505	0.0033852
Pm_g10537.t1		Py_MCL_01855	N/A	N/A	N/A	N/A	N/A	N/A	N/A	PF01791(DeoC/LacD family aldolase)	IPR011343(Deoxyribose-phosphate aldolase)IPR002915(DeoC/FbaB/ lacD aldolase)IPR028581(Deoxyribose-phosphate aldolase type I)IPR013785(Aldolase-type TIM barrel)	N/A	N/A	SL2_DW_in_c_u_FM10_2FC_0.05	139.457	145.415	140.168	141.68	1.87891	139.593	104.755	80.8303	108.393	17.0607	0.273382	0.209494	84.7055	88.5439	89.402	87.5505	1.44389	56.2781	43.4741	56.1098	51.954	4.24023	1.54484	1.76548e-31
Pm_g10538.t1		Py_MCL_01855	N/A	N/A	N/A	N/A	TMHMM;TMhelixRegion of a membrane-bound protein predicted to be embedded in the membrane.;	N/A	N/A	PF00677(Lumazine binding domain)	IPR001783(Lumazine-binding protein)IPR023366(ATP synthase subunit alpha, N-terminal domain-like superfamily)IPR017938(Riboflavin synthase-like beta-barrel)IPR026017(Lumazine-binding domain)	N/A	N/A	SL2_UP_in_c_u_FM10_2FC_0.05	24.0528	25.4625	24.5652	24.6935	0.411983	42.0295	35.1405	38.4347	38.5349	1.98933	-0.757071	2.26626e-06	8.16337	9.52149	10.8611	9.51532	0.778771	42.8546	43.6337	44.2972	43.5952	0.416907	-1.40925	1.03835e-14
Pm_g10539.t1		Py_MCL_00049	N/A	N/A	N/A	N/A	N/A	N/A	N/A	PF04494(WD40 associated region in TFIID subunit, NTD2 domain)PF00400(WD domain, G-beta repeat)	IPR001680(WD40 repeat)IPR015943(WD40/YVTN repeat-like-containing domain superfamily)IPR007582(TFIID subunit TAF5, NTD2 domain)IPR019775(WD40 repeat, conserved site)IPR037264(TFIID subunit TAF5, NTD2 domain superfamily)IPR017986(WD40-repeat-containing domain)IPR037783(Transcription initiation factor TFIID subunit 5)IPR020472(G-protein beta WD-40 repeat)IPR036322(WD40-repeat-containing domain super…	N/A	N/A	N/A	25.4636	26.6068	26.8306	26.3003	0.423319	22.3394	22.6292	23.0363	22.6683	0.202138	0.108709	0.389506	14.4469	15.6716	15.9245	15.3477	0.456267	21.6485	20.0196	18.3565	20.0082	0.950343	0.40537	0.00130178
Pm_g1054.t1		N/A	transposons	N/A	N/A	N/A	N/A	N/A	N/A	PF04500(FLYWCH zinc finger domain)PF10551(MULE transposase domain)	IPR007588(Zinc finger, FLYWCH-type)IPR018289(MULE transposase domain)	N/A	N/A	N/A	N/A	N/A	N/A	N/A	N/A	N/A	N/A	N/A	N/A	N/A	not analzyed by DESeq (transposon or alternative transcript)	not analzyed by DESeq (transposon or alternative transcript)	N/A	N/A	N/A	N/A	N/A	N/A	N/A	N/A	N/A	N/A	not analzyed by DESeq (transposon or alternative transcript)	not analzyed by DESeq (transposon or alternative transcript)
Pm_g10540.t1		Py_MCL_02075	N/A	N/A	N/A	N/A	N/A	N/A	N/A	PF08450(SMP-30/Gluconolactonase/LRE-like region)	IPR013658(SMP-30/Gluconolactonase/LRE-like region)IPR005511(Senescence marker protein-30 (SMP-30))IPR011042(Six-bladed beta-propeller, TolB-like)IPR039096(SMP-30/CGR1)	N/A	SWQ7_DW_in_c_u_FM10_2FC_0.05	N/A	31.893	36.9841	34.1345	34.3372	1.47314	1.9575	4.65128	2.93791	3.18223	0.787164	3.39618	9.11294e-39	1.3624	1.26335	1.81263	1.47946	0.16902	5.04853	2.8418	1.57714	3.15582	1.01433	-0.290312	0.60438
Pm_g10541.t1		Py_MCL_00001	N/A	N/A	N/A	N/A	N/A	N/A	N/A	PF12796(Ankyrin repeats (3 copies))	IPR020683(Ankyrin repeat-containing domain)IPR036770(Ankyrin repeat-containing domain superfamily)	N/A	N/A	N/A	6.70542	5.38751	6.07267	6.0552	0.38055	0.221491	0.411881	0.398909	0.344094	0.0614155	4.04683	3.05897e-14	0.350836	0.348436	0.300144	0.333139	0.0165118	0.85686	0	0	0.28562	0.28562	1.02555	0.393203
Pm_g10542.t1		Py_MCL_00025	N/A	N/A	found in tandem array	SignalP_EUK	N/A	N/A	N/A	PF00082(Subtilase family)	IPR015500(Peptidase S8, subtilisin-related)IPR000209(Peptidase S8/S53 domain)IPR023827(Peptidase S8, subtilisin, Asp-active site)IPR023828(Peptidase S8, subtilisin, Ser-active site)IPR036852(Peptidase S8/S53 domain superfamily)IPR022398(Peptidase S8, subtilisin, His-active site)	Subtilases	N/A	N/A	0	0.0395734	0.04153	0.0270345	0.013529	0.35142	0.653493	0.316456	0.440457	0.106996	-3.60044	0.00359148	0	0.0318941	0	0.0106314	0.0106314	0.339875	0.573945	0.637055	0.516958	0.0903963	-3.94998	0.00968985
Pm_g10543.t1		Py_MCL_00025	N/A	N/A	found in tandem array	SignalP_EUK	TMHMM;TMhelixRegion of a membrane-bound protein predicted to be embedded in the membrane.;	N/A	N/A	PF00082(Subtilase family)	IPR036852(Peptidase S8/S53 domain superfamily)IPR023828(Peptidase S8, subtilisin, Ser-active site)IPR022398(Peptidase S8, subtilisin, His-active site)IPR015500(Peptidase S8, subtilisin-related)IPR000209(Peptidase S8/S53 domain)IPR023827(Peptidase S8, subtilisin, Asp-active site)	Subtilases	N/A	N/A	0	0	0	0	0	0.167308	0.155561	0	0.107623	0.0539183	-2.78955	0.151017	0.0722759	0	0	0.024092	0.024092	0	0	0	0	0	-0.184218	NA
Pm_g10544.t1		Py_MCL_00025	N/A	N/A	found in tandem array	SignalP_EUK	N/A	N/A	N/A	PF00082(Subtilase family)	IPR023827(Peptidase S8, subtilisin, Asp-active site)IPR015500(Peptidase S8, subtilisin-related)IPR023828(Peptidase S8, subtilisin, Ser-active site)IPR036852(Peptidase S8/S53 domain superfamily)IPR022398(Peptidase S8, subtilisin, His-active site)IPR000209(Peptidase S8/S53 domain)	Subtilases	SWQ7_UP_in_c_u_FM10_2FC_0.05	SL2_UP_in_c_u_FM10_2FC_0.05	0.0872477	0.0774557	0	0.0549011	0.0275957	16.6797	20.465	25.0853	20.7433	2.43047	-8.35119	2.18861e-35	0.0742835	0	0.0349527	0.0364121	0.0214562	46.2332	42.1261	43.641	44.0001	1.19915	-9.19173	1.59425e-35
Pm_g10545.t1		Py_MCL_05942	N/A	N/A	N/A	N/A	N/A	N/A	N/A	N/A	N/A	N/A	SWQ7_UP_in_c_u_FM10_2FC_0.05	SL2_UP_in_c_u_FM10_2FC_0.05	14.1821	14.1815	16.5524	14.972	0.790204	34.248	36.2701	26.8299	32.4494	2.86971	-1.22445	1.57372e-11	3.31724	4.01427	3.87094	3.73415	0.212522	35.648	24.581	23.943	28.0574	3.79978	-2.10535	6.03281e-18
Pm_g10546.t1		Py_MCL_05280	N/A	N/A	N/A	N/A	N/A	N/A	N/A	PF01805(Surp module)	IPR000061(SWAP/Surp)IPR035967(SWAP/Surp superfamily)IPR039037(Calcium homeostasis endoplasmic reticulum protein)	N/A	N/A	N/A	10.4163	10.9118	10.3838	10.5706	0.170837	10.47	8.78048	10.3526	9.8677	0.544664	-0.0186471	0.959778	2.66056	4.91885	3.50526	3.69489	0.658771	12.7072	11.3998	8.18745	10.7648	1.34281	-0.741771	0.0779935
Pm_g10547.t1		Py_MCL_00044	N/A	N/A	N/A	SignalP_EUK	N/A	CE10	N/A	PF00135(Carboxylesterase family)	IPR029058(Alpha/Beta hydrolase fold)IPR019826(Carboxylesterase type B, active site)IPR019819(Carboxylesterase type B, conserved site)IPR002018(Carboxylesterase, type B)	N/A	N/A	N/A	0.153792	0.170665	0.537309	0.287255	0.125122	0	0.140913	0	0.0469711	0.0469711	2.26286	0.119579	0.0654702	0.0275094	0	0.0309932	0.0189797	0.29315	0.24752	0.824212	0.454961	0.185095	-2.76387	0.0423342
Pm_g10548.t1		Py_MCL_02544	N/A	N/A	N/A	N/A	TMHMM;TMhelixRegion of a membrane-bound protein predicted to be embedded in the membrane.;	N/A	N/A	PF00520(Ion transport protein)	IPR005821(Ion transport domain)IPR027359(Voltage-dependent channel domain superfamily)	N/A	N/A	N/A	11.3261	11.8012	13.4264	12.1846	0.635882	7.38641	13.4321	10.2896	10.3694	1.74569	0.142722	0.570053	10.1544	11.0667	14.3007	11.8406	1.25792	12.7877	11.7304	12.5763	12.3648	0.323039	0.718938	1.88744e-05
Pm_g10549.t1		Py_MCL_00016	N/A	N/A	N/A	SignalP_EUK	N/A	AA3_1	N/A	PF00732(GMC oxidoreductase)PF14295(PAN domain)PF05199(GMC oxidoreductase)	IPR000172(Glucose-methanol-choline oxidoreductase, N-terminal)IPR003609(PAN/Apple domain)IPR036188(FAD/NAD(P)-binding domain superfamily)IPR007867(Glucose-methanol-choline oxidoreductase, C-terminal)IPR000177(Apple domain)	N/A	N/A	N/A	0.0264113	0.257919	0.0738191	0.119383	0.0706068	0.104108	0.0967982	0	0.0669686	0.0335507	0.556064	0.73183	0.0224869	0	0	0.00749562	0.00749562	0	0	0	0	0	-0.712085	NA
Pm_g1055.t1		N/A	transposons	N/A	N/A	N/A	N/A	N/A	N/A	N/A	N/A	N/A	N/A	N/A	N/A	N/A	N/A	N/A	N/A	N/A	N/A	N/A	N/A	N/A	not analzyed by DESeq (transposon or alternative transcript)	not analzyed by DESeq (transposon or alternative transcript)	N/A	N/A	N/A	N/A	N/A	N/A	N/A	N/A	N/A	N/A	not analzyed by DESeq (transposon or alternative transcript)	not analzyed by DESeq (transposon or alternative transcript)
Pm_g10550.t1		Py_MCL_00044	N/A	N/A	N/A	SignalP_EUK	N/A	CE10	N/A	PF00135(Carboxylesterase family)	IPR002018(Carboxylesterase, type B)IPR029058(Alpha/Beta hydrolase fold)IPR019819(Carboxylesterase type B, conserved site)	N/A	SWQ7_UP_in_c_u_FM10_2FC_0.05	SL2_UP_in_c_u_FM10_2FC_0.05	8.36269	8.64406	9.91273	8.97316	0.476755	43.5649	39.7148	35.5374	39.6057	2.31797	-2.25173	8.95149e-52	6.51838	7.50039	6.60606	6.87494	0.313746	59.571	50.0458	60.318	56.6449	3.30662	-2.24826	9.6477e-56
Pm_g10551.t1		Py_MCL_00044	N/A	N/A	N/A	N/A	N/A	N/A	N/A	PF13639(Ring finger domain)	IPR037381(E3 ubiquitin-protein ligase RFWD3)IPR001841(Zinc finger, RING-type)IPR001680(WD40 repeat)IPR036322(WD40-repeat-containing domain superfamily)IPR013083(Zinc finger, RING/FYVE/PHD-type)IPR015943(WD40/YVTN repeat-like-containing domain superfamily)	N/A	N/A	N/A	2.30409	2.92583	2.20097	2.47696	0.226401	2.29929	3.63436	2.48463	2.80609	0.417573	-0.257993	0.452997	1.19193	1.2312	0.958103	1.12708	0.0852454	1.11188	1.68986	1.87567	1.55914	0.229972	0.309559	0.544371
Pm_g10552.t1		Py_MCL_05329	N/A	N/A	N/A	N/A	TMHMM;TMhelixRegion of a membrane-bound protein predicted to be embedded in the membrane.;	N/A	N/A	N/A	N/A	N/A	N/A	N/A	29.6361	36.1518	33.5419	33.1099	1.8933	27.0414	22.528	28.4419	26.0038	1.78431	0.233068	0.260977	35.4189	31.0998	32.8037	33.1075	1.25602	27.6176	37.4514	21.9613	29.0101	4.52551	0.967232	1.26364e-05
Pm_g10553.t1		Py_MCL_00044	N/A	N/A	found in tandem array	N/A	N/A	CE10	N/A	PF00135(Carboxylesterase family)	IPR002018(Carboxylesterase, type B)IPR029058(Alpha/Beta hydrolase fold)IPR019819(Carboxylesterase type B, conserved site)	N/A	N/A	N/A	0.511382	0.733367	0.403137	0.549295	0.0971957	0.542703	0.865029	0.698155	0.701962	0.0930668	-0.40875	0.574707	0.904284	0.844364	0.756433	0.835027	0.0429355	0	0.253243	0.28109	0.178111	0.0894176	2.76866	0.0104131
Pm_g10554.t1		Py_MCL_00044	N/A	N/A	found in tandem array	N/A	N/A	CE10	N/A	PF00135(Carboxylesterase family)	IPR002018(Carboxylesterase, type B)IPR029058(Alpha/Beta hydrolase fold)IPR019819(Carboxylesterase type B, conserved site)	N/A	N/A	N/A	0.0397198	0.105786	0.148021	0.0978423	0.0315152	0	0	0.140989	0.0469964	0.0469964	0.853819	0.644216	0.439631	0.284193	0.286422	0.336749	0.0514454	0.302846	0	0	0.100949	0.100949	2.26623	0.105651
Pm_g10555.t1		Py_MCL_00044	N/A	N/A	found in tandem array	SignalP_EUK	N/A	CE10	N/A	PF00135(Carboxylesterase family)	IPR002018(Carboxylesterase, type B)IPR029058(Alpha/Beta hydrolase fold)IPR019826(Carboxylesterase type B, active site)IPR019819(Carboxylesterase type B, conserved site)	N/A	N/A	N/A	0.0400313	0.106616	0	0.0488823	0.0310938	0	0.146716	0	0.0489052	0.0489052	0.0645447	0.980406	0	0	0	0	0	0	0	0	0	0	NA	NA
Pm_g10556.t1		Py_MCL_00044	N/A	N/A	found in tandem array	SignalP_EUK	N/A	CE10	N/A	PF00135(Carboxylesterase family)	IPR029058(Alpha/Beta hydrolase fold)IPR002018(Carboxylesterase, type B)IPR019819(Carboxylesterase type B, conserved site)	N/A	N/A	N/A	0	0	0	0	0	0	0	0	0	0	NA	NA	0	0	0	0	0	0	0	0	0	0	NA	NA
Pm_g10557.t1		Py_MCL_02372	N/A	N/A	N/A	N/A	N/A	N/A	N/A	PF01494(FAD binding domain)	IPR002938(FAD-binding domain)IPR036188(FAD/NAD(P)-binding domain superfamily)	N/A	N/A	N/A	0	0	0	0	0	0	0	0	0	0	NA	NA	0	0	0	0	0	0	0	0	0	0	NA	NA
Pm_g10558.t1		Py_MCL_00044	N/A	N/A	found in tandem array	SignalP_EUK	N/A	CE10	N/A	PF00135(Carboxylesterase family)	IPR029058(Alpha/Beta hydrolase fold)IPR019819(Carboxylesterase type B, conserved site)IPR002018(Carboxylesterase, type B)	N/A	N/A	N/A	0	0	0.181496	0.0604985	0.0604985	0.0767893	0	0.138299	0.071696	0.0400045	-0.298744	0.88916	0.0663448	0.0278769	0	0.0314072	0.0192333	0.297067	0	0	0.0990222	0.0990222	-0.634916	0.764828
Pm_g10559.t1		Py_MCL_00044	N/A	N/A	found in tandem array	SignalP_EUK	N/A	CE10	N/A	PF00135(Carboxylesterase family)	IPR002018(Carboxylesterase, type B)IPR029058(Alpha/Beta hydrolase fold)IPR019819(Carboxylesterase type B, conserved site)	N/A	N/A	N/A	0	0.138092	0.0724599	0.0701841	0.0398801	7.05116	7.69628	5.1073	6.61825	0.778088	-6.43001	2.01575e-25	0.0662185	0.0834714	0	0.0498966	0.0254406	3.85451	2.00279	2.22302	2.69344	0.584005	-4.73685	3.07973e-09
Pm_g1056.t1		N/A	transposons	N/A	N/A	N/A	N/A	N/A	N/A	PF03184(DDE superfamily endonuclease)	IPR004875(DDE superfamily endonuclease domain)	N/A	N/A	N/A	N/A	N/A	N/A	N/A	N/A	N/A	N/A	N/A	N/A	N/A	not analzyed by DESeq (transposon or alternative transcript)	not analzyed by DESeq (transposon or alternative transcript)	N/A	N/A	N/A	N/A	N/A	N/A	N/A	N/A	N/A	N/A	not analzyed by DESeq (transposon or alternative transcript)	not analzyed by DESeq (transposon or alternative transcript)
Pm_g10560.t1		Py_MCL_00003	N/A	N/A	N/A	N/A	N/A	N/A	N/A	PF03732(Retrotransposon gag protein)	IPR005162(Retrotransposon gag domain)IPR032567(LDOC1-related)IPR001878(Zinc finger, CCHC-type)IPR036875(Zinc finger, CCHC-type superfamily)	N/A	N/A	N/A	0	0	0	0	0	0	0	0	0	0	NA	NA	0	0	0	0	0	0	0	0	0	0	NA	NA
Pm_g10561.t1		N/A	transposons	N/A	N/A	N/A	N/A	N/A	N/A	PF00078(Reverse transcriptase (RNA-dependent DNA polymerase))PF00665(Integrase core domain)PF17919(RNase H-like domain found in reverse transcriptase)	IPR001584(Integrase, catalytic core)IPR036397(Ribonuclease H superfamily)IPR012337(Ribonuclease H-like superfamily)IPR000477(Reverse transcriptase domain)IPR041577(Reverse transcriptase/retrotransposon-derived protein, RNase H-like domain)IPR021109(Aspartic peptidase domain superfamily)	N/A	N/A	N/A	N/A	N/A	N/A	N/A	N/A	N/A	N/A	N/A	N/A	N/A	not analzyed by DESeq (transposon or alternative transcript)	not analzyed by DESeq (transposon or alternative transcript)	N/A	N/A	N/A	N/A	N/A	N/A	N/A	N/A	N/A	N/A	not analzyed by DESeq (transposon or alternative transcript)	not analzyed by DESeq (transposon or alternative transcript)
Pm_g10562.t1		Py_MCL_01899	N/A	N/A	N/A	N/A	N/A	N/A	N/A	N/A	N/A	N/A	N/A	N/A	0	0	0	0	0	0	0	0	0	0	NA	NA	0	0	0	0	0	0	0	0	0	0	NA	NA
Pm_g10563.t1		Py_MCL_04222	N/A	".t1" CDS identical to at least one other ".t1"	N/A	N/A	N/A	N/A	N/A	N/A	N/A	N/A	N/A	N/A	0.51686	1.37655	0.64205	0.845155	0.268146	0.509336	0.947152	0.305774	0.587421	0.189221	0.421955	0.695537	0.366716	0.61635	0.345103	0.442723	0.0870375	0.656805	0	1.2311	0.629302	0.355654	0.297013	0.822944
Pm_g10564.t1		Py_MCL_01790	N/A	N/A	N/A	N/A	N/A	N/A	N/A	N/A	IPR027417(P-loop containing nucleoside triphosphate hydrolase)	N/A	N/A	N/A	1.30315	1.15689	0.809393	1.08981	0.146427	1.14149	0	0.513961	0.551818	0.330063	0.637924	0.59913	1.47935	1.03599	1.04412	1.18649	0.14645	1.10399	0	0	0.367997	0.367997	2.22108	0.113672
Pm_g10565.t1		Py_MCL_04222	N/A	".t1" CDS identical to at least one other ".t1"	N/A	N/A	N/A	N/A	N/A	N/A	N/A	N/A	N/A	N/A	0.51686	0.382376	0.240769	0.380002	0.0797094	0.509336	0.631434	0	0.380257	0.193368	-0.134138	0.923517	0.0733432	0.24654	0.345103	0.221662	0.0794302	0.656805	0.554571	0.615551	0.608976	0.029695	-0.612261	0.665756
Pm_g10566.t1		N/A	transposons	N/A	N/A	N/A	N/A	N/A	N/A	PF13961(Domain of unknown function (DUF4219))PF14223(gag-polypeptide of LTR copia-type)PF13976(GAG-pre-integrase domain)PF00665(Integrase core domain)	IPR025314(Domain of unknown function DUF4219)IPR001584(Integrase, catalytic core)IPR036397(Ribonuclease H superfamily)IPR001878(Zinc finger, CCHC-type)IPR012337(Ribonuclease H-like superfamily)IPR025724(GAG-pre-integrase domain)IPR036875(Zinc finger, CCHC-type superfamily)	N/A	N/A	N/A	N/A	N/A	N/A	N/A	N/A	N/A	N/A	N/A	N/A	N/A	not analzyed by DESeq (transposon or alternative transcript)	not analzyed by DESeq (transposon or alternative transcript)	N/A	N/A	N/A	N/A	N/A	N/A	N/A	N/A	N/A	N/A	not analzyed by DESeq (transposon or alternative transcript)	not analzyed by DESeq (transposon or alternative transcript)
Pm_g10567.t1		N/A	transposons	N/A	N/A	N/A	N/A	N/A	N/A	PF13976(GAG-pre-integrase domain)PF13961(Domain of unknown function (DUF4219))PF14223(gag-polypeptide of LTR copia-type)	IPR025724(GAG-pre-integrase domain)IPR036397(Ribonuclease H superfamily)IPR025314(Domain of unknown function DUF4219)IPR036875(Zinc finger, CCHC-type superfamily)IPR012337(Ribonuclease H-like superfamily)IPR001878(Zinc finger, CCHC-type)	N/A	N/A	N/A	N/A	N/A	N/A	N/A	N/A	N/A	N/A	N/A	N/A	N/A	not analzyed by DESeq (transposon or alternative transcript)	not analzyed by DESeq (transposon or alternative transcript)	N/A	N/A	N/A	N/A	N/A	N/A	N/A	N/A	N/A	N/A	not analzyed by DESeq (transposon or alternative transcript)	not analzyed by DESeq (transposon or alternative transcript)
Pm_g10568.t1		N/A	transposons	N/A	N/A	N/A	N/A	N/A	N/A	PF14223(gag-polypeptide of LTR copia-type)PF13976(GAG-pre-integrase domain)PF00665(Integrase core domain)PF07727(Reverse transcriptase (RNA-dependent DNA polymerase))PF13961(Domain of unknown function (DUF4219))	IPR001584(Integrase, catalytic core)IPR001878(Zinc finger, CCHC-type)IPR036397(Ribonuclease H superfamily)IPR012337(Ribonuclease H-like superfamily)IPR025724(GAG-pre-integrase domain)IPR013103(Reverse transcriptase, RNA-dependent DNA polymerase)IPR036875(Zinc finger, CCHC-type superfamily)IPR025314(Domain of unknown function DUF4219)	N/A	N/A	N/A	N/A	N/A	N/A	N/A	N/A	N/A	N/A	N/A	N/A	N/A	not analzyed by DESeq (transposon or alternative transcript)	not analzyed by DESeq (transposon or alternative transcript)	N/A	N/A	N/A	N/A	N/A	N/A	N/A	N/A	N/A	N/A	not analzyed by DESeq (transposon or alternative transcript)	not analzyed by DESeq (transposon or alternative transcript)
Pm_g10569.t1		N/A	transposons	N/A	N/A	N/A	N/A	N/A	N/A	PF13961(Domain of unknown function (DUF4219))PF14223(gag-polypeptide of LTR copia-type)PF00665(Integrase core domain)PF07727(Reverse transcriptase (RNA-dependent DNA polymerase))PF13976(GAG-pre-integrase domain)	IPR001878(Zinc finger, CCHC-type)IPR025314(Domain of unknown function DUF4219)IPR001584(Integrase, catalytic core)IPR036875(Zinc finger, CCHC-type superfamily)IPR012337(Ribonuclease H-like superfamily)IPR039537(Retrotransposon Ty1/copia-like)IPR036397(Ribonuclease H superfamily)IPR013103(Reverse transcriptase, RNA-dependent DNA polymerase)IPR025724(GAG-pre-integrase domain)	N/A	N/A	N/A	N/A	N/A	N/A	N/A	N/A	N/A	N/A	N/A	N/A	N/A	not analzyed by DESeq (transposon or alternative transcript)	not analzyed by DESeq (transposon or alternative transcript)	N/A	N/A	N/A	N/A	N/A	N/A	N/A	N/A	N/A	N/A	not analzyed by DESeq (transposon or alternative transcript)	not analzyed by DESeq (transposon or alternative transcript)
Pm_g1057.t1		Py_MCL_00570	N/A	N/A	N/A	N/A	N/A	N/A	N/A	PF16187(Middle or third domain of peptidase_M16)PF05193(Peptidase M16 inactive domain)PF00675(Insulinase (Peptidase family M16))	IPR011249(Metalloenzyme, LuxS/M16 peptidase-like)IPR032632(Peptidase M16, middle/third domain)IPR007863(Peptidase M16, C-terminal)IPR011765(Peptidase M16, N-terminal)IPR001431(Peptidase M16, zinc-binding site)	N/A	N/A	SL2_UP_in_c_u_FM10_2FC_0.05	12.023	14.4364	15.9516	14.137	1.14394	16.2935	16.9952	20.4819	17.9235	1.2951	-0.447262	0.00608822	5.27008	5.47969	5.51426	5.42135	0.0762861	20.6377	22.1532	21.2906	21.3605	0.438875	-1.1919	9.52734e-20
Pm_g10570.t1		N/A	transposons	N/A	N/A	N/A	N/A	N/A	N/A	PF13976(GAG-pre-integrase domain)PF13961(Domain of unknown function (DUF4219))PF14223(gag-polypeptide of LTR copia-type)PF07727(Reverse transcriptase (RNA-dependent DNA polymerase))PF00665(Integrase core domain)	IPR036397(Ribonuclease H superfamily)IPR025724(GAG-pre-integrase domain)IPR001584(Integrase, catalytic core)IPR025314(Domain of unknown function DUF4219)IPR013103(Reverse transcriptase, RNA-dependent DNA polymerase)IPR001878(Zinc finger, CCHC-type)IPR012337(Ribonuclease H-like superfamily)IPR036875(Zinc finger, CCHC-type superfamily)	N/A	N/A	N/A	N/A	N/A	N/A	N/A	N/A	N/A	N/A	N/A	N/A	N/A	not analzyed by DESeq (transposon or alternative transcript)	not analzyed by DESeq (transposon or alternative transcript)	N/A	N/A	N/A	N/A	N/A	N/A	N/A	N/A	N/A	N/A	not analzyed by DESeq (transposon or alternative transcript)	not analzyed by DESeq (transposon or alternative transcript)
Pm_g10571.t1		N/A	transposons	N/A	N/A	N/A	N/A	N/A	N/A	PF14223(gag-polypeptide of LTR copia-type)PF13976(GAG-pre-integrase domain)PF00665(Integrase core domain)PF07727(Reverse transcriptase (RNA-dependent DNA polymerase))PF13961(Domain of unknown function (DUF4219))	IPR036397(Ribonuclease H superfamily)IPR025724(GAG-pre-integrase domain)IPR001584(Integrase, catalytic core)IPR001878(Zinc finger, CCHC-type)IPR013103(Reverse transcriptase, RNA-dependent DNA polymerase)IPR036875(Zinc finger, CCHC-type superfamily)IPR025314(Domain of unknown function DUF4219)IPR012337(Ribonuclease H-like superfamily)	N/A	N/A	N/A	N/A	N/A	N/A	N/A	N/A	N/A	N/A	N/A	N/A	N/A	not analzyed by DESeq (transposon or alternative transcript)	not analzyed by DESeq (transposon or alternative transcript)	N/A	N/A	N/A	N/A	N/A	N/A	N/A	N/A	N/A	N/A	not analzyed by DESeq (transposon or alternative transcript)	not analzyed by DESeq (transposon or alternative transcript)
Pm_g10572.t1		N/A	transposons	N/A	N/A	N/A	N/A	N/A	N/A	PF13976(GAG-pre-integrase domain)PF14223(gag-polypeptide of LTR copia-type)PF13961(Domain of unknown function (DUF4219))	IPR036875(Zinc finger, CCHC-type superfamily)IPR025724(GAG-pre-integrase domain)IPR025314(Domain of unknown function DUF4219)IPR001878(Zinc finger, CCHC-type)	N/A	N/A	N/A	N/A	N/A	N/A	N/A	N/A	N/A	N/A	N/A	N/A	N/A	not analzyed by DESeq (transposon or alternative transcript)	not analzyed by DESeq (transposon or alternative transcript)	N/A	N/A	N/A	N/A	N/A	N/A	N/A	N/A	N/A	N/A	not analzyed by DESeq (transposon or alternative transcript)	not analzyed by DESeq (transposon or alternative transcript)
Pm_g10573.t1		N/A	transposons	N/A	N/A	N/A	N/A	N/A	N/A	PF13976(GAG-pre-integrase domain)PF14223(gag-polypeptide of LTR copia-type)PF00665(Integrase core domain)	IPR036397(Ribonuclease H superfamily)IPR001878(Zinc finger, CCHC-type)IPR012337(Ribonuclease H-like superfamily)IPR001584(Integrase, catalytic core)IPR025724(GAG-pre-integrase domain)IPR036875(Zinc finger, CCHC-type superfamily)	N/A	N/A	N/A	N/A	N/A	N/A	N/A	N/A	N/A	N/A	N/A	N/A	N/A	not analzyed by DESeq (transposon or alternative transcript)	not analzyed by DESeq (transposon or alternative transcript)	N/A	N/A	N/A	N/A	N/A	N/A	N/A	N/A	N/A	N/A	not analzyed by DESeq (transposon or alternative transcript)	not analzyed by DESeq (transposon or alternative transcript)
Pm_g10573.t2		N/A	transposons	N/A	N/A	N/A	N/A	N/A	N/A	PF07727(Reverse transcriptase (RNA-dependent DNA polymerase))PF13976(GAG-pre-integrase domain)PF00098(Zinc knuckle)PF00665(Integrase core domain)PF13961(Domain of unknown function (DUF4219))PF14223(gag-polypeptide of LTR copia-type)	IPR013103(Reverse transcriptase, RNA-dependent DNA polymerase)IPR025724(GAG-pre-integrase domain)IPR001878(Zinc finger, CCHC-type)IPR001584(Integrase, catalytic core)IPR012337(Ribonuclease H-like superfamily)IPR036397(Ribonuclease H superfamily)IPR025314(Domain of unknown function DUF4219)IPR036875(Zinc finger, CCHC-type superfamily)	N/A	N/A	N/A	N/A	N/A	N/A	N/A	N/A	N/A	N/A	N/A	N/A	N/A	not analzyed by DESeq (transposon or alternative transcript)	not analzyed by DESeq (transposon or alternative transcript)	N/A	N/A	N/A	N/A	N/A	N/A	N/A	N/A	N/A	N/A	not analzyed by DESeq (transposon or alternative transcript)	not analzyed by DESeq (transposon or alternative transcript)
Pm_g10574.t1		N/A	transposons	N/A	N/A	N/A	N/A	N/A	N/A	PF13976(GAG-pre-integrase domain)PF00665(Integrase core domain)PF07727(Reverse transcriptase (RNA-dependent DNA polymerase))PF14223(gag-polypeptide of LTR copia-type)PF13961(Domain of unknown function (DUF4219))	IPR025724(GAG-pre-integrase domain)IPR001584(Integrase, catalytic core)IPR013103(Reverse transcriptase, RNA-dependent DNA polymerase)IPR012337(Ribonuclease H-like superfamily)IPR001878(Zinc finger, CCHC-type)IPR036875(Zinc finger, CCHC-type superfamily)IPR025314(Domain of unknown function DUF4219)IPR036397(Ribonuclease H superfamily)	N/A	N/A	N/A	N/A	N/A	N/A	N/A	N/A	N/A	N/A	N/A	N/A	N/A	not analzyed by DESeq (transposon or alternative transcript)	not analzyed by DESeq (transposon or alternative transcript)	N/A	N/A	N/A	N/A	N/A	N/A	N/A	N/A	N/A	N/A	not analzyed by DESeq (transposon or alternative transcript)	not analzyed by DESeq (transposon or alternative transcript)
Pm_g10575.t1		N/A	transposons	N/A	N/A	N/A	N/A	N/A	N/A	PF07727(Reverse transcriptase (RNA-dependent DNA polymerase))	IPR039537(Retrotransposon Ty1/copia-like)IPR013103(Reverse transcriptase, RNA-dependent DNA polymerase)	N/A	N/A	N/A	N/A	N/A	N/A	N/A	N/A	N/A	N/A	N/A	N/A	N/A	not analzyed by DESeq (transposon or alternative transcript)	not analzyed by DESeq (transposon or alternative transcript)	N/A	N/A	N/A	N/A	N/A	N/A	N/A	N/A	N/A	N/A	not analzyed by DESeq (transposon or alternative transcript)	not analzyed by DESeq (transposon or alternative transcript)
Pm_g10576.t1		N/A	transposons	N/A	N/A	N/A	N/A	N/A	N/A	PF13976(GAG-pre-integrase domain)PF13961(Domain of unknown function (DUF4219))PF00665(Integrase core domain)PF14223(gag-polypeptide of LTR copia-type)	IPR025724(GAG-pre-integrase domain)IPR025314(Domain of unknown function DUF4219)IPR001584(Integrase, catalytic core)IPR012337(Ribonuclease H-like superfamily)IPR036397(Ribonuclease H superfamily)IPR001878(Zinc finger, CCHC-type)IPR036875(Zinc finger, CCHC-type superfamily)	N/A	N/A	N/A	N/A	N/A	N/A	N/A	N/A	N/A	N/A	N/A	N/A	N/A	not analzyed by DESeq (transposon or alternative transcript)	not analzyed by DESeq (transposon or alternative transcript)	N/A	N/A	N/A	N/A	N/A	N/A	N/A	N/A	N/A	N/A	not analzyed by DESeq (transposon or alternative transcript)	not analzyed by DESeq (transposon or alternative transcript)
Pm_g10577.t1		N/A	transposons	N/A	N/A	N/A	N/A	N/A	N/A	PF13976(GAG-pre-integrase domain)PF14223(gag-polypeptide of LTR copia-type)PF13961(Domain of unknown function (DUF4219))	IPR025724(GAG-pre-integrase domain)IPR001878(Zinc finger, CCHC-type)IPR025314(Domain of unknown function DUF4219)IPR036875(Zinc finger, CCHC-type superfamily)	N/A	N/A	N/A	N/A	N/A	N/A	N/A	N/A	N/A	N/A	N/A	N/A	N/A	not analzyed by DESeq (transposon or alternative transcript)	not analzyed by DESeq (transposon or alternative transcript)	N/A	N/A	N/A	N/A	N/A	N/A	N/A	N/A	N/A	N/A	not analzyed by DESeq (transposon or alternative transcript)	not analzyed by DESeq (transposon or alternative transcript)
Pm_g10578.t1		N/A	transposons	N/A	N/A	N/A	N/A	N/A	N/A	PF13976(GAG-pre-integrase domain)PF13961(Domain of unknown function (DUF4219))PF00665(Integrase core domain)PF14223(gag-polypeptide of LTR copia-type)	IPR025724(GAG-pre-integrase domain)IPR025314(Domain of unknown function DUF4219)IPR036397(Ribonuclease H superfamily)IPR001584(Integrase, catalytic core)IPR001878(Zinc finger, CCHC-type)IPR036875(Zinc finger, CCHC-type superfamily)IPR012337(Ribonuclease H-like superfamily)	N/A	N/A	N/A	N/A	N/A	N/A	N/A	N/A	N/A	N/A	N/A	N/A	N/A	not analzyed by DESeq (transposon or alternative transcript)	not analzyed by DESeq (transposon or alternative transcript)	N/A	N/A	N/A	N/A	N/A	N/A	N/A	N/A	N/A	N/A	not analzyed by DESeq (transposon or alternative transcript)	not analzyed by DESeq (transposon or alternative transcript)
Pm_g10579.t1		N/A	transposons	N/A	N/A	N/A	N/A	N/A	N/A	PF07727(Reverse transcriptase (RNA-dependent DNA polymerase))	IPR013103(Reverse transcriptase, RNA-dependent DNA polymerase)IPR039537(Retrotransposon Ty1/copia-like)	N/A	N/A	N/A	N/A	N/A	N/A	N/A	N/A	N/A	N/A	N/A	N/A	N/A	not analzyed by DESeq (transposon or alternative transcript)	not analzyed by DESeq (transposon or alternative transcript)	N/A	N/A	N/A	N/A	N/A	N/A	N/A	N/A	N/A	N/A	not analzyed by DESeq (transposon or alternative transcript)	not analzyed by DESeq (transposon or alternative transcript)
Pm_g1058.t1		Py_MCL_01498	N/A	N/A	N/A	N/A	TMHMM;TMhelixRegion of a membrane-bound protein predicted to be embedded in the membrane.;	N/A	N/A	PF00254(FKBP-type peptidyl-prolyl cis-trans isomerase)PF14559(Tetratricopeptide repeat)	IPR001179(FKBP-type peptidyl-prolyl cis-trans isomerase domain)IPR013026(Tetratricopeptide repeat-containing domain)IPR011990(Tetratricopeptide-like helical domain superfamily)IPR019734(Tetratricopeptide repeat)	N/A	N/A	N/A	44.0434	49.0282	53.2153	48.7623	2.65104	65.7817	62.214	64.326	64.1072	1.03568	-0.504938	4.13613e-05	72.6055	70.3294	67.5451	70.16	1.46326	85.702	76.4233	88.5148	83.5467	3.65308	0.538617	1.11507e-05
Pm_g10580.t1		N/A	transposons	N/A	N/A	N/A	N/A	N/A	N/A	PF00665(Integrase core domain)PF13976(GAG-pre-integrase domain)PF14223(gag-polypeptide of LTR copia-type)PF07727(Reverse transcriptase (RNA-dependent DNA polymerase))PF13961(Domain of unknown function (DUF4219))	IPR001584(Integrase, catalytic core)IPR036397(Ribonuclease H superfamily)IPR001878(Zinc finger, CCHC-type)IPR025724(GAG-pre-integrase domain)IPR012337(Ribonuclease H-like superfamily)IPR036875(Zinc finger, CCHC-type superfamily)IPR013103(Reverse transcriptase, RNA-dependent DNA polymerase)IPR025314(Domain of unknown function DUF4219)	N/A	N/A	N/A	N/A	N/A	N/A	N/A	N/A	N/A	N/A	N/A	N/A	N/A	not analzyed by DESeq (transposon or alternative transcript)	not analzyed by DESeq (transposon or alternative transcript)	N/A	N/A	N/A	N/A	N/A	N/A	N/A	N/A	N/A	N/A	not analzyed by DESeq (transposon or alternative transcript)	not analzyed by DESeq (transposon or alternative transcript)
Pm_g10581.t1		N/A	transposons	N/A	N/A	N/A	N/A	N/A	N/A	PF14223(gag-polypeptide of LTR copia-type)PF13961(Domain of unknown function (DUF4219))PF00665(Integrase core domain)PF13976(GAG-pre-integrase domain)	IPR001584(Integrase, catalytic core)IPR001878(Zinc finger, CCHC-type)IPR012337(Ribonuclease H-like superfamily)IPR036875(Zinc finger, CCHC-type superfamily)IPR025314(Domain of unknown function DUF4219)IPR036397(Ribonuclease H superfamily)IPR025724(GAG-pre-integrase domain)	N/A	N/A	N/A	N/A	N/A	N/A	N/A	N/A	N/A	N/A	N/A	N/A	N/A	not analzyed by DESeq (transposon or alternative transcript)	not analzyed by DESeq (transposon or alternative transcript)	N/A	N/A	N/A	N/A	N/A	N/A	N/A	N/A	N/A	N/A	not analzyed by DESeq (transposon or alternative transcript)	not analzyed by DESeq (transposon or alternative transcript)
Pm_g10582.t1		Py_MCL_00010	N/A	N/A	N/A	N/A	N/A	N/A	N/A	PF07727(Reverse transcriptase (RNA-dependent DNA polymerase))	IPR013103(Reverse transcriptase, RNA-dependent DNA polymerase)IPR039537(Retrotransposon Ty1/copia-like)	N/A	N/A	N/A	0	0	0	0	0	0	0	0	0	0	NA	NA	0	0	0	0	0	0	0	0	0	0	NA	NA
Pm_g10583.t1		Py_MCL_00010	N/A	N/A	N/A	N/A	N/A	N/A	N/A	PF00665(Integrase core domain)	IPR036397(Ribonuclease H superfamily)IPR001584(Integrase, catalytic core)IPR012337(Ribonuclease H-like superfamily)IPR039537(Retrotransposon Ty1/copia-like)	N/A	N/A	N/A	0	0.11188	0	0.0372935	0.0372935	0	0	0	0	0	0.00664029	0.997626	0	0	0	0	0	0	0	0	0	0	NA	NA
Pm_g10584.t1		Py_MCL_00010	N/A	N/A	N/A	N/A	N/A	N/A	N/A	PF13961(Domain of unknown function (DUF4219))PF14223(gag-polypeptide of LTR copia-type)	IPR025314(Domain of unknown function DUF4219)	N/A	N/A	N/A	0	0	0	0	0	0	0	0	0	0	NA	NA	0	0	0	0	0	0	0	0	0	0	NA	NA
Pm_g10585.t1		N/A	transposons	N/A	N/A	N/A	N/A	N/A	N/A	N/A	IPR036875(Zinc finger, CCHC-type superfamily)IPR001878(Zinc finger, CCHC-type)	N/A	N/A	N/A	N/A	N/A	N/A	N/A	N/A	N/A	N/A	N/A	N/A	N/A	not analzyed by DESeq (transposon or alternative transcript)	not analzyed by DESeq (transposon or alternative transcript)	N/A	N/A	N/A	N/A	N/A	N/A	N/A	N/A	N/A	N/A	not analzyed by DESeq (transposon or alternative transcript)	not analzyed by DESeq (transposon or alternative transcript)
Pm_g10586.t1		N/A	transposons	N/A	N/A	N/A	N/A	N/A	N/A	PF13456(Reverse transcriptase-like)PF00665(Integrase core domain)PF00078(Reverse transcriptase (RNA-dependent DNA polymerase))	IPR002156(Ribonuclease H domain)IPR001584(Integrase, catalytic core)IPR000477(Reverse transcriptase domain)IPR036397(Ribonuclease H superfamily)IPR012337(Ribonuclease H-like superfamily)	N/A	N/A	N/A	N/A	N/A	N/A	N/A	N/A	N/A	N/A	N/A	N/A	N/A	not analzyed by DESeq (transposon or alternative transcript)	not analzyed by DESeq (transposon or alternative transcript)	N/A	N/A	N/A	N/A	N/A	N/A	N/A	N/A	N/A	N/A	not analzyed by DESeq (transposon or alternative transcript)	not analzyed by DESeq (transposon or alternative transcript)
Pm_g10587.t1		N/A	transposons	N/A	N/A	N/A	N/A	N/A	N/A	PF17921(Integrase zinc binding domain)PF17917(RNase H-like domain found in reverse transcriptase)PF00078(Reverse transcriptase (RNA-dependent DNA polymerase))PF13456(Reverse transcriptase-like)PF00665(Integrase core domain)	IPR041588(Integrase zinc-binding domain)IPR036397(Ribonuclease H superfamily)IPR000477(Reverse transcriptase domain)IPR041373(Reverse transcriptase, RNase H-like domain)IPR012337(Ribonuclease H-like superfamily)IPR000953(Chromo/chromo shadow domain)IPR002156(Ribonuclease H domain)IPR001584(Integrase, catalytic core)IPR016197(Chromo-like domain superfamily)	N/A	N/A	N/A	N/A	N/A	N/A	N/A	N/A	N/A	N/A	N/A	N/A	N/A	not analzyed by DESeq (transposon or alternative transcript)	not analzyed by DESeq (transposon or alternative transcript)	N/A	N/A	N/A	N/A	N/A	N/A	N/A	N/A	N/A	N/A	not analzyed by DESeq (transposon or alternative transcript)	not analzyed by DESeq (transposon or alternative transcript)
Pm_g10588.t1		Py_MCL_00251	N/A	N/A	N/A	N/A	N/A	N/A	N/A	N/A	N/A	N/A	N/A	N/A	0	0	0	0	0	0	0	0	0	0	NA	NA	0	0	0	0	0	0	0	0	0	0	NA	NA
Pm_g10589.t1		Py_MCL_00025	N/A	N/A	N/A	SignalP_EUK	N/A	N/A	N/A	PF00082(Subtilase family)	IPR023828(Peptidase S8, subtilisin, Ser-active site)IPR036852(Peptidase S8/S53 domain superfamily)IPR000209(Peptidase S8/S53 domain)IPR015500(Peptidase S8, subtilisin-related)IPR022398(Peptidase S8, subtilisin, His-active site)	Subtilases	N/A	N/A	1.14519	1.50747	1.28767	1.31344	0.105371	6.92678	9.55213	13.1761	9.885	1.81168	-2.98047	8.24716e-23	6.11912	6.4985	7.30883	6.64215	0.350869	15.0544	14.4907	16.9306	15.4919	0.737525	-0.435441	0.0259161
Pm_g1059.t1		Py_MCL_00007	N/A	N/A	found in tandem array	N/A	TMHMM;TMhelixRegion of a membrane-bound protein predicted to be embedded in the membrane.;	N/A	N/A	PF00005(ABC transporter)PF00664(ABC transporter transmembrane region)	IPR036640(ABC transporter type 1, transmembrane domain superfamily)IPR003439(ABC transporter-like)IPR027417(P-loop containing nucleoside triphosphate hydrolase)IPR011527(ABC transporter type 1, transmembrane domain)IPR017871(ABC transporter, conserved site)IPR003593(AAA+ ATPase domain)	N/A	N/A	N/A	24.522	25.8779	23.4837	24.6278	0.693164	15.7996	16.1235	17.0616	16.3282	0.378425	0.489255	8.6417e-05	4.8554	5.94559	5.83557	5.54552	0.346516	13.6655	10.2797	15.7179	13.221	1.58553	-0.46366	0.011483
Pm_g10590.t1		Py_MCL_00418	N/A	".t1" CDS identical to at least one other ".t1"	N/A	N/A	N/A	N/A	N/A	N/A	N/A	N/A	N/A	N/A	0	0	0	0	0	0	0	0	0	0	NA	NA	0	0	0	0	0	0	0	0	0	0	NA	NA
Pm_g10591.t1		Py_MCL_00010	N/A	N/A	N/A	N/A	N/A	N/A	N/A	N/A	N/A	N/A	N/A	N/A	0	0	0	0	0	0	0	0	0	0	NA	NA	0	0	0	0	0	0	0	0	0	0	NA	NA
Pm_g10592.t1		Py_MCL_00010	N/A	N/A	N/A	N/A	N/A	N/A	N/A	N/A	IPR039537(Retrotransposon Ty1/copia-like)IPR036397(Ribonuclease H superfamily)	N/A	N/A	N/A	0	0	0	0	0	0	0	0	0	0	NA	NA	0	0	0	0	0	0	0	0	0	0	NA	NA
Pm_g10593.t1		Py_MCL_00003	N/A	N/A	N/A	N/A	N/A	N/A	N/A	N/A	N/A	N/A	N/A	N/A	0	0	0	0	0	0	0	0	0	0	NA	NA	0	0	0	0	0	0	0	0	0	0	NA	NA
Pm_g10594.t1		N/A	transposons	N/A	N/A	N/A	N/A	N/A	N/A	PF00078(Reverse transcriptase (RNA-dependent DNA polymerase))PF17919(RNase H-like domain found in reverse transcriptase)	IPR000477(Reverse transcriptase domain)IPR041577(Reverse transcriptase/retrotransposon-derived protein, RNase H-like domain)	N/A	N/A	N/A	N/A	N/A	N/A	N/A	N/A	N/A	N/A	N/A	N/A	N/A	not analzyed by DESeq (transposon or alternative transcript)	not analzyed by DESeq (transposon or alternative transcript)	N/A	N/A	N/A	N/A	N/A	N/A	N/A	N/A	N/A	N/A	not analzyed by DESeq (transposon or alternative transcript)	not analzyed by DESeq (transposon or alternative transcript)
Pm_g10595.t1		N/A	transposons	N/A	N/A	N/A	N/A	N/A	N/A	PF13650(Aspartyl protease)	IPR021109(Aspartic peptidase domain superfamily)	Aspartyl proteases	N/A	N/A	N/A	N/A	N/A	N/A	N/A	N/A	N/A	N/A	N/A	N/A	not analzyed by DESeq (transposon or alternative transcript)	not analzyed by DESeq (transposon or alternative transcript)	N/A	N/A	N/A	N/A	N/A	N/A	N/A	N/A	N/A	N/A	not analzyed by DESeq (transposon or alternative transcript)	not analzyed by DESeq (transposon or alternative transcript)
Pm_g10596.t1		N/A	transposons	N/A	N/A	N/A	N/A	N/A	N/A	PF17917(RNase H-like domain found in reverse transcriptase)PF00665(Integrase core domain)PF13456(Reverse transcriptase-like)PF00078(Reverse transcriptase (RNA-dependent DNA polymerase))	IPR001584(Integrase, catalytic core)IPR012337(Ribonuclease H-like superfamily)IPR000477(Reverse transcriptase domain)IPR036397(Ribonuclease H superfamily)IPR000953(Chromo/chromo shadow domain)IPR041373(Reverse transcriptase, RNase H-like domain)IPR016197(Chromo-like domain superfamily)IPR002156(Ribonuclease H domain)	N/A	N/A	N/A	N/A	N/A	N/A	N/A	N/A	N/A	N/A	N/A	N/A	N/A	not analzyed by DESeq (transposon or alternative transcript)	not analzyed by DESeq (transposon or alternative transcript)	N/A	N/A	N/A	N/A	N/A	N/A	N/A	N/A	N/A	N/A	not analzyed by DESeq (transposon or alternative transcript)	not analzyed by DESeq (transposon or alternative transcript)
Pm_g10597.t1		Py_MCL_00251	N/A	N/A	N/A	N/A	N/A	N/A	N/A	N/A	N/A	N/A	N/A	N/A	0	0	0	0	0	0	0	0	0	0	NA	NA	0	0	0	0	0	0	0	0	0	0	NA	NA
Pm_g10598.t1		Py_MCL_00512	N/A	N/A	N/A	N/A	N/A	N/A	N/A	N/A	N/A	N/A	N/A	N/A	0	0	0	0	0	0	0	0	0	0	NA	NA	0.331092	0	0	0.110364	0.110364	0	0	0	0	0	-0.184218	NA
Pm_g10599.t1		N/A	transposons	N/A	N/A	N/A	N/A	N/A	N/A	N/A	N/A	N/A	N/A	N/A	N/A	N/A	N/A	N/A	N/A	N/A	N/A	N/A	N/A	N/A	not analzyed by DESeq (transposon or alternative transcript)	not analzyed by DESeq (transposon or alternative transcript)	N/A	N/A	N/A	N/A	N/A	N/A	N/A	N/A	N/A	N/A	not analzyed by DESeq (transposon or alternative transcript)	not analzyed by DESeq (transposon or alternative transcript)
Pm_g106.t1		Py_MCL_00091	N/A	N/A	N/A	SignalP_EUK	TMHMM;TMhelixRegion of a membrane-bound protein predicted to be embedded in the membrane.;	N/A	N/A	N/A	N/A	N/A	SWQ7_DW_in_c_u_FM10_2FC_0.05	SL2_DW_in_c_u_FM10_2FC_0.05	264.94	279.133	268.468	270.847	4.26645	24.8797	39.9828	53.9365	39.5997	8.39015	2.67319	1.41131e-30	1026.35	975.023	783.367	928.248	73.9407	73.0784	78.7597	74.0564	75.2981	1.75364	4.4102	1.03499e-178
Pm_g1060.t1		Py_MCL_00007	N/A	N/A	found in tandem array	N/A	TMHMM;TMhelixRegion of a membrane-bound protein predicted to be embedded in the membrane.;	N/A	N/A	PF00005(ABC transporter)PF00664(ABC transporter transmembrane region)	IPR027417(P-loop containing nucleoside triphosphate hydrolase)IPR003439(ABC transporter-like)IPR011527(ABC transporter type 1, transmembrane domain)IPR036640(ABC transporter type 1, transmembrane domain superfamily)IPR003593(AAA+ ATPase domain)IPR017871(ABC transporter, conserved site)	N/A	N/A	N/A	2.24852	2.47351	2.42882	2.38362	0.0687691	2.92228	2.44838	2.77613	2.7156	0.140111	-0.306537	0.188386	0.249707	0.431347	0.509143	0.396732	0.0768667	1.61502	2.72727	2.09572	2.146	0.322062	-1.64889	3.20042e-05
Pm_g10600.t1		Py_MCL_08338	N/A	N/A	N/A	N/A	N/A	N/A	N/A	N/A	N/A	N/A	N/A	N/A	5.87125	4.85693	2.73501	4.48773	0.923985	0.788972	0	1.42095	0.736641	0.411027	2.37204	0.00302782	2.49942	2.86422	2.67285	2.67883	0.105349	1.0174	0.859041	0	0.625482	0.316065	2.68866	0.0132779
Pm_g10601.t1		Py_MCL_00988	N/A	N/A	N/A	N/A	N/A	N/A	N/A	PF00583(Acetyltransferase (GNAT) family)	IPR000182(GNAT domain)IPR016181(Acyl-CoA N-acyltransferase)	N/A	N/A	N/A	49.4649	58.5167	66.3008	58.0942	4.8647	70.3583	57.2946	61.2877	62.9802	3.86496	-0.235941	0.197087	38.0425	40.5671	41.5022	40.0373	1.03327	90.7292	75.1048	84.1968	83.3436	4.53052	-0.266407	0.0787998
Pm_g10602.t1		Py_MCL_00592	N/A	N/A	N/A	N/A	N/A	N/A	N/A	PF18018(DNA polymerase delta subunit OB-fold domain)PF04042(DNA polymerase alpha/epsilon subunit B)	IPR040663(DNA polymerase delta subunit, OB-fold domain)IPR007185(DNA polymerase alpha/delta/epsilon, subunit B)IPR024826(DNA polymerase delta/II small subunit family)	N/A	N/A	SL2_UP_in_c_u_FM10_2FC_0.05	11.6214	10.2374	12.0395	11.2994	0.544548	16.8025	13.4849	16.0864	15.458	1.00793	-0.567235	0.00284665	4.24053	4.30199	5.3208	4.62111	0.350296	29.7641	22.8203	20.8408	24.4751	2.70556	-1.61201	1.60634e-16
Pm_g10603.t1		Py_MCL_00592	N/A	N/A	N/A	N/A	N/A	CE10	N/A	PF00326(Prolyl oligopeptidase family)PF07676(WD40-like Beta Propeller Repeat)	IPR001375(Peptidase S9, prolyl oligopeptidase, catalytic domain)IPR011042(Six-bladed beta-propeller, TolB-like)IPR029058(Alpha/Beta hydrolase fold)IPR011659(WD40-like Beta Propeller)	N/A	SWQ7_UP_in_c_u_FM10_2FC_0.05	SL2_UP_in_c_u_FM10_2FC_0.05	1.78945	2.32515	2.42495	2.17985	0.197317	20.0386	13.1764	15.4753	16.2301	2.0166	-3.0054	1.99504e-48	2.04987	2.36281	2.15064	2.18777	0.0922253	28.6519	34.246	34.873	32.5903	1.97751	-3.10755	1.89393e-105
Pm_g10604.t1		Py_MCL_00011	N/A	N/A	N/A	N/A	TMHMM;TMhelixRegion of a membrane-bound protein predicted to be embedded in the membrane.;	N/A	N/A	N/A	N/A	N/A	N/A	N/A	2.73428	1.94193	1.69828	2.12483	0.312737	0.359264	0	0.64704	0.335435	0.187164	2.27522	0.0573199	0.1552	0.65212	0.438157	0.415159	0.143909	2.77969	3.52054	0	2.10008	1.0716	-1.42524	0.257698
Pm_g10605.t1		Py_MCL_02610	N/A	N/A	found in tandem array	N/A	N/A	N/A	N/A	PF02574(Homocysteine S-methyltransferase)PF00809(Pterin binding enzyme)	IPR036589(Homocysteine-binding domain superfamily)IPR003726(Homocysteine-binding domain)IPR000489(Pterin-binding domain)IPR011005(Dihydropteroate synthase-like)	N/A	N/A	N/A	0.118697	0.026344	0	0.0483471	0.0359878	0	0	0	0	0	0.926899	0.68534	0.10106	0.127391	0.142656	0.123702	0.0121484	0	0.382074	0	0.127358	0.127358	0.57958	0.704714
Pm_g10606.t1		Py_MCL_02610	N/A	N/A	found in tandem array	N/A	N/A	N/A	N/A	PF00809(Pterin binding enzyme)PF02574(Homocysteine S-methyltransferase)	IPR000489(Pterin-binding domain)IPR036589(Homocysteine-binding domain superfamily)IPR011005(Dihydropteroate synthase-like)IPR003726(Homocysteine-binding domain)	N/A	N/A	N/A	0.316254	0.249565	0.523807	0.363208	0.0825746	0.0692557	0	0.374192	0.147816	0.11494	1.17417	0.297408	0.179508	0.301704	0.168928	0.216713	0.0426049	0	0.678657	0	0.226219	0.226219	0.593432	0.65975
Pm_g10607.t1		N/A	transposons	N/A	N/A	N/A	N/A	N/A	N/A	PF07727(Reverse transcriptase (RNA-dependent DNA polymerase))	IPR039537(Retrotransposon Ty1/copia-like)IPR013103(Reverse transcriptase, RNA-dependent DNA polymerase)	N/A	N/A	N/A	N/A	N/A	N/A	N/A	N/A	N/A	N/A	N/A	N/A	N/A	not analzyed by DESeq (transposon or alternative transcript)	not analzyed by DESeq (transposon or alternative transcript)	N/A	N/A	N/A	N/A	N/A	N/A	N/A	N/A	N/A	N/A	not analzyed by DESeq (transposon or alternative transcript)	not analzyed by DESeq (transposon or alternative transcript)
Pm_g10608.t1		Py_MCL_00610	N/A	N/A	N/A	N/A	N/A	N/A	N/A	N/A	N/A	N/A	N/A	N/A	0	0	0	0	0	0	0	0	0	0	NA	NA	0	0	0	0	0	0	0	0	0	0	NA	NA
Pm_g10609.t1		Py_MCL_00001	N/A	N/A	N/A	N/A	N/A	N/A	N/A	N/A	N/A	N/A	N/A	N/A	0.481508	0.769442	0.0897204	0.44689	0.196981	0.3796	0	0	0.126533	0.126533	1.1611	0.485904	0.163984	0.41342	0.385799	0.321068	0.0789453	0	0	0	0	0	1.77539	0.315537
Pm_g1061.t1		Py_MCL_00007	N/A	N/A	found in tandem array	N/A	TMHMM;TMhelixRegion of a membrane-bound protein predicted to be embedded in the membrane.;	N/A	N/A	PF00664(ABC transporter transmembrane region)PF00005(ABC transporter)	IPR017871(ABC transporter, conserved site)IPR036640(ABC transporter type 1, transmembrane domain superfamily)IPR011527(ABC transporter type 1, transmembrane domain)IPR003439(ABC transporter-like)IPR027417(P-loop containing nucleoside triphosphate hydrolase)IPR003593(AAA+ ATPase domain)	N/A	N/A	N/A	2.90733	2.82481	2.40769	2.71328	0.15464	3.59719	3.67021	3.89862	3.72201	0.0907885	-0.555561	0.00950724	0.605082	0.843629	0.750598	0.733103	0.0694161	4.80289	4.36725	5.30912	4.82642	0.272151	-1.91988	3.37775e-14
Pm_g10610.t1		Py_MCL_02926	N/A	N/A	N/A	N/A	N/A	N/A	N/A	N/A	N/A	N/A	N/A	N/A	2.73284	2.56885	1.4977	2.26646	0.387288	0	0	0.570618	0.190206	0.190206	3.1838	0.0120588	0.821213	0.345059	0.64401	0.603428	0.138944	0	0	0	0	0	1.94667	0.254839
Pm_g10611.t1		N/A	transposons	N/A	N/A	N/A	N/A	N/A	N/A	PF07727(Reverse transcriptase (RNA-dependent DNA polymerase))	IPR039537(Retrotransposon Ty1/copia-like)IPR013103(Reverse transcriptase, RNA-dependent DNA polymerase)	N/A	N/A	N/A	N/A	N/A	N/A	N/A	N/A	N/A	N/A	N/A	N/A	N/A	not analzyed by DESeq (transposon or alternative transcript)	not analzyed by DESeq (transposon or alternative transcript)	N/A	N/A	N/A	N/A	N/A	N/A	N/A	N/A	N/A	N/A	not analzyed by DESeq (transposon or alternative transcript)	not analzyed by DESeq (transposon or alternative transcript)
Pm_g10612.t1		N/A	transposons	N/A	N/A	N/A	N/A	N/A	N/A	PF00665(Integrase core domain)PF13976(GAG-pre-integrase domain)PF13961(Domain of unknown function (DUF4219))PF07727(Reverse transcriptase (RNA-dependent DNA polymerase))PF14223(gag-polypeptide of LTR copia-type)	IPR001584(Integrase, catalytic core)IPR025724(GAG-pre-integrase domain)IPR012337(Ribonuclease H-like superfamily)IPR025314(Domain of unknown function DUF4219)IPR001878(Zinc finger, CCHC-type)IPR036875(Zinc finger, CCHC-type superfamily)IPR013103(Reverse transcriptase, RNA-dependent DNA polymerase)IPR036397(Ribonuclease H superfamily)	N/A	N/A	N/A	N/A	N/A	N/A	N/A	N/A	N/A	N/A	N/A	N/A	N/A	not analzyed by DESeq (transposon or alternative transcript)	not analzyed by DESeq (transposon or alternative transcript)	N/A	N/A	N/A	N/A	N/A	N/A	N/A	N/A	N/A	N/A	not analzyed by DESeq (transposon or alternative transcript)	not analzyed by DESeq (transposon or alternative transcript)
Pm_g10613.t1		N/A	transposons	N/A	N/A	N/A	N/A	N/A	N/A	PF13976(GAG-pre-integrase domain)PF13961(Domain of unknown function (DUF4219))PF14223(gag-polypeptide of LTR copia-type)PF00665(Integrase core domain)	IPR025724(GAG-pre-integrase domain)IPR025314(Domain of unknown function DUF4219)IPR001584(Integrase, catalytic core)IPR001878(Zinc finger, CCHC-type)IPR036397(Ribonuclease H superfamily)IPR036875(Zinc finger, CCHC-type superfamily)IPR012337(Ribonuclease H-like superfamily)	N/A	N/A	N/A	N/A	N/A	N/A	N/A	N/A	N/A	N/A	N/A	N/A	N/A	not analzyed by DESeq (transposon or alternative transcript)	not analzyed by DESeq (transposon or alternative transcript)	N/A	N/A	N/A	N/A	N/A	N/A	N/A	N/A	N/A	N/A	not analzyed by DESeq (transposon or alternative transcript)	not analzyed by DESeq (transposon or alternative transcript)
Pm_g10614.t1		N/A	transposons	N/A	N/A	N/A	N/A	N/A	N/A	PF13976(GAG-pre-integrase domain)PF00098(Zinc knuckle)PF13961(Domain of unknown function (DUF4219))PF14223(gag-polypeptide of LTR copia-type)	IPR025724(GAG-pre-integrase domain)IPR001878(Zinc finger, CCHC-type)IPR036875(Zinc finger, CCHC-type superfamily)IPR025314(Domain of unknown function DUF4219)	N/A	N/A	N/A	N/A	N/A	N/A	N/A	N/A	N/A	N/A	N/A	N/A	N/A	not analzyed by DESeq (transposon or alternative transcript)	not analzyed by DESeq (transposon or alternative transcript)	N/A	N/A	N/A	N/A	N/A	N/A	N/A	N/A	N/A	N/A	not analzyed by DESeq (transposon or alternative transcript)	not analzyed by DESeq (transposon or alternative transcript)
Pm_g10615.t1		N/A	transposons	N/A	N/A	N/A	N/A	N/A	N/A	PF13976(GAG-pre-integrase domain)PF14223(gag-polypeptide of LTR copia-type)PF13961(Domain of unknown function (DUF4219))PF00665(Integrase core domain)PF07727(Reverse transcriptase (RNA-dependent DNA polymerase))	IPR025724(GAG-pre-integrase domain)IPR012337(Ribonuclease H-like superfamily)IPR025314(Domain of unknown function DUF4219)IPR001878(Zinc finger, CCHC-type)IPR036397(Ribonuclease H superfamily)IPR001584(Integrase, catalytic core)IPR013103(Reverse transcriptase, RNA-dependent DNA polymerase)IPR036875(Zinc finger, CCHC-type superfamily)	N/A	N/A	N/A	N/A	N/A	N/A	N/A	N/A	N/A	N/A	N/A	N/A	N/A	not analzyed by DESeq (transposon or alternative transcript)	not analzyed by DESeq (transposon or alternative transcript)	N/A	N/A	N/A	N/A	N/A	N/A	N/A	N/A	N/A	N/A	not analzyed by DESeq (transposon or alternative transcript)	not analzyed by DESeq (transposon or alternative transcript)
Pm_g10616.t1		N/A	transposons	N/A	N/A	N/A	N/A	N/A	N/A	PF13976(GAG-pre-integrase domain)PF00098(Zinc knuckle)PF13961(Domain of unknown function (DUF4219))PF14223(gag-polypeptide of LTR copia-type)	IPR025724(GAG-pre-integrase domain)IPR001878(Zinc finger, CCHC-type)IPR036875(Zinc finger, CCHC-type superfamily)IPR025314(Domain of unknown function DUF4219)	N/A	N/A	N/A	N/A	N/A	N/A	N/A	N/A	N/A	N/A	N/A	N/A	N/A	not analzyed by DESeq (transposon or alternative transcript)	not analzyed by DESeq (transposon or alternative transcript)	N/A	N/A	N/A	N/A	N/A	N/A	N/A	N/A	N/A	N/A	not analzyed by DESeq (transposon or alternative transcript)	not analzyed by DESeq (transposon or alternative transcript)
Pm_g10617.t1		N/A	transposons	N/A	N/A	N/A	N/A	N/A	N/A	PF07727(Reverse transcriptase (RNA-dependent DNA polymerase))PF14223(gag-polypeptide of LTR copia-type)PF00098(Zinc knuckle)PF13961(Domain of unknown function (DUF4219))PF00665(Integrase core domain)PF13976(GAG-pre-integrase domain)	IPR001878(Zinc finger, CCHC-type)IPR013103(Reverse transcriptase, RNA-dependent DNA polymerase)IPR001584(Integrase, catalytic core)IPR025314(Domain of unknown function DUF4219)IPR036397(Ribonuclease H superfamily)IPR012337(Ribonuclease H-like superfamily)IPR036875(Zinc finger, CCHC-type superfamily)IPR025724(GAG-pre-integrase domain)	N/A	N/A	N/A	N/A	N/A	N/A	N/A	N/A	N/A	N/A	N/A	N/A	N/A	not analzyed by DESeq (transposon or alternative transcript)	not analzyed by DESeq (transposon or alternative transcript)	N/A	N/A	N/A	N/A	N/A	N/A	N/A	N/A	N/A	N/A	not analzyed by DESeq (transposon or alternative transcript)	not analzyed by DESeq (transposon or alternative transcript)
Pm_g10618.t1		N/A	transposons	N/A	N/A	N/A	N/A	N/A	N/A	PF13976(GAG-pre-integrase domain)PF14223(gag-polypeptide of LTR copia-type)PF13961(Domain of unknown function (DUF4219))	IPR025724(GAG-pre-integrase domain)IPR025314(Domain of unknown function DUF4219)	N/A	N/A	N/A	N/A	N/A	N/A	N/A	N/A	N/A	N/A	N/A	N/A	N/A	not analzyed by DESeq (transposon or alternative transcript)	not analzyed by DESeq (transposon or alternative transcript)	N/A	N/A	N/A	N/A	N/A	N/A	N/A	N/A	N/A	N/A	not analzyed by DESeq (transposon or alternative transcript)	not analzyed by DESeq (transposon or alternative transcript)
Pm_g10619.t1		Py_MCL_00010	N/A	N/A	N/A	N/A	N/A	N/A	N/A	PF13976(GAG-pre-integrase domain)	IPR025724(GAG-pre-integrase domain)	N/A	N/A	N/A	0	0	0	0	0	0	0	0	0	0	NA	NA	0	0	0	0	0	0	0	0	0	0	NA	NA
Pm_g1062.t1		Py_MCL_00007	N/A	N/A	found in tandem array	N/A	TMHMM;TMhelixRegion of a membrane-bound protein predicted to be embedded in the membrane.;	N/A	N/A	PF00664(ABC transporter transmembrane region)PF00005(ABC transporter)	IPR011527(ABC transporter type 1, transmembrane domain)IPR027417(P-loop containing nucleoside triphosphate hydrolase)IPR003439(ABC transporter-like)IPR036640(ABC transporter type 1, transmembrane domain superfamily)IPR017871(ABC transporter, conserved site)IPR003593(AAA+ ATPase domain)	N/A	N/A	N/A	0.651746	0.98362	0.834908	0.823425	0.0959755	0.674373	0.418017	0.462688	0.518359	0.0790655	0.501186	0.283126	0.180344	0.104922	0.195824	0.160363	0.0280785	0.372696	0.41958	1.16429	0.652189	0.256408	-1.21897	0.0785616
Pm_g10620.t1		Py_MCL_00514	N/A	N/A	found in tandem array	N/A	N/A	N/A	N/A	PF01363(FYVE zinc finger)	IPR017455(Zinc finger, FYVE-related)IPR011011(Zinc finger, FYVE/PHD-type)IPR000306(FYVE zinc finger)IPR013083(Zinc finger, RING/FYVE/PHD-type)	N/A	N/A	N/A	0	0	0	0	0	0.463834	0	0.835372	0.433069	0.241641	-4.44678	0.0051601	0	0.0841931	0	0.0280644	0.0280644	0	1.13631	0	0.37877	0.37877	-2.27783	0.240769
Pm_g10621.t1		Py_MCL_00514	N/A	N/A	found in tandem array	N/A	N/A	N/A	N/A	PF01363(FYVE zinc finger)	IPR017455(Zinc finger, FYVE-related)IPR011011(Zinc finger, FYVE/PHD-type)IPR000306(FYVE zinc finger)IPR013083(Zinc finger, RING/FYVE/PHD-type)	N/A	N/A	N/A	0	0.0522324	0.0548148	0.0356824	0.0178568	0.347875	0	0	0.115958	0.115958	-1.47124	0.454868	0.0500932	0	0.0471408	0.0324113	0.0162281	0.448596	0	0.420419	0.289672	0.145064	-1.92467	0.290641
Pm_g10622.t1		Py_MCL_00010	N/A	N/A	N/A	N/A	N/A	N/A	N/A	PF00665(Integrase core domain)PF13976(GAG-pre-integrase domain)	IPR001584(Integrase, catalytic core)IPR025724(GAG-pre-integrase domain)IPR001878(Zinc finger, CCHC-type)IPR012337(Ribonuclease H-like superfamily)IPR036875(Zinc finger, CCHC-type superfamily)IPR039537(Retrotransposon Ty1/copia-like)IPR036397(Ribonuclease H superfamily)	N/A	N/A	N/A	0	0.0875586	0	0.0291862	0.0291862	0	0	0	0	0	0.276719	0.909058	0	0	0	0	0	0	0	0	0	0	NA	NA
Pm_g10623.t1		N/A	transposons	N/A	N/A	N/A	N/A	N/A	N/A	PF07727(Reverse transcriptase (RNA-dependent DNA polymerase))	IPR036397(Ribonuclease H superfamily)IPR039537(Retrotransposon Ty1/copia-like)IPR001584(Integrase, catalytic core)IPR013103(Reverse transcriptase, RNA-dependent DNA polymerase)IPR012337(Ribonuclease H-like superfamily)	N/A	N/A	N/A	N/A	N/A	N/A	N/A	N/A	N/A	N/A	N/A	N/A	N/A	not analzyed by DESeq (transposon or alternative transcript)	not analzyed by DESeq (transposon or alternative transcript)	N/A	N/A	N/A	N/A	N/A	N/A	N/A	N/A	N/A	N/A	not analzyed by DESeq (transposon or alternative transcript)	not analzyed by DESeq (transposon or alternative transcript)
Pm_g10624.t1		N/A	transposons	N/A	N/A	N/A	N/A	N/A	N/A	PF13976(GAG-pre-integrase domain)PF13961(Domain of unknown function (DUF4219))PF00665(Integrase core domain)PF14223(gag-polypeptide of LTR copia-type)	IPR025724(GAG-pre-integrase domain)IPR012337(Ribonuclease H-like superfamily)IPR025314(Domain of unknown function DUF4219)IPR036397(Ribonuclease H superfamily)IPR001584(Integrase, catalytic core)IPR001878(Zinc finger, CCHC-type)IPR036875(Zinc finger, CCHC-type superfamily)	N/A	N/A	N/A	N/A	N/A	N/A	N/A	N/A	N/A	N/A	N/A	N/A	N/A	not analzyed by DESeq (transposon or alternative transcript)	not analzyed by DESeq (transposon or alternative transcript)	N/A	N/A	N/A	N/A	N/A	N/A	N/A	N/A	N/A	N/A	not analzyed by DESeq (transposon or alternative transcript)	not analzyed by DESeq (transposon or alternative transcript)
Pm_g10625.t1		N/A	transposons	N/A	N/A	N/A	N/A	N/A	N/A	PF13976(GAG-pre-integrase domain)PF14223(gag-polypeptide of LTR copia-type)PF13961(Domain of unknown function (DUF4219))	IPR025724(GAG-pre-integrase domain)IPR001878(Zinc finger, CCHC-type)IPR012337(Ribonuclease H-like superfamily)IPR036875(Zinc finger, CCHC-type superfamily)IPR025314(Domain of unknown function DUF4219)	N/A	N/A	N/A	N/A	N/A	N/A	N/A	N/A	N/A	N/A	N/A	N/A	N/A	not analzyed by DESeq (transposon or alternative transcript)	not analzyed by DESeq (transposon or alternative transcript)	N/A	N/A	N/A	N/A	N/A	N/A	N/A	N/A	N/A	N/A	not analzyed by DESeq (transposon or alternative transcript)	not analzyed by DESeq (transposon or alternative transcript)
Pm_g10626.t1		N/A	transposons	N/A	N/A	N/A	N/A	N/A	N/A	PF07727(Reverse transcriptase (RNA-dependent DNA polymerase))	IPR013103(Reverse transcriptase, RNA-dependent DNA polymerase)	N/A	N/A	N/A	N/A	N/A	N/A	N/A	N/A	N/A	N/A	N/A	N/A	N/A	not analzyed by DESeq (transposon or alternative transcript)	not analzyed by DESeq (transposon or alternative transcript)	N/A	N/A	N/A	N/A	N/A	N/A	N/A	N/A	N/A	N/A	not analzyed by DESeq (transposon or alternative transcript)	not analzyed by DESeq (transposon or alternative transcript)
Pm_g10627.t1		N/A	transposons	N/A	N/A	N/A	N/A	N/A	N/A	PF00665(Integrase core domain)PF13961(Domain of unknown function (DUF4219))PF14223(gag-polypeptide of LTR copia-type)PF07727(Reverse transcriptase (RNA-dependent DNA polymerase))PF13976(GAG-pre-integrase domain)	IPR001584(Integrase, catalytic core)IPR012337(Ribonuclease H-like superfamily)IPR001878(Zinc finger, CCHC-type)IPR036397(Ribonuclease H superfamily)IPR025314(Domain of unknown function DUF4219)IPR036875(Zinc finger, CCHC-type superfamily)IPR013103(Reverse transcriptase, RNA-dependent DNA polymerase)IPR025724(GAG-pre-integrase domain)	N/A	N/A	N/A	N/A	N/A	N/A	N/A	N/A	N/A	N/A	N/A	N/A	N/A	not analzyed by DESeq (transposon or alternative transcript)	not analzyed by DESeq (transposon or alternative transcript)	N/A	N/A	N/A	N/A	N/A	N/A	N/A	N/A	N/A	N/A	not analzyed by DESeq (transposon or alternative transcript)	not analzyed by DESeq (transposon or alternative transcript)
Pm_g10628.t1		N/A	transposons	N/A	N/A	N/A	N/A	N/A	N/A	PF07727(Reverse transcriptase (RNA-dependent DNA polymerase))	IPR013103(Reverse transcriptase, RNA-dependent DNA polymerase)IPR039537(Retrotransposon Ty1/copia-like)	N/A	N/A	N/A	N/A	N/A	N/A	N/A	N/A	N/A	N/A	N/A	N/A	N/A	not analzyed by DESeq (transposon or alternative transcript)	not analzyed by DESeq (transposon or alternative transcript)	N/A	N/A	N/A	N/A	N/A	N/A	N/A	N/A	N/A	N/A	not analzyed by DESeq (transposon or alternative transcript)	not analzyed by DESeq (transposon or alternative transcript)
Pm_g10629.t1		Py_MCL_00010	N/A	".t1" CDS identical to at least one other ".t1"	found in tandem array	N/A	N/A	N/A	N/A	PF14223(gag-polypeptide of LTR copia-type)PF13961(Domain of unknown function (DUF4219))	IPR025314(Domain of unknown function DUF4219)	N/A	N/A	N/A	0	0	0	0	0	0	0	0	0	0	NA	NA	0	0	0	0	0	0	0	0	0	0	NA	NA
Pm_g1063.t1		Py_MCL_04463	N/A	N/A	N/A	N/A	N/A	N/A	N/A	N/A	N/A	N/A	N/A	N/A	0.25081	0.356258	0.23367	0.280246	0.0383268	0	0.551536	0.178055	0.243197	0.162512	0.257685	0.865516	0.213542	0	0.120574	0.111372	0.0618158	0	0	0.358441	0.11948	0.11948	0.479574	0.810653
Pm_g10630.t1		Py_MCL_00010	N/A	".t1" CDS identical to at least one other ".t1"	found in tandem array	N/A	N/A	N/A	N/A	PF14223(gag-polypeptide of LTR copia-type)PF13961(Domain of unknown function (DUF4219))	IPR025314(Domain of unknown function DUF4219)	N/A	N/A	N/A	0	0	0	0	0	0	0	0	0	0	NA	NA	0	0	0	0	0	0	0	0	0	0	NA	NA
Pm_g10631.t1		Py_MCL_00010	N/A	".t1" CDS identical to at least one other ".t1"	found in tandem array	N/A	N/A	N/A	N/A	PF14223(gag-polypeptide of LTR copia-type)PF13961(Domain of unknown function (DUF4219))	IPR025314(Domain of unknown function DUF4219)	N/A	N/A	N/A	0	0	0	0	0	0	0	0	0	0	NA	NA	0	0	0	0	0	0	0	0	0	0	NA	NA
Pm_g10632.t1		Py_MCL_00010	N/A	".t1" CDS identical to at least one other ".t1"	found in tandem array	N/A	N/A	N/A	N/A	PF14223(gag-polypeptide of LTR copia-type)PF13961(Domain of unknown function (DUF4219))	IPR025314(Domain of unknown function DUF4219)	N/A	N/A	N/A	0	0	0	0	0	0	0	0	0	0	NA	NA	0	0	0	0	0	0	0	0	0	0	NA	NA
Pm_g10633.t1		N/A	transposons	N/A	N/A	N/A	N/A	N/A	N/A	PF14223(gag-polypeptide of LTR copia-type)PF07727(Reverse transcriptase (RNA-dependent DNA polymerase))PF13976(GAG-pre-integrase domain)PF13961(Domain of unknown function (DUF4219))PF00665(Integrase core domain)	IPR012337(Ribonuclease H-like superfamily)IPR013103(Reverse transcriptase, RNA-dependent DNA polymerase)IPR001878(Zinc finger, CCHC-type)IPR001584(Integrase, catalytic core)IPR025724(GAG-pre-integrase domain)IPR036397(Ribonuclease H superfamily)IPR036875(Zinc finger, CCHC-type superfamily)IPR025314(Domain of unknown function DUF4219)	N/A	N/A	N/A	N/A	N/A	N/A	N/A	N/A	N/A	N/A	N/A	N/A	N/A	not analzyed by DESeq (transposon or alternative transcript)	not analzyed by DESeq (transposon or alternative transcript)	N/A	N/A	N/A	N/A	N/A	N/A	N/A	N/A	N/A	N/A	not analzyed by DESeq (transposon or alternative transcript)	not analzyed by DESeq (transposon or alternative transcript)
Pm_g10634.t1		Py_MCL_00010	N/A	N/A	found in tandem array	N/A	TMHMM;TMhelixRegion of a membrane-bound protein predicted to be embedded in the membrane.;	N/A	N/A	PF13961(Domain of unknown function (DUF4219))	IPR025314(Domain of unknown function DUF4219)	N/A	N/A	N/A	0	0	0	0	0	0	0	0	0	0	NA	NA	0	0	0	0	0	0	0	0	0	0	NA	NA
Pm_g10635.t1		Py_MCL_00010	N/A	".t1" CDS identical to at least one other ".t1"	N/A	N/A	N/A	N/A	N/A	PF07727(Reverse transcriptase (RNA-dependent DNA polymerase))	IPR039537(Retrotransposon Ty1/copia-like)IPR013103(Reverse transcriptase, RNA-dependent DNA polymerase)	N/A	N/A	N/A	0	0	0.131177	0.0437258	0.0437258	0	0	0	0	0	-0.357081	0.882445	0	0	0	0	0	0	0	0	0	0	NA	NA
Pm_g10636.t1		Py_MCL_00085	N/A	N/A	N/A	N/A	N/A	N/A	N/A	N/A	N/A	N/A	SWQ7_DW_in_c_u_FM10_2FC_0.05	SL2_DW_in_c_u_FM10_2FC_0.05	36.7487	37.4576	29.6723	34.6262	2.48537	18.241	10.9743	15.4599	14.8918	2.11687	1.06572	0.00113053	51.4517	61.1567	58.4521	57.0202	2.89162	4.15101	3.50489	5.83542	4.49711	0.694666	4.37532	7.47253e-15
Pm_g10637.t1		N/A	transposons	N/A	N/A	N/A	N/A	N/A	N/A	N/A	IPR039537(Retrotransposon Ty1/copia-like)	N/A	N/A	N/A	N/A	N/A	N/A	N/A	N/A	N/A	N/A	N/A	N/A	N/A	not analzyed by DESeq (transposon or alternative transcript)	not analzyed by DESeq (transposon or alternative transcript)	N/A	N/A	N/A	N/A	N/A	N/A	N/A	N/A	N/A	N/A	not analzyed by DESeq (transposon or alternative transcript)	not analzyed by DESeq (transposon or alternative transcript)
Pm_g10638.t1		N/A	transposons	N/A	N/A	N/A	N/A	N/A	N/A	PF13976(GAG-pre-integrase domain)PF14223(gag-polypeptide of LTR copia-type)PF07727(Reverse transcriptase (RNA-dependent DNA polymerase))PF00665(Integrase core domain)	IPR025724(GAG-pre-integrase domain)IPR036397(Ribonuclease H superfamily)IPR001584(Integrase, catalytic core)IPR036875(Zinc finger, CCHC-type superfamily)IPR039537(Retrotransposon Ty1/copia-like)IPR001878(Zinc finger, CCHC-type)IPR012337(Ribonuclease H-like superfamily)IPR013103(Reverse transcriptase, RNA-dependent DNA polymerase)	N/A	N/A	N/A	N/A	N/A	N/A	N/A	N/A	N/A	N/A	N/A	N/A	N/A	not analzyed by DESeq (transposon or alternative transcript)	not analzyed by DESeq (transposon or alternative transcript)	N/A	N/A	N/A	N/A	N/A	N/A	N/A	N/A	N/A	N/A	not analzyed by DESeq (transposon or alternative transcript)	not analzyed by DESeq (transposon or alternative transcript)
Pm_g10639.t1		N/A	transposons	N/A	N/A	N/A	N/A	N/A	N/A	PF07727(Reverse transcriptase (RNA-dependent DNA polymerase))	IPR039537(Retrotransposon Ty1/copia-like)IPR013103(Reverse transcriptase, RNA-dependent DNA polymerase)	N/A	N/A	N/A	N/A	N/A	N/A	N/A	N/A	N/A	N/A	N/A	N/A	N/A	not analzyed by DESeq (transposon or alternative transcript)	not analzyed by DESeq (transposon or alternative transcript)	N/A	N/A	N/A	N/A	N/A	N/A	N/A	N/A	N/A	N/A	not analzyed by DESeq (transposon or alternative transcript)	not analzyed by DESeq (transposon or alternative transcript)
Pm_g1064.t1		Py_MCL_04463	N/A	N/A	N/A	N/A	N/A	N/A	N/A	N/A	N/A	N/A	N/A	N/A	0.88765	2.47666	2.36282	1.90904	0.511753	0.249923	1.39425	1.35034	0.998174	0.37434	0.906034	0.336584	2.48319	1.90533	1.42242	1.93698	0.306627	0	0	0.906121	0.30204	0.30204	3.06537	0.0183765
Pm_g10640.t1		Py_MCL_00010	N/A	".t1" CDS identical to at least one other ".t1"	found in tandem array	N/A	N/A	N/A	N/A	PF07727(Reverse transcriptase (RNA-dependent DNA polymerase))	IPR039537(Retrotransposon Ty1/copia-like)IPR013103(Reverse transcriptase, RNA-dependent DNA polymerase)	N/A	N/A	N/A	0	0	0	0	0	0	0	0	0	0	NA	NA	0	0	0	0	0	0	0	0	0	0	NA	NA
Pm_g10641.t1		Py_MCL_00010	N/A	".t1" CDS identical to at least one other ".t1"	found in tandem array	N/A	N/A	N/A	N/A	PF07727(Reverse transcriptase (RNA-dependent DNA polymerase))	IPR039537(Retrotransposon Ty1/copia-like)IPR013103(Reverse transcriptase, RNA-dependent DNA polymerase)	N/A	N/A	N/A	0	0	0	0	0	0	0	0	0	0	NA	NA	0	0	0	0	0	0	0	0	0	0	NA	NA
Pm_g10642.t1		Py_MCL_00010	N/A	".t1" CDS identical to at least one other ".t1"	found in tandem array	N/A	N/A	N/A	N/A	PF07727(Reverse transcriptase (RNA-dependent DNA polymerase))	IPR039537(Retrotransposon Ty1/copia-like)IPR013103(Reverse transcriptase, RNA-dependent DNA polymerase)	N/A	N/A	N/A	0	0	0	0	0	0	0	0	0	0	NA	NA	0	0	0	0	0	0	0	0	0	0	NA	NA
Pm_g10643.t1		Py_MCL_00010	N/A	".t1" CDS identical to at least one other ".t1"	found in tandem array	N/A	N/A	N/A	N/A	PF07727(Reverse transcriptase (RNA-dependent DNA polymerase))	IPR039537(Retrotransposon Ty1/copia-like)IPR013103(Reverse transcriptase, RNA-dependent DNA polymerase)	N/A	N/A	N/A	0	0	0	0	0	0	0	0	0	0	NA	NA	0	0	0	0	0	0	0	0	0	0	NA	NA
Pm_g10644.t1		Py_MCL_00010	N/A	".t1" CDS identical to at least one other ".t1"	found in tandem array	N/A	N/A	N/A	N/A	PF07727(Reverse transcriptase (RNA-dependent DNA polymerase))	IPR039537(Retrotransposon Ty1/copia-like)IPR013103(Reverse transcriptase, RNA-dependent DNA polymerase)	N/A	N/A	N/A	0	0	0	0	0	0	0	0	0	0	NA	NA	0	0	0	0	0	0	0	0	0	0	NA	NA
Pm_g10645.t1		Py_MCL_00010	N/A	".t1" CDS identical to at least one other ".t1"	found in tandem array	N/A	N/A	N/A	N/A	PF07727(Reverse transcriptase (RNA-dependent DNA polymerase))	IPR039537(Retrotransposon Ty1/copia-like)IPR013103(Reverse transcriptase, RNA-dependent DNA polymerase)	N/A	N/A	N/A	0	0	0	0	0	0	0	0	0	0	NA	NA	0	0	0	0	0	0	0	0	0	0	NA	NA
Pm_g10646.t1		Py_MCL_00010	N/A	".t1" CDS identical to at least one other ".t1"	found in tandem array	N/A	N/A	N/A	N/A	PF07727(Reverse transcriptase (RNA-dependent DNA polymerase))	IPR039537(Retrotransposon Ty1/copia-like)IPR013103(Reverse transcriptase, RNA-dependent DNA polymerase)	N/A	N/A	N/A	0	0	0	0	0	0	0	0	0	0	NA	NA	0	0	0	0	0	0	0	0	0	0	NA	NA
Pm_g10647.t1		Py_MCL_00010	N/A	".t1" CDS identical to at least one other ".t1"	found in tandem array	N/A	N/A	N/A	N/A	PF07727(Reverse transcriptase (RNA-dependent DNA polymerase))	IPR039537(Retrotransposon Ty1/copia-like)IPR013103(Reverse transcriptase, RNA-dependent DNA polymerase)	N/A	N/A	N/A	0	0	0	0	0	0	0	0	0	0	NA	NA	0	0	0	0	0	0	0	0	0	0	NA	NA
Pm_g10648.t1		Py_MCL_00010	N/A	".t1" CDS identical to at least one other ".t1"	found in tandem array	N/A	N/A	N/A	N/A	PF07727(Reverse transcriptase (RNA-dependent DNA polymerase))	IPR039537(Retrotransposon Ty1/copia-like)IPR013103(Reverse transcriptase, RNA-dependent DNA polymerase)	N/A	N/A	N/A	0	0	0	0	0	0	0	0	0	0	NA	NA	0	0	0	0	0	0	0	0	0	0	NA	NA
Pm_g10649.t1		Py_MCL_00010	N/A	".t1" CDS identical to at least one other ".t1"	found in tandem array	N/A	N/A	N/A	N/A	PF07727(Reverse transcriptase (RNA-dependent DNA polymerase))	IPR039537(Retrotransposon Ty1/copia-like)IPR013103(Reverse transcriptase, RNA-dependent DNA polymerase)	N/A	N/A	N/A	0	0	0	0	0	0	0	0	0	0	NA	NA	0	0	0	0	0	0	0	0	0	0	NA	NA
Pm_g1065.t1		Py_MCL_00457	N/A	N/A	found in tandem array	SignalP_EUK	N/A	N/A	N/A	N/A	IPR036423(Superoxide dismutase-like, copper/zinc binding domain superfamily)	N/A	SWQ7_DW_in_c_u_FM10_2FC_0.05	SL2_DW_in_c_u_FM10_2FC_0.05	438.582	465.948	427.546	444.025	11.4149	101.484	127.467	154.557	127.836	15.3218	1.69433	6.06491e-25	374.951	394.273	409.743	392.989	10.064	112.959	94.7948	136.848	114.867	12.1772	2.56047	1.05726e-92
Pm_g10650.t1		Py_MCL_00010	N/A	".t1" CDS identical to at least one other ".t1"	found in tandem array	N/A	N/A	N/A	N/A	PF07727(Reverse transcriptase (RNA-dependent DNA polymerase))	IPR039537(Retrotransposon Ty1/copia-like)IPR013103(Reverse transcriptase, RNA-dependent DNA polymerase)	N/A	N/A	N/A	0	0	0	0	0	0	0	0	0	0	NA	NA	0	0	0	0	0	0	0	0	0	0	NA	NA
Pm_g10651.t1		Py_MCL_00010	N/A	".t1" CDS identical to at least one other ".t1"	found in tandem array	N/A	N/A	N/A	N/A	PF07727(Reverse transcriptase (RNA-dependent DNA polymerase))	IPR039537(Retrotransposon Ty1/copia-like)IPR013103(Reverse transcriptase, RNA-dependent DNA polymerase)	N/A	N/A	N/A	0	0	0	0	0	0	0	0	0	0	NA	NA	0	0	0	0	0	0	0	0	0	0	NA	NA
Pm_g10652.t1		Py_MCL_00010	N/A	".t1" CDS identical to at least one other ".t1"	found in tandem array	N/A	N/A	N/A	N/A	PF07727(Reverse transcriptase (RNA-dependent DNA polymerase))	IPR039537(Retrotransposon Ty1/copia-like)IPR013103(Reverse transcriptase, RNA-dependent DNA polymerase)	N/A	N/A	N/A	0	0	0	0	0	0	0	0	0	0	NA	NA	0	0	0	0	0	0	0	0	0	0	NA	NA
Pm_g10653.t1		Py_MCL_00010	N/A	".t1" CDS identical to at least one other ".t1"	found in tandem array	N/A	N/A	N/A	N/A	PF07727(Reverse transcriptase (RNA-dependent DNA polymerase))	IPR039537(Retrotransposon Ty1/copia-like)IPR013103(Reverse transcriptase, RNA-dependent DNA polymerase)	N/A	N/A	N/A	0	0	0	0	0	0	0	0	0	0	NA	NA	0	0	0	0	0	0	0	0	0	0	NA	NA
Pm_g10654.t1		Py_MCL_00010	N/A	".t1" CDS identical to at least one other ".t1"	found in tandem array	N/A	N/A	N/A	N/A	PF07727(Reverse transcriptase (RNA-dependent DNA polymerase))	IPR039537(Retrotransposon Ty1/copia-like)IPR013103(Reverse transcriptase, RNA-dependent DNA polymerase)	N/A	N/A	N/A	0	0	0	0	0	0	0	0	0	0	NA	NA	0	0	0	0	0	0	0	0	0	0	NA	NA
Pm_g10655.t1		Py_MCL_00010	N/A	".t1" CDS identical to at least one other ".t1"	found in tandem array	N/A	N/A	N/A	N/A	PF07727(Reverse transcriptase (RNA-dependent DNA polymerase))	IPR039537(Retrotransposon Ty1/copia-like)IPR013103(Reverse transcriptase, RNA-dependent DNA polymerase)	N/A	N/A	N/A	0	0	0	0	0	0	0	0	0	0	NA	NA	0	0	0	0	0	0	0	0	0	0	NA	NA
Pm_g10656.t1		Py_MCL_00010	N/A	N/A	found in tandem array	N/A	N/A	N/A	N/A	PF13961(Domain of unknown function (DUF4219))PF00098(Zinc knuckle)PF14223(gag-polypeptide of LTR copia-type)	IPR025314(Domain of unknown function DUF4219)IPR036875(Zinc finger, CCHC-type superfamily)IPR001878(Zinc finger, CCHC-type)	N/A	N/A	N/A	0	0	0	0	0	0	0	0	0	0	NA	NA	0	0	0	0	0	0	0	0	0	0	NA	NA
Pm_g10657.t1		N/A	transposons	N/A	N/A	N/A	N/A	N/A	N/A	PF07727(Reverse transcriptase (RNA-dependent DNA polymerase))	IPR013103(Reverse transcriptase, RNA-dependent DNA polymerase)IPR039537(Retrotransposon Ty1/copia-like)	N/A	N/A	N/A	N/A	N/A	N/A	N/A	N/A	N/A	N/A	N/A	N/A	N/A	not analzyed by DESeq (transposon or alternative transcript)	not analzyed by DESeq (transposon or alternative transcript)	N/A	N/A	N/A	N/A	N/A	N/A	N/A	N/A	N/A	N/A	not analzyed by DESeq (transposon or alternative transcript)	not analzyed by DESeq (transposon or alternative transcript)
Pm_g10658.t1		Py_MCL_00010	N/A	N/A	found in tandem array	N/A	N/A	N/A	N/A	PF13961(Domain of unknown function (DUF4219))PF00098(Zinc knuckle)PF14223(gag-polypeptide of LTR copia-type)	IPR025314(Domain of unknown function DUF4219)IPR036875(Zinc finger, CCHC-type superfamily)IPR001878(Zinc finger, CCHC-type)	N/A	N/A	N/A	0	0	0	0	0	0	0	0	0	0	NA	NA	0	0	0	0	0	0	0	0	0	0	NA	NA
Pm_g10659.t1		N/A	transposons	N/A	N/A	N/A	N/A	N/A	N/A	PF07727(Reverse transcriptase (RNA-dependent DNA polymerase))	IPR013103(Reverse transcriptase, RNA-dependent DNA polymerase)IPR039537(Retrotransposon Ty1/copia-like)	N/A	N/A	N/A	N/A	N/A	N/A	N/A	N/A	N/A	N/A	N/A	N/A	N/A	not analzyed by DESeq (transposon or alternative transcript)	not analzyed by DESeq (transposon or alternative transcript)	N/A	N/A	N/A	N/A	N/A	N/A	N/A	N/A	N/A	N/A	not analzyed by DESeq (transposon or alternative transcript)	not analzyed by DESeq (transposon or alternative transcript)
Pm_g1066.t1		Py_MCL_00457	N/A	N/A	found in tandem array	SignalP_EUK	N/A	N/A	N/A	N/A	IPR036423(Superoxide dismutase-like, copper/zinc binding domain superfamily)	N/A	SWQ7_UP_in_c_u_FM10_2FC_0.05	SL2_UP_in_c_u_FM10_2FC_0.05	3.32568	4.42864	2.3238	3.35937	0.60785	51.3439	47.4004	89.8478	62.8641	13.5398	-4.29616	1.15158e-42	0.550572	0.528778	1.48035	0.853233	0.313621	97.9056	89.2081	122.121	103.078	9.84696	-6.11049	3.25721e-86
Pm_g10660.t1		N/A	transposons	N/A	N/A	N/A	N/A	N/A	N/A	PF13976(GAG-pre-integrase domain)PF14223(gag-polypeptide of LTR copia-type)PF13961(Domain of unknown function (DUF4219))PF07727(Reverse transcriptase (RNA-dependent DNA polymerase))PF00665(Integrase core domain)	IPR025724(GAG-pre-integrase domain)IPR012337(Ribonuclease H-like superfamily)IPR001878(Zinc finger, CCHC-type)IPR001584(Integrase, catalytic core)IPR036397(Ribonuclease H superfamily)IPR036875(Zinc finger, CCHC-type superfamily)IPR025314(Domain of unknown function DUF4219)IPR013103(Reverse transcriptase, RNA-dependent DNA polymerase)	N/A	N/A	N/A	N/A	N/A	N/A	N/A	N/A	N/A	N/A	N/A	N/A	N/A	not analzyed by DESeq (transposon or alternative transcript)	not analzyed by DESeq (transposon or alternative transcript)	N/A	N/A	N/A	N/A	N/A	N/A	N/A	N/A	N/A	N/A	not analzyed by DESeq (transposon or alternative transcript)	not analzyed by DESeq (transposon or alternative transcript)
Pm_g10661.t1		N/A	transposons	N/A	N/A	N/A	N/A	N/A	N/A	PF13976(GAG-pre-integrase domain)PF07727(Reverse transcriptase (RNA-dependent DNA polymerase))PF00665(Integrase core domain)	IPR039537(Retrotransposon Ty1/copia-like)IPR025724(GAG-pre-integrase domain)IPR001584(Integrase, catalytic core)IPR012337(Ribonuclease H-like superfamily)IPR013103(Reverse transcriptase, RNA-dependent DNA polymerase)IPR036397(Ribonuclease H superfamily)	N/A	N/A	N/A	N/A	N/A	N/A	N/A	N/A	N/A	N/A	N/A	N/A	N/A	not analzyed by DESeq (transposon or alternative transcript)	not analzyed by DESeq (transposon or alternative transcript)	N/A	N/A	N/A	N/A	N/A	N/A	N/A	N/A	N/A	N/A	not analzyed by DESeq (transposon or alternative transcript)	not analzyed by DESeq (transposon or alternative transcript)
Pm_g10662.t1		N/A	transposons	N/A	N/A	N/A	N/A	N/A	N/A	PF07727(Reverse transcriptase (RNA-dependent DNA polymerase))	IPR013103(Reverse transcriptase, RNA-dependent DNA polymerase)IPR039537(Retrotransposon Ty1/copia-like)	N/A	N/A	N/A	N/A	N/A	N/A	N/A	N/A	N/A	N/A	N/A	N/A	N/A	not analzyed by DESeq (transposon or alternative transcript)	not analzyed by DESeq (transposon or alternative transcript)	N/A	N/A	N/A	N/A	N/A	N/A	N/A	N/A	N/A	N/A	not analzyed by DESeq (transposon or alternative transcript)	not analzyed by DESeq (transposon or alternative transcript)
[truncated: 22,072 more rows]
