# Supplementary material for: Genome of Pythium myriotylum Uncovers an Extensive Arsenal of Virulence-Related Genes among the Broad-Host-Range Necrotrophic Pythium Plant Pathogens
Source: Microbiol Spectr. 2022 Aug 10;10(4):e02268-21. doi: 10.1128/spectrum.02268-21 (PMC9430622; doi:10.1128/spectrum.02268-21)
Supplement: Supplemental file 8 — Supplemental material. Download spectrum.02268-21-s0008.xlsx, XLSX file, 0.04 MB [file spectrum.02268-21-s0008.xlsx]

## Sheet: (A) SWQ7_UP_in_Infection
Table S8. Summary of the gene ontology (GO) enrichment analysis of the differentially expressed genes during infection of ginger leaves. The enrichment for P. myriotylum SWQ7 (A and B) or P. myriotylum SL2 (C and D) up and down regulated genes is listed.
GO-ID	Description	corrected p-value	Number of genes annotated with listed GO term in significantly higher genes	Total number of genes annotated with listed GO term	Number of genes annotated with at least one GO term in significantly higher genes	Total number of genes annotated with at least one GO term	Genes contributing to the enrichment
3735	structural constituent of ribosome	1.2854e-27	61	92	1004	7089	Pm_g9432|Pm_g3053|Pm_g22081|Pm_g2367|Pm_g7536|Pm_g19272|Pm_g7537|Pm_g2842|Pm_g9516|Pm_g2447|Pm_g2647|Pm_g2925|Pm_g21385|Pm_g16479|Pm_g16313|Pm_g19703|Pm_g12824|Pm_g10369|Pm_g3066|Pm_g4431|Pm_g5205|Pm_g4039|Pm_g19581|Pm_g20569|Pm_g2614|Pm_g11690|Pm_g15611|Pm_g17039|Pm_g12620|Pm_g9778|Pm_g13827|Pm_g5735|Pm_g2743|Pm_g4967|Pm_g1963|Pm_g16376|Pm_g17867|Pm_g8292|Pm_g16979|Pm_g13623|Pm_g10313|Pm_g12411|…
5840	ribosome	1.2854e-27	60	90	1004	7089	Pm_g9432|Pm_g3053|Pm_g22081|Pm_g2367|Pm_g7536|Pm_g19272|Pm_g7537|Pm_g2842|Pm_g9516|Pm_g2447|Pm_g2647|Pm_g2925|Pm_g21385|Pm_g16479|Pm_g16313|Pm_g19703|Pm_g12824|Pm_g10369|Pm_g3066|Pm_g4431|Pm_g5205|Pm_g4039|Pm_g19581|Pm_g20569|Pm_g2614|Pm_g11690|Pm_g15611|Pm_g17039|Pm_g12620|Pm_g9778|Pm_g13827|Pm_g5735|Pm_g2743|Pm_g4967|Pm_g1963|Pm_g17867|Pm_g8292|Pm_g16979|Pm_g13623|Pm_g10313|Pm_g12411|Pm_g3282|P…
5198	structural molecule activity	9.4405e-26	62	101	1004	7089	Pm_g9432|Pm_g3053|Pm_g22081|Pm_g2367|Pm_g7536|Pm_g19272|Pm_g7537|Pm_g2842|Pm_g9516|Pm_g2447|Pm_g2647|Pm_g2925|Pm_g21385|Pm_g16479|Pm_g16313|Pm_g19703|Pm_g12824|Pm_g10369|Pm_g3066|Pm_g4431|Pm_g5205|Pm_g4039|Pm_g19581|Pm_g20569|Pm_g2614|Pm_g11690|Pm_g17077|Pm_g15611|Pm_g17039|Pm_g12620|Pm_g9778|Pm_g13827|Pm_g5735|Pm_g2743|Pm_g4967|Pm_g1963|Pm_g16376|Pm_g17867|Pm_g8292|Pm_g16979|Pm_g13623|Pm_g10313|…
6412	translation	1.3988e-20	70	146	1004	7089	Pm_g9432|Pm_g3053|Pm_g22081|Pm_g11427|Pm_g2367|Pm_g7536|Pm_g19272|Pm_g7537|Pm_g2842|Pm_g6845|Pm_g9516|Pm_g2447|Pm_g2647|Pm_g2925|Pm_g21385|Pm_g16479|Pm_g16313|Pm_g14810|Pm_g19703|Pm_g12824|Pm_g10369|Pm_g3066|Pm_g4431|Pm_g5205|Pm_g4039|Pm_g19581|Pm_g20569|Pm_g2614|Pm_g369|Pm_g2618|Pm_g11690|Pm_g15611|Pm_g14049|Pm_g17039|Pm_g12620|Pm_g9778|Pm_g13827|Pm_g5735|Pm_g2743|Pm_g4967|Pm_g1963|Pm_g16376|Pm_…
30529	ribonucleoprotein complex	1.8171e-20	60	113	1004	7089	Pm_g9432|Pm_g3053|Pm_g22081|Pm_g2367|Pm_g7536|Pm_g19272|Pm_g7537|Pm_g2842|Pm_g9516|Pm_g2447|Pm_g2647|Pm_g2925|Pm_g21385|Pm_g16479|Pm_g16313|Pm_g19703|Pm_g12824|Pm_g10369|Pm_g3066|Pm_g4431|Pm_g5205|Pm_g4039|Pm_g19581|Pm_g20569|Pm_g2614|Pm_g11690|Pm_g15611|Pm_g17039|Pm_g12620|Pm_g9778|Pm_g13827|Pm_g5735|Pm_g2743|Pm_g4967|Pm_g1963|Pm_g17867|Pm_g8292|Pm_g16979|Pm_g13623|Pm_g10313|Pm_g12411|Pm_g3282|P…
44444	cytoplasmic part	3.2782e-16	87	239	1004	7089	Pm_g9432|Pm_g3053|Pm_g22081|Pm_g2367|Pm_g7536|Pm_g19272|Pm_g7537|Pm_g2842|Pm_g9516|Pm_g2964|Pm_g2447|Pm_g2647|Pm_g2925|Pm_g21385|Pm_g13960|Pm_g16479|Pm_g16313|Pm_g19703|Pm_g14930|Pm_g12824|Pm_g10369|Pm_g3063|Pm_g12625|Pm_g3066|Pm_g2890|Pm_g4431|Pm_g2891|Pm_g5205|Pm_g4039|Pm_g19581|Pm_g20569|Pm_g2614|Pm_g19373|Pm_g11690|Pm_g17077|Pm_g15611|Pm_g15455|Pm_g17039|Pm_g12620|Pm_g150|Pm_g9778|Pm_g13827|P…
43228	non-membrane-bounded organelle	1.1772e-15	77	202	1004	7089	Pm_g9432|Pm_g3053|Pm_g22081|Pm_g2367|Pm_g7536|Pm_g19272|Pm_g7537|Pm_g2842|Pm_g9516|Pm_g4504|Pm_g2447|Pm_g2647|Pm_g2925|Pm_g21385|Pm_g16479|Pm_g21380|Pm_g16313|Pm_g19703|Pm_g15305|Pm_g12824|Pm_g10369|Pm_g3066|Pm_g4431|Pm_g3463|Pm_g3465|Pm_g5205|Pm_g4039|Pm_g19581|Pm_g20569|Pm_g5528|Pm_g2614|Pm_g15250|Pm_g20441|Pm_g11690|Pm_g15611|Pm_g17039|Pm_g12620|Pm_g9778|Pm_g13827|Pm_g8803|Pm_g8804|Pm_g5735|Pm…
43232	intracellular non-membrane-bounded organelle	1.1772e-15	77	202	1004	7089	Pm_g9432|Pm_g3053|Pm_g22081|Pm_g2367|Pm_g7536|Pm_g19272|Pm_g7537|Pm_g2842|Pm_g9516|Pm_g4504|Pm_g2447|Pm_g2647|Pm_g2925|Pm_g21385|Pm_g16479|Pm_g21380|Pm_g16313|Pm_g19703|Pm_g15305|Pm_g12824|Pm_g10369|Pm_g3066|Pm_g4431|Pm_g3463|Pm_g3465|Pm_g5205|Pm_g4039|Pm_g19581|Pm_g20569|Pm_g5528|Pm_g2614|Pm_g15250|Pm_g20441|Pm_g11690|Pm_g15611|Pm_g17039|Pm_g12620|Pm_g9778|Pm_g13827|Pm_g8803|Pm_g8804|Pm_g5735|Pm…
5737	cytoplasm	9.6931e-15	94	283	1004	7089	Pm_g9432|Pm_g3053|Pm_g22081|Pm_g2367|Pm_g7536|Pm_g19272|Pm_g7537|Pm_g2842|Pm_g9516|Pm_g2964|Pm_g2447|Pm_g2647|Pm_g258|Pm_g2925|Pm_g21385|Pm_g13960|Pm_g16479|Pm_g16313|Pm_g8396|Pm_g19703|Pm_g4270|Pm_g14930|Pm_g12824|Pm_g10369|Pm_g3063|Pm_g6530|Pm_g22092|Pm_g12625|Pm_g3066|Pm_g2890|Pm_g4431|Pm_g2891|Pm_g5205|Pm_g4039|Pm_g19581|Pm_g20569|Pm_g2614|Pm_g2618|Pm_g19373|Pm_g11690|Pm_g17077|Pm_g15611|Pm_g…
32991	macromolecular complex	1.0311e-12	115	404	1004	7089	Pm_g22081|Pm_g3535|Pm_g2842|Pm_g9516|Pm_g4504|Pm_g2964|Pm_g2447|Pm_g2569|Pm_g21385|Pm_g16479|Pm_g21380|Pm_g15305|Pm_g12824|Pm_g10369|Pm_g3781|Pm_g5205|Pm_g19581|Pm_g20569|Pm_g2614|Pm_g15250|Pm_g22019|Pm_g20441|Pm_g11690|Pm_g17039|Pm_g7754|Pm_g9778|Pm_g5735|Pm_g2743|Pm_g5613|Pm_g2866|Pm_g1963|Pm_g20396|Pm_g8292|Pm_g14038|Pm_g16979|Pm_g13623|Pm_g12897|Pm_g13987|Pm_g17304|Pm_g12411|Pm_g19449|Pm_g328…
70011	peptidase activity, acting on L-amino acid peptides	6.2718e-11	130	505	1004	7089	Pm_g10535|Pm_g5031|Pm_g10534|Pm_g11108|Pm_g11627|Pm_g3774|Pm_g3535|Pm_g3813|Pm_g732|Pm_g20853|Pm_g20852|Pm_g18651|Pm_g20851|Pm_g18654|Pm_g1620|Pm_g18650|Pm_g2154|Pm_g13365|Pm_g13244|Pm_g10533|Pm_g13247|Pm_g5161|Pm_g10525|Pm_g7863|Pm_g22253|Pm_g17156|Pm_g17157|Pm_g14842|Pm_g10479|Pm_g7754|Pm_g5211|Pm_g5973|Pm_g2624|Pm_g2625|Pm_g2505|Pm_g17300|Pm_g516|Pm_g15641|Pm_g13987|Pm_g11688|Pm_g19449|Pm_g897…
6508	proteolysis	1.1368e-10	125	483	1004	7089	Pm_g10535|Pm_g5031|Pm_g10534|Pm_g11108|Pm_g11627|Pm_g3774|Pm_g3535|Pm_g3813|Pm_g732|Pm_g20853|Pm_g20852|Pm_g18651|Pm_g20851|Pm_g18654|Pm_g1620|Pm_g18650|Pm_g2154|Pm_g13365|Pm_g13244|Pm_g10533|Pm_g13247|Pm_g5161|Pm_g10525|Pm_g22253|Pm_g17156|Pm_g17157|Pm_g14842|Pm_g10479|Pm_g7754|Pm_g5211|Pm_g6146|Pm_g5973|Pm_g2624|Pm_g2625|Pm_g2505|Pm_g516|Pm_g15641|Pm_g13987|Pm_g19449|Pm_g8971|Pm_g10468|Pm_g7487…
8233	peptidase activity	1.5661e-10	130	512	1004	7089	Pm_g10535|Pm_g5031|Pm_g10534|Pm_g11108|Pm_g11627|Pm_g3774|Pm_g3535|Pm_g3813|Pm_g732|Pm_g20853|Pm_g20852|Pm_g18651|Pm_g20851|Pm_g18654|Pm_g1620|Pm_g18650|Pm_g2154|Pm_g13365|Pm_g13244|Pm_g10533|Pm_g13247|Pm_g5161|Pm_g10525|Pm_g7863|Pm_g22253|Pm_g17156|Pm_g17157|Pm_g14842|Pm_g10479|Pm_g7754|Pm_g5211|Pm_g5973|Pm_g2624|Pm_g2625|Pm_g2505|Pm_g17300|Pm_g516|Pm_g15641|Pm_g13987|Pm_g11688|Pm_g19449|Pm_g897…
4298	threonine-type endopeptidase activity	7.4111e-09	14	16	1004	7089	Pm_g9169|Pm_g7754|Pm_g2376|Pm_g7830|Pm_g19086|Pm_g3535|Pm_g430|Pm_g4933|Pm_g2646|Pm_g20018|Pm_g12172|Pm_g2167|Pm_g13987|Pm_g19449
70003	threonine-type peptidase activity	7.4111e-09	14	16	1004	7089	Pm_g9169|Pm_g7754|Pm_g2376|Pm_g7830|Pm_g19086|Pm_g3535|Pm_g430|Pm_g4933|Pm_g2646|Pm_g20018|Pm_g12172|Pm_g2167|Pm_g13987|Pm_g19449
5839	proteasome core complex	7.4111e-09	14	16	1004	7089	Pm_g9169|Pm_g7754|Pm_g2376|Pm_g7830|Pm_g19086|Pm_g3535|Pm_g430|Pm_g4933|Pm_g2646|Pm_g20018|Pm_g12172|Pm_g2167|Pm_g13987|Pm_g19449
44424	intracellular part	1.1845e-08	136	578	1004	7089	Pm_g12715|Pm_g22081|Pm_g3535|Pm_g2842|Pm_g9516|Pm_g4504|Pm_g2964|Pm_g2447|Pm_g21385|Pm_g16479|Pm_g21380|Pm_g8396|Pm_g15305|Pm_g12824|Pm_g10369|Pm_g6530|Pm_g22092|Pm_g3781|Pm_g5205|Pm_g19581|Pm_g20569|Pm_g2614|Pm_g15250|Pm_g22019|Pm_g2618|Pm_g20441|Pm_g11690|Pm_g17039|Pm_g7754|Pm_g9778|Pm_g9898|Pm_g2742|Pm_g5735|Pm_g2743|Pm_g5613|Pm_g2866|Pm_g1963|Pm_g20396|Pm_g8292|Pm_g14038|Pm_g16979|Pm_g13623|P…
5622	intracellular	1.1845e-08	136	578	1004	7089	Pm_g12715|Pm_g22081|Pm_g3535|Pm_g2842|Pm_g9516|Pm_g4504|Pm_g2964|Pm_g2447|Pm_g21385|Pm_g16479|Pm_g21380|Pm_g8396|Pm_g15305|Pm_g12824|Pm_g10369|Pm_g6530|Pm_g22092|Pm_g3781|Pm_g5205|Pm_g19581|Pm_g20569|Pm_g2614|Pm_g15250|Pm_g22019|Pm_g2618|Pm_g20441|Pm_g11690|Pm_g17039|Pm_g7754|Pm_g9778|Pm_g9898|Pm_g2742|Pm_g5735|Pm_g2743|Pm_g5613|Pm_g2866|Pm_g1963|Pm_g20396|Pm_g8292|Pm_g14038|Pm_g16979|Pm_g13623|P…
502	proteasome complex	2.1282e-08	15	19	1004	7089	Pm_g9169|Pm_g7754|Pm_g2376|Pm_g7830|Pm_g19086|Pm_g3535|Pm_g3128|Pm_g430|Pm_g4933|Pm_g2646|Pm_g20018|Pm_g12172|Pm_g2167|Pm_g13987|Pm_g19449
9058	biosynthetic process	4.4915e-08	128	545	1004	7089	Pm_g22081|Pm_g3776|Pm_g2842|Pm_g9516|Pm_g2964|Pm_g2447|Pm_g21385|Pm_g19343|Pm_g16479|Pm_g16912|Pm_g17567|Pm_g12675|Pm_g17568|Pm_g12824|Pm_g10369|Pm_g14726|Pm_g3781|Pm_g5205|Pm_g19581|Pm_g20569|Pm_g2614|Pm_g2618|Pm_g966|Pm_g19450|Pm_g11690|Pm_g14049|Pm_g17039|Pm_g7870|Pm_g3154|Pm_g13907|Pm_g9778|Pm_g2742|Pm_g5735|Pm_g2743|Pm_g5855|Pm_g7915|Pm_g2506|Pm_g1963|Pm_g8292|Pm_g12891|Pm_g10872|Pm_g16979|P…
8236	serine-type peptidase activity	6.693e-08	80	293	1004	7089	Pm_g10535|Pm_g10534|Pm_g11627|Pm_g3694|Pm_g3774|Pm_g9719|Pm_g3813|Pm_g20853|Pm_g22566|Pm_g20852|Pm_g18651|Pm_g20851|Pm_g18654|Pm_g1620|Pm_g17483|Pm_g18650|Pm_g19707|Pm_g2154|Pm_g13365|Pm_g12199|Pm_g13244|Pm_g19822|Pm_g14931|Pm_g10533|Pm_g13247|Pm_g9720|Pm_g5001|Pm_g10603|Pm_g10525|Pm_g22058|Pm_g13392|Pm_g19652|Pm_g17156|Pm_g13271|Pm_g17157|Pm_g13390|Pm_g13396|Pm_g13278|Pm_g9171|Pm_g19816|Pm_g1868…
17171	serine hydrolase activity	6.693e-08	80	293	1004	7089	Pm_g10535|Pm_g10534|Pm_g11627|Pm_g3694|Pm_g3774|Pm_g9719|Pm_g3813|Pm_g20853|Pm_g22566|Pm_g20852|Pm_g18651|Pm_g20851|Pm_g18654|Pm_g1620|Pm_g17483|Pm_g18650|Pm_g19707|Pm_g2154|Pm_g13365|Pm_g12199|Pm_g13244|Pm_g19822|Pm_g14931|Pm_g10533|Pm_g13247|Pm_g9720|Pm_g5001|Pm_g10603|Pm_g10525|Pm_g22058|Pm_g13392|Pm_g19652|Pm_g17156|Pm_g13271|Pm_g17157|Pm_g13390|Pm_g13396|Pm_g13278|Pm_g9171|Pm_g19816|Pm_g1868…
9144	purine nucleoside triphosphate metabolic process	1.2615e-07	10	10	1004	7089	Pm_g3063|Pm_g1755|Pm_g307|Pm_g3781|Pm_g13907|Pm_g20461|Pm_g18682|Pm_g1573|Pm_g13811|Pm_g13468
46034	ATP metabolic process	1.2615e-07	10	10	1004	7089	Pm_g3063|Pm_g1755|Pm_g307|Pm_g3781|Pm_g13907|Pm_g20461|Pm_g18682|Pm_g1573|Pm_g13811|Pm_g13468
9199	ribonucleoside triphosphate metabolic process	1.2615e-07	10	10	1004	7089	Pm_g3063|Pm_g1755|Pm_g307|Pm_g3781|Pm_g13907|Pm_g20461|Pm_g18682|Pm_g1573|Pm_g13811|Pm_g13468
9205	purine ribonucleoside triphosphate metabolic process	1.2615e-07	10	10	1004	7089	Pm_g3063|Pm_g1755|Pm_g307|Pm_g3781|Pm_g13907|Pm_g20461|Pm_g18682|Pm_g1573|Pm_g13811|Pm_g13468
6163	purine nucleotide metabolic process	1.2615e-07	13	16	1004	7089	Pm_g3063|Pm_g3165|Pm_g3781|Pm_g13907|Pm_g13608|Pm_g1755|Pm_g307|Pm_g20461|Pm_g18682|Pm_g19343|Pm_g1573|Pm_g13811|Pm_g13468
44249	cellular biosynthetic process	1.2615e-07	117	495	1004	7089	Pm_g22081|Pm_g3776|Pm_g2842|Pm_g9516|Pm_g2964|Pm_g2447|Pm_g21385|Pm_g19343|Pm_g16479|Pm_g16912|Pm_g17567|Pm_g17568|Pm_g12824|Pm_g10369|Pm_g14726|Pm_g3781|Pm_g5205|Pm_g19581|Pm_g20569|Pm_g2614|Pm_g2618|Pm_g966|Pm_g19450|Pm_g11690|Pm_g14049|Pm_g17039|Pm_g7870|Pm_g3154|Pm_g13907|Pm_g9778|Pm_g2742|Pm_g5735|Pm_g2743|Pm_g5855|Pm_g7915|Pm_g1963|Pm_g8292|Pm_g16979|Pm_g13623|Pm_g12411|Pm_g13468|Pm_g3282|P…
8152	metabolic process	1.8387e-07	490	2869	1004	7089	Pm_g9112|Pm_g11108|Pm_g9118|Pm_g9117|Pm_g22485|Pm_g2842|Pm_g2964|Pm_g21029|Pm_g3813|Pm_g1620|Pm_g21385|Pm_g1860|Pm_g10012|Pm_g16912|Pm_g8396|Pm_g12675|Pm_g14612|Pm_g7184|Pm_g10369|Pm_g14726|Pm_g22253|Pm_g22498|Pm_g1738|Pm_g2614|Pm_g2615|Pm_g2618|Pm_g449|Pm_g21376|Pm_g11690|Pm_g7193|Pm_g10366|Pm_g14842|Pm_g10479|Pm_g12657|Pm_g592|Pm_g2742|Pm_g2743|Pm_g477|Pm_g2624|Pm_g355|Pm_g2625|Pm_g2505|Pm_g250…
4175	endopeptidase activity	2.7932e-07	84	324	1004	7089	Pm_g10535|Pm_g2082|Pm_g5031|Pm_g10534|Pm_g11627|Pm_g3694|Pm_g3535|Pm_g2646|Pm_g20018|Pm_g3813|Pm_g20853|Pm_g22566|Pm_g20852|Pm_g18651|Pm_g20851|Pm_g18654|Pm_g17483|Pm_g18650|Pm_g19707|Pm_g13365|Pm_g12199|Pm_g13244|Pm_g19822|Pm_g10533|Pm_g13247|Pm_g9169|Pm_g5001|Pm_g10525|Pm_g2376|Pm_g22253|Pm_g22058|Pm_g13392|Pm_g19652|Pm_g13271|Pm_g13390|Pm_g13396|Pm_g13278|Pm_g19816|Pm_g3192|Pm_g16937|Pm_g16936…
43226	organelle	2.8509e-07	106	442	1004	7089	Pm_g12715|Pm_g22081|Pm_g2842|Pm_g9516|Pm_g4504|Pm_g2964|Pm_g2447|Pm_g21385|Pm_g16479|Pm_g21380|Pm_g15305|Pm_g12824|Pm_g10369|Pm_g5205|Pm_g19581|Pm_g20569|Pm_g2614|Pm_g15250|Pm_g22019|Pm_g20441|Pm_g11690|Pm_g17039|Pm_g9778|Pm_g2742|Pm_g5735|Pm_g2743|Pm_g5613|Pm_g2866|Pm_g1963|Pm_g20396|Pm_g8292|Pm_g14038|Pm_g16979|Pm_g13623|Pm_g17304|Pm_g12411|Pm_g3282|Pm_g3287|Pm_g13618|Pm_g6831|Pm_g8974|Pm_g3600…
43229	intracellular organelle	2.8509e-07	106	442	1004	7089	Pm_g12715|Pm_g22081|Pm_g2842|Pm_g9516|Pm_g4504|Pm_g2964|Pm_g2447|Pm_g21385|Pm_g16479|Pm_g21380|Pm_g15305|Pm_g12824|Pm_g10369|Pm_g5205|Pm_g19581|Pm_g20569|Pm_g2614|Pm_g15250|Pm_g22019|Pm_g20441|Pm_g11690|Pm_g17039|Pm_g9778|Pm_g2742|Pm_g5735|Pm_g2743|Pm_g5613|Pm_g2866|Pm_g1963|Pm_g20396|Pm_g8292|Pm_g14038|Pm_g16979|Pm_g13623|Pm_g17304|Pm_g12411|Pm_g3282|Pm_g3287|Pm_g13618|Pm_g6831|Pm_g8974|Pm_g3600…
9059	macromolecule biosynthetic process	4.7123e-07	84	328	1004	7089	Pm_g9432|Pm_g3053|Pm_g22081|Pm_g11427|Pm_g2367|Pm_g7536|Pm_g19272|Pm_g7537|Pm_g2842|Pm_g6845|Pm_g9516|Pm_g2964|Pm_g2447|Pm_g2647|Pm_g21225|Pm_g2925|Pm_g21385|Pm_g16479|Pm_g2198|Pm_g16313|Pm_g12675|Pm_g14810|Pm_g19703|Pm_g14930|Pm_g12824|Pm_g10369|Pm_g3066|Pm_g4431|Pm_g5205|Pm_g4039|Pm_g19581|Pm_g20569|Pm_g2614|Pm_g369|Pm_g2618|Pm_g19450|Pm_g11690|Pm_g15611|Pm_g14049|Pm_g17599|Pm_g17039|Pm_g12620|…
34645	cellular macromolecule biosynthetic process	7.479e-07	83	326	1004	7089	Pm_g9432|Pm_g3053|Pm_g22081|Pm_g11427|Pm_g2367|Pm_g7536|Pm_g19272|Pm_g7537|Pm_g2842|Pm_g6845|Pm_g9516|Pm_g2964|Pm_g2447|Pm_g2647|Pm_g21225|Pm_g2925|Pm_g21385|Pm_g16479|Pm_g2198|Pm_g16313|Pm_g14810|Pm_g19703|Pm_g14930|Pm_g12824|Pm_g10369|Pm_g3066|Pm_g4431|Pm_g5205|Pm_g4039|Pm_g19581|Pm_g20569|Pm_g2614|Pm_g369|Pm_g2618|Pm_g19450|Pm_g11690|Pm_g15611|Pm_g14049|Pm_g17599|Pm_g17039|Pm_g12620|Pm_g9778|P…
9150	purine ribonucleotide metabolic process	7.8098e-07	11	13	1004	7089	Pm_g3063|Pm_g1755|Pm_g307|Pm_g3781|Pm_g13907|Pm_g20461|Pm_g18682|Pm_g13608|Pm_g1573|Pm_g13811|Pm_g13468
9259	ribonucleotide metabolic process	7.8098e-07	11	13	1004	7089	Pm_g3063|Pm_g1755|Pm_g307|Pm_g3781|Pm_g13907|Pm_g20461|Pm_g18682|Pm_g13608|Pm_g1573|Pm_g13811|Pm_g13468
6091	generation of precursor metabolites and energy	1.5451e-06	14	21	1004	7089	Pm_g3063|Pm_g13801|Pm_g9047|Pm_g12625|Pm_g7045|Pm_g3781|Pm_g13907|Pm_g8629|Pm_g307|Pm_g20461|Pm_g2918|Pm_g18682|Pm_g18965|Pm_g13468
6164	purine nucleotide biosynthetic process	1.6464e-05	10	13	1004	7089	Pm_g3063|Pm_g307|Pm_g3165|Pm_g3781|Pm_g13907|Pm_g20461|Pm_g18682|Pm_g19343|Pm_g13608|Pm_g13468
9141	nucleoside triphosphate metabolic process	1.6464e-05	10	13	1004	7089	Pm_g3063|Pm_g1755|Pm_g307|Pm_g3781|Pm_g13907|Pm_g20461|Pm_g18682|Pm_g1573|Pm_g13811|Pm_g13468
10467	gene expression	2.4293e-05	77	320	1004	7089	Pm_g9432|Pm_g3053|Pm_g22081|Pm_g11427|Pm_g8984|Pm_g2367|Pm_g7536|Pm_g22485|Pm_g19272|Pm_g7537|Pm_g2842|Pm_g6845|Pm_g9516|Pm_g2447|Pm_g2647|Pm_g2925|Pm_g21385|Pm_g16430|Pm_g16479|Pm_g16313|Pm_g6290|Pm_g14810|Pm_g19703|Pm_g12824|Pm_g10369|Pm_g5762|Pm_g3066|Pm_g4431|Pm_g5205|Pm_g4039|Pm_g19581|Pm_g20569|Pm_g2614|Pm_g369|Pm_g2618|Pm_g11690|Pm_g15611|Pm_g14049|Pm_g17039|Pm_g12620|Pm_g9778|Pm_g13827|Pm…
6754	ATP biosynthetic process	2.4293e-05	7	7	1004	7089	Pm_g3063|Pm_g307|Pm_g3781|Pm_g13907|Pm_g20461|Pm_g18682|Pm_g13468
6818	hydrogen transport	2.4293e-05	7	7	1004	7089	Pm_g3063|Pm_g307|Pm_g3781|Pm_g13907|Pm_g20461|Pm_g18682|Pm_g13468
9142	nucleoside triphosphate biosynthetic process	2.4293e-05	7	7	1004	7089	Pm_g3063|Pm_g307|Pm_g3781|Pm_g13907|Pm_g20461|Pm_g18682|Pm_g13468
9145	purine nucleoside triphosphate biosynthetic process	2.4293e-05	7	7	1004	7089	Pm_g3063|Pm_g307|Pm_g3781|Pm_g13907|Pm_g20461|Pm_g18682|Pm_g13468
9201	ribonucleoside triphosphate biosynthetic process	2.4293e-05	7	7	1004	7089	Pm_g3063|Pm_g307|Pm_g3781|Pm_g13907|Pm_g20461|Pm_g18682|Pm_g13468
9206	purine ribonucleoside triphosphate biosynthetic process	2.4293e-05	7	7	1004	7089	Pm_g3063|Pm_g307|Pm_g3781|Pm_g13907|Pm_g20461|Pm_g18682|Pm_g13468
19773	proteasome core complex, alpha-subunit complex	2.4293e-05	7	7	1004	7089	Pm_g9169|Pm_g12172|Pm_g2376|Pm_g7830|Pm_g2167|Pm_g19086|Pm_g19449
15985	energy coupled proton transport, down electrochemical gradient	2.4293e-05	7	7	1004	7089	Pm_g3063|Pm_g307|Pm_g3781|Pm_g13907|Pm_g20461|Pm_g18682|Pm_g13468
15986	ATP synthesis coupled proton transport	2.4293e-05	7	7	1004	7089	Pm_g3063|Pm_g307|Pm_g3781|Pm_g13907|Pm_g20461|Pm_g18682|Pm_g13468
15992	proton transport	2.4293e-05	7	7	1004	7089	Pm_g3063|Pm_g307|Pm_g3781|Pm_g13907|Pm_g20461|Pm_g18682|Pm_g13468
6119	oxidative phosphorylation	2.6403e-05	8	9	1004	7089	Pm_g3063|Pm_g307|Pm_g12625|Pm_g3781|Pm_g13907|Pm_g20461|Pm_g18682|Pm_g13468
51603	proteolysis involved in cellular protein catabolic process	3.065e-05	16	32	1004	7089	Pm_g9169|Pm_g7754|Pm_g6146|Pm_g2376|Pm_g7830|Pm_g19086|Pm_g3535|Pm_g430|Pm_g4933|Pm_g2646|Pm_g20018|Pm_g2999|Pm_g12172|Pm_g2167|Pm_g13987|Pm_g19449
44257	cellular protein catabolic process	3.065e-05	16	32	1004	7089	Pm_g9169|Pm_g7754|Pm_g6146|Pm_g2376|Pm_g7830|Pm_g19086|Pm_g3535|Pm_g430|Pm_g4933|Pm_g2646|Pm_g20018|Pm_g2999|Pm_g12172|Pm_g2167|Pm_g13987|Pm_g19449
4252	serine-type endopeptidase activity	3.3391e-05	61	239	1004	7089	Pm_g10535|Pm_g10534|Pm_g11627|Pm_g3694|Pm_g3813|Pm_g20853|Pm_g22566|Pm_g20852|Pm_g18651|Pm_g20851|Pm_g18654|Pm_g17483|Pm_g18650|Pm_g19707|Pm_g13365|Pm_g12199|Pm_g13244|Pm_g19822|Pm_g10533|Pm_g13247|Pm_g5001|Pm_g10525|Pm_g22058|Pm_g13392|Pm_g19652|Pm_g13271|Pm_g13390|Pm_g13396|Pm_g13278|Pm_g19816|Pm_g3192|Pm_g16937|Pm_g16936|Pm_g5973|Pm_g21842|Pm_g19008|Pm_g7487|Pm_g16728|Pm_g16727|Pm_g3683|Pm_g32…
30163	protein catabolic process	4.9851e-05	16	33	1004	7089	Pm_g9169|Pm_g7754|Pm_g6146|Pm_g2376|Pm_g7830|Pm_g19086|Pm_g3535|Pm_g430|Pm_g4933|Pm_g2646|Pm_g20018|Pm_g2999|Pm_g12172|Pm_g2167|Pm_g13987|Pm_g19449
8150	biological_process	6.709e-05	625	3949	1004	7089	Pm_g9112|Pm_g11108|Pm_g9118|Pm_g9117|Pm_g22485|Pm_g2842|Pm_g2964|Pm_g21029|Pm_g3813|Pm_g217|Pm_g21147|Pm_g1620|Pm_g21385|Pm_g10371|Pm_g1860|Pm_g10012|Pm_g21380|Pm_g16912|Pm_g8396|Pm_g12675|Pm_g14612|Pm_g7184|Pm_g10499|Pm_g10369|Pm_g14726|Pm_g22253|Pm_g22498|Pm_g1738|Pm_g2614|Pm_g2615|Pm_g22019|Pm_g2618|Pm_g4917|Pm_g449|Pm_g21376|Pm_g11690|Pm_g10362|Pm_g13630|Pm_g7193|Pm_g10482|Pm_g10366|Pm_g11213…
44265	cellular macromolecule catabolic process	6.8836e-05	18	41	1004	7089	Pm_g9169|Pm_g7754|Pm_g6146|Pm_g2376|Pm_g7830|Pm_g7219|Pm_g19086|Pm_g3535|Pm_g430|Pm_g4933|Pm_g2646|Pm_g20018|Pm_g2999|Pm_g7706|Pm_g12172|Pm_g2167|Pm_g13987|Pm_g19449
55114	oxidation reduction	9.0393e-05	114	545	1004	7089	Pm_g9994|Pm_g4462|Pm_g9112|Pm_g20617|Pm_g19350|Pm_g21029|Pm_g20457|Pm_g22525|Pm_g19220|Pm_g1860|Pm_g2157|Pm_g14612|Pm_g9647|Pm_g4596|Pm_g9649|Pm_g2615|Pm_g449|Pm_g21376|Pm_g12384|Pm_g17319|Pm_g10366|Pm_g18886|Pm_g18889|Pm_g8443|Pm_g11722|Pm_g8442|Pm_g7870|Pm_g9818|Pm_g17540|Pm_g19048|Pm_g19688|Pm_g1169|Pm_g16176|Pm_g19045|Pm_g11682|Pm_g12772|Pm_g15642|Pm_g18875|Pm_g18119|Pm_g12648|Pm_g4492|Pm_g80…
31966	mitochondrial membrane	9.6597e-05	11	18	1004	7089	Pm_g3063|Pm_g307|Pm_g12625|Pm_g150|Pm_g2890|Pm_g2891|Pm_g20461|Pm_g13618|Pm_g18265|Pm_g13960|Pm_g7922
9152	purine ribonucleotide biosynthetic process	9.6597e-05	8	10	1004	7089	Pm_g3063|Pm_g307|Pm_g3781|Pm_g13907|Pm_g20461|Pm_g18682|Pm_g13608|Pm_g13468
9260	ribonucleotide biosynthetic process	9.6597e-05	8	10	1004	7089	Pm_g3063|Pm_g307|Pm_g3781|Pm_g13907|Pm_g20461|Pm_g18682|Pm_g13608|Pm_g13468
46483	heterocycle metabolic process	0.00010215	22	58	1004	7089	Pm_g3063|Pm_g14726|Pm_g3154|Pm_g3165|Pm_g3781|Pm_g13907|Pm_g10109|Pm_g6102|Pm_g13608|Pm_g3776|Pm_g1755|Pm_g307|Pm_g18687|Pm_g20461|Pm_g18682|Pm_g19343|Pm_g1573|Pm_g21280|Pm_g14801|Pm_g16912|Pm_g13811|Pm_g13468
44248	cellular catabolic process	0.00010837	28	84	1004	7089	Pm_g13801|Pm_g7754|Pm_g6146|Pm_g7830|Pm_g7219|Pm_g3535|Pm_g430|Pm_g2646|Pm_g20018|Pm_g19445|Pm_g12172|Pm_g2157|Pm_g21280|Pm_g13987|Pm_g19449|Pm_g9169|Pm_g9047|Pm_g22092|Pm_g2376|Pm_g19086|Pm_g4933|Pm_g2999|Pm_g7706|Pm_g14380|Pm_g21376|Pm_g15750|Pm_g2167|Pm_g15896
9057	macromolecule catabolic process	0.00018781	22	60	1004	7089	Pm_g9169|Pm_g14902|Pm_g7754|Pm_g6146|Pm_g2376|Pm_g14905|Pm_g7830|Pm_g7219|Pm_g7439|Pm_g19086|Pm_g3535|Pm_g7438|Pm_g430|Pm_g4933|Pm_g2646|Pm_g20018|Pm_g2999|Pm_g7706|Pm_g12172|Pm_g2167|Pm_g13987|Pm_g19449
19538	protein metabolic process	0.00028229	235	1314	1004	7089	Pm_g3491|Pm_g11108|Pm_g2842|Pm_g2964|Pm_g3813|Pm_g20853|Pm_g20852|Pm_g18651|Pm_g20851|Pm_g18654|Pm_g1620|Pm_g21385|Pm_g18650|Pm_g16479|Pm_g10012|Pm_g2154|Pm_g2292|Pm_g10369|Pm_g6772|Pm_g5205|Pm_g22253|Pm_g22498|Pm_g2614|Pm_g2618|Pm_g11690|Pm_g14049|Pm_g14842|Pm_g10479|Pm_g12657|Pm_g7754|Pm_g5211|Pm_g2742|Pm_g2743|Pm_g2624|Pm_g2625|Pm_g2505|Pm_g1963|Pm_g8292|Pm_g13623|Pm_g13987|Pm_g12411|Pm_g8971|…
19866	organelle inner membrane	0.00028229	8	11	1004	7089	Pm_g3063|Pm_g307|Pm_g12625|Pm_g20461|Pm_g13618|Pm_g18265|Pm_g13960|Pm_g7922
5743	mitochondrial inner membrane	0.00028229	8	11	1004	7089	Pm_g3063|Pm_g307|Pm_g12625|Pm_g20461|Pm_g13618|Pm_g18265|Pm_g13960|Pm_g7922
5740	mitochondrial envelope	0.00034135	11	20	1004	7089	Pm_g3063|Pm_g307|Pm_g12625|Pm_g150|Pm_g2890|Pm_g2891|Pm_g20461|Pm_g13618|Pm_g18265|Pm_g13960|Pm_g7922
8238	exopeptidase activity	0.00053515	28	91	1004	7089	Pm_g6442|Pm_g22160|Pm_g4442|Pm_g22161|Pm_g2624|Pm_g2625|Pm_g9719|Pm_g732|Pm_g22566|Pm_g2505|Pm_g1620|Pm_g2154|Pm_g12199|Pm_g8971|Pm_g9720|Pm_g7487|Pm_g12448|Pm_g2594|Pm_g7863|Pm_g382|Pm_g17156|Pm_g17157|Pm_g10164|Pm_g10163|Pm_g10166|Pm_g10165|Pm_g12006|Pm_g14842
16491	oxidoreductase activity	0.00062602	121	612	1004	7089	Pm_g9994|Pm_g4462|Pm_g9112|Pm_g20617|Pm_g19350|Pm_g21029|Pm_g20457|Pm_g22525|Pm_g19220|Pm_g1860|Pm_g2157|Pm_g9481|Pm_g14612|Pm_g9647|Pm_g4596|Pm_g9249|Pm_g9649|Pm_g21139|Pm_g21138|Pm_g2615|Pm_g965|Pm_g17672|Pm_g449|Pm_g21376|Pm_g12384|Pm_g17319|Pm_g10366|Pm_g18886|Pm_g18889|Pm_g8443|Pm_g11722|Pm_g8442|Pm_g7870|Pm_g2621|Pm_g13908|Pm_g9818|Pm_g20038|Pm_g17540|Pm_g19048|Pm_g21125|Pm_g21124|Pm_g19688…
45259	proton-transporting ATP synthase complex	0.00086098	5	5	1004	7089	Pm_g3063|Pm_g307|Pm_g3781|Pm_g20461|Pm_g18682
5739	mitochondrion	0.00095892	13	29	1004	7089	Pm_g4173|Pm_g3063|Pm_g12625|Pm_g150|Pm_g2890|Pm_g2891|Pm_g13618|Pm_g7922|Pm_g307|Pm_g20461|Pm_g18265|Pm_g13960|Pm_g12201
44429	mitochondrial part	0.0010169	11	22	1004	7089	Pm_g3063|Pm_g307|Pm_g12625|Pm_g150|Pm_g2890|Pm_g2891|Pm_g20461|Pm_g13618|Pm_g18265|Pm_g13960|Pm_g7922
9056	catabolic process	0.0012874	34	125	1004	7089	Pm_g13801|Pm_g7754|Pm_g6146|Pm_g7830|Pm_g7219|Pm_g7439|Pm_g3535|Pm_g7438|Pm_g430|Pm_g2646|Pm_g20018|Pm_g8629|Pm_g19445|Pm_g12172|Pm_g2157|Pm_g21280|Pm_g13987|Pm_g19449|Pm_g9169|Pm_g14902|Pm_g9047|Pm_g22092|Pm_g2376|Pm_g14905|Pm_g19086|Pm_g4933|Pm_g2999|Pm_g7706|Pm_g14380|Pm_g21376|Pm_g15750|Pm_g2167|Pm_g15896|Pm_g18965
44455	mitochondrial membrane part	0.0024889	6	8	1004	7089	Pm_g3063|Pm_g307|Pm_g12625|Pm_g150|Pm_g20461|Pm_g13618
4177	aminopeptidase activity	0.0042589	5	6	1004	7089	Pm_g8971|Pm_g6442|Pm_g22161|Pm_g7863|Pm_g382
48037	cofactor binding	0.0046912	37	149	1004	7089	Pm_g4462|Pm_g9112|Pm_g7870|Pm_g12856|Pm_g6842|Pm_g5118|Pm_g4207|Pm_g21029|Pm_g21886|Pm_g2506|Pm_g20498|Pm_g19600|Pm_g19423|Pm_g20490|Pm_g15505|Pm_g10454|Pm_g15626|Pm_g11268|Pm_g16715|Pm_g4492|Pm_g12965|Pm_g9647|Pm_g4596|Pm_g6654|Pm_g2630|Pm_g9649|Pm_g5526|Pm_g19283|Pm_g8219|Pm_g19576|Pm_g2836|Pm_g2539|Pm_g17475|Pm_g449|Pm_g15155|Pm_g14189|Pm_g14822
46933	hydrogen ion transporting ATP synthase activity, rotational mechanism	0.0055526	4	4	1004	7089	Pm_g3781|Pm_g20461|Pm_g18682|Pm_g13468
31967	organelle envelope	0.0059045	11	26	1004	7089	Pm_g3063|Pm_g307|Pm_g12625|Pm_g150|Pm_g2890|Pm_g2891|Pm_g20461|Pm_g13618|Pm_g18265|Pm_g13960|Pm_g7922
31975	envelope	0.0059045	11	26	1004	7089	Pm_g3063|Pm_g307|Pm_g12625|Pm_g150|Pm_g2890|Pm_g2891|Pm_g20461|Pm_g13618|Pm_g18265|Pm_g13960|Pm_g7922
32993	protein-DNA complex	0.0060251	7	12	1004	7089	Pm_g20441|Pm_g20396|Pm_g6831|Pm_g3465|Pm_g8803|Pm_g8804|Pm_g5528
785	chromatin	0.0060251	7	12	1004	7089	Pm_g20441|Pm_g20396|Pm_g6831|Pm_g3465|Pm_g8803|Pm_g8804|Pm_g5528
786	nucleosome	0.0060251	7	12	1004	7089	Pm_g20441|Pm_g20396|Pm_g6831|Pm_g3465|Pm_g8803|Pm_g8804|Pm_g5528
16829	lyase activity	0.0063127	22	75	1004	7089	Pm_g14726|Pm_g13801|Pm_g9047|Pm_g5066|Pm_g7870|Pm_g3154|Pm_g10109|Pm_g9721|Pm_g22174|Pm_g7769|Pm_g6966|Pm_g5118|Pm_g20951|Pm_g13083|Pm_g19531|Pm_g13084|Pm_g966|Pm_g11392|Pm_g15433|Pm_g13079|Pm_g16912|Pm_g19801
16831	carboxy-lyase activity	0.0068241	9	19	1004	7089	Pm_g13083|Pm_g13084|Pm_g966|Pm_g10109|Pm_g22174|Pm_g7769|Pm_g13079|Pm_g5118|Pm_g19801
51704	multi-organism process	0.014973	26	100	1004	7089	Pm_g11526|Pm_g3178|Pm_g3179|Pm_g22586|Pm_g10371|Pm_g1343|Pm_g15624|Pm_g7244|Pm_g3580|Pm_g3581|Pm_g3582|Pm_g3583|Pm_g3584|Pm_g3585|Pm_g3586|Pm_g1839|Pm_g1838|Pm_g18124|Pm_g15194|Pm_g18125|Pm_g10362|Pm_g8084|Pm_g8087|Pm_g11114|Pm_g2141|Pm_g8085
9405	pathogenesis	0.014973	26	100	1004	7089	Pm_g11526|Pm_g3178|Pm_g3179|Pm_g22586|Pm_g10371|Pm_g1343|Pm_g15624|Pm_g7244|Pm_g3580|Pm_g3581|Pm_g3582|Pm_g3583|Pm_g3584|Pm_g3585|Pm_g3586|Pm_g1839|Pm_g1838|Pm_g18124|Pm_g15194|Pm_g18125|Pm_g10362|Pm_g8084|Pm_g8087|Pm_g11114|Pm_g2141|Pm_g8085
44238	primary metabolic process	0.016383	356	2219	1004	7089	Pm_g3491|Pm_g11108|Pm_g9118|Pm_g9117|Pm_g22485|Pm_g2842|Pm_g2964|Pm_g3813|Pm_g20853|Pm_g20852|Pm_g18651|Pm_g20851|Pm_g18410|Pm_g18411|Pm_g18654|Pm_g1620|Pm_g21385|Pm_g18650|Pm_g2157|Pm_g18417|Pm_g16479|Pm_g10012|Pm_g2154|Pm_g17567|Pm_g18657|Pm_g12675|Pm_g17568|Pm_g7184|Pm_g2292|Pm_g10369|Pm_g6772|Pm_g7505|Pm_g5205|Pm_g22253|Pm_g22498|Pm_g1738|Pm_g2614|Pm_g17672|Pm_g2618|Pm_g449|Pm_g21376|Pm_g1169…
34220	ion transmembrane transport	0.018784	7	14	1004	7089	Pm_g3063|Pm_g307|Pm_g3781|Pm_g13907|Pm_g20461|Pm_g18682|Pm_g13468
45333	cellular respiration	0.020656	4	5	1004	7089	Pm_g13801|Pm_g9047|Pm_g12625|Pm_g2918
8483	transaminase activity	0.020656	4	5	1004	7089	Pm_g19576|Pm_g19600|Pm_g4207|Pm_g21886
16769	transferase activity, transferring nitrogenous groups	0.020656	4	5	1004	7089	Pm_g19576|Pm_g19600|Pm_g4207|Pm_g21886
15980	energy derivation by oxidation of organic compounds	0.020656	4	5	1004	7089	Pm_g13801|Pm_g9047|Pm_g12625|Pm_g2918
16830	carbon-carbon lyase activity	0.022307	9	22	1004	7089	Pm_g13083|Pm_g13084|Pm_g966|Pm_g10109|Pm_g22174|Pm_g7769|Pm_g13079|Pm_g5118|Pm_g19801
6511	ubiquitin-dependent protein catabolic process	0.030178	9	23	1004	7089	Pm_g9169|Pm_g6146|Pm_g12172|Pm_g2376|Pm_g7830|Pm_g2167|Pm_g19086|Pm_g2999|Pm_g19449
43632	modification-dependent macromolecule catabolic process	0.030178	9	23	1004	7089	Pm_g9169|Pm_g6146|Pm_g12172|Pm_g2376|Pm_g7830|Pm_g2167|Pm_g19086|Pm_g2999|Pm_g19449
19941	modification-dependent protein catabolic process	0.030178	9	23	1004	7089	Pm_g9169|Pm_g6146|Pm_g12172|Pm_g2376|Pm_g7830|Pm_g2167|Pm_g19086|Pm_g2999|Pm_g19449
45261	proton-transporting ATP synthase complex, catalytic core F(1)	0.030178	3	3	1004	7089	Pm_g3781|Pm_g20461|Pm_g18682
6839	mitochondrial transport	0.030178	3	3	1004	7089	Pm_g13618|Pm_g18265|Pm_g13960
19205	nucleobase, nucleoside, nucleotide kinase activity	0.030178	3	3	1004	7089	Pm_g17235|Pm_g3144|Pm_g4961
5753	mitochondrial proton-transporting ATP synthase complex	0.030178	3	3	1004	7089	Pm_g3063|Pm_g307|Pm_g20461
70279	vitamin B6 binding	0.030178	12	36	1004	7089	Pm_g19576|Pm_g2506|Pm_g2539|Pm_g20498|Pm_g19600|Pm_g7870|Pm_g2630|Pm_g20490|Pm_g5118|Pm_g11268|Pm_g4207|Pm_g21886
30170	pyridoxal phosphate binding	0.030178	12	36	1004	7089	Pm_g19576|Pm_g2506|Pm_g2539|Pm_g20498|Pm_g19600|Pm_g7870|Pm_g2630|Pm_g20490|Pm_g5118|Pm_g11268|Pm_g4207|Pm_g21886
16469	proton-transporting two-sector ATPase complex	0.041	7	16	1004	7089	Pm_g3063|Pm_g744|Pm_g307|Pm_g3781|Pm_g20461|Pm_g18682|Pm_g2569
15672	monovalent inorganic cation transport	0.041	7	16	1004	7089	Pm_g3063|Pm_g307|Pm_g3781|Pm_g13907|Pm_g20461|Pm_g18682|Pm_g13468
15078	hydrogen ion transmembrane transporter activity	0.041616	8	20	1004	7089	Pm_g3063|Pm_g744|Pm_g307|Pm_g3781|Pm_g20461|Pm_g18682|Pm_g2569|Pm_g13468
6753	nucleoside phosphate metabolic process	0.042985	20	77	1004	7089	Pm_g3063|Pm_g3165|Pm_g3781|Pm_g13907|Pm_g13608|Pm_g496|Pm_g7915|Pm_g1755|Pm_g307|Pm_g14380|Pm_g15750|Pm_g20461|Pm_g18682|Pm_g19343|Pm_g1573|Pm_g15896|Pm_g13811|Pm_g17567|Pm_g17568|Pm_g13468
9117	nucleotide metabolic process	0.042985	20	77	1004	7089	Pm_g3063|Pm_g3165|Pm_g3781|Pm_g13907|Pm_g13608|Pm_g496|Pm_g7915|Pm_g1755|Pm_g307|Pm_g14380|Pm_g15750|Pm_g20461|Pm_g18682|Pm_g19343|Pm_g1573|Pm_g15896|Pm_g13811|Pm_g17567|Pm_g17568|Pm_g13468
9072	aromatic amino acid family metabolic process	0.042985	5	9	1004	7089	Pm_g7870|Pm_g21376|Pm_g11392|Pm_g10109|Pm_g1032
16624	oxidoreductase activity, acting on the aldehyde or oxo group of donors, disulfide as acceptor	0.046506	4	6	1004	7089	Pm_g9249|Pm_g19308|Pm_g2621|Pm_g20533

## Sheet: (B) SWQ7_DW_in_infection
Table S8. Summary of the gene ontology (GO) enrichment analysis of the differentially expressed genes during infection of ginger leaves. The enrichment for P. myriotylum SWQ7 (A and B) or P. myriotylum SL2 (C and D) up and down regulated genes is listed.
GO-ID	Description	corrected p-value	Number of genes annotated with listed GO term in significantly lower genes	Total number of genes annotated with listed GO term	Number of genes annotated with at least one GO term in significantly lower genes	Total number of genes annotated with at least one GO term	Genes contributing to the enrichment
16301	kinase activity	3.0539e-09	110	548	747	7089	Pm_g8542|Pm_g9478|Pm_g7332|Pm_g8541|Pm_g6765|Pm_g6401|Pm_g20218|Pm_g20217|Pm_g1349|Pm_g21301|Pm_g736|Pm_g735|Pm_g16993|Pm_g1344|Pm_g11861|Pm_g11734|Pm_g7221|Pm_g11735|Pm_g3944|Pm_g14282|Pm_g327|Pm_g1613|Pm_g3828|Pm_g1216|Pm_g14281|Pm_g3829|Pm_g1215|Pm_g17030|Pm_g20160|Pm_g1297|Pm_g16863|Pm_g1295|Pm_g10514|Pm_g11847|Pm_g3951|Pm_g3955|Pm_g6946|Pm_g5219|Pm_g20159|Pm_g20158|Pm_g20157|Pm_g20156|Pm_g19…
16773	phosphotransferase activity, alcohol group as acceptor	1.0806e-08	106	538	747	7089	Pm_g8542|Pm_g9478|Pm_g7332|Pm_g8541|Pm_g6765|Pm_g6401|Pm_g20218|Pm_g20217|Pm_g1349|Pm_g21301|Pm_g736|Pm_g735|Pm_g16993|Pm_g1344|Pm_g11861|Pm_g11734|Pm_g7221|Pm_g11735|Pm_g3944|Pm_g14282|Pm_g327|Pm_g1613|Pm_g3828|Pm_g1216|Pm_g14281|Pm_g3829|Pm_g1215|Pm_g17030|Pm_g20160|Pm_g1297|Pm_g16863|Pm_g1295|Pm_g10514|Pm_g11847|Pm_g3951|Pm_g3955|Pm_g6946|Pm_g5219|Pm_g20159|Pm_g20158|Pm_g20157|Pm_g20156|Pm_g19…
6468	protein amino acid phosphorylation	1.0806e-08	99	495	747	7089	Pm_g8542|Pm_g9478|Pm_g7332|Pm_g8541|Pm_g6765|Pm_g6401|Pm_g20218|Pm_g20217|Pm_g1349|Pm_g21301|Pm_g736|Pm_g735|Pm_g16993|Pm_g1344|Pm_g11861|Pm_g11734|Pm_g7221|Pm_g11735|Pm_g3944|Pm_g14282|Pm_g327|Pm_g1613|Pm_g3828|Pm_g1216|Pm_g14281|Pm_g3829|Pm_g1215|Pm_g17030|Pm_g20160|Pm_g1297|Pm_g16863|Pm_g1295|Pm_g11847|Pm_g3951|Pm_g3955|Pm_g6946|Pm_g5219|Pm_g20159|Pm_g20158|Pm_g20157|Pm_g20156|Pm_g19567|Pm_g17…
6793	phosphorus metabolic process	1.0806e-08	105	537	747	7089	Pm_g8542|Pm_g9478|Pm_g7332|Pm_g8541|Pm_g6765|Pm_g6401|Pm_g20218|Pm_g20217|Pm_g1349|Pm_g21301|Pm_g736|Pm_g735|Pm_g16993|Pm_g1344|Pm_g11861|Pm_g11734|Pm_g7221|Pm_g11735|Pm_g3944|Pm_g14282|Pm_g327|Pm_g1613|Pm_g3828|Pm_g21377|Pm_g1216|Pm_g14281|Pm_g3829|Pm_g1215|Pm_g17030|Pm_g20160|Pm_g1297|Pm_g16863|Pm_g1295|Pm_g11847|Pm_g3951|Pm_g3955|Pm_g6946|Pm_g5219|Pm_g20159|Pm_g20158|Pm_g20157|Pm_g20156|Pm_g19…
6796	phosphate metabolic process	1.0806e-08	105	537	747	7089	Pm_g8542|Pm_g9478|Pm_g7332|Pm_g8541|Pm_g6765|Pm_g6401|Pm_g20218|Pm_g20217|Pm_g1349|Pm_g21301|Pm_g736|Pm_g735|Pm_g16993|Pm_g1344|Pm_g11861|Pm_g11734|Pm_g7221|Pm_g11735|Pm_g3944|Pm_g14282|Pm_g327|Pm_g1613|Pm_g3828|Pm_g21377|Pm_g1216|Pm_g14281|Pm_g3829|Pm_g1215|Pm_g17030|Pm_g20160|Pm_g1297|Pm_g16863|Pm_g1295|Pm_g11847|Pm_g3951|Pm_g3955|Pm_g6946|Pm_g5219|Pm_g20159|Pm_g20158|Pm_g20157|Pm_g20156|Pm_g19…
4672	protein kinase activity	1.1102e-08	99	497	747	7089	Pm_g8542|Pm_g9478|Pm_g7332|Pm_g8541|Pm_g6765|Pm_g6401|Pm_g20218|Pm_g20217|Pm_g1349|Pm_g21301|Pm_g736|Pm_g735|Pm_g16993|Pm_g1344|Pm_g11861|Pm_g11734|Pm_g7221|Pm_g11735|Pm_g3944|Pm_g14282|Pm_g327|Pm_g1613|Pm_g3828|Pm_g1216|Pm_g14281|Pm_g3829|Pm_g1215|Pm_g17030|Pm_g20160|Pm_g1297|Pm_g16863|Pm_g1295|Pm_g11847|Pm_g3951|Pm_g3955|Pm_g6946|Pm_g5219|Pm_g20159|Pm_g20158|Pm_g20157|Pm_g20156|Pm_g19567|Pm_g17…
16310	phosphorylation	1.1102e-08	100	505	747	7089	Pm_g8542|Pm_g9478|Pm_g7332|Pm_g8541|Pm_g6765|Pm_g6401|Pm_g20218|Pm_g20217|Pm_g1349|Pm_g21301|Pm_g736|Pm_g735|Pm_g16993|Pm_g1344|Pm_g11861|Pm_g11734|Pm_g7221|Pm_g11735|Pm_g3944|Pm_g14282|Pm_g327|Pm_g1613|Pm_g3828|Pm_g1216|Pm_g14281|Pm_g3829|Pm_g1215|Pm_g17030|Pm_g20160|Pm_g1297|Pm_g16863|Pm_g1295|Pm_g11847|Pm_g3951|Pm_g3955|Pm_g6946|Pm_g5219|Pm_g20159|Pm_g20158|Pm_g20157|Pm_g20156|Pm_g19567|Pm_g17…
43687	post-translational protein modification	6.7019e-08	107	572	747	7089	Pm_g8542|Pm_g9478|Pm_g7332|Pm_g8541|Pm_g6765|Pm_g6401|Pm_g20218|Pm_g20217|Pm_g1349|Pm_g21301|Pm_g736|Pm_g735|Pm_g16993|Pm_g1344|Pm_g11861|Pm_g11734|Pm_g7221|Pm_g11735|Pm_g3944|Pm_g14282|Pm_g327|Pm_g19212|Pm_g1613|Pm_g21894|Pm_g3828|Pm_g1216|Pm_g14281|Pm_g3829|Pm_g1578|Pm_g1215|Pm_g17030|Pm_g1299|Pm_g20160|Pm_g1297|Pm_g16863|Pm_g1295|Pm_g11847|Pm_g3951|Pm_g3955|Pm_g6946|Pm_g5219|Pm_g20159|Pm_g2015…
16772	transferase activity, transferring phosphorus-containing groups	1.2494e-07	113	623	747	7089	Pm_g8542|Pm_g9478|Pm_g7332|Pm_g8541|Pm_g6765|Pm_g6401|Pm_g20218|Pm_g20217|Pm_g21304|Pm_g1349|Pm_g21301|Pm_g736|Pm_g735|Pm_g16993|Pm_g1344|Pm_g11861|Pm_g11734|Pm_g7221|Pm_g11735|Pm_g3944|Pm_g14282|Pm_g327|Pm_g1613|Pm_g3828|Pm_g1216|Pm_g14281|Pm_g3829|Pm_g1215|Pm_g17030|Pm_g20160|Pm_g1297|Pm_g16863|Pm_g1295|Pm_g10514|Pm_g11847|Pm_g3951|Pm_g3955|Pm_g6946|Pm_g5219|Pm_g20159|Pm_g20158|Pm_g20157|Pm_g20…
8289	lipid binding	8.8383e-06	33	119	747	7089	Pm_g15649|Pm_g4001|Pm_g8624|Pm_g2563|Pm_g2564|Pm_g7737|Pm_g8626|Pm_g18970|Pm_g17167|Pm_g14093|Pm_g17983|Pm_g1960|Pm_g19547|Pm_g12116|Pm_g12114|Pm_g3561|Pm_g183|Pm_g2472|Pm_g3562|Pm_g12909|Pm_g3005|Pm_g16391|Pm_g2459|Pm_g1853|Pm_g15292|Pm_g15992|Pm_g15651|Pm_g15397|Pm_g16325|Pm_g18968|Pm_g15994|Pm_g7493|Pm_g11358
6464	protein modification process	2.0694e-05	110	660	747	7089	Pm_g8542|Pm_g9478|Pm_g7332|Pm_g8541|Pm_g6765|Pm_g22482|Pm_g6401|Pm_g20218|Pm_g20217|Pm_g1349|Pm_g21301|Pm_g736|Pm_g735|Pm_g16993|Pm_g1344|Pm_g11861|Pm_g11734|Pm_g7221|Pm_g11735|Pm_g3944|Pm_g14282|Pm_g327|Pm_g19212|Pm_g1613|Pm_g21894|Pm_g3828|Pm_g1216|Pm_g14281|Pm_g3829|Pm_g1578|Pm_g1215|Pm_g17030|Pm_g1299|Pm_g20160|Pm_g1297|Pm_g16863|Pm_g1295|Pm_g11847|Pm_g3951|Pm_g3955|Pm_g6946|Pm_g5219|Pm_g2015…
16740	transferase activity	4.6593e-05	153	1014	747	7089	Pm_g8542|Pm_g9478|Pm_g7332|Pm_g8541|Pm_g6765|Pm_g6401|Pm_g20218|Pm_g20217|Pm_g21304|Pm_g1349|Pm_g21301|Pm_g736|Pm_g735|Pm_g16993|Pm_g1344|Pm_g20051|Pm_g7065|Pm_g11861|Pm_g11734|Pm_g7221|Pm_g11735|Pm_g2573|Pm_g3944|Pm_g14282|Pm_g327|Pm_g1613|Pm_g3828|Pm_g1216|Pm_g14281|Pm_g3829|Pm_g1215|Pm_g17030|Pm_g20160|Pm_g1297|Pm_g16863|Pm_g1295|Pm_g9772|Pm_g10514|Pm_g4364|Pm_g11847|Pm_g5854|Pm_g3951|Pm_g3955…
43412	macromolecule modification	0.00019444	110	692	747	7089	Pm_g8542|Pm_g9478|Pm_g7332|Pm_g8541|Pm_g6765|Pm_g22482|Pm_g6401|Pm_g20218|Pm_g20217|Pm_g1349|Pm_g21301|Pm_g736|Pm_g735|Pm_g16993|Pm_g1344|Pm_g11861|Pm_g11734|Pm_g7221|Pm_g11735|Pm_g3944|Pm_g14282|Pm_g327|Pm_g19212|Pm_g1613|Pm_g21894|Pm_g3828|Pm_g1216|Pm_g14281|Pm_g3829|Pm_g1578|Pm_g1215|Pm_g17030|Pm_g1299|Pm_g20160|Pm_g1297|Pm_g16863|Pm_g1295|Pm_g11847|Pm_g3951|Pm_g3955|Pm_g6946|Pm_g5219|Pm_g2015…
5543	phospholipid binding	0.00019509	24	84	747	7089	Pm_g183|Pm_g4001|Pm_g2472|Pm_g3562|Pm_g8624|Pm_g2563|Pm_g12909|Pm_g2564|Pm_g3005|Pm_g7737|Pm_g8626|Pm_g2459|Pm_g18970|Pm_g17167|Pm_g14093|Pm_g1853|Pm_g15292|Pm_g1960|Pm_g18968|Pm_g19547|Pm_g12116|Pm_g7493|Pm_g12114|Pm_g11358
35091	phosphoinositide binding	0.00046529	22	77	747	7089	Pm_g183|Pm_g4001|Pm_g2472|Pm_g3562|Pm_g8624|Pm_g2563|Pm_g12909|Pm_g2564|Pm_g3005|Pm_g7737|Pm_g8626|Pm_g2459|Pm_g18970|Pm_g17167|Pm_g14093|Pm_g1853|Pm_g15292|Pm_g1960|Pm_g18968|Pm_g19547|Pm_g7493|Pm_g11358
16052	carbohydrate catabolic process	0.025007	11	34	747	7089	Pm_g13825|Pm_g14904|Pm_g7442|Pm_g14903|Pm_g22317|Pm_g18895|Pm_g18088|Pm_g17516|Pm_g20406|Pm_g3404|Pm_g14900
44042	glucan metabolic process	0.025612	13	45	747	7089	Pm_g14904|Pm_g7442|Pm_g14903|Pm_g8056|Pm_g3396|Pm_g4212|Pm_g5821|Pm_g2554|Pm_g5823|Pm_g5838|Pm_g18088|Pm_g1112|Pm_g14900
17076	purine nucleotide binding	0.02868	156	1174	747	7089	Pm_g9478|Pm_g7332|Pm_g10413|Pm_g15948|Pm_g8541|Pm_g4463|Pm_g6401|Pm_g7737|Pm_g6007|Pm_g4228|Pm_g21302|Pm_g1349|Pm_g21301|Pm_g736|Pm_g735|Pm_g1344|Pm_g16352|Pm_g6251|Pm_g10411|Pm_g11734|Pm_g6253|Pm_g9005|Pm_g6252|Pm_g11735|Pm_g7865|Pm_g3541|Pm_g6259|Pm_g3789|Pm_g3944|Pm_g325|Pm_g14282|Pm_g327|Pm_g20840|Pm_g1613|Pm_g20684|Pm_g3828|Pm_g1216|Pm_g14281|Pm_g3829|Pm_g1215|Pm_g20561|Pm_g21252|Pm_g17670|P…

## Sheet: (C) SL2_UP_in_infection
Table S8. Summary of the gene ontology (GO) enrichment analysis of the differentially expressed genes during infection of ginger leaves. The enrichment for P. myriotylum SWQ7 (A and B) or P. myriotylum SL2 (C and D) up and down regulated genes is listed.
GO-ID	Description	corrected p-value	Number of genes annotated with listed GO term in significantly higher genes	Total number of genes annotated with listed GO term	Number of genes annotated with at least one GO term in significantly higher genes	Total number of genes annotated with at least one GO term	Genes contributing to the enrichment
34660	ncRNA metabolic process	4.5668e-09	43	87	1218	7089	Pm_g13903|Pm_g3097|Pm_g8589|Pm_g151|Pm_g5117|Pm_g21529|Pm_g21847|Pm_g112|Pm_g18480|Pm_g6845|Pm_g3537|Pm_g3438|Pm_g21205|Pm_g21027|Pm_g20994|Pm_g17541|Pm_g15321|Pm_g1422|Pm_g17065|Pm_g1564|Pm_g10690|Pm_g16451|Pm_g14016|Pm_g15388|Pm_g13821|Pm_g7584|Pm_g9046|Pm_g3486|Pm_g9205|Pm_g3168|Pm_g22131|Pm_g4931|Pm_g17183|Pm_g14191|Pm_g20621|Pm_g14090|Pm_g16464|Pm_g19395|Pm_g11295|Pm_g11253|Pm_g12402|Pm_g909…
6418	tRNA aminoacylation for protein translation	5.2736e-08	24	37	1218	7089	Pm_g13903|Pm_g7584|Pm_g9205|Pm_g8589|Pm_g3168|Pm_g22131|Pm_g112|Pm_g18480|Pm_g4931|Pm_g17183|Pm_g6845|Pm_g3438|Pm_g14090|Pm_g21027|Pm_g17541|Pm_g16464|Pm_g1422|Pm_g19395|Pm_g11295|Pm_g1564|Pm_g10690|Pm_g11253|Pm_g15388|Pm_g13821
10467	gene expression	5.2736e-08	100	320	1218	7089	Pm_g3097|Pm_g3015|Pm_g5317|Pm_g8427|Pm_g2447|Pm_g3537|Pm_g21027|Pm_g21385|Pm_g1067|Pm_g15388|Pm_g9244|Pm_g7584|Pm_g22131|Pm_g2978|Pm_g20565|Pm_g18246|Pm_g2618|Pm_g1973|Pm_g16464|Pm_g1972|Pm_g17791|Pm_g11295|Pm_g14049|Pm_g9098|Pm_g13903|Pm_g4243|Pm_g4244|Pm_g2741|Pm_g21529|Pm_g112|Pm_g18480|Pm_g2863|Pm_g3438|Pm_g17541|Pm_g2508|Pm_g1564|Pm_g16451|Pm_g12375|Pm_g16979|Pm_g10871|Pm_g11566|Pm_g3282|Pm_…
16070	RNA metabolic process	5.2736e-08	78	230	1218	7089	Pm_g3097|Pm_g7897|Pm_g8589|Pm_g5117|Pm_g8427|Pm_g133|Pm_g6845|Pm_g4702|Pm_g3537|Pm_g21027|Pm_g2928|Pm_g1422|Pm_g10690|Pm_g14016|Pm_g2198|Pm_g6290|Pm_g15388|Pm_g9244|Pm_g7584|Pm_g9046|Pm_g6611|Pm_g3101|Pm_g9205|Pm_g22131|Pm_g3627|Pm_g14090|Pm_g1973|Pm_g12383|Pm_g16464|Pm_g1972|Pm_g1015|Pm_g21297|Pm_g11295|Pm_g11253|Pm_g16268|Pm_g10088|Pm_g9098|Pm_g13903|Pm_g4243|Pm_g151|Pm_g21529|Pm_g21847|Pm_g112…
43038	amino acid activation	5.2736e-08	25	41	1218	7089	Pm_g13903|Pm_g8589|Pm_g112|Pm_g18480|Pm_g6845|Pm_g3438|Pm_g21027|Pm_g17541|Pm_g15321|Pm_g1422|Pm_g1564|Pm_g10690|Pm_g15388|Pm_g13821|Pm_g7584|Pm_g9205|Pm_g3168|Pm_g22131|Pm_g4931|Pm_g17183|Pm_g14090|Pm_g16464|Pm_g19395|Pm_g11295|Pm_g11253
43039	tRNA aminoacylation	5.2736e-08	25	41	1218	7089	Pm_g13903|Pm_g8589|Pm_g112|Pm_g18480|Pm_g6845|Pm_g3438|Pm_g21027|Pm_g17541|Pm_g15321|Pm_g1422|Pm_g1564|Pm_g10690|Pm_g15388|Pm_g13821|Pm_g7584|Pm_g9205|Pm_g3168|Pm_g22131|Pm_g4931|Pm_g17183|Pm_g14090|Pm_g16464|Pm_g19395|Pm_g11295|Pm_g11253
16875	ligase activity, forming carbon-oxygen bonds	5.2736e-08	25	41	1218	7089	Pm_g13903|Pm_g8589|Pm_g112|Pm_g18480|Pm_g6845|Pm_g3438|Pm_g21027|Pm_g17541|Pm_g15321|Pm_g1422|Pm_g1564|Pm_g10690|Pm_g15388|Pm_g13821|Pm_g7584|Pm_g9205|Pm_g3168|Pm_g22131|Pm_g4931|Pm_g17183|Pm_g14090|Pm_g16464|Pm_g19395|Pm_g11295|Pm_g11253
16876	ligase activity, forming aminoacyl-tRNA and related compounds	5.2736e-08	25	41	1218	7089	Pm_g13903|Pm_g8589|Pm_g112|Pm_g18480|Pm_g6845|Pm_g3438|Pm_g21027|Pm_g17541|Pm_g15321|Pm_g1422|Pm_g1564|Pm_g10690|Pm_g15388|Pm_g13821|Pm_g7584|Pm_g9205|Pm_g3168|Pm_g22131|Pm_g4931|Pm_g17183|Pm_g14090|Pm_g16464|Pm_g19395|Pm_g11295|Pm_g11253
4812	aminoacyl-tRNA ligase activity	5.2736e-08	25	41	1218	7089	Pm_g13903|Pm_g8589|Pm_g112|Pm_g18480|Pm_g6845|Pm_g3438|Pm_g21027|Pm_g17541|Pm_g15321|Pm_g1422|Pm_g1564|Pm_g10690|Pm_g15388|Pm_g13821|Pm_g7584|Pm_g9205|Pm_g3168|Pm_g22131|Pm_g4931|Pm_g17183|Pm_g14090|Pm_g16464|Pm_g19395|Pm_g11295|Pm_g11253
42254	ribosome biogenesis	7.271e-08	21	31	1218	7089	Pm_g11205|Pm_g3097|Pm_g2398|Pm_g151|Pm_g8902|Pm_g5117|Pm_g21847|Pm_g3537|Pm_g22345|Pm_g14191|Pm_g21205|Pm_g20621|Pm_g12383|Pm_g16451|Pm_g14016|Pm_g18519|Pm_g12402|Pm_g17754|Pm_g16648|Pm_g9098|Pm_g18988
42180	cellular ketone metabolic process	7.9229e-08	53	135	1218	7089	Pm_g8589|Pm_g9758|Pm_g6845|Pm_g21027|Pm_g3618|Pm_g2848|Pm_g1422|Pm_g10690|Pm_g15388|Pm_g11268|Pm_g13962|Pm_g7584|Pm_g9205|Pm_g4831|Pm_g22131|Pm_g4830|Pm_g14090|Pm_g17356|Pm_g21376|Pm_g1655|Pm_g16464|Pm_g11295|Pm_g11253|Pm_g1174|Pm_g13756|Pm_g13903|Pm_g7870|Pm_g6147|Pm_g5258|Pm_g112|Pm_g18480|Pm_g3438|Pm_g17541|Pm_g15321|Pm_g21320|Pm_g1564|Pm_g15169|Pm_g13821|Pm_g19801|Pm_g9621|Pm_g5066|Pm_g10109|…
22613	ribonucleoprotein complex biogenesis	8.8949e-08	22	34	1218	7089	Pm_g11205|Pm_g3097|Pm_g2398|Pm_g151|Pm_g8902|Pm_g5117|Pm_g21847|Pm_g3537|Pm_g22345|Pm_g14191|Pm_g21205|Pm_g3968|Pm_g20621|Pm_g12383|Pm_g16451|Pm_g14016|Pm_g18519|Pm_g12402|Pm_g17754|Pm_g16648|Pm_g9098|Pm_g18988
3676	nucleic acid binding	1.7707e-07	165	631	1218	7089	Pm_g11469|Pm_g3097|Pm_g5035|Pm_g3013|Pm_g7219|Pm_g4866|Pm_g8427|Pm_g2445|Pm_g4626|Pm_g18376|Pm_g14051|Pm_g3816|Pm_g10093|Pm_g18659|Pm_g1067|Pm_g11736|Pm_g4994|Pm_g7902|Pm_g5605|Pm_g2978|Pm_g17793|Pm_g22019|Pm_g2618|Pm_g603|Pm_g20441|Pm_g1973|Pm_g16464|Pm_g1972|Pm_g17791|Pm_g14049|Pm_g10088|Pm_g18647|Pm_g13902|Pm_g5572|Pm_g8722|Pm_g4243|Pm_g21808|Pm_g5970|Pm_g6302|Pm_g7874|Pm_g20838|Pm_g4368|Pm_g1…
43436	oxoacid metabolic process	2.211e-07	51	132	1218	7089	Pm_g8589|Pm_g9758|Pm_g6845|Pm_g21027|Pm_g3618|Pm_g2848|Pm_g1422|Pm_g10690|Pm_g15388|Pm_g11268|Pm_g13962|Pm_g7584|Pm_g9205|Pm_g4831|Pm_g22131|Pm_g4830|Pm_g14090|Pm_g17356|Pm_g21376|Pm_g1655|Pm_g16464|Pm_g11295|Pm_g11253|Pm_g13756|Pm_g13903|Pm_g7870|Pm_g6147|Pm_g5258|Pm_g112|Pm_g18480|Pm_g3438|Pm_g17541|Pm_g15321|Pm_g21320|Pm_g1564|Pm_g15169|Pm_g13821|Pm_g19801|Pm_g9621|Pm_g5066|Pm_g10109|Pm_g3168|…
19752	carboxylic acid metabolic process	2.211e-07	51	132	1218	7089	Pm_g8589|Pm_g9758|Pm_g6845|Pm_g21027|Pm_g3618|Pm_g2848|Pm_g1422|Pm_g10690|Pm_g15388|Pm_g11268|Pm_g13962|Pm_g7584|Pm_g9205|Pm_g4831|Pm_g22131|Pm_g4830|Pm_g14090|Pm_g17356|Pm_g21376|Pm_g1655|Pm_g16464|Pm_g11295|Pm_g11253|Pm_g13756|Pm_g13903|Pm_g7870|Pm_g6147|Pm_g5258|Pm_g112|Pm_g18480|Pm_g3438|Pm_g17541|Pm_g15321|Pm_g21320|Pm_g1564|Pm_g15169|Pm_g13821|Pm_g19801|Pm_g9621|Pm_g5066|Pm_g10109|Pm_g3168|…
6082	organic acid metabolic process	2.211e-07	51	132	1218	7089	Pm_g8589|Pm_g9758|Pm_g6845|Pm_g21027|Pm_g3618|Pm_g2848|Pm_g1422|Pm_g10690|Pm_g15388|Pm_g11268|Pm_g13962|Pm_g7584|Pm_g9205|Pm_g4831|Pm_g22131|Pm_g4830|Pm_g14090|Pm_g17356|Pm_g21376|Pm_g1655|Pm_g16464|Pm_g11295|Pm_g11253|Pm_g13756|Pm_g13903|Pm_g7870|Pm_g6147|Pm_g5258|Pm_g112|Pm_g18480|Pm_g3438|Pm_g17541|Pm_g15321|Pm_g21320|Pm_g1564|Pm_g15169|Pm_g13821|Pm_g19801|Pm_g9621|Pm_g5066|Pm_g10109|Pm_g3168|…
34645	cellular macromolecule biosynthetic process	1.0591e-06	96	326	1218	7089	Pm_g5076|Pm_g7893|Pm_g8745|Pm_g8589|Pm_g3015|Pm_g2367|Pm_g5317|Pm_g7536|Pm_g8427|Pm_g6845|Pm_g2964|Pm_g4702|Pm_g2447|Pm_g2404|Pm_g21027|Pm_g21225|Pm_g19303|Pm_g18973|Pm_g2928|Pm_g1422|Pm_g10093|Pm_g21385|Pm_g10690|Pm_g1067|Pm_g2198|Pm_g15388|Pm_g14930|Pm_g5240|Pm_g11736|Pm_g7584|Pm_g10602|Pm_g6611|Pm_g9205|Pm_g22131|Pm_g22575|Pm_g3627|Pm_g2978|Pm_g14090|Pm_g20565|Pm_g18246|Pm_g2618|Pm_g1973|Pm_g1…
44281	small molecule metabolic process	1.0591e-06	88	291	1218	7089	Pm_g8589|Pm_g2565|Pm_g496|Pm_g19591|Pm_g9758|Pm_g6845|Pm_g22520|Pm_g20414|Pm_g8629|Pm_g21027|Pm_g3618|Pm_g2848|Pm_g1422|Pm_g19343|Pm_g10690|Pm_g14016|Pm_g11464|Pm_g15388|Pm_g11268|Pm_g16912|Pm_g13962|Pm_g7584|Pm_g160|Pm_g9205|Pm_g4831|Pm_g22131|Pm_g4830|Pm_g14090|Pm_g723|Pm_g17356|Pm_g21376|Pm_g1655|Pm_g16464|Pm_g17395|Pm_g11295|Pm_g11253|Pm_g1174|Pm_g18843|Pm_g13756|Pm_g12224|Pm_g10798|Pm_g13903…
6412	translation	1.1609e-06	53	146	1218	7089	Pm_g7893|Pm_g8589|Pm_g3015|Pm_g2367|Pm_g5317|Pm_g7536|Pm_g6845|Pm_g2447|Pm_g21027|Pm_g19303|Pm_g1422|Pm_g21385|Pm_g10690|Pm_g1067|Pm_g15388|Pm_g7584|Pm_g9205|Pm_g22131|Pm_g22575|Pm_g2978|Pm_g14090|Pm_g20565|Pm_g18246|Pm_g2618|Pm_g16464|Pm_g17791|Pm_g11295|Pm_g11253|Pm_g14049|Pm_g13903|Pm_g4244|Pm_g2741|Pm_g112|Pm_g18480|Pm_g2863|Pm_g4967|Pm_g3438|Pm_g17541|Pm_g2508|Pm_g19365|Pm_g1564|Pm_g13821|Pm…
9059	macromolecule biosynthetic process	1.249e-06	96	328	1218	7089	Pm_g5076|Pm_g7893|Pm_g8745|Pm_g8589|Pm_g3015|Pm_g2367|Pm_g5317|Pm_g7536|Pm_g8427|Pm_g6845|Pm_g2964|Pm_g4702|Pm_g2447|Pm_g2404|Pm_g21027|Pm_g21225|Pm_g19303|Pm_g18973|Pm_g2928|Pm_g1422|Pm_g10093|Pm_g21385|Pm_g10690|Pm_g1067|Pm_g2198|Pm_g15388|Pm_g14930|Pm_g5240|Pm_g11736|Pm_g7584|Pm_g10602|Pm_g6611|Pm_g9205|Pm_g22131|Pm_g22575|Pm_g3627|Pm_g2978|Pm_g14090|Pm_g20565|Pm_g18246|Pm_g2618|Pm_g1973|Pm_g1…
8233	peptidase activity	1.249e-06	136	512	1218	7089	Pm_g10535|Pm_g5031|Pm_g5790|Pm_g10534|Pm_g11108|Pm_g11627|Pm_g3535|Pm_g3813|Pm_g20853|Pm_g20852|Pm_g18651|Pm_g20851|Pm_g18654|Pm_g18650|Pm_g13760|Pm_g2154|Pm_g13244|Pm_g18655|Pm_g10533|Pm_g5161|Pm_g10525|Pm_g7863|Pm_g22253|Pm_g3027|Pm_g17157|Pm_g14842|Pm_g10479|Pm_g7754|Pm_g5211|Pm_g5973|Pm_g2740|Pm_g2624|Pm_g2625|Pm_g2505|Pm_g17300|Pm_g516|Pm_g11280|Pm_g15641|Pm_g11688|Pm_g19724|Pm_g19449|Pm_g89…
70011	peptidase activity, acting on L-amino acid peptides	1.6442e-06	134	505	1218	7089	Pm_g10535|Pm_g5031|Pm_g10534|Pm_g11108|Pm_g11627|Pm_g3535|Pm_g3813|Pm_g20853|Pm_g20852|Pm_g18651|Pm_g20851|Pm_g18654|Pm_g18650|Pm_g13760|Pm_g2154|Pm_g13244|Pm_g18655|Pm_g10533|Pm_g5161|Pm_g10525|Pm_g7863|Pm_g22253|Pm_g3027|Pm_g17157|Pm_g14842|Pm_g10479|Pm_g7754|Pm_g5211|Pm_g5973|Pm_g2740|Pm_g2624|Pm_g2625|Pm_g2505|Pm_g17300|Pm_g516|Pm_g11280|Pm_g15641|Pm_g11688|Pm_g19724|Pm_g19449|Pm_g8971|Pm_g10…
6260	DNA replication	3.2539e-06	17	26	1218	7089	Pm_g11736|Pm_g10602|Pm_g21808|Pm_g8745|Pm_g6302|Pm_g8736|Pm_g21225|Pm_g15271|Pm_g22318|Pm_g18973|Pm_g15354|Pm_g14551|Pm_g10093|Pm_g17176|Pm_g2198|Pm_g17874|Pm_g15436
6508	proteolysis	3.4529e-06	128	483	1218	7089	Pm_g10535|Pm_g5031|Pm_g5790|Pm_g10534|Pm_g11108|Pm_g11627|Pm_g3535|Pm_g3813|Pm_g20853|Pm_g20852|Pm_g18651|Pm_g20851|Pm_g18654|Pm_g18650|Pm_g13760|Pm_g2154|Pm_g13244|Pm_g18655|Pm_g10533|Pm_g5161|Pm_g10525|Pm_g22253|Pm_g3027|Pm_g17157|Pm_g14842|Pm_g10479|Pm_g7754|Pm_g5211|Pm_g6146|Pm_g5973|Pm_g2624|Pm_g2625|Pm_g2505|Pm_g516|Pm_g11280|Pm_g15641|Pm_g19724|Pm_g19449|Pm_g8971|Pm_g10468|Pm_g7487|Pm_g167…
6519	cellular amino acid and derivative metabolic process	4.4193e-06	40	102	1218	7089	Pm_g13903|Pm_g7870|Pm_g8589|Pm_g112|Pm_g18480|Pm_g6845|Pm_g3438|Pm_g21027|Pm_g17541|Pm_g2848|Pm_g15321|Pm_g1422|Pm_g1564|Pm_g10690|Pm_g19528|Pm_g15388|Pm_g14036|Pm_g13821|Pm_g11268|Pm_g5066|Pm_g7584|Pm_g10109|Pm_g9205|Pm_g3168|Pm_g22131|Pm_g4931|Pm_g17183|Pm_g20589|Pm_g21831|Pm_g14090|Pm_g18861|Pm_g21376|Pm_g16464|Pm_g19395|Pm_g17174|Pm_g11295|Pm_g11253|Pm_g16249|Pm_g1032|Pm_g16327
44249	cellular biosynthetic process	4.4193e-06	130	495	1218	7089	Pm_g3015|Pm_g2565|Pm_g5317|Pm_g8427|Pm_g3776|Pm_g19591|Pm_g2964|Pm_g2447|Pm_g22520|Pm_g21027|Pm_g2848|Pm_g10093|Pm_g21385|Pm_g19343|Pm_g1067|Pm_g11464|Pm_g15388|Pm_g16912|Pm_g14726|Pm_g11736|Pm_g7584|Pm_g22131|Pm_g3148|Pm_g2978|Pm_g20565|Pm_g18246|Pm_g2618|Pm_g1973|Pm_g16464|Pm_g1972|Pm_g19450|Pm_g17395|Pm_g17791|Pm_g11295|Pm_g14049|Pm_g1174|Pm_g13903|Pm_g7870|Pm_g21808|Pm_g13907|Pm_g4244|Pm_g630…
44424	intracellular part	4.9458e-06	147	578	1218	7089	Pm_g12715|Pm_g10899|Pm_g3015|Pm_g5317|Pm_g3535|Pm_g9758|Pm_g4504|Pm_g2964|Pm_g2447|Pm_g21027|Pm_g3816|Pm_g2848|Pm_g19467|Pm_g21385|Pm_g19463|Pm_g12278|Pm_g15388|Pm_g11736|Pm_g6530|Pm_g9244|Pm_g20565|Pm_g15250|Pm_g22019|Pm_g17399|Pm_g18246|Pm_g2618|Pm_g20441|Pm_g17791|Pm_g13875|Pm_g18647|Pm_g11206|Pm_g11205|Pm_g9530|Pm_g6147|Pm_g7754|Pm_g9657|Pm_g4244|Pm_g6302|Pm_g2741|Pm_g2742|Pm_g7910|Pm_g2863|P…
5622	intracellular	4.9458e-06	147	578	1218	7089	Pm_g12715|Pm_g10899|Pm_g3015|Pm_g5317|Pm_g3535|Pm_g9758|Pm_g4504|Pm_g2964|Pm_g2447|Pm_g21027|Pm_g3816|Pm_g2848|Pm_g19467|Pm_g21385|Pm_g19463|Pm_g12278|Pm_g15388|Pm_g11736|Pm_g6530|Pm_g9244|Pm_g20565|Pm_g15250|Pm_g22019|Pm_g17399|Pm_g18246|Pm_g2618|Pm_g20441|Pm_g17791|Pm_g13875|Pm_g18647|Pm_g11206|Pm_g11205|Pm_g9530|Pm_g6147|Pm_g7754|Pm_g9657|Pm_g4244|Pm_g6302|Pm_g2741|Pm_g2742|Pm_g7910|Pm_g2863|P…
6399	tRNA metabolic process	7.7576e-06	30	68	1218	7089	Pm_g13903|Pm_g8589|Pm_g21529|Pm_g112|Pm_g18480|Pm_g6845|Pm_g3438|Pm_g21027|Pm_g20994|Pm_g17541|Pm_g15321|Pm_g1422|Pm_g17065|Pm_g1564|Pm_g10690|Pm_g15388|Pm_g13821|Pm_g7584|Pm_g9046|Pm_g3486|Pm_g9205|Pm_g3168|Pm_g22131|Pm_g4931|Pm_g17183|Pm_g14090|Pm_g16464|Pm_g19395|Pm_g11295|Pm_g11253
8236	serine-type peptidase activity	8.5714e-06	85	293	1218	7089	Pm_g10535|Pm_g10534|Pm_g11627|Pm_g3694|Pm_g3695|Pm_g9719|Pm_g3813|Pm_g20853|Pm_g20852|Pm_g18651|Pm_g2407|Pm_g20851|Pm_g21466|Pm_g18654|Pm_g17483|Pm_g18650|Pm_g19707|Pm_g2154|Pm_g12199|Pm_g13244|Pm_g18655|Pm_g19822|Pm_g13327|Pm_g14931|Pm_g10533|Pm_g9720|Pm_g5001|Pm_g10603|Pm_g10525|Pm_g3027|Pm_g22055|Pm_g22058|Pm_g13270|Pm_g13392|Pm_g19652|Pm_g17157|Pm_g13396|Pm_g16940|Pm_g9171|Pm_g12463|Pm_g19816…
17171	serine hydrolase activity	8.5714e-06	85	293	1218	7089	Pm_g10535|Pm_g10534|Pm_g11627|Pm_g3694|Pm_g3695|Pm_g9719|Pm_g3813|Pm_g20853|Pm_g20852|Pm_g18651|Pm_g2407|Pm_g20851|Pm_g21466|Pm_g18654|Pm_g17483|Pm_g18650|Pm_g19707|Pm_g2154|Pm_g12199|Pm_g13244|Pm_g18655|Pm_g19822|Pm_g13327|Pm_g14931|Pm_g10533|Pm_g9720|Pm_g5001|Pm_g10603|Pm_g10525|Pm_g3027|Pm_g22055|Pm_g22058|Pm_g13270|Pm_g13392|Pm_g19652|Pm_g17157|Pm_g13396|Pm_g16940|Pm_g9171|Pm_g12463|Pm_g19816…
3723	RNA binding	8.5859e-06	46	128	1218	7089	Pm_g13902|Pm_g3097|Pm_g4243|Pm_g5970|Pm_g151|Pm_g4368|Pm_g2367|Pm_g7536|Pm_g4967|Pm_g17067|Pm_g14051|Pm_g19685|Pm_g1008|Pm_g17065|Pm_g18659|Pm_g6290|Pm_g17786|Pm_g17764|Pm_g8890|Pm_g16979|Pm_g10871|Pm_g13600|Pm_g11656|Pm_g2591|Pm_g7887|Pm_g3342|Pm_g6833|Pm_g7902|Pm_g7528|Pm_g4931|Pm_g5701|Pm_g2996|Pm_g22575|Pm_g22577|Pm_g5925|Pm_g3804|Pm_g603|Pm_g15431|Pm_g1015|Pm_g19395|Pm_g17791|Pm_g15197|Pm_g1…
5694	chromosome	1.3442e-05	21	40	1218	7089	Pm_g11736|Pm_g9504|Pm_g6831|Pm_g6302|Pm_g3465|Pm_g2420|Pm_g8803|Pm_g8804|Pm_g4215|Pm_g7910|Pm_g2745|Pm_g15350|Pm_g15250|Pm_g17113|Pm_g19467|Pm_g20441|Pm_g20396|Pm_g19000|Pm_g16089|Pm_g19463|Pm_g10044
9058	biosynthetic process	2.3944e-05	137	545	1218	7089	Pm_g3015|Pm_g2565|Pm_g5317|Pm_g8427|Pm_g3776|Pm_g19591|Pm_g2964|Pm_g2447|Pm_g22520|Pm_g21027|Pm_g2848|Pm_g10093|Pm_g21385|Pm_g19343|Pm_g1067|Pm_g11464|Pm_g15388|Pm_g16912|Pm_g14726|Pm_g11736|Pm_g7584|Pm_g22131|Pm_g3148|Pm_g2978|Pm_g20565|Pm_g18246|Pm_g2618|Pm_g1973|Pm_g16464|Pm_g1972|Pm_g19450|Pm_g17395|Pm_g17791|Pm_g11295|Pm_g14049|Pm_g1174|Pm_g13903|Pm_g13988|Pm_g7870|Pm_g21808|Pm_g13907|Pm_g42…
9308	amine metabolic process	3.1702e-05	38	102	1218	7089	Pm_g7772|Pm_g13903|Pm_g7870|Pm_g8589|Pm_g112|Pm_g18480|Pm_g6845|Pm_g3438|Pm_g21027|Pm_g17541|Pm_g2848|Pm_g15321|Pm_g1422|Pm_g1564|Pm_g10690|Pm_g14995|Pm_g15388|Pm_g13821|Pm_g11268|Pm_g5066|Pm_g7584|Pm_g10109|Pm_g9205|Pm_g3168|Pm_g22131|Pm_g4931|Pm_g17183|Pm_g21831|Pm_g14090|Pm_g18861|Pm_g21376|Pm_g16464|Pm_g19395|Pm_g17174|Pm_g11295|Pm_g11253|Pm_g1032|Pm_g16327
6364	rRNA processing	3.5165e-05	13	19	1218	7089	Pm_g3097|Pm_g151|Pm_g5117|Pm_g21847|Pm_g3537|Pm_g14191|Pm_g21205|Pm_g20621|Pm_g16451|Pm_g14016|Pm_g12402|Pm_g9098|Pm_g18988
16072	rRNA metabolic process	3.5165e-05	13	19	1218	7089	Pm_g3097|Pm_g151|Pm_g5117|Pm_g21847|Pm_g3537|Pm_g14191|Pm_g21205|Pm_g20621|Pm_g16451|Pm_g14016|Pm_g12402|Pm_g9098|Pm_g18988
6520	cellular amino acid metabolic process	3.5165e-05	36	95	1218	7089	Pm_g13903|Pm_g7870|Pm_g8589|Pm_g112|Pm_g18480|Pm_g6845|Pm_g3438|Pm_g21027|Pm_g17541|Pm_g2848|Pm_g15321|Pm_g1422|Pm_g1564|Pm_g10690|Pm_g15388|Pm_g13821|Pm_g11268|Pm_g5066|Pm_g7584|Pm_g10109|Pm_g9205|Pm_g3168|Pm_g22131|Pm_g4931|Pm_g17183|Pm_g21831|Pm_g14090|Pm_g18861|Pm_g21376|Pm_g16464|Pm_g19395|Pm_g17174|Pm_g11295|Pm_g11253|Pm_g1032|Pm_g16327
44106	cellular amine metabolic process	4.5915e-05	36	96	1218	7089	Pm_g13903|Pm_g7870|Pm_g8589|Pm_g112|Pm_g18480|Pm_g6845|Pm_g3438|Pm_g21027|Pm_g17541|Pm_g2848|Pm_g15321|Pm_g1422|Pm_g1564|Pm_g10690|Pm_g15388|Pm_g13821|Pm_g11268|Pm_g5066|Pm_g7584|Pm_g10109|Pm_g9205|Pm_g3168|Pm_g22131|Pm_g4931|Pm_g17183|Pm_g21831|Pm_g14090|Pm_g18861|Pm_g21376|Pm_g16464|Pm_g19395|Pm_g17174|Pm_g11295|Pm_g11253|Pm_g1032|Pm_g16327
4252	serine-type endopeptidase activity	5.5214e-05	70	239	1218	7089	Pm_g10535|Pm_g10534|Pm_g11627|Pm_g3694|Pm_g3695|Pm_g3813|Pm_g20853|Pm_g20852|Pm_g18651|Pm_g2407|Pm_g20851|Pm_g21466|Pm_g18654|Pm_g17483|Pm_g18650|Pm_g19707|Pm_g12199|Pm_g13244|Pm_g18655|Pm_g19822|Pm_g13327|Pm_g10533|Pm_g5001|Pm_g10525|Pm_g3027|Pm_g22055|Pm_g22058|Pm_g13270|Pm_g13392|Pm_g19652|Pm_g13396|Pm_g16940|Pm_g19816|Pm_g3190|Pm_g3192|Pm_g16937|Pm_g16936|Pm_g22063|Pm_g5973|Pm_g21842|Pm_g1326…
4175	endopeptidase activity	8.8459e-05	88	324	1218	7089	Pm_g10535|Pm_g2082|Pm_g5031|Pm_g10534|Pm_g11627|Pm_g3694|Pm_g3695|Pm_g3535|Pm_g2646|Pm_g3813|Pm_g20853|Pm_g20852|Pm_g18651|Pm_g2407|Pm_g20851|Pm_g21466|Pm_g18654|Pm_g17483|Pm_g18650|Pm_g19707|Pm_g12199|Pm_g13244|Pm_g18655|Pm_g19822|Pm_g13327|Pm_g10533|Pm_g9169|Pm_g5001|Pm_g10525|Pm_g22253|Pm_g3027|Pm_g22055|Pm_g22058|Pm_g13270|Pm_g13392|Pm_g19652|Pm_g13396|Pm_g16940|Pm_g19816|Pm_g3190|Pm_g3192|Pm…
90304	nucleic acid metabolic process	9.0605e-05	102	390	1218	7089	Pm_g3097|Pm_g7219|Pm_g8427|Pm_g2445|Pm_g3537|Pm_g21027|Pm_g10093|Pm_g15388|Pm_g11736|Pm_g9244|Pm_g7584|Pm_g4994|Pm_g8836|Pm_g22131|Pm_g1973|Pm_g12383|Pm_g16464|Pm_g1972|Pm_g11295|Pm_g10088|Pm_g9098|Pm_g13903|Pm_g4243|Pm_g21808|Pm_g6302|Pm_g21529|Pm_g112|Pm_g18480|Pm_g3438|Pm_g17541|Pm_g14551|Pm_g1564|Pm_g16451|Pm_g18519|Pm_g12375|Pm_g10871|Pm_g9663|Pm_g3168|Pm_g4931|Pm_g8736|Pm_g20942|Pm_g3968|Pm…
16627	oxidoreductase activity, acting on the CH-CH group of donors	9.8139e-05	19	38	1218	7089	Pm_g9112|Pm_g7870|Pm_g9647|Pm_g6147|Pm_g4596|Pm_g3486|Pm_g5258|Pm_g4831|Pm_g4346|Pm_g4830|Pm_g20858|Pm_g9649|Pm_g5526|Pm_g9758|Pm_g21029|Pm_g2836|Pm_g17672|Pm_g15169|Pm_g16715
44427	chromosomal part	0.00010366	18	35	1218	7089	Pm_g11736|Pm_g9504|Pm_g6831|Pm_g6302|Pm_g3465|Pm_g2420|Pm_g8803|Pm_g8804|Pm_g4215|Pm_g7910|Pm_g15350|Pm_g15250|Pm_g19467|Pm_g20441|Pm_g20396|Pm_g19000|Pm_g16089|Pm_g19463
34641	cellular nitrogen compound metabolic process	0.00011226	139	572	1218	7089	Pm_g3097|Pm_g7219|Pm_g2565|Pm_g8427|Pm_g3776|Pm_g2445|Pm_g19591|Pm_g22520|Pm_g3537|Pm_g21027|Pm_g2848|Pm_g10093|Pm_g19343|Pm_g11464|Pm_g15388|Pm_g16912|Pm_g14726|Pm_g11736|Pm_g9244|Pm_g7584|Pm_g4994|Pm_g8836|Pm_g22131|Pm_g21376|Pm_g1973|Pm_g12383|Pm_g16464|Pm_g1972|Pm_g17395|Pm_g11295|Pm_g10088|Pm_g9098|Pm_g13903|Pm_g7870|Pm_g4243|Pm_g21808|Pm_g13907|Pm_g6302|Pm_g21529|Pm_g112|Pm_g18480|Pm_g3438|…
6807	nitrogen compound metabolic process	0.00011226	143	592	1218	7089	Pm_g3097|Pm_g7219|Pm_g2565|Pm_g8427|Pm_g3776|Pm_g2445|Pm_g19591|Pm_g22520|Pm_g3537|Pm_g21027|Pm_g2848|Pm_g10093|Pm_g19343|Pm_g11464|Pm_g15388|Pm_g16912|Pm_g14726|Pm_g11736|Pm_g9244|Pm_g7584|Pm_g4994|Pm_g8836|Pm_g22131|Pm_g21376|Pm_g1973|Pm_g12383|Pm_g16464|Pm_g1972|Pm_g17395|Pm_g11295|Pm_g10088|Pm_g9098|Pm_g13903|Pm_g7870|Pm_g4243|Pm_g21808|Pm_g13907|Pm_g6302|Pm_g21529|Pm_g112|Pm_g18480|Pm_g3438|…
6139	nucleobase, nucleoside, nucleotide and nucleic acid metabolic process	0.00025959	120	487	1218	7089	Pm_g3097|Pm_g7219|Pm_g2565|Pm_g8427|Pm_g2445|Pm_g19591|Pm_g3537|Pm_g21027|Pm_g10093|Pm_g19343|Pm_g11464|Pm_g15388|Pm_g11736|Pm_g9244|Pm_g7584|Pm_g4994|Pm_g8836|Pm_g22131|Pm_g1973|Pm_g12383|Pm_g16464|Pm_g1972|Pm_g17395|Pm_g11295|Pm_g10088|Pm_g9098|Pm_g13903|Pm_g4243|Pm_g21808|Pm_g13907|Pm_g6302|Pm_g21529|Pm_g112|Pm_g18480|Pm_g3438|Pm_g17541|Pm_g14551|Pm_g1564|Pm_g16451|Pm_g18519|Pm_g12375|Pm_g1087…
43226	organelle	0.00037466	110	442	1218	7089	Pm_g12715|Pm_g10899|Pm_g3015|Pm_g5317|Pm_g9758|Pm_g4504|Pm_g2964|Pm_g2447|Pm_g19467|Pm_g21385|Pm_g19463|Pm_g11736|Pm_g9244|Pm_g20565|Pm_g15250|Pm_g22019|Pm_g18246|Pm_g20441|Pm_g17791|Pm_g13875|Pm_g11206|Pm_g11205|Pm_g9530|Pm_g6147|Pm_g4244|Pm_g6302|Pm_g2741|Pm_g2742|Pm_g7910|Pm_g2863|Pm_g5613|Pm_g2745|Pm_g21249|Pm_g2508|Pm_g2905|Pm_g20396|Pm_g14551|Pm_g20395|Pm_g16979|Pm_g17304|Pm_g11566|Pm_g3282…
43229	intracellular organelle	0.00037466	110	442	1218	7089	Pm_g12715|Pm_g10899|Pm_g3015|Pm_g5317|Pm_g9758|Pm_g4504|Pm_g2964|Pm_g2447|Pm_g19467|Pm_g21385|Pm_g19463|Pm_g11736|Pm_g9244|Pm_g20565|Pm_g15250|Pm_g22019|Pm_g18246|Pm_g20441|Pm_g17791|Pm_g13875|Pm_g11206|Pm_g11205|Pm_g9530|Pm_g6147|Pm_g4244|Pm_g6302|Pm_g2741|Pm_g2742|Pm_g7910|Pm_g2863|Pm_g5613|Pm_g2745|Pm_g21249|Pm_g2508|Pm_g2905|Pm_g20396|Pm_g14551|Pm_g20395|Pm_g16979|Pm_g17304|Pm_g11566|Pm_g3282…
50662	coenzyme binding	0.00048105	37	110	1218	7089	Pm_g8465|Pm_g9112|Pm_g12856|Pm_g4980|Pm_g5258|Pm_g6842|Pm_g5972|Pm_g4346|Pm_g20858|Pm_g21029|Pm_g19423|Pm_g11046|Pm_g10795|Pm_g15505|Pm_g10454|Pm_g15626|Pm_g18435|Pm_g16715|Pm_g12965|Pm_g11538|Pm_g9647|Pm_g4596|Pm_g4498|Pm_g3486|Pm_g6654|Pm_g3444|Pm_g9649|Pm_g5526|Pm_g8219|Pm_g765|Pm_g2836|Pm_g723|Pm_g18460|Pm_g20462|Pm_g15155|Pm_g14189|Pm_g14822
48037	cofactor binding	0.00061108	46	149	1218	7089	Pm_g8465|Pm_g9112|Pm_g7870|Pm_g12856|Pm_g4980|Pm_g5258|Pm_g6842|Pm_g5972|Pm_g4346|Pm_g20858|Pm_g21029|Pm_g21886|Pm_g2506|Pm_g3618|Pm_g19600|Pm_g19423|Pm_g14995|Pm_g20490|Pm_g11046|Pm_g10795|Pm_g15505|Pm_g10454|Pm_g15626|Pm_g11268|Pm_g18435|Pm_g16715|Pm_g12965|Pm_g11538|Pm_g9647|Pm_g4596|Pm_g4498|Pm_g3486|Pm_g6654|Pm_g2630|Pm_g3444|Pm_g9649|Pm_g5526|Pm_g8219|Pm_g765|Pm_g2836|Pm_g723|Pm_g18460|Pm_g…
5737	cytoplasm	0.00095954	75	283	1218	7089	Pm_g5076|Pm_g7893|Pm_g10899|Pm_g7771|Pm_g8589|Pm_g3015|Pm_g2367|Pm_g5317|Pm_g7536|Pm_g9758|Pm_g2964|Pm_g2447|Pm_g21027|Pm_g3816|Pm_g2848|Pm_g19303|Pm_g21385|Pm_g15388|Pm_g15227|Pm_g17404|Pm_g14930|Pm_g6530|Pm_g2890|Pm_g2891|Pm_g4831|Pm_g4830|Pm_g20565|Pm_g17399|Pm_g18246|Pm_g2618|Pm_g19373|Pm_g17791|Pm_g11253|Pm_g15455|Pm_g11377|Pm_g13875|Pm_g18647|Pm_g16305|Pm_g12737|Pm_g9058|Pm_g150|Pm_g6147|Pm…
8168	methyltransferase activity	0.0012664	29	82	1218	7089	Pm_g3493|Pm_g3097|Pm_g13109|Pm_g3994|Pm_g3996|Pm_g20933|Pm_g19268|Pm_g21784|Pm_g17065|Pm_g19343|Pm_g11044|Pm_g14016|Pm_g10871|Pm_g19425|Pm_g8693|Pm_g19603|Pm_g9046|Pm_g160|Pm_g12903|Pm_g7528|Pm_g19016|Pm_g22517|Pm_g1015|Pm_g11272|Pm_g16249|Pm_g15158|Pm_g11012|Pm_g12402|Pm_g12224
6631	fatty acid metabolic process	0.0015011	10	16	1218	7089	Pm_g17356|Pm_g6147|Pm_g5258|Pm_g4831|Pm_g7769|Pm_g4830|Pm_g15169|Pm_g9758|Pm_g13756|Pm_g13962
6261	DNA-dependent DNA replication	0.0017406	8	11	1218	7089	Pm_g11736|Pm_g22318|Pm_g14551|Pm_g21808|Pm_g17176|Pm_g2198|Pm_g8736|Pm_g17874
44085	cellular component biogenesis	0.0019446	27	76	1218	7089	Pm_g11205|Pm_g3097|Pm_g151|Pm_g8902|Pm_g5117|Pm_g21847|Pm_g3537|Pm_g22345|Pm_g21205|Pm_g20597|Pm_g16451|Pm_g14016|Pm_g18519|Pm_g12375|Pm_g4173|Pm_g2398|Pm_g8836|Pm_g14191|Pm_g3968|Pm_g20621|Pm_g17794|Pm_g12383|Pm_g12402|Pm_g17754|Pm_g16648|Pm_g9098|Pm_g18988
16741	transferase activity, transferring one-carbon groups	0.0019446	29	84	1218	7089	Pm_g3493|Pm_g3097|Pm_g13109|Pm_g3994|Pm_g3996|Pm_g20933|Pm_g19268|Pm_g21784|Pm_g17065|Pm_g19343|Pm_g11044|Pm_g14016|Pm_g10871|Pm_g19425|Pm_g8693|Pm_g19603|Pm_g9046|Pm_g160|Pm_g12903|Pm_g7528|Pm_g19016|Pm_g22517|Pm_g1015|Pm_g11272|Pm_g16249|Pm_g15158|Pm_g11012|Pm_g12402|Pm_g12224
44444	cytoplasmic part	0.0022732	64	239	1218	7089	Pm_g5076|Pm_g7893|Pm_g10899|Pm_g7771|Pm_g3015|Pm_g2367|Pm_g5317|Pm_g7536|Pm_g9758|Pm_g2964|Pm_g2447|Pm_g3816|Pm_g19303|Pm_g21385|Pm_g15227|Pm_g17404|Pm_g14930|Pm_g2890|Pm_g2891|Pm_g4831|Pm_g4830|Pm_g20565|Pm_g18246|Pm_g19373|Pm_g17791|Pm_g15455|Pm_g11377|Pm_g13875|Pm_g18647|Pm_g16305|Pm_g12737|Pm_g9058|Pm_g150|Pm_g6147|Pm_g9657|Pm_g4244|Pm_g2741|Pm_g2742|Pm_g2863|Pm_g4967|Pm_g21249|Pm_g20994|Pm_g…
278	mitotic cell cycle	0.0024525	7	9	1218	7089	Pm_g15250|Pm_g19467|Pm_g19000|Pm_g16089|Pm_g19463|Pm_g4215|Pm_g7910
5730	nucleolus	0.0032323	6	7	1218	7089	Pm_g11205|Pm_g19016|Pm_g2905|Pm_g5117|Pm_g16648|Pm_g18988
43227	membrane-bounded organelle	0.0033151	69	266	1218	7089	Pm_g5076|Pm_g12715|Pm_g10899|Pm_g7771|Pm_g8745|Pm_g5117|Pm_g5317|Pm_g9758|Pm_g2964|Pm_g19268|Pm_g19467|Pm_g2928|Pm_g13041|Pm_g19463|Pm_g14014|Pm_g17247|Pm_g15227|Pm_g17404|Pm_g14930|Pm_g11736|Pm_g9244|Pm_g2890|Pm_g2891|Pm_g4831|Pm_g4830|Pm_g2931|Pm_g22577|Pm_g22019|Pm_g17113|Pm_g19016|Pm_g1136|Pm_g11772|Pm_g15455|Pm_g17754|Pm_g13830|Pm_g13875|Pm_g13831|Pm_g11206|Pm_g11205|Pm_g12737|Pm_g9058|Pm_g9…
43231	intracellular membrane-bounded organelle	0.0033151	69	266	1218	7089	Pm_g5076|Pm_g12715|Pm_g10899|Pm_g7771|Pm_g8745|Pm_g5117|Pm_g5317|Pm_g9758|Pm_g2964|Pm_g19268|Pm_g19467|Pm_g2928|Pm_g13041|Pm_g19463|Pm_g14014|Pm_g17247|Pm_g15227|Pm_g17404|Pm_g14930|Pm_g11736|Pm_g9244|Pm_g2890|Pm_g2891|Pm_g4831|Pm_g4830|Pm_g2931|Pm_g22577|Pm_g22019|Pm_g17113|Pm_g19016|Pm_g1136|Pm_g11772|Pm_g15455|Pm_g17754|Pm_g13830|Pm_g13875|Pm_g13831|Pm_g11206|Pm_g11205|Pm_g12737|Pm_g9058|Pm_g9…
43228	non-membrane-bounded organelle	0.0039176	55	202	1218	7089	Pm_g7893|Pm_g3015|Pm_g5117|Pm_g2367|Pm_g5317|Pm_g7536|Pm_g4504|Pm_g2447|Pm_g19303|Pm_g19467|Pm_g21385|Pm_g19463|Pm_g11736|Pm_g3463|Pm_g3465|Pm_g20565|Pm_g15250|Pm_g18246|Pm_g17113|Pm_g19016|Pm_g20441|Pm_g17791|Pm_g10044|Pm_g16305|Pm_g11205|Pm_g4244|Pm_g6302|Pm_g2420|Pm_g8803|Pm_g2741|Pm_g8804|Pm_g7910|Pm_g2863|Pm_g5613|Pm_g4967|Pm_g2745|Pm_g2508|Pm_g2905|Pm_g20396|Pm_g19000|Pm_g13788|Pm_g16979|Pm…
43232	intracellular non-membrane-bounded organelle	0.0039176	55	202	1218	7089	Pm_g7893|Pm_g3015|Pm_g5117|Pm_g2367|Pm_g5317|Pm_g7536|Pm_g4504|Pm_g2447|Pm_g19303|Pm_g19467|Pm_g21385|Pm_g19463|Pm_g11736|Pm_g3463|Pm_g3465|Pm_g20565|Pm_g15250|Pm_g18246|Pm_g17113|Pm_g19016|Pm_g20441|Pm_g17791|Pm_g10044|Pm_g16305|Pm_g11205|Pm_g4244|Pm_g6302|Pm_g2420|Pm_g8803|Pm_g2741|Pm_g8804|Pm_g7910|Pm_g2863|Pm_g5613|Pm_g4967|Pm_g2745|Pm_g2508|Pm_g2905|Pm_g20396|Pm_g19000|Pm_g13788|Pm_g16979|Pm…
34470	ncRNA processing	0.006494	18	46	1218	7089	Pm_g3097|Pm_g9046|Pm_g3486|Pm_g151|Pm_g5117|Pm_g21529|Pm_g21847|Pm_g3537|Pm_g14191|Pm_g21205|Pm_g20621|Pm_g20994|Pm_g17065|Pm_g16451|Pm_g14016|Pm_g12402|Pm_g9098|Pm_g18988
8135	translation factor activity, nucleic acid binding	0.0069784	12	25	1218	7089	Pm_g14051|Pm_g3816|Pm_g2618|Pm_g7887|Pm_g19365|Pm_g1067|Pm_g14049|Pm_g8890|Pm_g12897|Pm_g22575|Pm_g18647|Pm_g2978
6396	RNA processing	0.011296	33	110	1218	7089	Pm_g3097|Pm_g7897|Pm_g4243|Pm_g151|Pm_g5117|Pm_g21529|Pm_g21847|Pm_g4964|Pm_g3537|Pm_g21205|Pm_g20994|Pm_g17065|Pm_g16451|Pm_g14016|Pm_g6290|Pm_g10871|Pm_g9244|Pm_g9046|Pm_g3484|Pm_g3101|Pm_g3486|Pm_g20942|Pm_g14191|Pm_g3968|Pm_g20621|Pm_g1015|Pm_g11272|Pm_g12561|Pm_g16268|Pm_g11353|Pm_g12402|Pm_g9098|Pm_g18988
16874	ligase activity	0.011561	35	119	1218	7089	Pm_g13903|Pm_g9596|Pm_g8589|Pm_g112|Pm_g18480|Pm_g6845|Pm_g3438|Pm_g1627|Pm_g21027|Pm_g17541|Pm_g15321|Pm_g1422|Pm_g19321|Pm_g1564|Pm_g10690|Pm_g15388|Pm_g14036|Pm_g13821|Pm_g7584|Pm_g3165|Pm_g9205|Pm_g3168|Pm_g4213|Pm_g22131|Pm_g4931|Pm_g17183|Pm_g20589|Pm_g14090|Pm_g16464|Pm_g19395|Pm_g17395|Pm_g11295|Pm_g11253|Pm_g9495|Pm_g12224
46395	carboxylic acid catabolic process	0.013565	7	11	1218	7089	Pm_g21376|Pm_g6147|Pm_g5258|Pm_g4831|Pm_g4830|Pm_g15169|Pm_g9758
16054	organic acid catabolic process	0.013565	7	11	1218	7089	Pm_g21376|Pm_g6147|Pm_g5258|Pm_g4831|Pm_g4830|Pm_g15169|Pm_g9758
4177	aminopeptidase activity	0.013565	5	6	1218	7089	Pm_g8971|Pm_g6442|Pm_g22161|Pm_g7863|Pm_g382
8152	metabolic process	0.013565	543	2869	1218	7089	Pm_g9112|Pm_g11108|Pm_g2964|Pm_g21029|Pm_g3813|Pm_g21027|Pm_g2848|Pm_g21385|Pm_g11464|Pm_g13760|Pm_g11103|Pm_g16912|Pm_g14726|Pm_g9244|Pm_g22131|Pm_g22253|Pm_g22498|Pm_g1738|Pm_g2978|Pm_g2618|Pm_g21376|Pm_g1973|Pm_g1972|Pm_g19054|Pm_g7193|Pm_g10366|Pm_g13756|Pm_g14842|Pm_g10479|Pm_g13988|Pm_g2741|Pm_g2742|Pm_g112|Pm_g2863|Pm_g2624|Pm_g2625|Pm_g21249|Pm_g2505|Pm_g2506|Pm_g2508|Pm_g19045|Pm_g12772|…
70	mitotic sister chromatid segregation	0.014371	4	4	1218	7089	Pm_g15250|Pm_g19000|Pm_g4215|Pm_g7910
87	M phase of mitotic cell cycle	0.014371	4	4	1218	7089	Pm_g15250|Pm_g19000|Pm_g4215|Pm_g7910
280	nuclear division	0.014371	4	4	1218	7089	Pm_g15250|Pm_g19000|Pm_g4215|Pm_g7910
819	sister chromatid segregation	0.014371	4	4	1218	7089	Pm_g15250|Pm_g19000|Pm_g4215|Pm_g7910
7067	mitosis	0.014371	4	4	1218	7089	Pm_g15250|Pm_g19000|Pm_g4215|Pm_g7910
8238	exopeptidase activity	0.01592	28	91	1218	7089	Pm_g6442|Pm_g22160|Pm_g4442|Pm_g22161|Pm_g2624|Pm_g2625|Pm_g9719|Pm_g2505|Pm_g10175|Pm_g2154|Pm_g12199|Pm_g12215|Pm_g10158|Pm_g8971|Pm_g9720|Pm_g7487|Pm_g2594|Pm_g7863|Pm_g382|Pm_g3027|Pm_g17157|Pm_g10162|Pm_g10164|Pm_g10163|Pm_g10166|Pm_g12463|Pm_g10165|Pm_g14842
50660	FAD binding	0.018803	14	35	1218	7089	Pm_g9112|Pm_g9647|Pm_g4596|Pm_g4498|Pm_g3486|Pm_g5258|Pm_g4346|Pm_g20858|Pm_g9649|Pm_g5526|Pm_g21029|Pm_g2836|Pm_g15155|Pm_g16715
6635	fatty acid beta-oxidation	0.020211	6	9	1218	7089	Pm_g6147|Pm_g5258|Pm_g4831|Pm_g4830|Pm_g15169|Pm_g9758
9062	fatty acid catabolic process	0.020211	6	9	1218	7089	Pm_g6147|Pm_g5258|Pm_g4831|Pm_g4830|Pm_g15169|Pm_g9758
19395	fatty acid oxidation	0.020211	6	9	1218	7089	Pm_g6147|Pm_g5258|Pm_g4831|Pm_g4830|Pm_g15169|Pm_g9758
44242	cellular lipid catabolic process	0.020211	6	9	1218	7089	Pm_g6147|Pm_g5258|Pm_g4831|Pm_g4830|Pm_g15169|Pm_g9758
34440	lipid oxidation	0.020211	6	9	1218	7089	Pm_g6147|Pm_g5258|Pm_g4831|Pm_g4830|Pm_g15169|Pm_g9758
32993	protein-DNA complex	0.022343	7	12	1218	7089	Pm_g15350|Pm_g20441|Pm_g20396|Pm_g6831|Pm_g3465|Pm_g8803|Pm_g8804
785	chromatin	0.022343	7	12	1218	7089	Pm_g15350|Pm_g20441|Pm_g20396|Pm_g6831|Pm_g3465|Pm_g8803|Pm_g8804
786	nucleosome	0.022343	7	12	1218	7089	Pm_g15350|Pm_g20441|Pm_g20396|Pm_g6831|Pm_g3465|Pm_g8803|Pm_g8804
7049	cell cycle	0.022343	7	12	1218	7089	Pm_g15250|Pm_g19467|Pm_g19000|Pm_g16089|Pm_g19463|Pm_g4215|Pm_g7910
32787	monocarboxylic acid metabolic process	0.029316	13	33	1218	7089	Pm_g6147|Pm_g5258|Pm_g4831|Pm_g7769|Pm_g4830|Pm_g9758|Pm_g17356|Pm_g1655|Pm_g21320|Pm_g15169|Pm_g13756|Pm_g13962|Pm_g19801
44238	primary metabolic process	0.031015	424	2219	1218	7089	Pm_g11108|Pm_g2964|Pm_g3813|Pm_g21027|Pm_g2848|Pm_g21385|Pm_g11464|Pm_g13760|Pm_g11103|Pm_g9244|Pm_g22131|Pm_g22253|Pm_g22498|Pm_g1738|Pm_g2978|Pm_g2618|Pm_g21376|Pm_g1973|Pm_g1972|Pm_g19054|Pm_g7193|Pm_g13756|Pm_g14842|Pm_g10479|Pm_g2741|Pm_g2742|Pm_g112|Pm_g2863|Pm_g2624|Pm_g2625|Pm_g21249|Pm_g2505|Pm_g2508|Pm_g11566|Pm_g10468|Pm_g7088|Pm_g13614|Pm_g13615|Pm_g10109|Pm_g4931|Pm_g2996|Pm_g2875|Pm…
3743	translation initiation factor activity	0.031493	9	19	1218	7089	Pm_g14051|Pm_g3816|Pm_g19365|Pm_g14049|Pm_g8890|Pm_g12897|Pm_g22575|Pm_g18647|Pm_g2978
51920	peroxiredoxin activity	0.031493	5	7	1218	7089	Pm_g12648|Pm_g3074|Pm_g12009|Pm_g16826|Pm_g11871
48285	organelle fission	0.031493	5	7	1218	7089	Pm_g15250|Pm_g19000|Pm_g21990|Pm_g4215|Pm_g7910
6732	coenzyme metabolic process	0.035212	12	30	1218	7089	Pm_g13801|Pm_g18687|Pm_g16249|Pm_g387|Pm_g3776|Pm_g496|Pm_g100|Pm_g1174|Pm_g14036|Pm_g10795|Pm_g18843|Pm_g20589
16853	isomerase activity	0.03744	23	75	1218	7089	Pm_g5232|Pm_g17816|Pm_g10109|Pm_g9689|Pm_g9622|Pm_g5701|Pm_g2875|Pm_g22498|Pm_g1738|Pm_g2921|Pm_g5728|Pm_g20483|Pm_g17295|Pm_g21285|Pm_g14511|Pm_g10088|Pm_g13018|Pm_g12567|Pm_g11103|Pm_g14129|Pm_g18964|Pm_g17139|Pm_g16525
42579	microbody	0.03744	7	13	1218	7089	Pm_g6147|Pm_g21990|Pm_g4831|Pm_g4830|Pm_g15169|Pm_g9758|Pm_g13875
5777	peroxisome	0.03744	7	13	1218	7089	Pm_g6147|Pm_g21990|Pm_g4831|Pm_g4830|Pm_g15169|Pm_g9758|Pm_g13875
5783	endoplasmic reticulum	0.046632	12	31	1218	7089	Pm_g5076|Pm_g12053|Pm_g1761|Pm_g2742|Pm_g15455|Pm_g2964|Pm_g11356|Pm_g589|Pm_g21249|Pm_g15227|Pm_g17404|Pm_g14930
6487	protein amino acid N-linked glycosylation	0.048227	4	5	1218	7089	Pm_g2964|Pm_g11356|Pm_g2404|Pm_g14930

## Sheet: (D) SL2_DW_in_infection
Table S8. Summary of the gene ontology (GO) enrichment analysis of the differentially expressed genes during infection of ginger leaves. The enrichment for P. myriotylum SWQ7 (A and B) or P. myriotylum SL2 (C and D) up and down regulated genes is listed.
GO-ID	Description	corrected p-value	Number of genes annotated with listed GO term in significantly lower genes	Total number of genes annotated with listed GO term	Number of genes annotated with at least one GO term in significantly lower genes	Total number of genes annotated with at least one GO term	Genes contributing to the enrichment
4674	protein serine/threonine kinase activity	0.032701	8	15	1160	7089	Pm_g14281|Pm_g12564|Pm_g20559|Pm_g4767|Pm_g8065|Pm_g12048|Pm_g19390|Pm_g8152
65007	biological regulation	0.030822	56	230	1160	7089	Pm_g9478|Pm_g7534|Pm_g5313|Pm_g492|Pm_g21904|Pm_g22483|Pm_g8945|Pm_g17564|Pm_g15189|Pm_g15463|Pm_g9562|Pm_g8033|Pm_g17567|Pm_g2290|Pm_g5088|Pm_g14769|Pm_g4793|Pm_g2650|Pm_g19260|Pm_g17553|Pm_g1579|Pm_g16982|Pm_g11491|Pm_g14885|Pm_g13039|Pm_g9577|Pm_g4043|Pm_g2583|Pm_g12816|Pm_g20635|Pm_g8808|Pm_g6828|Pm_g22503|Pm_g637|Pm_g636|Pm_g16132|Pm_g17625|Pm_g14751|Pm_g10033|Pm_g8054|Pm_g19602|Pm_g17546|Pm…
7165	signal transduction	0.019777	23	71	1160	7089	Pm_g9478|Pm_g14749|Pm_g14769|Pm_g4793|Pm_g2583|Pm_g492|Pm_g19260|Pm_g20635|Pm_g19082|Pm_g6828|Pm_g22503|Pm_g17564|Pm_g17553|Pm_g16982|Pm_g16440|Pm_g17625|Pm_g14751|Pm_g18864|Pm_g9034|Pm_g9562|Pm_g17567|Pm_g2290|Pm_g17546
4428	inositol or phosphatidylinositol kinase activity	0.01852	9	17	1160	7089	Pm_g15464|Pm_g15297|Pm_g12805|Pm_g4324|Pm_g15202|Pm_g9979|Pm_g19261|Pm_g15614|Pm_g19428
15629	actin cytoskeleton	0.016789	14	34	1160	7089	Pm_g13826|Pm_g12910|Pm_g4991|Pm_g22022|Pm_g7737|Pm_g9627|Pm_g20601|Pm_g2636|Pm_g325|Pm_g4209|Pm_g19410|Pm_g1245|Pm_g1780|Pm_g19315
50794	regulation of cellular process	0.015297	54	213	1160	7089	Pm_g9478|Pm_g7534|Pm_g492|Pm_g21904|Pm_g22483|Pm_g8945|Pm_g17564|Pm_g15189|Pm_g15463|Pm_g9562|Pm_g8033|Pm_g17567|Pm_g2290|Pm_g5088|Pm_g14769|Pm_g4793|Pm_g2650|Pm_g19260|Pm_g17553|Pm_g1579|Pm_g16982|Pm_g11491|Pm_g14885|Pm_g13039|Pm_g9577|Pm_g4043|Pm_g2583|Pm_g12816|Pm_g20635|Pm_g8808|Pm_g6828|Pm_g22503|Pm_g637|Pm_g636|Pm_g16132|Pm_g17625|Pm_g14751|Pm_g8054|Pm_g19602|Pm_g17546|Pm_g12406|Pm_g14749|P…
23046	signaling process	0.013506	24	73	1160	7089	Pm_g9478|Pm_g14749|Pm_g14769|Pm_g4793|Pm_g2583|Pm_g492|Pm_g19260|Pm_g8988|Pm_g20635|Pm_g19082|Pm_g6828|Pm_g22503|Pm_g17564|Pm_g17553|Pm_g16982|Pm_g16440|Pm_g17625|Pm_g14751|Pm_g18864|Pm_g9034|Pm_g9562|Pm_g17567|Pm_g2290|Pm_g17546
23060	signal transmission	0.013506	24	73	1160	7089	Pm_g9478|Pm_g14749|Pm_g14769|Pm_g4793|Pm_g2583|Pm_g492|Pm_g19260|Pm_g8988|Pm_g20635|Pm_g19082|Pm_g6828|Pm_g22503|Pm_g17564|Pm_g17553|Pm_g16982|Pm_g16440|Pm_g17625|Pm_g14751|Pm_g18864|Pm_g9034|Pm_g9562|Pm_g17567|Pm_g2290|Pm_g17546
43167	ion binding	0.013506	146	693	1160	7089	Pm_g3371|Pm_g7055|Pm_g19909|Pm_g12716|Pm_g690|Pm_g8824|Pm_g21789|Pm_g732|Pm_g1109|Pm_g13003|Pm_g12311|Pm_g12399|Pm_g12397|Pm_g13646|Pm_g14853|Pm_g6099|Pm_g5441|Pm_g15418|Pm_g4991|Pm_g8038|Pm_g8830|Pm_g14608|Pm_g5169|Pm_g3149|Pm_g18096|Pm_g4756|Pm_g20601|Pm_g325|Pm_g2737|Pm_g7909|Pm_g21378|Pm_g21894|Pm_g16183|Pm_g7908|Pm_g20560|Pm_g21374|Pm_g11691|Pm_g17032|Pm_g16584|Pm_g13873|Pm_g15656|Pm_g3391|P…
43169	cation binding	0.013506	146	693	1160	7089	Pm_g3371|Pm_g7055|Pm_g19909|Pm_g12716|Pm_g690|Pm_g8824|Pm_g21789|Pm_g732|Pm_g1109|Pm_g13003|Pm_g12311|Pm_g12399|Pm_g12397|Pm_g13646|Pm_g14853|Pm_g6099|Pm_g5441|Pm_g15418|Pm_g4991|Pm_g8038|Pm_g8830|Pm_g14608|Pm_g5169|Pm_g3149|Pm_g18096|Pm_g4756|Pm_g20601|Pm_g325|Pm_g2737|Pm_g7909|Pm_g21378|Pm_g21894|Pm_g16183|Pm_g7908|Pm_g20560|Pm_g21374|Pm_g11691|Pm_g17032|Pm_g16584|Pm_g13873|Pm_g15656|Pm_g3391|P…
46872	metal ion binding	0.013506	146	693	1160	7089	Pm_g3371|Pm_g7055|Pm_g19909|Pm_g12716|Pm_g690|Pm_g8824|Pm_g21789|Pm_g732|Pm_g1109|Pm_g13003|Pm_g12311|Pm_g12399|Pm_g12397|Pm_g13646|Pm_g14853|Pm_g6099|Pm_g5441|Pm_g15418|Pm_g4991|Pm_g8038|Pm_g8830|Pm_g14608|Pm_g5169|Pm_g3149|Pm_g18096|Pm_g4756|Pm_g20601|Pm_g325|Pm_g2737|Pm_g7909|Pm_g21378|Pm_g21894|Pm_g16183|Pm_g7908|Pm_g20560|Pm_g21374|Pm_g11691|Pm_g17032|Pm_g16584|Pm_g13873|Pm_g15656|Pm_g3391|P…
50789	regulation of biological process	0.013506	55	216	1160	7089	Pm_g9478|Pm_g7534|Pm_g5313|Pm_g492|Pm_g21904|Pm_g22483|Pm_g8945|Pm_g17564|Pm_g15189|Pm_g15463|Pm_g9562|Pm_g8033|Pm_g17567|Pm_g2290|Pm_g5088|Pm_g14769|Pm_g4793|Pm_g2650|Pm_g19260|Pm_g17553|Pm_g1579|Pm_g16982|Pm_g11491|Pm_g14885|Pm_g13039|Pm_g9577|Pm_g4043|Pm_g2583|Pm_g12816|Pm_g20635|Pm_g8808|Pm_g6828|Pm_g22503|Pm_g637|Pm_g636|Pm_g16132|Pm_g17625|Pm_g14751|Pm_g8054|Pm_g19602|Pm_g17546|Pm_g12406|Pm…
44237	cellular metabolic process	0.013506	313	1631	1160	7089	Pm_g10931|Pm_g9478|Pm_g8943|Pm_g6765|Pm_g5313|Pm_g6764|Pm_g6401|Pm_g4104|Pm_g22485|Pm_g5559|Pm_g17563|Pm_g13081|Pm_g17564|Pm_g19863|Pm_g15269|Pm_g12311|Pm_g12550|Pm_g17567|Pm_g19865|Pm_g16239|Pm_g8152|Pm_g8039|Pm_g6416|Pm_g14282|Pm_g327|Pm_g21378|Pm_g1975|Pm_g3828|Pm_g17553|Pm_g21377|Pm_g14281|Pm_g20165|Pm_g20164|Pm_g1299|Pm_g20160|Pm_g1297|Pm_g1295|Pm_g3391|Pm_g3396|Pm_g20959|Pm_g21926|Pm_g3951|…
16051	carbohydrate biosynthetic process	0.012033	20	55	1160	7089	Pm_g7046|Pm_g8056|Pm_g7891|Pm_g5231|Pm_g3396|Pm_g18818|Pm_g4212|Pm_g8039|Pm_g7049|Pm_g5822|Pm_g5838|Pm_g21788|Pm_g5837|Pm_g21212|Pm_g21211|Pm_g17224|Pm_g1112|Pm_g12550|Pm_g2187|Pm_g16239
34637	cellular carbohydrate biosynthetic process	0.012033	19	51	1160	7089	Pm_g7046|Pm_g8056|Pm_g7891|Pm_g5231|Pm_g3396|Pm_g18818|Pm_g4212|Pm_g8039|Pm_g7049|Pm_g5822|Pm_g5838|Pm_g21788|Pm_g5837|Pm_g21212|Pm_g21211|Pm_g1112|Pm_g12550|Pm_g2187|Pm_g16239
44262	cellular carbohydrate metabolic process	0.012031	39	137	1160	7089	Pm_g13825|Pm_g7891|Pm_g5352|Pm_g5231|Pm_g3396|Pm_g18818|Pm_g21628|Pm_g8625|Pm_g21923|Pm_g5838|Pm_g21788|Pm_g5837|Pm_g16630|Pm_g12550|Pm_g16239|Pm_g7046|Pm_g8056|Pm_g4133|Pm_g9789|Pm_g4212|Pm_g8039|Pm_g7049|Pm_g21639|Pm_g20406|Pm_g5822|Pm_g20944|Pm_g5349|Pm_g21637|Pm_g3404|Pm_g21634|Pm_g20522|Pm_g21633|Pm_g21631|Pm_g21212|Pm_g21211|Pm_g1112|Pm_g17516|Pm_g2187|Pm_g18969
23052	signaling	0.0066511	28	85	1160	7089	Pm_g9478|Pm_g2583|Pm_g492|Pm_g8149|Pm_g8988|Pm_g20635|Pm_g6828|Pm_g22503|Pm_g17564|Pm_g15464|Pm_g17625|Pm_g14751|Pm_g9562|Pm_g17567|Pm_g2290|Pm_g17546|Pm_g14749|Pm_g14769|Pm_g4793|Pm_g12805|Pm_g19260|Pm_g19082|Pm_g17553|Pm_g16982|Pm_g15297|Pm_g16440|Pm_g18864|Pm_g9034
16459	myosin complex	0.00039714	14	25	1160	7089	Pm_g13826|Pm_g12910|Pm_g4991|Pm_g22022|Pm_g7737|Pm_g9627|Pm_g20601|Pm_g2636|Pm_g325|Pm_g4209|Pm_g19410|Pm_g1245|Pm_g1780|Pm_g19315
16409	palmitoyltransferase activity	0.00019429	13	21	1160	7089	Pm_g8694|Pm_g10857|Pm_g7722|Pm_g7884|Pm_g663|Pm_g1725|Pm_g14074|Pm_g1566|Pm_g1125|Pm_g22508|Pm_g2166|Pm_g14398|Pm_g11676
44267	cellular protein metabolic process	1.1332e-08	207	855	1160	7089	Pm_g10931|Pm_g9478|Pm_g8943|Pm_g6765|Pm_g5313|Pm_g6764|Pm_g6401|Pm_g4104|Pm_g5559|Pm_g17563|Pm_g19863|Pm_g15269|Pm_g12311|Pm_g19865|Pm_g8152|Pm_g14282|Pm_g327|Pm_g3828|Pm_g14281|Pm_g20165|Pm_g20164|Pm_g1299|Pm_g20160|Pm_g1297|Pm_g1295|Pm_g3391|Pm_g20959|Pm_g3951|Pm_g3953|Pm_g3955|Pm_g20159|Pm_g20158|Pm_g22029|Pm_g20157|Pm_g19043|Pm_g18199|Pm_g12530|Pm_g19969|Pm_g19605|Pm_g1285|Pm_g1284|Pm_g1282|P…
35091	phosphoinositide binding	6.0926e-12	41	77	1160	7089	Pm_g17908|Pm_g9773|Pm_g4001|Pm_g7776|Pm_g8624|Pm_g2563|Pm_g2564|Pm_g7736|Pm_g22022|Pm_g7737|Pm_g20836|Pm_g20559|Pm_g2248|Pm_g8626|Pm_g7739|Pm_g18970|Pm_g14093|Pm_g1861|Pm_g1960|Pm_g19547|Pm_g19469|Pm_g16438|Pm_g8796|Pm_g183|Pm_g2472|Pm_g3562|Pm_g12909|Pm_g4599|Pm_g3005|Pm_g2459|Pm_g20545|Pm_g1779|Pm_g21455|Pm_g1853|Pm_g1776|Pm_g15292|Pm_g20440|Pm_g18968|Pm_g8065|Pm_g7493|Pm_g11358
5543	phospholipid binding	2.9101e-13	45	84	1160	7089	Pm_g17908|Pm_g9773|Pm_g4001|Pm_g7776|Pm_g8624|Pm_g2563|Pm_g2564|Pm_g7736|Pm_g22022|Pm_g7737|Pm_g20836|Pm_g20559|Pm_g2248|Pm_g8626|Pm_g7739|Pm_g18970|Pm_g14093|Pm_g1861|Pm_g1960|Pm_g12110|Pm_g19547|Pm_g12116|Pm_g19469|Pm_g16438|Pm_g12114|Pm_g12109|Pm_g8796|Pm_g183|Pm_g2472|Pm_g3562|Pm_g12909|Pm_g4599|Pm_g3005|Pm_g2459|Pm_g20545|Pm_g1779|Pm_g21455|Pm_g1853|Pm_g1776|Pm_g15292|Pm_g20440|Pm_g18968|Pm_…
8289	lipid binding	5.1062e-14	57	119	1160	7089	Pm_g10932|Pm_g7776|Pm_g8624|Pm_g2563|Pm_g2564|Pm_g7736|Pm_g7737|Pm_g2248|Pm_g8626|Pm_g7739|Pm_g18970|Pm_g14093|Pm_g1861|Pm_g12110|Pm_g19547|Pm_g12116|Pm_g19469|Pm_g16438|Pm_g12114|Pm_g7222|Pm_g12109|Pm_g8796|Pm_g12909|Pm_g4599|Pm_g16391|Pm_g2459|Pm_g1779|Pm_g21455|Pm_g1853|Pm_g1776|Pm_g15292|Pm_g15651|Pm_g20440|Pm_g18968|Pm_g17908|Pm_g9773|Pm_g15649|Pm_g4001|Pm_g22022|Pm_g20836|Pm_g20559|Pm_g1960…
43412	macromolecule modification	1.3476e-16	200	692	1160	7089	Pm_g10931|Pm_g9478|Pm_g8943|Pm_g6765|Pm_g5313|Pm_g6764|Pm_g6401|Pm_g4104|Pm_g17563|Pm_g15269|Pm_g12311|Pm_g19865|Pm_g8152|Pm_g14282|Pm_g327|Pm_g3828|Pm_g14281|Pm_g20165|Pm_g20164|Pm_g1299|Pm_g20160|Pm_g1297|Pm_g1295|Pm_g3391|Pm_g20959|Pm_g3951|Pm_g3953|Pm_g3955|Pm_g20159|Pm_g20158|Pm_g22029|Pm_g20157|Pm_g19043|Pm_g18199|Pm_g12530|Pm_g19969|Pm_g19605|Pm_g1285|Pm_g1284|Pm_g1282|Pm_g1281|Pm_g1280|Pm…
16740	transferase activity	2.4922e-18	272	1014	1160	7089	Pm_g10931|Pm_g9478|Pm_g8943|Pm_g6765|Pm_g6764|Pm_g6401|Pm_g4104|Pm_g16354|Pm_g20051|Pm_g15269|Pm_g12311|Pm_g19865|Pm_g14853|Pm_g8152|Pm_g8039|Pm_g14282|Pm_g327|Pm_g3828|Pm_g14281|Pm_g20165|Pm_g20164|Pm_g13990|Pm_g20160|Pm_g1297|Pm_g1295|Pm_g4364|Pm_g20959|Pm_g3951|Pm_g3953|Pm_g21923|Pm_g3955|Pm_g20159|Pm_g1725|Pm_g20158|Pm_g22029|Pm_g20157|Pm_g19043|Pm_g16694|Pm_g18199|Pm_g12530|Pm_g19969|Pm_g152…
6464	protein modification process	3.6985e-19	200	660	1160	7089	Pm_g10931|Pm_g9478|Pm_g8943|Pm_g6765|Pm_g5313|Pm_g6764|Pm_g6401|Pm_g4104|Pm_g17563|Pm_g15269|Pm_g12311|Pm_g19865|Pm_g8152|Pm_g14282|Pm_g327|Pm_g3828|Pm_g14281|Pm_g20165|Pm_g20164|Pm_g1299|Pm_g20160|Pm_g1297|Pm_g1295|Pm_g3391|Pm_g20959|Pm_g3951|Pm_g3953|Pm_g3955|Pm_g20159|Pm_g20158|Pm_g22029|Pm_g20157|Pm_g19043|Pm_g18199|Pm_g12530|Pm_g19969|Pm_g19605|Pm_g1285|Pm_g1284|Pm_g1282|Pm_g1281|Pm_g1280|Pm…
43687	post-translational protein modification	2.1401e-22	188	572	1160	7089	Pm_g8542|Pm_g10931|Pm_g9478|Pm_g7332|Pm_g3096|Pm_g8541|Pm_g8943|Pm_g6765|Pm_g5313|Pm_g6764|Pm_g6401|Pm_g4104|Pm_g20218|Pm_g20217|Pm_g17563|Pm_g21301|Pm_g17041|Pm_g16993|Pm_g15269|Pm_g12311|Pm_g10894|Pm_g11861|Pm_g19865|Pm_g8152|Pm_g7221|Pm_g5168|Pm_g14282|Pm_g327|Pm_g19212|Pm_g1217|Pm_g21894|Pm_g3828|Pm_g14281|Pm_g1215|Pm_g20165|Pm_g17030|Pm_g20164|Pm_g1299|Pm_g20160|Pm_g1297|Pm_g16863|Pm_g1295|P…
16310	phosphorylation	1.2065e-22	173	505	1160	7089	Pm_g8542|Pm_g10931|Pm_g9478|Pm_g7332|Pm_g3096|Pm_g8541|Pm_g8943|Pm_g6765|Pm_g6764|Pm_g6401|Pm_g4104|Pm_g20218|Pm_g20217|Pm_g21301|Pm_g16993|Pm_g15269|Pm_g12311|Pm_g10894|Pm_g11861|Pm_g19865|Pm_g8152|Pm_g7221|Pm_g5168|Pm_g14282|Pm_g327|Pm_g1217|Pm_g3828|Pm_g14281|Pm_g1215|Pm_g20165|Pm_g17030|Pm_g20164|Pm_g20160|Pm_g1297|Pm_g16863|Pm_g1295|Pm_g9774|Pm_g8569|Pm_g11847|Pm_g20959|Pm_g3951|Pm_g20559|Pm…
6468	protein amino acid phosphorylation	3.0217e-23	172	495	1160	7089	Pm_g8542|Pm_g10931|Pm_g9478|Pm_g7332|Pm_g3096|Pm_g8541|Pm_g8943|Pm_g6765|Pm_g6764|Pm_g6401|Pm_g4104|Pm_g20218|Pm_g20217|Pm_g21301|Pm_g16993|Pm_g15269|Pm_g12311|Pm_g10894|Pm_g11861|Pm_g19865|Pm_g8152|Pm_g7221|Pm_g5168|Pm_g14282|Pm_g327|Pm_g1217|Pm_g3828|Pm_g14281|Pm_g1215|Pm_g20165|Pm_g17030|Pm_g20164|Pm_g20160|Pm_g1297|Pm_g16863|Pm_g1295|Pm_g9774|Pm_g8569|Pm_g11847|Pm_g20959|Pm_g3951|Pm_g20559|Pm…
4672	protein kinase activity	1.9719e-23	173	497	1160	7089	Pm_g8542|Pm_g10931|Pm_g9478|Pm_g7332|Pm_g3096|Pm_g8541|Pm_g8943|Pm_g6765|Pm_g6764|Pm_g6401|Pm_g4104|Pm_g20218|Pm_g20217|Pm_g21301|Pm_g16993|Pm_g15269|Pm_g12311|Pm_g10894|Pm_g11861|Pm_g19865|Pm_g8152|Pm_g7221|Pm_g5168|Pm_g14282|Pm_g327|Pm_g1217|Pm_g3828|Pm_g14281|Pm_g1215|Pm_g20165|Pm_g17030|Pm_g20164|Pm_g20160|Pm_g1297|Pm_g16863|Pm_g1295|Pm_g9774|Pm_g8569|Pm_g11847|Pm_g20959|Pm_g3951|Pm_g20559|Pm…
6793	phosphorus metabolic process	1.3583e-23	183	537	1160	7089	Pm_g8542|Pm_g10931|Pm_g9478|Pm_g7332|Pm_g3096|Pm_g8541|Pm_g8943|Pm_g6765|Pm_g6764|Pm_g6401|Pm_g4104|Pm_g20218|Pm_g20217|Pm_g21301|Pm_g16993|Pm_g15269|Pm_g12311|Pm_g10894|Pm_g11861|Pm_g19865|Pm_g8152|Pm_g7221|Pm_g5168|Pm_g14282|Pm_g327|Pm_g21378|Pm_g1217|Pm_g3828|Pm_g21377|Pm_g14281|Pm_g1215|Pm_g20165|Pm_g17030|Pm_g20164|Pm_g20160|Pm_g1297|Pm_g16863|Pm_g1295|Pm_g9774|Pm_g8569|Pm_g9899|Pm_g11847|Pm…
6796	phosphate metabolic process	1.3583e-23	183	537	1160	7089	Pm_g8542|Pm_g10931|Pm_g9478|Pm_g7332|Pm_g3096|Pm_g8541|Pm_g8943|Pm_g6765|Pm_g6764|Pm_g6401|Pm_g4104|Pm_g20218|Pm_g20217|Pm_g21301|Pm_g16993|Pm_g15269|Pm_g12311|Pm_g10894|Pm_g11861|Pm_g19865|Pm_g8152|Pm_g7221|Pm_g5168|Pm_g14282|Pm_g327|Pm_g21378|Pm_g1217|Pm_g3828|Pm_g21377|Pm_g14281|Pm_g1215|Pm_g20165|Pm_g17030|Pm_g20164|Pm_g20160|Pm_g1297|Pm_g16863|Pm_g1295|Pm_g9774|Pm_g8569|Pm_g9899|Pm_g11847|Pm…
16772	transferase activity, transferring phosphorus-containing groups	1.3583e-23	203	623	1160	7089	Pm_g10931|Pm_g9478|Pm_g8943|Pm_g6765|Pm_g6764|Pm_g6401|Pm_g4104|Pm_g15269|Pm_g12311|Pm_g19865|Pm_g8152|Pm_g14282|Pm_g327|Pm_g3828|Pm_g14281|Pm_g20165|Pm_g20164|Pm_g20160|Pm_g1297|Pm_g1295|Pm_g20959|Pm_g3951|Pm_g3953|Pm_g21923|Pm_g3955|Pm_g20159|Pm_g20158|Pm_g22029|Pm_g20157|Pm_g19043|Pm_g18199|Pm_g12530|Pm_g19969|Pm_g19605|Pm_g1285|Pm_g1284|Pm_g1282|Pm_g1281|Pm_g1280|Pm_g4132|Pm_g22392|Pm_g7522|P…
16773	phosphotransferase activity, alcohol group as acceptor	5.3172e-25	187	538	1160	7089	Pm_g8542|Pm_g10931|Pm_g9478|Pm_g7332|Pm_g3096|Pm_g8541|Pm_g8943|Pm_g6765|Pm_g6764|Pm_g6401|Pm_g4104|Pm_g20218|Pm_g20217|Pm_g21301|Pm_g16993|Pm_g15269|Pm_g12311|Pm_g10894|Pm_g11861|Pm_g19865|Pm_g8152|Pm_g7221|Pm_g5168|Pm_g14282|Pm_g327|Pm_g1217|Pm_g3828|Pm_g14281|Pm_g1215|Pm_g20165|Pm_g17030|Pm_g20164|Pm_g20160|Pm_g1297|Pm_g16863|Pm_g1295|Pm_g9774|Pm_g8569|Pm_g11847|Pm_g20959|Pm_g3951|Pm_g20559|Pm…
16301	kinase activity	1.77e-26	193	548	1160	7089	Pm_g10931|Pm_g9478|Pm_g8943|Pm_g6765|Pm_g6764|Pm_g6401|Pm_g4104|Pm_g15269|Pm_g12311|Pm_g19865|Pm_g8152|Pm_g14282|Pm_g327|Pm_g3828|Pm_g14281|Pm_g20165|Pm_g20164|Pm_g20160|Pm_g1297|Pm_g1295|Pm_g20959|Pm_g3951|Pm_g3953|Pm_g21923|Pm_g3955|Pm_g20159|Pm_g20158|Pm_g22029|Pm_g20157|Pm_g19043|Pm_g18199|Pm_g12530|Pm_g19969|Pm_g19605|Pm_g1285|Pm_g1284|Pm_g1282|Pm_g1281|Pm_g1280|Pm_g4132|Pm_g22392|Pm_g7522|P…
