# Supplementary material for: Genome of Pythium myriotylum Uncovers an Extensive Arsenal of Virulence-Related Genes among the Broad-Host-Range Necrotrophic Pythium Plant Pathogens
Source: Microbiol Spectr. 2022 Aug 10;10(4):e02268-21. doi: 10.1128/spectrum.02268-21 (PMC9430622; doi:10.1128/spectrum.02268-21)
Supplement: Supplemental file 9 — Supplemental material. Download spectrum.02268-21-s0009.xlsx, XLSX file, 0.1 MB [file spectrum.02268-21-s0009.xlsx]

## Sheet: Table S9
Table S9. Summary of the selective pressure analysis of the P. myriotylum type I NLP proteins. The analysis was performed using the yn00 program implemented in the PAML package. The omega value is the ratio of dN/dS (non-synonymous/synonymous) substitutions where a ratio < 1 indicates purifying selection, = 0 indicates neutral selection, and > 1 indicates diversifying selection.
Protein IDs	Protein IDs	S	N	t	kappa	omega	dN	+-	SE	dS	+-	SE
Pm_NLP-2(Pm_g5453.t1)	Pm_NLP-1(Pm_g5452.t1)	13.9	238.1	0	1.3599	99	0	+-	0	0	+-	0
Pm_NLP-13(Pm_g13404.t1)	Pm_NLP-12(Pm_g13403.t1)	45	207	0.0119	1.3599	99	0.0048	+-	0.0049	0	+-	0
Pm_NLP-14(Pm_g13405.t1)	Pm_NLP-12(Pm_g13403.t1)	45	207	0.0119	1.3599	99	0.0048	+-	0.0049	0	+-	0
Pm_NLP-14(Pm_g13405.t1)	Pm_NLP-13(Pm_g13404.t1)	45.4	206.6	0	1.3599	99	0	+-	0	0	+-	0
Ps_FI667_g12531	Ps_FI667_g12530	48.1	203.9	0	1.3599	99	0	+-	0	0	+-	0
PYU1_G011237	PYAP_24304	48.9	203.1	1.4977	1.3599	0.3523	0.368	+-	0.0528	1.0447	+-	0.2942
PYU1_G011230	Pm_NLP-4(Pm_g7586.t1)	45	207	2.1009	1.3599	0.3285	0.5131	+-	0.0677	1.562	+-	0.9296
PYU1_G011231	Pm_NLP-16(Pm_g13422.t1)	48.9	203.1	2.3298	1.3599	0.3161	0.5469	+-	0.072	1.7301	+-	0.7137
PYU1_G011235	PYU1_G011230	51.8	200.2	0.2716	1.3599	0.314	0.0625	+-	0.0183	0.199	+-	0.0694
PYU1_G011231	PYAP_24304	48.9	203.1	1.623	1.3599	0.311	0.3785	+-	0.0538	1.2169	+-	0.3741
PYU1_G011237	Pm_NLP-11(Pm_g13402.t1)	51.1	200.9	2.1195	1.3599	0.2962	0.4767	+-	0.0637	1.6095	+-	0.6372
PYU1_G011231	Pm_NLP-11(Pm_g13402.t1)	51.2	200.8	2.0628	1.3599	0.2952	0.463	+-	0.0623	1.5683	+-	0.656
Pm_NLP-19(Pm_g16745.t1)	Pm_NLP-15(Pm_g13406.t1)	46.1	205.9	1.3435	1.3599	0.2902	0.3094	+-	0.0459	1.0662	+-	0.3154
PYU1_G011230	Pm_NLP-17(Pm_g13424.t1)	50.8	201.2	2.6846	1.3599	0.2858	0.5949	+-	0.0776	2.0817	+-	1.3282
PYIR_13251	Pm_NLP-17(Pm_g13424.t1)	46.6	205.4	2.4443	1.3599	0.2853	0.5567	+-	0.0719	1.9516	+-	1.2286
PYU1_G011230	Pm_NLP-16(Pm_g13422.t1)	50.5	201.5	2.717	1.3599	0.278	0.5959	+-	0.0785	2.1434	+-	1.1166
Ps_FI667_g10070	Pm_NLP-16(Pm_g13422.t1)	45.6	206.4	2.6768	1.3599	0.2773	0.6064	+-	0.0775	2.1869	+-	1.2418
PYU1_G011235	Pm_NLP-17(Pm_g13424.t1)	50.2	201.8	2.8321	1.3599	0.2726	0.6163	+-	0.0794	2.2605	+-	1.3969
Ps_FI667_g12532	Pm_NLP-17(Pm_g13424.t1)	49.5	202.5	2.6456	1.3599	0.2678	0.5736	+-	0.0745	2.1423	+-	1.1256
PYU1_G011235	PYAP_24304	49.4	202.6	1.9097	1.3599	0.267	0.4138	+-	0.0576	1.5497	+-	0.5664
Ps_FI667_g12530	PYAP_24304	46.7	205.3	1.9115	1.3599	0.2662	0.4218	+-	0.0584	1.5847	+-	0.6088
Ps_FI667_g12531	PYAP_24304	46.7	205.3	1.9115	1.3599	0.2662	0.4218	+-	0.0584	1.5847	+-	0.6088
Ps_FI667_g10070	Pm_NLP-17(Pm_g13424.t1)	46.2	205.8	2.822	1.3599	0.2557	0.6135	+-	0.0781	2.399	+-	3.0964
Ps_FI667_g10070	PYAP_24304	46.3	205.7	1.8256	1.3599	0.2499	0.3923	+-	0.0548	1.5702	+-	0.5661
PYU1_G011235	PYAP_24757	55.4	196.6	2.2627	1.3599	0.2496	0.4541	+-	0.0622	1.8189	+-	0.7601
PYU1_G011231	Pm_NLP-5(Pm_g7587.t1)	46.7	205.3	2.1825	1.3599	0.2487	0.4663	+-	0.063	1.875	+-	0.8254
Ps_FI667_g12532	Pm_NLP-4(Pm_g7586.t1)	42.9	209.1	2.3124	1.3599	0.2458	0.5063	+-	0.0662	2.0593	+-	1.2466
Ps_FI667_g12529	Ps_FI667_g10070	51.7	200.3	0.7289	1.3599	0.2445	0.1487	+-	0.0295	0.6083	+-	0.1665
PYU1_G011236	PYAP_24757	53.6	198.4	2.0128	1.3599	0.2415	0.4022	+-	0.0566	1.6651	+-	0.6256
Ps_FI667_g12532	PYAP_24304	48.1	203.9	1.8468	1.3599	0.237	0.3814	+-	0.0542	1.6091	+-	0.6118
Ps_FI667_g12532	Pm_NLP-16(Pm_g13422.t1)	48.8	203.2	2.7433	1.3599	0.2366	0.5628	+-	0.074	2.3786	+-	3.8983
PYU1_G011231	Pm_NLP-4(Pm_g7586.t1)	43.7	208.3	2.2928	1.3599	0.2337	0.4874	+-	0.064	2.0856	+-	1.2955
Ps_FI667_g12532	Pm_NLP-15(Pm_g13406.t1)	52	200	2.0454	1.3599	0.232	0.405	+-	0.0571	1.7454	+-	0.7064
PYAP_24304	Pm_NLP-3(Pm_g7585.t1)	40.1	211.9	1.7243	1.3599	0.2281	0.3737	+-	0.0516	1.6383	+-	0.6623
PYIR_13251	Pm_NLP-16(Pm_g13422.t1)	45.9	206.1	2.6615	1.3599	0.2243	0.5443	+-	0.0706	2.4265	+-	2.6072
PG3S_07241	Pm_NLP-9(Pm_g13400.t1)	36.2	215.8	1.8137	1.3599	0.2241	0.4039	+-	0.0542	1.8026	+-	0.8565
Ps_FI667_g12530	Pm_NLP-16(Pm_g13422.t1)	45.5	206.5	2.6264	1.3599	0.2233	0.5377	+-	0.0695	2.4081	+-	3.6974
Ps_FI667_g12531	Pm_NLP-16(Pm_g13422.t1)	45.5	206.5	2.6264	1.3599	0.2233	0.5377	+-	0.0695	2.4081	+-	3.6974
PYU1_G011237	Pm_NLP-6(Pm_g7588.t1)	46.8	205.2	2.0428	1.3599	0.2224	0.4127	+-	0.057	1.856	+-	0.8049
PG3S_06767	Pm_NLP-9(Pm_g13400.t1)	40.3	211.7	1.9875	1.3599	0.2208	0.4233	+-	0.0568	1.9175	+-	1.5629
Ps_FI667_g10070	Pm_NLP-11(Pm_g13402.t1)	48.7	203.3	2.4235	1.3599	0.2198	0.4792	+-	0.0637	2.1804	+-	2.0163
PYAP_24304	Pm_NLP-19(Pm_g16745.t1)	42.8	209.2	1.3368	1.3599	0.2193	0.2776	+-	0.0423	1.2658	+-	0.4664
PYU1_G011231	Pm_NLP-17(Pm_g13424.t1)	49.2	202.8	2.9047	1.3599	0.2179	0.5693	+-	0.0742	2.6124	+-	3.0049
PYU1_G011231	PYAR_25201	43.7	208.3	2.083	1.3599	0.2179	0.4279	+-	0.0577	1.9635	+-	1.097
PYU1_G011231	PYAP_24757	54.7	197.3	2.1869	1.3599	0.2151	0.4068	+-	0.0571	1.8917	+-	1.4093
PYU1_G011230	PYAP_24757	55.2	196.8	2.2117	1.3599	0.2138	0.4083	+-	0.0573	1.9096	+-	0.7932
Ps_FI667_g10070	Pm_NLP-3(Pm_g7585.t1)	43	209	2.3853	1.3599	0.2123	0.487	+-	0.0639	2.2935	+-	1.5727
PYIR_13275	Pm_NLP-16(Pm_g13422.t1)	42.9	209.1	2.5452	1.3599	0.212	0.5197	+-	0.0673	2.4511	+-	2.1886
Ps_FI667_g12530	Ps_FI667_g10070	48.1	203.9	0.7355	1.3599	0.2102	0.1428	+-	0.0285	0.6793	+-	0.2067
Ps_FI667_g12531	Ps_FI667_g10070	48.1	203.9	0.7355	1.3599	0.2102	0.1428	+-	0.0285	0.6793	+-	0.2067
PG3S_06767	Pm_NLP-16(Pm_g13422.t1)	41.1	210.9	2.3477	1.3599	0.208	0.4825	+-	0.0634	2.3201	+-	3.4651
Ps_FI667_g12530	Pm_NLP-4(Pm_g7586.t1)	40.8	211.2	2.3027	1.3599	0.2075	0.4744	+-	0.062	2.2862	+-	1.908
Ps_FI667_g12531	Pm_NLP-4(Pm_g7586.t1)	40.8	211.2	2.3027	1.3599	0.2075	0.4744	+-	0.062	2.2862	+-	1.908
PYU1_G011237	Pm_NLP-4(Pm_g7586.t1)	43.1	208.9	2.3907	1.3599	0.2064	0.4809	+-	0.0632	2.3298	+-	1.7386
PYU1_G011231	Pm_NLP-6(Pm_g7588.t1)	47.2	204.8	2.2066	1.3599	0.2063	0.4277	+-	0.059	2.0727	+-	1.829
PYU1_G011230	Pm_NLP-18(Pm_g13591.t1)	45.6	206.4	2.7606	1.3599	0.2049	0.5407	+-	0.0712	2.6392	+-	4.5269
Ps_FI667_g12529	PYU1_G011235	54	198	0.8106	1.3599	0.2048	0.1475	+-	0.0295	0.7201	+-	0.2176
Ps_FI667_g12526	PYU1_G011237	48	204	1.2091	1.3599	0.2037	0.2309	+-	0.0381	1.1337	+-	0.3537
Pm_NLP-3(Pm_g7585.t1)	Pm_NLP-11(Pm_g13402.t1)	42.9	209.1	2.0062	1.3599	0.2032	0.4011	+-	0.0548	1.9746	+-	1.805
PYU1_G011236	Pm_NLP-4(Pm_g7586.t1)	41.9	210.1	2.8168	1.3599	0.2024	0.567	+-	0.0736	2.8021	+-	2.8678
PG3S_06767	Pm_NLP-17(Pm_g13424.t1)	41.5	210.5	2.541	1.3599	0.2008	0.5116	+-	0.0662	2.5481	+-	2.0718
Ps_FI667_g12526	Pm_NLP-4(Pm_g7586.t1)	37.3	214.7	2.5846	1.3599	0.1988	0.5396	+-	0.0698	2.7142	+-	2.7118
PYU1_G011237	Pm_NLP-5(Pm_g7587.t1)	46.4	205.6	2.3853	1.3599	0.1987	0.4564	+-	0.0619	2.2962	+-	1.416
PYU1_G011235	Pm_NLP-11(Pm_g13402.t1)	51.6	200.4	2.8181	1.3599	0.1985	0.514	+-	0.0679	2.5899	+-	1.961
Ps_FI667_g12529	PYAP_24757	55.1	196.9	2.3979	1.3599	0.1976	0.4234	+-	0.0587	2.1433	+-	1.6499
PYU1_G011236	Pm_NLP-18(Pm_g13591.t1)	42.5	209.5	2.8068	1.3599	0.1974	0.5551	+-	0.0721	2.8119	+-	2.8859
PYU1_G011235	Pm_NLP-15(Pm_g13406.t1)	53.3	198.7	2.4996	1.3599	0.1971	0.4475	+-	0.0615	2.2708	+-	2.4227
Ps_FI667_g12529	Pm_NLP-16(Pm_g13422.t1)	48.8	203.2	3.0842	1.3599	0.197	0.5744	+-	0.0741	2.9161	+-	3.085
PG3S_07241	Pm_NLP-4(Pm_g7586.t1)	32.2	219.8	2.0212	1.3599	0.1969	0.4429	+-	0.0576	2.2494	+-	2.202
PYU1_G011235	Pm_NLP-4(Pm_g7586.t1)	44.5	207.5	2.3894	1.3599	0.1966	0.4625	+-	0.0618	2.3526	+-	3.8673
PYU1_G011233	Pm_NLP-17(Pm_g13424.t1)	44.6	207.4	2.8859	1.3599	0.1956	0.5569	+-	0.0714	2.8476	+-	2.9525
Ps_FI667_g12525	Pm_NLP-16(Pm_g13422.t1)	45.2	206.8	2.912	1.3599	0.1948	0.5575	+-	0.0725	2.8622	+-	3.7124
Ps_FI667_g12525	Pm_NLP-17(Pm_g13424.t1)	45.5	206.5	3.0438	1.3599	0.1943	0.5801	+-	0.0748	2.9863	+-	4.0905
Ps_FI667_g12530	Pm_NLP-15(Pm_g13406.t1)	49.9	202.1	2.4699	1.3599	0.1942	0.452	+-	0.0617	2.3269	+-	1.42
Ps_FI667_g12531	Pm_NLP-15(Pm_g13406.t1)	49.9	202.1	2.4699	1.3599	0.1942	0.452	+-	0.0617	2.3269	+-	1.42
Ps_FI667_g12526	Pm_NLP-18(Pm_g13591.t1)	37.8	214.2	2.5721	1.3599	0.1938	0.528	+-	0.0684	2.7242	+-	2.729
Ps_FI667_g12529	Ps_FI667_g12526	48.8	203.2	1.2197	1.3599	0.1938	0.2252	+-	0.0376	1.162	+-	0.4211
Ps_FI667_g12529	Pm_NLP-17(Pm_g13424.t1)	49.3	202.7	3.0785	1.3599	0.1934	0.5654	+-	0.073	2.9228	+-	3.0982
PYU1_G011230	Pm_NLP-6(Pm_g7588.t1)	48.3	203.7	2.4503	1.3599	0.1932	0.4536	+-	0.0625	2.3475	+-	2.7331
PYIR_13251	Pm_NLP-8(Pm_g13399.t1)	47.2	204.8	2.035	1.3599	0.1927	0.38	+-	0.0532	1.9726	+-	1.3282
PYU1_G011237	Pm_NLP-17(Pm_g13424.t1)	48.4	203.6	3.0328	1.3599	0.1924	0.5598	+-	0.0727	2.9094	+-	3.0717
Ps_FI667_g12529	PYAP_24339	42.8	209.2	2.7842	1.3599	0.1922	0.5414	+-	0.0697	2.8175	+-	2.8963
Ps_FI667_g12526	PYAP_24339	36.9	215.1	2.5188	1.3599	0.1919	0.5193	+-	0.0674	2.7064	+-	2.6982
PYU1_G011237	Pm_NLP-9(Pm_g13400.t1)	48.3	203.7	2.3956	1.3599	0.1909	0.4407	+-	0.0595	2.3082	+-	1.911
PG3S_06767	Pm_NLP-15(Pm_g13406.t1)	44.2	207.8	2.3543	1.3599	0.1896	0.4484	+-	0.0618	2.365	+-	1.5845
PYIR_13275	Pm_NLP-9(Pm_g13400.t1)	43.1	208.9	2.1127	1.3599	0.1896	0.4067	+-	0.0554	2.145	+-	1.21
PYIR_13275	PYAP_24757	49.6	202.4	2.1665	1.3599	0.1895	0.392	+-	0.0547	2.0688	+-	1.1016
Ps_FI667_g10070	Pm_NLP-15(Pm_g13406.t1)	49.8	202.2	2.2757	1.3599	0.1895	0.4112	+-	0.0572	2.1704	+-	1.1638
Ps_FI667_g12526	Pm_NLP-16(Pm_g13422.t1)	41.6	210.4	2.7041	1.3599	0.1887	0.5274	+-	0.0683	2.7953	+-	2.8554
PYU1_G011233	Pm_NLP-16(Pm_g13422.t1)	44	208	2.8123	1.3599	0.1884	0.5348	+-	0.0688	2.8388	+-	2.9359
PG3S_07241	PYAR_21977	31.1	220.9	1.9611	1.3599	0.1883	0.4269	+-	0.0558	2.2667	+-	1.6661
Ps_FI667_g12526	Pm_NLP-17(Pm_g13424.t1)	42.2	209.8	2.7275	1.3599	0.1882	0.528	+-	0.0681	2.8061	+-	2.8752
Ps_FI667_g10070	Pm_NLP-18(Pm_g13591.t1)	41.4	210.6	2.6912	1.3599	0.1879	0.5246	+-	0.068	2.7923	+-	2.8499
Ps_FI667_g12529	PYU1_G011236	53.3	198.7	1.3763	1.3599	0.1878	0.2397	+-	0.0395	1.2761	+-	0.5575
PYU1_G011231	Pm_NLP-15(Pm_g13406.t1)	52.9	199.1	2.4377	1.3599	0.1875	0.4255	+-	0.0595	2.2693	+-	1.2809
PYU1_G011230	PYAP_24339	43	209	2.7567	1.3599	0.1873	0.5282	+-	0.0694	2.8202	+-	2.9012
PG3S_07241	Pm_NLP-17(Pm_g13424.t1)	37.4	214.6	2.503	1.3599	0.1865	0.5065	+-	0.065	2.7161	+-	2.7149
PYU1_G011236	Pm_NLP-3(Pm_g7585.t1)	43.9	208.1	2.794	1.3599	0.1865	0.529	+-	0.0694	2.8369	+-	2.9324
PYIW_25259	Pm_NLP-17(Pm_g13424.t1)	36.5	215.5	2.4627	1.3599	0.1863	0.5028	+-	0.0642	2.6983	+-	2.6844
Ps_FI667_g12529	Pm_NLP-18(Pm_g13591.t1)	44.5	207.5	2.8161	1.3599	0.1862	0.53	+-	0.0684	2.846	+-	2.9495
PYU1_G011231	Pm_NLP-7(Pm_g13398.t1)	46.5	205.5	2.1882	1.3599	0.1859	0.4036	+-	0.0555	2.1708	+-	1.2053
PYAP_24304	PYAR_25201	38.3	213.7	1.6771	1.3599	0.1857	0.3355	+-	0.0476	1.8065	+-	1.2153
Ps_FI667_g12532	PYAP_24757	54.5	197.5	2.201	1.3599	0.1856	0.3764	+-	0.0539	2.0284	+-	1.8022
PYU1_G011237	Pm_NLP-15(Pm_g13406.t1)	52.6	199.4	2.4478	1.3599	0.1849	0.4251	+-	0.0592	2.2989	+-	1.3348
Ps_FI667_g12532	PYAP_24339	41.5	210.5	2.6739	1.3599	0.1848	0.5163	+-	0.0673	2.794	+-	2.8531
Ps_FI667_g12529	Pm_NLP-4(Pm_g7586.t1)	43.9	208.1	2.7801	1.3599	0.1846	0.5236	+-	0.0677	2.8367	+-	2.932
PYU1_G011231	Pm_NLP-3(Pm_g7585.t1)	46.3	205.7	2.5023	1.3599	0.1842	0.4597	+-	0.0615	2.4962	+-	1.8334
PYU1_G011231	PYU1_G011230	51.8	200.2	0.3958	1.3599	0.1836	0.0689	+-	0.0192	0.3754	+-	0.1302
Ps_FI667_g12530	Pm_NLP-10(Pm_g13401.t1)	41.7	210.3	2.6763	1.3599	0.1836	0.5138	+-	0.0669	2.7984	+-	2.861
Ps_FI667_g12531	Pm_NLP-10(Pm_g13401.t1)	41.7	210.3	2.6763	1.3599	0.1836	0.5138	+-	0.0669	2.7984	+-	2.861
Ps_FI667_g12526	PYU1_G011233	43.6	208.4	1.2305	1.3599	0.1834	0.2316	+-	0.0377	1.2632	+-	0.4842
PYIR_13252	Pm_NLP-5(Pm_g7587.t1)	43.8	208.2	2.5619	1.3599	0.1829	0.481	+-	0.0633	2.6292	+-	6.6909
Ps_FI667_g12526	Pm_NLP-3(Pm_g7585.t1)	39.1	212.9	2.5547	1.3599	0.1829	0.503	+-	0.0659	2.7496	+-	2.7734
Ps_FI667_g12529	PYAP_24304	49.8	202.2	2.0853	1.3599	0.1827	0.3691	+-	0.0525	2.0199	+-	1.0382
PYU1_G011236	PYAP_24339	41.3	210.7	2.6458	1.3599	0.1818	0.5074	+-	0.0676	2.7912	+-	2.8479
PYIR_13275	PYAP_24339	38	214	2.4958	1.3599	0.1817	0.4957	+-	0.0652	2.7276	+-	2.7348
PYU1_G011236	Pm_NLP-16(Pm_g13422.t1)	46.3	205.7	2.8653	1.3599	0.1816	0.5224	+-	0.0684	2.8766	+-	3.0078
PYU1_G011236	Pm_NLP-17(Pm_g13424.t1)	46.9	205.1	2.8886	1.3599	0.1814	0.5233	+-	0.0683	2.8858	+-	3.0256
PYU1_G011233	Pm_NLP-18(Pm_g13591.t1)	39.8	212.2	2.5707	1.3599	0.1809	0.4997	+-	0.0645	2.7625	+-	2.7964
Ps_FI667_g12530	Pm_NLP-19(Pm_g16745.t1)	44.7	207.3	2.7907	1.3599	0.1809	0.5156	+-	0.067	2.8507	+-	2.9583
Ps_FI667_g12531	Pm_NLP-19(Pm_g16745.t1)	44.7	207.3	2.7907	1.3599	0.1809	0.5156	+-	0.067	2.8507	+-	2.9583
PYU1_G011231	Pm_NLP-18(Pm_g13591.t1)	44.3	207.7	2.7668	1.3599	0.1806	0.5132	+-	0.067	2.8425	+-	2.9428
Ps_FI667_g12525	Pm_NLP-15(Pm_g13406.t1)	49	203	2.2852	1.3599	0.1802	0.4041	+-	0.0566	2.2424	+-	1.2856
Ps_FI667_g12525	Pm_NLP-1(Pm_g5452.t1)	30.5	221.5	2.1482	1.3599	0.1801	0.4617	+-	0.0599	2.5633	+-	2.4648
Ps_FI667_g12525	Pm_NLP-2(Pm_g5453.t1)	30.5	221.5	2.1482	1.3599	0.1801	0.4617	+-	0.0599	2.5633	+-	2.4648
PYIR_13252	Pm_NLP-17(Pm_g13424.t1)	45.6	206.4	2.8212	1.3599	0.18	0.5156	+-	0.067	2.8645	+-	2.9845
Ps_FI667_g10070	PYAP_24339	39.9	212.1	2.5684	1.3599	0.18	0.4977	+-	0.0653	2.764	+-	2.799
Ps_FI667_g12532	Pm_NLP-18(Pm_g13591.t1)	43.6	208.4	2.7309	1.3599	0.1796	0.5085	+-	0.0665	2.8312	+-	2.9217
PYIW_24350	Pm_NLP-17(Pm_g13424.t1)	42.6	209.4	2.685	1.3599	0.1795	0.5049	+-	0.0654	2.8136	+-	2.8889
Pm_NLP-19(Pm_g16745.t1)	Pm_NLP-7(Pm_g13398.t1)	40	212	1.1933	1.3599	0.1791	0.2302	+-	0.0373	1.2856	+-	0.4644
Ps_FI667_g12525	PYAP_24757	52.1	199.9	2.346	1.3599	0.1789	0.4011	+-	0.0561	2.2423	+-	2.5525
PYIR_13251	PYAP_24339	40.3	211.7	2.5803	1.3599	0.1788	0.4959	+-	0.0646	2.7726	+-	2.8143
Ps_FI667_g12530	Pm_NLP-17(Pm_g13424.t1)	45.6	206.4	3.0739	1.3599	0.1787	0.5594	+-	0.0718	3.1308	+-	4.2306
Ps_FI667_g12531	Pm_NLP-17(Pm_g13424.t1)	45.6	206.4	3.0739	1.3599	0.1787	0.5594	+-	0.0718	3.1308	+-	4.2306
Ps_FI667_g12530	PYAR_24955	38.4	213.6	2.4904	1.3599	0.1785	0.4881	+-	0.0632	2.7352	+-	2.7481
Ps_FI667_g12531	PYAR_24955	38.4	213.6	2.4904	1.3599	0.1785	0.4881	+-	0.0632	2.7352	+-	2.7481
PYIR_13252	Pm_NLP-9(Pm_g13400.t1)	45.1	206.9	2.4821	1.3599	0.1784	0.4535	+-	0.0604	2.5421	+-	2.0773
PYIR_13275	Pm_NLP-4(Pm_g7586.t1)	38.5	213.5	2.4944	1.3599	0.1783	0.488	+-	0.0639	2.7375	+-	2.7521
Ps_FI667_g12526	Pm_NLP-1(Pm_g5452.t1)	26.9	225.1	1.9686	1.3599	0.1783	0.44	+-	0.0574	2.4681	+-	2.3219
Ps_FI667_g12526	Pm_NLP-2(Pm_g5453.t1)	26.9	225.1	1.9686	1.3599	0.1783	0.44	+-	0.0574	2.4681	+-	2.3219
Pm_NLP-17(Pm_g13424.t1)	Pm_NLP-16(Pm_g13422.t1)	42.3	209.7	0.183	1.3599	0.1782	0.0344	+-	0.0132	0.193	+-	0.0786
PYIW_25259	Pm_NLP-19(Pm_g16745.t1)	35.5	216.5	2.3625	1.3599	0.1782	0.4772	+-	0.0615	2.6779	+-	2.6498
PYU1_G011233	Pm_NLP-4(Pm_g7586.t1)	39.2	212.8	2.5246	1.3599	0.1778	0.4893	+-	0.0634	2.7521	+-	2.7778
Ps_FI667_g12530	Pm_NLP-11(Pm_g13402.t1)	48.8	203.2	2.9481	1.3599	0.1778	0.5184	+-	0.0678	2.9159	+-	3.0846
Ps_FI667_g12531	Pm_NLP-11(Pm_g13402.t1)	48.8	203.2	2.9481	1.3599	0.1778	0.5184	+-	0.0678	2.9159	+-	3.0846
PYU1_G011237	PYAR_25201	43	209	2.306	1.3599	0.1772	0.4287	+-	0.058	2.4193	+-	1.7223
Ps_FI667_g12530	Pm_NLP-18(Pm_g13591.t1)	41.3	210.7	2.6099	1.3599	0.1771	0.4941	+-	0.0641	2.7899	+-	2.8456
Ps_FI667_g12531	Pm_NLP-18(Pm_g13591.t1)	41.3	210.7	2.6099	1.3599	0.1771	0.4941	+-	0.0641	2.7899	+-	2.8456
PYIR_13251	Pm_NLP-18(Pm_g13591.t1)	41.7	210.3	2.6281	1.3599	0.1768	0.4947	+-	0.0646	2.7982	+-	2.8607
PG3S_07241	Pm_NLP-16(Pm_g13422.t1)	36.9	215.1	2.4132	1.3599	0.1765	0.4776	+-	0.0622	2.7069	+-	2.6992
PYU1_G011235	Pm_NLP-16(Pm_g13422.t1)	49.9	202.1	3.3853	1.3599	0.1765	0.5864	+-	0.0761	3.3218	+-	11.7504
PYU1_G011235	Pm_NLP-1(Pm_g5452.t1)	36.5	215.5	2.3919	1.3599	0.1764	0.4759	+-	0.062	2.6972	+-	2.6825
PYU1_G011235	Pm_NLP-2(Pm_g5453.t1)	36.5	215.5	2.3919	1.3599	0.1764	0.4759	+-	0.062	2.6972	+-	2.6825
PYU1_G011233	PYAP_24339	38.6	213.4	2.484	1.3599	0.1757	0.4816	+-	0.0626	2.7407	+-	2.7577
PYU1_G011235	PYAR_24955	40.9	211.1	2.5843	1.3599	0.1755	0.4887	+-	0.0636	2.7838	+-	2.8346
PYU1_G011230	Pm_NLP-3(Pm_g7585.t1)	47.7	204.3	2.7495	1.3599	0.1754	0.4851	+-	0.0652	2.7656	+-	11.976
PYU1_G011235	Pm_NLP-5(Pm_g7587.t1)	47.6	204.4	2.8773	1.3599	0.175	0.5072	+-	0.0672	2.8977	+-	3.0489
Ps_FI667_g12525	Pm_NLP-18(Pm_g13591.t1)	40.6	211.4	2.5642	1.3599	0.175	0.486	+-	0.0633	2.777	+-	2.8223
Pm_NLP-9(Pm_g13400.t1)	Pm_NLP-7(Pm_g13398.t1)	40.5	211.5	1.3433	1.3599	0.1745	0.2545	+-	0.04	1.4584	+-	0.6644
PYIW_24350	Pm_NLP-16(Pm_g13422.t1)	41.7	210.3	2.6127	1.3599	0.1745	0.4883	+-	0.0635	2.7985	+-	2.8613
PYIR_13252	Pm_NLP-1(Pm_g5452.t1)	30.1	221.9	2.0886	1.3599	0.1743	0.4448	+-	0.0576	2.5523	+-	2.4478
PYIR_13252	Pm_NLP-2(Pm_g5453.t1)	30.1	221.9	2.0886	1.3599	0.1743	0.4448	+-	0.0576	2.5523	+-	2.4478
PYIR_13251	Pm_NLP-11(Pm_g13402.t1)	49.2	202.8	2.9397	1.3599	0.1741	0.5087	+-	0.067	2.922	+-	3.0966
PYIR_13252	Pm_NLP-4(Pm_g7586.t1)	40.1	211.9	2.5397	1.3599	0.1741	0.4821	+-	0.0629	2.7695	+-	2.8087
Ps_FI667_g10070	Pm_NLP-1(Pm_g5452.t1)	31.3	220.7	2.1424	1.3599	0.1741	0.4495	+-	0.0586	2.582	+-	2.494
Ps_FI667_g10070	Pm_NLP-2(Pm_g5453.t1)	31.3	220.7	2.1424	1.3599	0.1741	0.4495	+-	0.0586	2.582	+-	2.494
Ps_FI667_g12525	PYAP_24339	38.9	213.1	2.4801	1.3599	0.1736	0.4766	+-	0.0625	2.7455	+-	2.7663
Pm_NLP-17(Pm_g13424.t1)	Pm_NLP-8(Pm_g13399.t1)	43.6	208.4	2.4206	1.3599	0.1733	0.4422	+-	0.0594	2.5518	+-	2.032
PYU1_G011230	PYAP_24304	49.4	202.6	2.2331	1.3599	0.1733	0.3847	+-	0.0547	2.2194	+-	2.1972
Ps_FI667_g12532	Pm_NLP-1(Pm_g5452.t1)	34.7	217.3	2.2886	1.3599	0.1732	0.4605	+-	0.0608	2.6591	+-	2.6185
Ps_FI667_g12532	Pm_NLP-2(Pm_g5453.t1)	34.7	217.3	2.2886	1.3599	0.1732	0.4605	+-	0.0608	2.6591	+-	2.6185
PYIR_13252	PYAR_24955	37.9	214.1	2.4331	1.3599	0.1729	0.4715	+-	0.0613	2.727	+-	2.7338
PYIR_13252	PYAP_24339	39.3	212.7	2.4941	1.3599	0.1727	0.4756	+-	0.0622	2.7543	+-	2.7818
PYU1_G011237	Pm_NLP-1(Pm_g5452.t1)	33.9	218.1	2.2505	1.3599	0.1726	0.456	+-	0.0596	2.6426	+-	2.5913
PYU1_G011237	Pm_NLP-2(Pm_g5453.t1)	33.9	218.1	2.2505	1.3599	0.1726	0.456	+-	0.0596	2.6426	+-	2.5913
Ps_FI667_g12530	PYAP_24757	51.8	200.2	2.5725	1.3599	0.1726	0.4317	+-	0.0595	2.5014	+-	1.7449
Ps_FI667_g12531	PYAP_24757	51.8	200.2	2.5725	1.3599	0.1726	0.4317	+-	0.0595	2.5014	+-	1.7449
PYU1_G011235	Pm_NLP-10(Pm_g13401.t1)	45.7	206.3	2.7725	1.3599	0.1724	0.4941	+-	0.0652	2.8664	+-	2.9882
PYU1_G011231	PYAP_24339	41.9	210.1	2.6046	1.3599	0.1722	0.4824	+-	0.0638	2.8017	+-	2.8672
PG3S_06767	Pm_NLP-7(Pm_g13398.t1)	38.3	213.7	2.4448	1.3599	0.1721	0.4707	+-	0.0614	2.7345	+-	2.7469
PYU1_G011237	Pm_NLP-18(Pm_g13591.t1)	43.6	208.4	2.6804	1.3599	0.1721	0.4874	+-	0.064	2.8321	+-	2.9233
PYIW_25259	Pm_NLP-16(Pm_g13422.t1)	36	216	2.3405	1.3599	0.1719	0.462	+-	0.0601	2.6881	+-	2.6671
PG3S_06767	Pm_NLP-18(Pm_g13591.t1)	36.7	215.3	2.3722	1.3599	0.1718	0.4644	+-	0.0604	2.7029	+-	2.6923
Ps_FI667_g12529	Pm_NLP-3(Pm_g7585.t1)	46.3	205.7	2.7918	1.3599	0.1716	0.4934	+-	0.0648	2.8756	+-	3.0059
PYIW_25259	Pm_NLP-1(Pm_g5452.t1)	21.4	230.6	1.6661	1.3599	0.1714	0.3937	+-	0.0519	2.2975	+-	2.0883
PYIW_25259	Pm_NLP-2(Pm_g5453.t1)	21.4	230.6	1.6661	1.3599	0.1714	0.3937	+-	0.0519	2.2975	+-	2.0883
PYU1_G011230	Pm_NLP-1(Pm_g5452.t1)	37.3	214.7	2.3936	1.3599	0.171	0.4643	+-	0.0614	2.7151	+-	2.7132
PYU1_G011230	Pm_NLP-2(Pm_g5453.t1)	37.3	214.7	2.3936	1.3599	0.171	0.4643	+-	0.0614	2.7151	+-	2.7132
PYU1_G011235	Pm_NLP-18(Pm_g13591.t1)	45.2	206.8	2.7383	1.3599	0.171	0.4881	+-	0.0648	2.8544	+-	2.9568
PYU1_G011237	PYAR_24955	40.3	211.7	2.5221	1.3599	0.1706	0.473	+-	0.0618	2.7723	+-	2.8139
PYU1_G011237	PYAP_24339	41.6	210.4	2.5809	1.3599	0.1706	0.4772	+-	0.0633	2.7965	+-	2.8577
PYU1_G011231	PYAR_24955	40.4	211.6	2.5271	1.3599	0.1706	0.4733	+-	0.0618	2.7744	+-	2.8176
PYIR_13252	Pm_NLP-7(Pm_g13398.t1)	43.1	208.9	2.6433	1.3599	0.1705	0.4812	+-	0.0632	2.8218	+-	2.9042
Ps_FI667_g10070	Pm_NLP-10(Pm_g13401.t1)	41.3	210.7	2.5632	1.3599	0.1704	0.4754	+-	0.0627	2.79	+-	2.8458
PG3S_06767	PYAR_21977	35.4	216.6	2.3002	1.3599	0.1703	0.4553	+-	0.0593	2.6743	+-	2.6438
PYU1_G011231	Pm_NLP-9(Pm_g13400.t1)	48.7	203.3	2.5739	1.3599	0.1699	0.4412	+-	0.0599	2.5969	+-	2.2154
PYIR_13251	Pm_NLP-10(Pm_g13401.t1)	41.1	210.9	2.5498	1.3599	0.1698	0.473	+-	0.0621	2.7863	+-	2.8391
PYIW_25259	Pm_NLP-4(Pm_g7586.t1)	31.4	220.6	2.1197	1.3599	0.1698	0.439	+-	0.0572	2.5855	+-	2.4995
PYAR_25201	Pm_NLP-17(Pm_g13424.t1)	38.4	213.6	2.4303	1.3599	0.1697	0.4642	+-	0.0609	2.7355	+-	2.7487
Ps_FI667_g12529	Pm_NLP-5(Pm_g7587.t1)	47.5	204.5	2.8323	1.3599	0.1697	0.4914	+-	0.0648	2.895	+-	3.0435
Pm_NLP-17(Pm_g13424.t1)	Pm_NLP-7(Pm_g13398.t1)	40.6	211.4	2.5299	1.3599	0.1696	0.4711	+-	0.0615	2.7787	+-	2.8253
Ps_FI667_g12525	Pm_NLP-19(Pm_g16745.t1)	43.6	208.4	2.6621	1.3599	0.1696	0.4802	+-	0.063	2.8319	+-	2.9229
PG3S_07241	Pm_NLP-18(Pm_g13591.t1)	32.7	219.3	2.2504	1.3599	0.1695	0.4588	+-	0.0593	2.7066	+-	2.8692
PG3S_07241	PYAP_24339	31.7	220.3	2.1315	1.3599	0.1693	0.4391	+-	0.0575	2.5934	+-	2.512
PYIR_13251	PYAR_24955	38.5	213.5	2.4339	1.3599	0.1692	0.4634	+-	0.0606	2.7387	+-	2.7542
PYIR_13252	Pm_NLP-11(Pm_g13402.t1)	48.5	203.5	2.9785	1.3599	0.1692	0.5104	+-	0.0669	3.0175	+-	4.2137
PYU1_G011235	PYAP_24339	42.8	209.2	2.6224	1.3599	0.1692	0.4767	+-	0.0635	2.8173	+-	2.8958
PYIW_24350	Pm_NLP-4(Pm_g7586.t1)	37.5	214.5	2.3869	1.3599	0.169	0.4595	+-	0.0607	2.7183	+-	2.7187
PYU1_G011237	Pm_NLP-16(Pm_g13422.t1)	48.2	203.8	3.1317	1.3599	0.169	0.5379	+-	0.0705	3.1831	+-	13.2241
Ps_FI667_g12532	Pm_NLP-5(Pm_g7587.t1)	46.7	205.3	2.7918	1.3599	0.169	0.4871	+-	0.0655	2.8822	+-	3.0186
PYU1_G011230	Pm_NLP-19(Pm_g16745.t1)	47.7	204.3	2.8338	1.3599	0.1688	0.4891	+-	0.0646	2.898	+-	3.0493
PYIR_13251	Pm_NLP-1(Pm_g5452.t1)	31	221	2.0955	1.3599	0.1687	0.4347	+-	0.0569	2.5764	+-	2.4853
PYIR_13251	Pm_NLP-2(Pm_g5453.t1)	31	221	2.0955	1.3599	0.1687	0.4347	+-	0.0569	2.5764	+-	2.4853
PYIW_24350	Pm_NLP-19(Pm_g16745.t1)	42.2	209.8	2.5928	1.3599	0.1686	0.4734	+-	0.062	2.807	+-	2.8769
PYU1_G011231	Pm_NLP-19(Pm_g16745.t1)	47	205	2.8024	1.3599	0.1686	0.4868	+-	0.0642	2.887	+-	3.028
PYU1_G011236	Pm_NLP-1(Pm_g5452.t1)	31.8	220.2	2.126	1.3599	0.1684	0.4369	+-	0.0581	2.5936	+-	2.5124
PYU1_G011236	Pm_NLP-2(Pm_g5453.t1)	31.8	220.2	2.126	1.3599	0.1684	0.4369	+-	0.0581	2.5936	+-	2.5124
Pm_NLP-4(Pm_g7586.t1)	Pm_NLP-15(Pm_g13406.t1)	41.1	210.9	2.5434	1.3599	0.1683	0.4693	+-	0.0615	2.7878	+-	2.8417
PYIR_13275	Pm_NLP-1(Pm_g5452.t1)	28.2	223.8	1.9626	1.3599	0.1683	0.4214	+-	0.0555	2.5037	+-	2.3742
PYIR_13275	Pm_NLP-2(Pm_g5453.t1)	28.2	223.8	1.9626	1.3599	0.1683	0.4214	+-	0.0555	2.5037	+-	2.3742
Ps_FI667_g10070	Pm_NLP-5(Pm_g7587.t1)	44.4	207.6	2.6832	1.3599	0.168	0.4779	+-	0.0636	2.8442	+-	2.9461
PYIR_13251	Pm_NLP-4(Pm_g7586.t1)	41.2	210.8	2.5412	1.3599	0.1677	0.4677	+-	0.0616	2.7887	+-	2.8433
PYIW_25259	Pm_NLP-11(Pm_g13402.t1)	39.7	212.3	2.4699	1.3599	0.1672	0.4615	+-	0.0604	2.7603	+-	2.7924
Ps_FI667_g12530	Pm_NLP-1(Pm_g5452.t1)	31.5	220.5	2.1071	1.3599	0.1672	0.4327	+-	0.0566	2.5881	+-	2.5037
Ps_FI667_g12530	Pm_NLP-2(Pm_g5453.t1)	31.5	220.5	2.1071	1.3599	0.1672	0.4327	+-	0.0566	2.5881	+-	2.5037
Ps_FI667_g12531	Pm_NLP-1(Pm_g5452.t1)	31.5	220.5	2.1071	1.3599	0.1672	0.4327	+-	0.0566	2.5881	+-	2.5037
Ps_FI667_g12531	Pm_NLP-2(Pm_g5453.t1)	31.5	220.5	2.1071	1.3599	0.1672	0.4327	+-	0.0566	2.5881	+-	2.5037
PYU1_G011230	Pm_NLP-10(Pm_g13401.t1)	46.1	205.9	2.7507	1.3599	0.1668	0.4791	+-	0.0639	2.8729	+-	3.0007
Ps_FI667_g12526	Pm_NLP-5(Pm_g7587.t1)	41.2	210.8	2.5339	1.3599	0.1668	0.4651	+-	0.0623	2.7882	+-	2.8425
PG3S_07241	Pm_NLP-7(Pm_g13398.t1)	34.3	217.7	2.2284	1.3599	0.1666	0.4418	+-	0.0578	2.6519	+-	2.6066
PG3S_07241	Pm_NLP-1(Pm_g5452.t1)	22.4	229.6	1.681	1.3599	0.1664	0.3878	+-	0.0515	2.331	+-	2.1319
PG3S_07241	Pm_NLP-2(Pm_g5453.t1)	22.4	229.6	1.681	1.3599	0.1664	0.3878	+-	0.0515	2.331	+-	2.1319
PG3S_06767	Pm_NLP-11(Pm_g13402.t1)	43.6	208.4	2.6384	1.3599	0.1664	0.471	+-	0.062	2.8314	+-	2.922
PYU1_G011233	Pm_NLP-5(Pm_g7587.t1)	43.2	208.8	2.6199	1.3599	0.1664	0.47	+-	0.0619	2.8239	+-	2.9081
PYU1_G011233	Pm_NLP-3(Pm_g7585.t1)	41.4	210.6	2.5388	1.3599	0.1663	0.4643	+-	0.061	2.7917	+-	2.8489
Pm_NLP-6(Pm_g7588.t1)	Pm_NLP-9(Pm_g13400.t1)	42.1	209.9	1.8795	1.3599	0.1662	0.341	+-	0.0485	2.0515	+-	1.0878
Pm_NLP-19(Pm_g16745.t1)	Pm_NLP-16(Pm_g13422.t1)	42.3	209.7	2.1624	1.3599	0.166	0.391	+-	0.0537	2.356	+-	1.9148
PYU1_G011236	PG3S_06767	44.7	207.3	1.4516	1.3599	0.1658	0.2556	+-	0.0405	1.5416	+-	0.5555
PYIR_13251	Pm_NLP-7(Pm_g13398.t1)	43.9	208.1	2.646	1.3599	0.1657	0.4699	+-	0.062	2.8362	+-	2.931
PYIR_13252	Pm_NLP-10(Pm_g13401.t1)	40.4	211.6	2.4897	1.3599	0.1656	0.4593	+-	0.0607	2.7734	+-	2.8158
PYU1_G011235	Pm_NLP-19(Pm_g16745.t1)	47.4	204.6	2.8008	1.3599	0.1655	0.4791	+-	0.0635	2.8943	+-	3.0422
PYU1_G011231	Pm_NLP-1(Pm_g5452.t1)	35	217	2.2529	1.3599	0.1655	0.4415	+-	0.0586	2.6673	+-	2.6321
PYU1_G011231	Pm_NLP-2(Pm_g5453.t1)	35	217	2.2529	1.3599	0.1655	0.4415	+-	0.0586	2.6673	+-	2.6321
PYIR_13275	Pm_NLP-3(Pm_g7585.t1)	40.3	211.7	2.4822	1.3599	0.1652	0.4578	+-	0.0609	2.7715	+-	2.8124
PG3S_07241	Pm_NLP-19(Pm_g16745.t1)	35.8	216.2	2.2827	1.3599	0.1649	0.4425	+-	0.058	2.6836	+-	2.6595
PYIR_13251	Pm_NLP-5(Pm_g7587.t1)	44.9	207.1	2.6873	1.3599	0.1649	0.4706	+-	0.0627	2.8541	+-	2.9649
Ps_FI667_g10070	Pm_NLP-9(Pm_g13400.t1)	45.6	206.4	2.7167	1.3599	0.1648	0.4722	+-	0.0629	2.8655	+-	2.9865
PYIR_13275	Pm_NLP-8(Pm_g13399.t1)	44.2	207.8	2.1326	1.3599	0.1645	0.3759	+-	0.0523	2.2854	+-	1.4304
PYU1_G011230	Pm_NLP-9(Pm_g13400.t1)	49.8	202.2	2.8987	1.3599	0.1644	0.4819	+-	0.0648	2.9314	+-	3.1154
PG3S_06767	Pm_NLP-19(Pm_g16745.t1)	39.5	212.5	2.4447	1.3599	0.1643	0.4532	+-	0.0596	2.7581	+-	2.7885
PYIR_13252	Pm_NLP-19(Pm_g16745.t1)	44.4	207.6	2.6583	1.3599	0.164	0.4666	+-	0.0618	2.8456	+-	2.9486
Ps_FI667_g12525	Pm_NLP-5(Pm_g7587.t1)	43.8	208.2	2.6318	1.3599	0.164	0.4649	+-	0.0626	2.8354	+-	2.9294
Ps_FI667_g12525	PYAR_24955	37	215	2.3279	1.3599	0.164	0.444	+-	0.0583	2.7074	+-	2.6999
PYU1_G011231	PYU1_G011237	52.2	199.8	0.1411	1.3599	0.1639	0.0229	+-	0.0108	0.1395	+-	0.0578
PG3S_06767	PYAP_24339	35.4	216.6	2.258	1.3599	0.1638	0.4381	+-	0.0578	2.6755	+-	2.6459
PYIR_13252	Pm_NLP-3(Pm_g7585.t1)	42.2	209.8	2.5579	1.3599	0.1638	0.4597	+-	0.0609	2.8067	+-	2.8762
PYU1_G011237	Pm_NLP-19(Pm_g16745.t1)	46.9	205.1	2.7615	1.3599	0.1632	0.4711	+-	0.0626	2.8859	+-	3.0259
PYIW_24350	Pm_NLP-5(Pm_g7587.t1)	41.3	210.7	2.512	1.3599	0.1627	0.454	+-	0.0608	2.7912	+-	2.8479
PYIW_24350	Pm_NLP-11(Pm_g13402.t1)	46.3	205.7	2.7309	1.3599	0.1626	0.4678	+-	0.062	2.8763	+-	3.0073
Ps_FI667_g12532	Pm_NLP-19(Pm_g16745.t1)	46.1	205.9	2.7237	1.3599	0.1626	0.4674	+-	0.0621	2.8737	+-	3.0021
PYU1_G011231	Pm_NLP-10(Pm_g13401.t1)	44.7	207.3	2.6617	1.3599	0.1625	0.4633	+-	0.0618	2.8507	+-	2.9584
Ps_FI667_g12529	Pm_NLP-19(Pm_g16745.t1)	48	204	2.8057	1.3599	0.1625	0.4718	+-	0.0629	2.9037	+-	3.0605
PYU1_G011237	Pm_NLP-10(Pm_g13401.t1)	44.2	207.8	2.6371	1.3599	0.1624	0.4615	+-	0.0614	2.8417	+-	2.9413
PYU1_G011235	Pm_NLP-6(Pm_g7588.t1)	47.9	204.1	2.7978	1.3599	0.1624	0.4712	+-	0.0636	2.9011	+-	3.0555
PG3S_06767	Pm_NLP-10(Pm_g13401.t1)	36.1	215.9	2.2787	1.3599	0.1623	0.4367	+-	0.0576	2.6899	+-	2.6702
Ps_FI667_g12530	PYIR_13252	48	204	1.0245	1.3599	0.1619	0.172	+-	0.0318	1.0623	+-	0.3217
Ps_FI667_g12531	PYIR_13252	48	204	1.0245	1.3599	0.1619	0.172	+-	0.0318	1.0623	+-	0.3217
Ps_FI667_g10070	Pm_NLP-6(Pm_g7588.t1)	44.9	207.1	2.6617	1.3599	0.1618	0.4616	+-	0.0621	2.8527	+-	2.9621
Pm_NLP-16(Pm_g13422.t1)	Pm_NLP-7(Pm_g13398.t1)	40.4	211.6	2.4642	1.3599	0.1617	0.4486	+-	0.0592	2.7741	+-	2.8171
Ps_FI667_g12529	PYAR_25201	44	208	2.6181	1.3599	0.1608	0.4566	+-	0.0617	2.8386	+-	2.9355
Ps_FI667_g12525	Pm_NLP-3(Pm_g7585.t1)	42.5	209.5	2.5522	1.3599	0.1608	0.4523	+-	0.0601	2.8128	+-	2.8875
PYIR_13251	Pm_NLP-19(Pm_g16745.t1)	45.2	206.8	2.6689	1.3599	0.1604	0.4587	+-	0.0611	2.859	+-	2.9741
PYU1_G011236	Pm_NLP-5(Pm_g7587.t1)	45.7	206.3	2.6886	1.3599	0.1604	0.4597	+-	0.0629	2.8666	+-	2.9885
PYU1_G011233	Pm_NLP-9(Pm_g13400.t1)	44	208	2.6111	1.3599	0.1603	0.4548	+-	0.0603	2.8373	+-	2.9331
Ps_FI667_g12532	PYAR_24955	39.6	212.4	2.4203	1.3599	0.1602	0.4421	+-	0.0585	2.76	+-	2.7918
Ps_FI667_g12530	PYAR_25201	40.6	211.4	2.4637	1.3599	0.1602	0.4451	+-	0.0591	2.7783	+-	2.8245
Ps_FI667_g12531	PYAR_25201	40.6	211.4	2.4637	1.3599	0.1602	0.4451	+-	0.0591	2.7783	+-	2.8245
PG3S_07241	Pm_NLP-11(Pm_g13402.t1)	39.8	212.2	2.4249	1.3599	0.16	0.4419	+-	0.0584	2.7626	+-	2.7965
PYU1_G011235	Pm_NLP-9(Pm_g13400.t1)	49.4	202.6	2.8667	1.3599	0.1599	0.4706	+-	0.0631	2.9433	+-	3.1774
PG3S_06767	Pm_NLP-1(Pm_g5452.t1)	26.8	225.2	1.8424	1.3599	0.1598	0.3939	+-	0.0526	2.4658	+-	2.3185
PG3S_06767	Pm_NLP-2(Pm_g5453.t1)	26.8	225.2	1.8424	1.3599	0.1598	0.3939	+-	0.0526	2.4658	+-	2.3185
PYIR_13251	Pm_NLP-15(Pm_g13406.t1)	50.2	201.8	2.7404	1.3599	0.1595	0.4455	+-	0.0616	2.7939	+-	2.593
PYU1_G011230	Pm_NLP-11(Pm_g13402.t1)	51.9	200.1	2.999	1.3599	0.1594	0.4791	+-	0.0642	3.0046	+-	3.3583
Ps_FI667_g10070	PYAR_24955	38.3	213.7	2.3539	1.3599	0.1594	0.4356	+-	0.0577	2.7336	+-	2.7453
PG3S_07241	Pm_NLP-3(Pm_g7585.t1)	34.3	217.7	2.1778	1.3599	0.1591	0.422	+-	0.0558	2.6522	+-	2.6072
PYIR_13275	Pm_NLP-5(Pm_g7587.t1)	42.2	209.8	2.526	1.3599	0.159	0.4463	+-	0.0604	2.8074	+-	2.8776
PYU1_G011230	Pm_NLP-15(Pm_g13406.t1)	53.8	198.2	2.7078	1.3599	0.159	0.424	+-	0.0592	2.6667	+-	4.0235
PYU1_G011233	Pm_NLP-7(Pm_g13398.t1)	42.2	209.8	2.5232	1.3599	0.1587	0.4455	+-	0.0592	2.807	+-	2.8768
Ps_FI667_g12530	Pm_NLP-6(Pm_g7588.t1)	44.6	207.4	2.448	1.3599	0.1586	0.4206	+-	0.0574	2.653	+-	2.2891
Ps_FI667_g12531	Pm_NLP-6(Pm_g7588.t1)	44.6	207.4	2.448	1.3599	0.1586	0.4206	+-	0.0574	2.653	+-	2.2891
PYAR_24955	Pm_NLP-17(Pm_g13424.t1)	37	215	2.2909	1.3599	0.1585	0.4292	+-	0.0567	2.7079	+-	2.7009
Ps_FI667_g12529	Pm_NLP-9(Pm_g13400.t1)	49	203	2.8204	1.3599	0.1585	0.4627	+-	0.0619	2.9187	+-	3.0901
Ps_FI667_g10070	PYU1_G011233	47.2	204.8	0.7994	1.3599	0.1582	0.1335	+-	0.0275	0.8438	+-	0.2599
PYIW_25259	Pm_NLP-3(Pm_g7585.t1)	33.4	218.6	2.1311	1.3599	0.1581	0.4162	+-	0.0552	2.6325	+-	2.5748
PYU1_G011235	PYAR_21977	44.6	207.4	2.6261	1.3599	0.1581	0.4505	+-	0.06	2.8489	+-	2.955
Ps_FI667_g12525	PYAR_21977	39.6	212.4	2.4009	1.3599	0.158	0.4357	+-	0.0578	2.7583	+-	2.7889
Ps_FI667_g12530	PYAP_24339	39.8	212.2	2.4099	1.3599	0.1579	0.4362	+-	0.0581	2.7624	+-	2.7961
Ps_FI667_g12531	PYAP_24339	39.8	212.2	2.4099	1.3599	0.1579	0.4362	+-	0.0581	2.7624	+-	2.7961
PYAR_21977	Pm_NLP-17(Pm_g13424.t1)	36.6	215.4	2.2675	1.3599	0.1578	0.4259	+-	0.0565	2.6994	+-	2.6864
PYU1_G011233	PYAR_25201	39	213	2.3753	1.3599	0.1578	0.4335	+-	0.0583	2.7478	+-	2.7703
Ps_FI667_g12532	Pm_NLP-10(Pm_g13401.t1)	44.1	207.9	2.5973	1.3599	0.1577	0.4477	+-	0.06	2.8391	+-	2.9365
PYU1_G011236	Pm_NLP-19(Pm_g16745.t1)	46.1	205.9	2.6885	1.3599	0.1576	0.4528	+-	0.0605	2.8739	+-	3.0025
PYAP_24757	Pm_NLP-17(Pm_g13424.t1)	48.2	203.8	2.7762	1.3599	0.1575	0.4575	+-	0.0618	2.9058	+-	3.0647
PYIW_24350	PYAR_24955	36.2	215.8	2.2501	1.3599	0.1575	0.424	+-	0.0561	2.6923	+-	2.6742
Ps_FI667_g12526	Pm_NLP-6(Pm_g7588.t1)	41.8	210.2	2.4978	1.3599	0.1575	0.441	+-	0.0599	2.8002	+-	2.8643
PYIW_25259	Pm_NLP-5(Pm_g7587.t1)	35.6	216.4	2.2231	1.3599	0.1573	0.4216	+-	0.0567	2.6802	+-	2.6538
Ps_FI667_g12526	PYU1_G011231	48.9	203.1	1.4004	1.3599	0.1571	0.2288	+-	0.038	1.4564	+-	0.6515
Ps_FI667_g12532	Pm_NLP-9(Pm_g13400.t1)	48	204	2.7653	1.3599	0.1571	0.456	+-	0.0613	2.9029	+-	3.059
PYU1_G011233	Pm_NLP-19(Pm_g16745.t1)	43.5	208.5	2.5697	1.3599	0.157	0.4443	+-	0.0592	2.8302	+-	2.9199
Pm_NLP-3(Pm_g7585.t1)	Pm_NLP-15(Pm_g13406.t1)	43.3	208.7	2.5589	1.3599	0.1569	0.4435	+-	0.0591	2.8262	+-	2.9124
PYAR_25201	Pm_NLP-16(Pm_g13422.t1)	37.7	214.3	2.3133	1.3599	0.1569	0.4272	+-	0.0566	2.7232	+-	2.7273
PYU1_G011236	Pm_NLP-15(Pm_g13406.t1)	50.7	201.3	2.0976	1.3599	0.1569	0.336	+-	0.0498	2.1414	+-	1.111
PYIR_13252	PYAR_21977	39.6	212.4	2.3936	1.3599	0.1566	0.4321	+-	0.0575	2.7592	+-	2.7905
PYU1_G011237	Pm_NLP-3(Pm_g7585.t1)	45.6	206.4	2.6587	1.3599	0.1566	0.4488	+-	0.0603	2.8653	+-	2.9861
PYU1_G011233	Pm_NLP-11(Pm_g13402.t1)	47.6	204.4	2.7449	1.3599	0.1566	0.4537	+-	0.0607	2.8968	+-	3.047
PYU1_G011231	PYAR_21977	43.7	208.3	2.573	1.3599	0.1565	0.4434	+-	0.0592	2.8328	+-	2.9247
Ps_FI667_g12530	PYAR_21977	41	211	2.4547	1.3599	0.1565	0.4359	+-	0.0581	2.7853	+-	2.8373
Ps_FI667_g12531	PYAR_21977	41	211	2.4547	1.3599	0.1565	0.4359	+-	0.0581	2.7853	+-	2.8373
PYIR_13251	Pm_NLP-3(Pm_g7585.t1)	43.5	208.5	2.5597	1.3599	0.1561	0.4416	+-	0.0592	2.8288	+-	2.9172
Ps_FI667_g12532	Pm_NLP-11(Pm_g13402.t1)	50.7	201.3	2.8801	1.3599	0.1561	0.4598	+-	0.062	2.9448	+-	3.1425
Pm_NLP-18(Pm_g13591.t1)	Pm_NLP-15(Pm_g13406.t1)	41.7	210.3	2.4808	1.3599	0.1559	0.4361	+-	0.0581	2.7979	+-	2.8601
PYIW_25259	Pm_NLP-7(Pm_g13398.t1)	33.9	218.1	2.1376	1.3599	0.1559	0.412	+-	0.0547	2.6434	+-	2.5926
Ps_FI667_g12525	Pm_NLP-11(Pm_g13402.t1)	47.9	204.1	2.7525	1.3599	0.1559	0.4524	+-	0.0606	2.9013	+-	3.0557
Pm_NLP-19(Pm_g16745.t1)	Pm_NLP-17(Pm_g13424.t1)	42.7	209.3	2.4084	1.3599	0.1556	0.418	+-	0.0568	2.6864	+-	2.4429
PG3S_06767	Pm_NLP-8(Pm_g13399.t1)	41.5	210.5	2.4679	1.3599	0.1556	0.4346	+-	0.0581	2.7934	+-	2.852
PYIR_13275	PYAR_25201	38.1	213.9	2.3183	1.3599	0.1556	0.4247	+-	0.0566	2.7294	+-	2.738
Ps_FI667_g12525	Pm_NLP-10(Pm_g13401.t1)	40.6	211.4	2.4279	1.3599	0.1553	0.4315	+-	0.0576	2.7776	+-	2.8233
PYAR_24955	Pm_NLP-16(Pm_g13422.t1)	36.4	215.6	2.2416	1.3599	0.1551	0.4182	+-	0.0556	2.6959	+-	2.6803
PYIR_13275	Pm_NLP-6(Pm_g7588.t1)	43.1	208.9	2.5384	1.3599	0.1551	0.438	+-	0.0587	2.8231	+-	2.9065
PYIW_25259	Pm_NLP-9(Pm_g13400.t1)	35.5	216.5	1.9687	1.3599	0.155	0.371	+-	0.0508	2.3943	+-	3.3335
PYU1_G011230	PYAR_25201	45.4	206.6	2.6378	1.3599	0.155	0.4435	+-	0.0597	2.8618	+-	2.9795
Ps_FI667_g12525	Pm_NLP-4(Pm_g7586.t1)	40	212	2.708	1.3599	0.155	0.4841	+-	0.063	3.1241	+-	4.4796
PYU1_G011230	Pm_NLP-5(Pm_g7587.t1)	47.8	204.2	2.9773	1.3599	0.1548	0.4874	+-	0.0656	3.1481	+-	4.2256
PYU1_G011233	PYAR_24955	37.1	214.9	2.2687	1.3599	0.1548	0.4194	+-	0.0558	2.7094	+-	2.7035
Ps_FI667_g12526	Pm_NLP-19(Pm_g16745.t1)	41.7	210.3	2.4725	1.3599	0.1547	0.4328	+-	0.0578	2.7979	+-	2.8602
Ps_FI667_g12529	Pm_NLP-11(Pm_g13402.t1)	52.2	199.8	2.9337	1.3599	0.1547	0.4589	+-	0.0619	2.9659	+-	3.1853
Ps_FI667_g10070	Pm_NLP-19(Pm_g16745.t1)	44.7	207.3	2.606	1.3599	0.1546	0.4407	+-	0.0591	2.8507	+-	2.9584
Ps_FI667_g12529	Pm_NLP-7(Pm_g13398.t1)	47.1	204.9	2.7097	1.3599	0.1545	0.4465	+-	0.0599	2.8894	+-	3.0326
Ps_FI667_g12530	Pm_NLP-9(Pm_g13400.t1)	45.8	206.2	2.65	1.3599	0.1543	0.4424	+-	0.0594	2.8682	+-	2.9917
Ps_FI667_g12531	Pm_NLP-9(Pm_g13400.t1)	45.8	206.2	2.65	1.3599	0.1543	0.4424	+-	0.0594	2.8682	+-	2.9917
PYAP_24339	Pm_NLP-15(Pm_g13406.t1)	40.7	211.3	2.4268	1.3599	0.1542	0.4287	+-	0.0579	2.7804	+-	2.8285
Pm_NLP-4(Pm_g7586.t1)	Pm_NLP-11(Pm_g13402.t1)	40.8	211.2	2.4264	1.3599	0.1541	0.4284	+-	0.0572	2.7807	+-	2.8289
PYU1_G011236	Pm_NLP-6(Pm_g7588.t1)	46.3	205.7	2.6717	1.3599	0.154	0.4431	+-	0.061	2.8769	+-	3.0083
PYU1_G011230	PYAR_21977	44.7	207.3	2.6011	1.3599	0.154	0.439	+-	0.0588	2.8504	+-	2.9578
PG3S_06767	Pm_NLP-5(Pm_g7587.t1)	40.2	211.8	2.4005	1.3599	0.1535	0.4255	+-	0.0575	2.7713	+-	2.8121
Ps_FI667_g10070	PYAR_21977	40.5	211.5	2.4099	1.3599	0.1534	0.4258	+-	0.0569	2.7756	+-	2.8198
Ps_FI667_g12530	Pm_NLP-8(Pm_g13399.t1)	46.7	205.3	2.6842	1.3599	0.1534	0.4424	+-	0.0596	2.8829	+-	3.02
Ps_FI667_g12531	Pm_NLP-8(Pm_g13399.t1)	46.7	205.3	2.6842	1.3599	0.1534	0.4424	+-	0.0596	2.8829	+-	3.02
PYIR_13251	PYAP_24757	53.2	198.8	2.6909	1.3599	0.1532	0.4138	+-	0.0574	2.7013	+-	2.2321
PYIW_24350	Pm_NLP-7(Pm_g13398.t1)	40.7	211.3	2.4192	1.3599	0.1531	0.4257	+-	0.0569	2.7805	+-	2.8285
Ps_FI667_g12529	PYAR_24955	41.6	210.4	2.456	1.3599	0.1529	0.4275	+-	0.0572	2.7963	+-	2.8573
PYAP_24304	Pm_NLP-9(Pm_g13400.t1)	43.4	208.6	1.7051	1.3599	0.1528	0.2909	+-	0.0437	1.9031	+-	1.0022
PYU1_G011235	Pm_NLP-13(Pm_g13404.t1)	50.4	201.6	2.6902	1.3599	0.1526	0.425	+-	0.0587	2.7854	+-	5.0873
PYU1_G011235	Pm_NLP-14(Pm_g13405.t1)	50.4	201.6	2.6902	1.3599	0.1526	0.425	+-	0.0587	2.7854	+-	5.0873
Ps_FI667_g12530	PYU1_G011230	50.5	201.5	0.8477	1.3599	0.1526	0.1337	+-	0.0276	0.8765	+-	0.3831
Ps_FI667_g12531	PYU1_G011230	50.5	201.5	0.8477	1.3599	0.1526	0.1337	+-	0.0276	0.8765	+-	0.3831
PYAP_24339	Pm_NLP-8(Pm_g13399.t1)	38	214	2.2923	1.3599	0.1525	0.4158	+-	0.0556	2.7275	+-	2.7346
Ps_FI667_g12529	Pm_NLP-6(Pm_g7588.t1)	48	204	2.7338	1.3599	0.1525	0.4427	+-	0.0597	2.9032	+-	3.0596
PYIR_13275	Pm_NLP-7(Pm_g13398.t1)	41.2	210.8	2.4304	1.3599	0.1521	0.4241	+-	0.0568	2.788	+-	2.8421
Pm_NLP-15(Pm_g13406.t1)	Pm_NLP-9(Pm_g13400.t1)	46.7	205.3	2.0342	1.3599	0.152	0.3333	+-	0.0484	2.193	+-	1.8106
PYIW_25259	Pm_NLP-6(Pm_g7588.t1)	36	216	2.2022	1.3599	0.152	0.4085	+-	0.0549	2.6876	+-	2.6663
Ps_FI667_g10070	PYU1_G011237	50.6	201.4	0.7695	1.3599	0.1519	0.121	+-	0.0261	0.7964	+-	0.2477
Ps_FI667_g12530	Pm_NLP-13(Pm_g13404.t1)	47	205	2.6881	1.3599	0.1519	0.4388	+-	0.0597	2.8882	+-	3.0303
Ps_FI667_g12530	Pm_NLP-14(Pm_g13405.t1)	47	205	2.6881	1.3599	0.1519	0.4388	+-	0.0597	2.8882	+-	3.0303
Ps_FI667_g12531	Pm_NLP-13(Pm_g13404.t1)	47	205	2.6881	1.3599	0.1519	0.4388	+-	0.0597	2.8882	+-	3.0303
Ps_FI667_g12531	Pm_NLP-14(Pm_g13405.t1)	47	205	2.6881	1.3599	0.1519	0.4388	+-	0.0597	2.8882	+-	3.0303
PG3S_07241	Pm_NLP-15(Pm_g13406.t1)	40.2	211.8	2.3817	1.3599	0.1512	0.4189	+-	0.0578	2.7703	+-	2.8102
Pm_NLP-7(Pm_g13398.t1)	Pm_NLP-1(Pm_g5452.t1)	25.7	226.3	1.7378	1.3599	0.1511	0.3681	+-	0.0498	2.4359	+-	2.2756
Pm_NLP-7(Pm_g13398.t1)	Pm_NLP-2(Pm_g5453.t1)	25.7	226.3	1.7378	1.3599	0.1511	0.3681	+-	0.0498	2.4359	+-	2.2756
PYU1_G011233	Pm_NLP-6(Pm_g7588.t1)	43.6	208.4	2.5292	1.3599	0.1509	0.4272	+-	0.0575	2.8311	+-	2.9215
Ps_FI667_g12525	Pm_NLP-9(Pm_g13400.t1)	44.6	207.4	2.5747	1.3599	0.1509	0.4299	+-	0.0578	2.8487	+-	2.9546
PYU1_G011235	PYAR_25201	44.5	207.5	2.6015	1.3599	0.1508	0.4348	+-	0.0586	2.8831	+-	3.0943
Pm_NLP-17(Pm_g13424.t1)	Pm_NLP-9(Pm_g13400.t1)	42.4	209.6	2.4751	1.3599	0.1507	0.4236	+-	0.057	2.8102	+-	2.8827
PYU1_G011237	PYAR_21977	43.3	208.7	2.5126	1.3599	0.1505	0.4252	+-	0.0573	2.8259	+-	2.9117
Ps_FI667_g12530	Pm_NLP-7(Pm_g13398.t1)	44.1	207.9	2.5487	1.3599	0.1504	0.4271	+-	0.0577	2.8402	+-	2.9385
Ps_FI667_g12531	Pm_NLP-7(Pm_g13398.t1)	44.1	207.9	2.5487	1.3599	0.1504	0.4271	+-	0.0577	2.8402	+-	2.9385
PYIR_13251	Pm_NLP-9(Pm_g13400.t1)	46	206	2.6285	1.3599	0.1502	0.4312	+-	0.0582	2.8709	+-	2.9968
PYIR_13275	Pm_NLP-11(Pm_g13402.t1)	47	205	2.6737	1.3599	0.1502	0.4337	+-	0.0586	2.8874	+-	3.0287
Ps_FI667_g12530	Pm_NLP-12(Pm_g13403.t1)	46.7	205.3	2.6614	1.3599	0.1501	0.4327	+-	0.0591	2.8833	+-	3.0207
Ps_FI667_g12531	Pm_NLP-12(Pm_g13403.t1)	46.7	205.3	2.6614	1.3599	0.1501	0.4327	+-	0.0591	2.8833	+-	3.0207
PG3S_07241	Pm_NLP-8(Pm_g13399.t1)	37.5	214.5	2.2528	1.3599	0.1499	0.4073	+-	0.0547	2.7179	+-	2.718
PG3S_06767	Pm_NLP-13(Pm_g13404.t1)	41.7	210.3	2.4391	1.3599	0.1499	0.4194	+-	0.0572	2.798	+-	2.8604
PG3S_06767	Pm_NLP-14(Pm_g13405.t1)	41.7	210.3	2.4391	1.3599	0.1499	0.4194	+-	0.0572	2.798	+-	2.8604
Ps_FI667_g12532	PYU1_G011235	51.5	200.5	0.5829	1.3599	0.1498	0.09	+-	0.0222	0.6008	+-	0.1831
PYAP_24339	PYAR_25201	32.8	219.2	2.0449	1.3599	0.1497	0.3919	+-	0.0526	2.6178	+-	2.551
PYU1_G011237	PYAP_24757	54.5	197.5	2.6702	1.3599	0.1497	0.3994	+-	0.0564	2.6676	+-	5.7715
Ps_FI667_g12526	PG3S_07241	36	216	1.2723	1.3599	0.1497	0.234	+-	0.0374	1.5634	+-	0.636
PYIR_13251	Pm_NLP-6(Pm_g7588.t1)	45.7	206.3	2.6122	1.3599	0.1495	0.4286	+-	0.0584	2.8666	+-	2.9885
PYU1_G011233	Pm_NLP-10(Pm_g13401.t1)	39.8	212.2	2.351	1.3599	0.1495	0.4129	+-	0.0555	2.7623	+-	2.796
Ps_FI667_g12526	PYAR_24955	35.2	216.8	2.1511	1.3599	0.1495	0.3994	+-	0.0535	2.6715	+-	2.6391
PYIR_13252	Pm_NLP-6(Pm_g7588.t1)	44.5	207.5	2.6687	1.3599	0.1494	0.4434	+-	0.0596	2.9688	+-	3.4616
Ps_FI667_g10070	Pm_NLP-7(Pm_g13398.t1)	43.6	208.4	2.5157	1.3599	0.1492	0.4224	+-	0.057	2.8304	+-	2.9202
PYIW_25259	Pm_NLP-15(Pm_g13406.t1)	40.1	211.9	2.3634	1.3599	0.1491	0.4129	+-	0.0559	2.7686	+-	2.8073
PYIR_13275	PYIR_13252	46	206	0.8509	1.3599	0.1489	0.1388	+-	0.0279	0.9319	+-	0.3356
PYU1_G011237	Pm_NLP-13(Pm_g13404.t1)	49.5	202.5	2.4718	1.3599	0.1488	0.3879	+-	0.0545	2.6074	+-	3.9688
PYU1_G011237	Pm_NLP-14(Pm_g13405.t1)	49.5	202.5	2.4718	1.3599	0.1488	0.3879	+-	0.0545	2.6074	+-	3.9688
PYAR_21977	Pm_NLP-16(Pm_g13422.t1)	36.4	215.6	2.1951	1.3599	0.1486	0.4006	+-	0.0538	2.6951	+-	2.6791
PG3S_06767	PYAP_24304	41.3	210.7	2.4111	1.3599	0.1486	0.4147	+-	0.0567	2.7901	+-	2.8459
PYU1_G011230	Pm_NLP-7(Pm_g13398.t1)	47.3	204.7	2.6748	1.3599	0.1486	0.4297	+-	0.0583	2.8919	+-	3.0375
PYU1_G011237	Pm_NLP-7(Pm_g13398.t1)	46.3	205.7	2.4081	1.3599	0.1484	0.3908	+-	0.0542	2.633	+-	2.9038
PYU1_G011233	PYAR_21977	38.6	213.4	2.2913	1.3599	0.1483	0.4062	+-	0.0548	2.74	+-	2.7566
PYAP_24304	Pm_NLP-4(Pm_g7586.t1)	37.9	214.1	2.2591	1.3599	0.1482	0.4039	+-	0.0543	2.726	+-	2.7321
Pm_NLP-4(Pm_g7586.t1)	Pm_NLP-12(Pm_g13403.t1)	38.3	213.7	2.2756	1.3599	0.1481	0.4049	+-	0.0548	2.7335	+-	2.7452
PG3S_06767	Pm_NLP-12(Pm_g13403.t1)	41.4	210.6	2.4118	1.3599	0.1481	0.4136	+-	0.0567	2.7918	+-	2.849
PYAP_24304	Pm_NLP-7(Pm_g13398.t1)	42	210	1.121	1.3599	0.148	0.1906	+-	0.0335	1.2883	+-	0.7892
Pm_NLP-4(Pm_g7586.t1)	Pm_NLP-8(Pm_g13399.t1)	38.6	213.4	2.2881	1.3599	0.1478	0.405	+-	0.0545	2.7401	+-	2.7567
PG3S_06767	Pm_NLP-6(Pm_g7588.t1)	40.3	211.7	2.3608	1.3599	0.1478	0.4096	+-	0.056	2.7715	+-	2.8125
PYIW_25259	Pm_NLP-13(Pm_g13404.t1)	37.1	214.9	2.2224	1.3599	0.1478	0.4005	+-	0.0542	2.7106	+-	2.7055
PYIW_25259	Pm_NLP-14(Pm_g13405.t1)	37.1	214.9	2.2224	1.3599	0.1478	0.4005	+-	0.0542	2.7106	+-	2.7055
Pm_NLP-5(Pm_g7587.t1)	Pm_NLP-8(Pm_g13399.t1)	42.4	209.6	2.4527	1.3599	0.1477	0.415	+-	0.0561	2.8097	+-	2.8818
Pm_NLP-5(Pm_g7587.t1)	Pm_NLP-15(Pm_g13406.t1)	45.6	206.4	2.5938	1.3599	0.1477	0.4231	+-	0.0576	2.8644	+-	2.9844
PYAP_24757	Pm_NLP-16(Pm_g13422.t1)	47.7	204.3	2.6854	1.3599	0.1477	0.4279	+-	0.0581	2.8981	+-	3.0496
Ps_FI667_g12526	PYAR_25201	36.7	215.3	2.2023	1.3599	0.1477	0.3991	+-	0.0538	2.7014	+-	2.6897
PYU1_G011235	PYU1_G011236	53.5	198.5	1.557	1.3599	0.1476	0.2331	+-	0.0388	1.5793	+-	0.5324
PYAR_25201	Pm_NLP-18(Pm_g13591.t1)	33.6	218.4	2.065	1.3599	0.1475	0.3888	+-	0.0531	2.6358	+-	2.5803
PG3S_06767	PYAR_25201	35.5	216.5	2.1481	1.3599	0.1471	0.394	+-	0.0532	2.6778	+-	2.6497
PYU1_G011235	Pm_NLP-12(Pm_g13403.t1)	50	202	2.7003	1.3599	0.147	0.4186	+-	0.0582	2.8476	+-	5.9311
PYU1_G011233	PYU1_G011237	49.6	202.4	0.906	1.3599	0.147	0.141	+-	0.0284	0.9597	+-	0.3419
Ps_FI667_g12530	Ps_FI667_g12532	49.4	202.6	0.8085	1.3599	0.147	0.1261	+-	0.0267	0.8579	+-	0.333
Ps_FI667_g12531	Ps_FI667_g12532	49.4	202.6	0.8085	1.3599	0.147	0.1261	+-	0.0267	0.8579	+-	0.333
PYIR_13275	Pm_NLP-10(Pm_g13401.t1)	38.4	213.6	2.2747	1.3599	0.1469	0.4022	+-	0.0543	2.7367	+-	2.7508
Ps_FI667_g12532	Pm_NLP-7(Pm_g13398.t1)	45.3	206.7	2.5772	1.3599	0.1469	0.4203	+-	0.0571	2.8602	+-	2.9764
Ps_FI667_g12529	Ps_FI667_g12532	53.1	198.9	0.9025	1.3599	0.1469	0.1352	+-	0.0282	0.9208	+-	0.3408
Pm_NLP-16(Pm_g13422.t1)	Pm_NLP-8(Pm_g13399.t1)	43.2	208.8	2.481	1.3599	0.1467	0.4142	+-	0.0561	2.8238	+-	2.9079
PYIW_24350	Pm_NLP-6(Pm_g7588.t1)	42.2	209.8	2.4405	1.3599	0.1467	0.4118	+-	0.0563	2.8076	+-	2.878
Ps_FI667_g12525	Pm_NLP-6(Pm_g7588.t1)	44	208	2.5196	1.3599	0.1467	0.4165	+-	0.0572	2.8389	+-	2.936
Ps_FI667_g12529	Pm_NLP-10(Pm_g13401.t1)	45	207	2.5603	1.3599	0.1466	0.4184	+-	0.0568	2.8549	+-	2.9662
Ps_FI667_g12525	Pm_NLP-8(Pm_g13399.t1)	45.7	206.3	2.5928	1.3599	0.1466	0.4203	+-	0.0571	2.8669	+-	2.9893
Ps_FI667_g12532	PYAR_25201	43.3	208.7	2.4824	1.3599	0.1462	0.4131	+-	0.0566	2.8258	+-	2.9115
PG3S_07241	PYAR_25201	31.4	220.6	1.9569	1.3599	0.146	0.3773	+-	0.0512	2.5849	+-	2.4986
PYU1_G011237	Pm_NLP-12(Pm_g13403.t1)	49.1	202.9	2.453	1.3599	0.1459	0.3819	+-	0.054	2.6166	+-	4.1615
Ps_FI667_g12532	Pm_NLP-6(Pm_g7588.t1)	47.1	204.9	2.7541	1.3599	0.1454	0.4376	+-	0.0604	3.0093	+-	3.5496
Ps_FI667_g12529	PYAR_21977	43.7	208.3	2.4937	1.3599	0.1451	0.4111	+-	0.0559	2.8332	+-	2.9254
PYIW_25259	Pm_NLP-12(Pm_g13403.t1)	36.8	215.2	2.1886	1.3599	0.145	0.3922	+-	0.0534	2.7037	+-	2.6937
PYAR_25201	Pm_NLP-5(Pm_g7587.t1)	37.3	214.7	2.2118	1.3599	0.1449	0.3934	+-	0.0532	2.7148	+-	2.7127
PYAP_24757	PYAP_24339	42.2	209.8	2.1344	1.3599	0.1446	0.3572	+-	0.0503	2.471	+-	1.8587
PYIR_13275	PYAR_24955	36.5	215.5	2.1729	1.3599	0.1446	0.3901	+-	0.0528	2.6978	+-	2.6836
PG3S_07241	Pm_NLP-6(Pm_g7588.t1)	36.5	215.5	2.1742	1.3599	0.1445	0.39	+-	0.0535	2.6988	+-	2.6852
PYIR_13252	PYAP_24304	45.8	206.2	2.5782	1.3599	0.1443	0.4138	+-	0.0571	2.8676	+-	2.9905
PYIW_24350	PYAR_21977	36.7	215.3	2.1799	1.3599	0.1442	0.3898	+-	0.0528	2.7023	+-	2.6912
PYIW_25259	PYAR_25201	30.7	221.3	1.9133	1.3599	0.1442	0.3702	+-	0.0504	2.5678	+-	2.4718
PG3S_07241	Pm_NLP-13(Pm_g13404.t1)	37.6	214.4	2.2186	1.3599	0.1441	0.3921	+-	0.0537	2.7203	+-	2.7222
PG3S_07241	Pm_NLP-14(Pm_g13405.t1)	37.6	214.4	2.2186	1.3599	0.1441	0.3921	+-	0.0537	2.7203	+-	2.7222
Pm_NLP-4(Pm_g7586.t1)	Pm_NLP-13(Pm_g13404.t1)	38.6	213.4	2.2598	1.3599	0.1438	0.394	+-	0.0539	2.7399	+-	2.7563
Pm_NLP-4(Pm_g7586.t1)	Pm_NLP-14(Pm_g13405.t1)	38.6	213.4	2.2598	1.3599	0.1438	0.394	+-	0.0539	2.7399	+-	2.7563
PYAP_24304	Pm_NLP-17(Pm_g13424.t1)	43.1	208.9	2.4563	1.3599	0.1438	0.4058	+-	0.0553	2.8221	+-	2.9046
Ps_FI667_g12525	Pm_NLP-7(Pm_g13398.t1)	42.7	209.3	2.4397	1.3599	0.1437	0.4047	+-	0.055	2.8157	+-	2.8928
PYIR_13251	PYAP_24304	46.6	205.4	2.6108	1.3599	0.1436	0.4138	+-	0.057	2.8814	+-	3.0171
Pm_NLP-17(Pm_g13424.t1)	Pm_NLP-15(Pm_g13406.t1)	47.1	204.9	2.6326	1.3599	0.1435	0.4147	+-	0.0566	2.8897	+-	3.0331
Ps_FI667_g12525	PYAR_25201	39.5	212.5	2.4345	1.3599	0.1434	0.4193	+-	0.0566	2.9233	+-	3.4637
PYAP_24339	Pm_NLP-11(Pm_g13402.t1)	40.3	211.7	2.3307	1.3599	0.1433	0.3972	+-	0.054	2.7721	+-	2.8134
PG3S_06767	Pm_NLP-4(Pm_g7586.t1)	36.2	215.8	2.4752	1.3599	0.1433	0.4438	+-	0.0583	3.0979	+-	11.2674
PYIR_13275	PYAR_21977	37.4	214.6	2.2018	1.3599	0.1432	0.3889	+-	0.0528	2.7157	+-	2.7142
Ps_FI667_g12532	PYAR_21977	42.6	209.4	2.5636	1.3599	0.1432	0.4248	+-	0.0571	2.967	+-	6.4487
Pm_NLP-18(Pm_g13591.t1)	Pm_NLP-9(Pm_g13400.t1)	37.6	214.4	2.2119	1.3599	0.1431	0.3893	+-	0.053	2.7206	+-	2.7228
Pm_NLP-4(Pm_g7586.t1)	Pm_NLP-9(Pm_g13400.t1)	37.2	214.8	2.194	1.3599	0.143	0.3879	+-	0.0527	2.7128	+-	2.7093
PG3S_07241	PYAP_24304	37.4	214.6	2.1994	1.3599	0.143	0.3882	+-	0.0533	2.7153	+-	2.7135
PYAP_24339	Pm_NLP-9(Pm_g13400.t1)	36.8	215.2	2.1737	1.3599	0.1429	0.3863	+-	0.0526	2.7038	+-	2.6938
PYIR_13252	Pm_NLP-13(Pm_g13404.t1)	46.5	205.5	2.5989	1.3599	0.1429	0.4113	+-	0.0571	2.879	+-	3.0124
PYIR_13252	Pm_NLP-14(Pm_g13405.t1)	46.5	205.5	2.5989	1.3599	0.1429	0.4113	+-	0.0571	2.879	+-	3.0124
PYAP_24339	Pm_NLP-7(Pm_g13398.t1)	35.2	216.8	2.1011	1.3599	0.1428	0.3811	+-	0.0519	2.6698	+-	2.6363
Ps_FI667_g12530	Pm_NLP-3(Pm_g7585.t1)	43.1	208.9	2.7148	1.3599	0.1427	0.4462	+-	0.0594	3.1277	+-	4.3331
Ps_FI667_g12531	Pm_NLP-3(Pm_g7585.t1)	43.1	208.9	2.7148	1.3599	0.1427	0.4462	+-	0.0594	3.1277	+-	4.3331
Pm_NLP-16(Pm_g13422.t1)	Pm_NLP-15(Pm_g13406.t1)	46.3	205.7	2.3978	1.3599	0.1426	0.3796	+-	0.0529	2.6623	+-	2.274
PG3S_07241	Pm_NLP-12(Pm_g13403.t1)	37.3	214.7	2.1918	1.3599	0.1425	0.3866	+-	0.0533	2.7134	+-	2.7102
Ps_FI667_g12525	PYAP_24304	45.7	206.3	2.3819	1.3599	0.1424	0.3796	+-	0.0536	2.6657	+-	3.3045
Ps_FI667_g10070	PYAR_25201	40.6	211.4	2.3374	1.3599	0.1423	0.3953	+-	0.054	2.7778	+-	2.8237
PYAR_25201	Pm_NLP-4(Pm_g7586.t1)	33.2	218.8	2.0097	1.3599	0.1421	0.3732	+-	0.051	2.6264	+-	2.5649
PYIW_24350	Pm_NLP-9(Pm_g13400.t1)	42.3	209.7	2.4091	1.3599	0.1418	0.3984	+-	0.0544	2.8088	+-	2.8801
PYU1_G011231	Pm_NLP-8(Pm_g13399.t1)	49.6	202.4	2.7259	1.3599	0.1415	0.4143	+-	0.0571	2.9275	+-	3.1077
PYIR_13251	Pm_NLP-13(Pm_g13404.t1)	47.3	204.7	2.6222	1.3599	0.1412	0.4083	+-	0.0566	2.8917	+-	3.0371
PYIR_13251	Pm_NLP-14(Pm_g13405.t1)	47.3	204.7	2.6222	1.3599	0.1412	0.4083	+-	0.0566	2.8917	+-	3.0371
PYIW_25259	Pm_NLP-8(Pm_g13399.t1)	37	215	2.1718	1.3599	0.141	0.382	+-	0.052	2.7089	+-	2.7025
Ps_FI667_g12526	PG3S_06767	40.3	211.7	1.4981	1.3599	0.1409	0.2528	+-	0.0397	1.7949	+-	1.6802
Pm_NLP-18(Pm_g13591.t1)	Pm_NLP-11(Pm_g13402.t1)	41.2	210.8	2.3545	1.3599	0.1408	0.3928	+-	0.0536	2.7893	+-	2.8445
PYU1_G011236	PYU1_G011237	52.5	199.5	1.6263	1.3599	0.1407	0.2387	+-	0.0393	1.696	+-	0.622
PYAR_25201	Pm_NLP-6(Pm_g7588.t1)	37.7	214.3	2.194	1.3599	0.1401	0.3813	+-	0.0523	2.722	+-	2.7251
PYIR_13252	Pm_NLP-12(Pm_g13403.t1)	46.1	205.9	2.5619	1.3599	0.1401	0.4025	+-	0.0563	2.8725	+-	2.9999
Ps_FI667_g12529	PYU1_G011237	53.6	198.4	0.9777	1.3599	0.14	0.1412	+-	0.0288	1.0088	+-	0.3658
Ps_FI667_g10070	Pm_NLP-4(Pm_g7586.t1)	40.8	211.2	3.091	1.3599	0.1399	0.5165	+-	0.0667	3.6909	+-	13.7542
PYU1_G011236	PYAR_25201	41.5	210.5	2.3588	1.3599	0.1398	0.3907	+-	0.0534	2.7939	+-	2.8529
Ps_FI667_g12526	Pm_NLP-7(Pm_g13398.t1)	40	212	2.1512	1.3599	0.1398	0.3626	+-	0.0505	2.5935	+-	2.2372
Ps_FI667_g12526	Pm_NLP-9(Pm_g13400.t1)	41.9	210.1	2.3775	1.3599	0.1398	0.3917	+-	0.054	2.8017	+-	2.867
Pm_NLP-18(Pm_g13591.t1)	Pm_NLP-8(Pm_g13399.t1)	39.1	212.9	2.2535	1.3599	0.1395	0.3837	+-	0.0524	2.7501	+-	2.7744
PYIW_24350	Pm_NLP-13(Pm_g13404.t1)	43.7	208.3	2.4537	1.3599	0.1392	0.3944	+-	0.0543	2.8338	+-	2.9266
PYIW_24350	Pm_NLP-14(Pm_g13405.t1)	43.7	208.3	2.4537	1.3599	0.1392	0.3944	+-	0.0543	2.8338	+-	2.9266
PYAR_21977	Pm_NLP-18(Pm_g13591.t1)	32.3	219.7	1.9491	1.3599	0.1391	0.3623	+-	0.0496	2.6058	+-	2.5317
Pm_NLP-16(Pm_g13422.t1)	Pm_NLP-9(Pm_g13400.t1)	41.9	210.1	2.3686	1.3599	0.1389	0.3889	+-	0.0533	2.8007	+-	2.8653
Pm_NLP-18(Pm_g13591.t1)	Pm_NLP-7(Pm_g13398.t1)	35.9	216.1	2.1052	1.3599	0.1386	0.3721	+-	0.051	2.6856	+-	2.663
PG3S_07241	Pm_NLP-5(Pm_g7587.t1)	36.4	215.6	2.4011	1.3599	0.1386	0.4216	+-	0.0566	3.0428	+-	4.2743
PYAP_24339	PYAP_24304	37.4	214.6	2.1711	1.3599	0.1384	0.376	+-	0.0517	2.7169	+-	2.7163
PYIR_13251	Pm_NLP-12(Pm_g13403.t1)	46.8	205.2	2.5846	1.3599	0.1384	0.3994	+-	0.0558	2.8852	+-	3.0244
PYU1_G011237	Pm_NLP-8(Pm_g13399.t1)	49.1	202.9	2.6856	1.3599	0.1384	0.4043	+-	0.0559	2.9211	+-	3.095
PYAP_24339	Pm_NLP-12(Pm_g13403.t1)	37.7	214.3	2.1818	1.3599	0.1383	0.3765	+-	0.0521	2.722	+-	2.7251
Ps_FI667_g12529	Pm_NLP-8(Pm_g13399.t1)	50	202	2.7206	1.3599	0.1381	0.4051	+-	0.0561	2.934	+-	3.1207
Pm_NLP-17(Pm_g13424.t1)	Pm_NLP-10(Pm_g13401.t1)	38.3	213.7	2.202	1.3599	0.1375	0.3758	+-	0.0515	2.7337	+-	2.7455
Pm_NLP-3(Pm_g7585.t1)	Pm_NLP-8(Pm_g13399.t1)	40.7	211.3	2.3082	1.3599	0.1375	0.3822	+-	0.0525	2.7796	+-	2.827
PYIW_24350	Pm_NLP-15(Pm_g13406.t1)	47.1	204.9	2.5891	1.3599	0.1375	0.3972	+-	0.055	2.8892	+-	3.0323
Pm_NLP-5(Pm_g7587.t1)	Pm_NLP-7(Pm_g13398.t1)	39.7	212.3	2.2643	1.3599	0.1374	0.3795	+-	0.0527	2.7611	+-	2.7938
Pm_NLP-18(Pm_g13591.t1)	Pm_NLP-12(Pm_g13403.t1)	38.7	213.3	2.2185	1.3599	0.1373	0.3763	+-	0.0519	2.7417	+-	2.7595
PYIR_13252	PYAR_25201	40	212	2.2747	1.3599	0.1372	0.3795	+-	0.0522	2.7664	+-	2.8033
Pm_NLP-3(Pm_g7585.t1)	Pm_NLP-12(Pm_g13403.t1)	40.5	211.5	2.294	1.3599	0.1368	0.3797	+-	0.0525	2.7758	+-	2.8201
PYU1_G011230	PYU1_G011237	52.5	199.5	0.6553	1.3599	0.1366	0.0943	+-	0.0228	0.6903	+-	0.2644
PYIW_24350	Pm_NLP-12(Pm_g13403.t1)	43.4	208.6	2.4198	1.3599	0.1364	0.3858	+-	0.0535	2.8281	+-	2.916
Ps_FI667_g12526	PYAP_24757	48.8	203.2	2.6571	1.3599	0.1364	0.3978	+-	0.0554	2.9161	+-	3.0851
PYIW_24350	PYAR_25201	37.5	214.5	2.1595	1.3599	0.1363	0.3706	+-	0.0514	2.7181	+-	2.7184
Ps_FI667_g12532	Pm_NLP-3(Pm_g7585.t1)	45.5	206.5	3.1109	1.3599	0.1363	0.4837	+-	0.0646	3.5473	+-	7.3333
Ps_FI667_g10070	Pm_NLP-13(Pm_g13404.t1)	46.9	205.1	2.5689	1.3599	0.1362	0.3929	+-	0.0549	2.8853	+-	3.0246
Ps_FI667_g10070	Pm_NLP-14(Pm_g13405.t1)	46.9	205.1	2.5689	1.3599	0.1362	0.3929	+-	0.0549	2.8853	+-	3.0246
PYU1_G011233	Pm_NLP-15(Pm_g13406.t1)	48.4	203.6	2.6356	1.3599	0.1361	0.3961	+-	0.0554	2.9093	+-	3.0715
PYAR_21977	Pm_NLP-1(Pm_g5452.t1)	21.8	230.2	1.4617	1.3599	0.136	0.3144	+-	0.0438	2.3117	+-	2.1067
PYAR_21977	Pm_NLP-2(Pm_g5453.t1)	21.8	230.2	1.4617	1.3599	0.136	0.3144	+-	0.0438	2.3117	+-	2.1067
PG3S_06767	PYAP_24757	47.9	204.1	2.6115	1.3599	0.1358	0.394	+-	0.0547	2.9016	+-	3.0565
PYIW_24350	Pm_NLP-8(Pm_g13399.t1)	43.6	208.4	2.2552	1.3599	0.1358	0.3576	+-	0.0504	2.6338	+-	2.2583
Pm_NLP-9(Pm_g13400.t1)	Pm_NLP-1(Pm_g5452.t1)	27.2	224.8	1.7011	1.3599	0.1357	0.3362	+-	0.0467	2.4767	+-	2.3345
Pm_NLP-9(Pm_g13400.t1)	Pm_NLP-2(Pm_g5453.t1)	27.2	224.8	1.7011	1.3599	0.1357	0.3362	+-	0.0467	2.4767	+-	2.3345
PYIR_13252	PYAP_24757	51.8	200.2	2.7828	1.3599	0.1357	0.4019	+-	0.0562	2.9603	+-	3.1739
Pm_NLP-3(Pm_g7585.t1)	Pm_NLP-10(Pm_g13401.t1)	34.4	217.6	2.02	1.3599	0.1356	0.36	+-	0.0497	2.654	+-	2.6102
PYAR_25201	Pm_NLP-3(Pm_g7585.t1)	35	217	2.0442	1.3599	0.1354	0.361	+-	0.05	2.6669	+-	2.6315
Ps_FI667_g12526	Pm_NLP-11(Pm_g13402.t1)	45.6	206.4	2.5091	1.3599	0.1354	0.3879	+-	0.0538	2.8653	+-	2.9861
PYAP_24304	Pm_NLP-1(Pm_g5452.t1)	28.6	223.4	1.7594	1.3599	0.1353	0.3401	+-	0.047	2.5139	+-	2.3895
PYAP_24304	Pm_NLP-2(Pm_g5453.t1)	28.6	223.4	1.7594	1.3599	0.1353	0.3401	+-	0.047	2.5139	+-	2.3895
PYAP_24339	PYAR_21977	31.9	220.1	1.9074	1.3599	0.1353	0.3514	+-	0.0485	2.5972	+-	2.518
PYU1_G011233	PYAP_24757	50.8	201.2	2.7376	1.3599	0.1353	0.3987	+-	0.0555	2.9463	+-	3.1455
PYAP_24304	Pm_NLP-18(Pm_g13591.t1)	38.2	213.8	2.1847	1.3599	0.1352	0.3695	+-	0.0509	2.7331	+-	2.7444
PYU1_G011231	Pm_NLP-13(Pm_g13404.t1)	49.8	202.2	2.6175	1.3599	0.1348	0.3848	+-	0.0543	2.8541	+-	6.1053
PYU1_G011231	Pm_NLP-14(Pm_g13405.t1)	49.8	202.2	2.6175	1.3599	0.1348	0.3848	+-	0.0543	2.8541	+-	6.1053
PYIW_25259	PYAP_24304	36.9	215.1	2.1222	1.3599	0.1345	0.3641	+-	0.0509	2.7068	+-	2.699
PYU1_G011233	Pm_NLP-8(Pm_g13399.t1)	45.1	206.9	2.4792	1.3599	0.1345	0.3841	+-	0.0532	2.8564	+-	2.9692
Ps_FI667_g12526	Pm_NLP-10(Pm_g13401.t1)	37.1	214.9	2.1279	1.3599	0.1344	0.3643	+-	0.0504	2.7096	+-	2.7038
PYAP_24339	Pm_NLP-13(Pm_g13404.t1)	38	214	2.1659	1.3599	0.1341	0.3659	+-	0.0511	2.7279	+-	2.7354
PYAP_24339	Pm_NLP-14(Pm_g13405.t1)	38	214	2.1659	1.3599	0.1341	0.3659	+-	0.0511	2.7279	+-	2.7354
PYU1_G011230	Pm_NLP-8(Pm_g13399.t1)	50.5	201.5	2.7166	1.3599	0.1341	0.3946	+-	0.0553	2.9421	+-	3.137
PYAR_24955	Pm_NLP-5(Pm_g7587.t1)	35.4	216.6	2.0525	1.3599	0.1339	0.3582	+-	0.05	2.6758	+-	2.6465
PYU1_G011230	Pm_NLP-13(Pm_g13404.t1)	50.7	201.3	2.7193	1.3599	0.1336	0.3934	+-	0.0556	2.9442	+-	3.1412
PYU1_G011230	Pm_NLP-14(Pm_g13405.t1)	50.7	201.3	2.7193	1.3599	0.1336	0.3934	+-	0.0556	2.9442	+-	3.1412
Pm_NLP-5(Pm_g7587.t1)	Pm_NLP-9(Pm_g13400.t1)	41.5	210.5	2.3138	1.3599	0.1335	0.3731	+-	0.0519	2.7935	+-	2.8521
PYU1_G011236	PYAR_24955	39.6	212.4	2.2307	1.3599	0.1335	0.3682	+-	0.051	2.7586	+-	2.7894
Ps_FI667_g10070	Pm_NLP-12(Pm_g13403.t1)	46.5	205.5	2.5324	1.3599	0.1334	0.3842	+-	0.054	2.879	+-	3.0124
Ps_FI667_g12526	PYAR_21977	36.6	215.4	2.0999	1.3599	0.1334	0.3601	+-	0.0498	2.7	+-	2.6874
PYU1_G011236	Pm_NLP-11(Pm_g13402.t1)	50	202	2.6877	1.3599	0.1333	0.3912	+-	0.0547	2.9342	+-	3.1211
Pm_NLP-18(Pm_g13591.t1)	Pm_NLP-13(Pm_g13404.t1)	39	213	2.2036	1.3599	0.1331	0.3657	+-	0.0509	2.748	+-	2.7706
Pm_NLP-18(Pm_g13591.t1)	Pm_NLP-14(Pm_g13405.t1)	39	213	2.2036	1.3599	0.1331	0.3657	+-	0.0509	2.748	+-	2.7706
PYAR_25201	Pm_NLP-12(Pm_g13403.t1)	38.4	213.6	2.1747	1.3599	0.1331	0.3641	+-	0.0504	2.7351	+-	2.7479
PYIR_13275	Pm_NLP-13(Pm_g13404.t1)	44.6	207.4	2.4461	1.3599	0.1329	0.3785	+-	0.0527	2.848	+-	2.9532
PYIR_13275	Pm_NLP-14(Pm_g13405.t1)	44.6	207.4	2.4461	1.3599	0.1329	0.3785	+-	0.0527	2.848	+-	2.9532
PYU1_G011235	Pm_NLP-8(Pm_g13399.t1)	50.1	201.9	2.6878	1.3599	0.1329	0.3902	+-	0.0547	2.9352	+-	3.123
Ps_FI667_g12532	Pm_NLP-13(Pm_g13404.t1)	49.1	202.9	2.6433	1.3599	0.1329	0.388	+-	0.0548	2.9201	+-	3.0928
Ps_FI667_g12532	Pm_NLP-14(Pm_g13405.t1)	49.1	202.9	2.6433	1.3599	0.1329	0.388	+-	0.0548	2.9201	+-	3.0928
Ps_FI667_g12525	Pm_NLP-13(Pm_g13404.t1)	46	206	2.5072	1.3599	0.1327	0.381	+-	0.0534	2.8716	+-	2.9983
Ps_FI667_g12525	Pm_NLP-14(Pm_g13405.t1)	46	206	2.5072	1.3599	0.1327	0.381	+-	0.0534	2.8716	+-	2.9983
Pm_NLP-3(Pm_g7585.t1)	Pm_NLP-13(Pm_g13404.t1)	40.8	211.2	2.2789	1.3599	0.1326	0.3689	+-	0.0516	2.7816	+-	2.8307
Pm_NLP-3(Pm_g7585.t1)	Pm_NLP-14(Pm_g13405.t1)	40.8	211.2	2.2789	1.3599	0.1326	0.3689	+-	0.0516	2.7816	+-	2.8307
Ps_FI667_g12532	Pm_NLP-8(Pm_g13399.t1)	48.7	203.3	2.6237	1.3599	0.1324	0.3857	+-	0.0541	2.9145	+-	3.0818
PYAP_24304	Pm_NLP-16(Pm_g13422.t1)	42.7	209.3	2.3603	1.3599	0.1323	0.3725	+-	0.0518	2.8161	+-	2.8936
PYIW_25259	PYAP_24757	42.8	209.2	2.3605	1.3599	0.1321	0.3721	+-	0.0518	2.8166	+-	2.8946
PYU1_G011236	Pm_NLP-9(Pm_g13400.t1)	46.7	205.3	2.5326	1.3599	0.132	0.3805	+-	0.0536	2.8828	+-	3.0198
PYU1_G011230	Pm_NLP-12(Pm_g13403.t1)	50.3	201.7	2.689	1.3599	0.1318	0.3874	+-	0.0551	2.9382	+-	3.1291
PYIR_13252	Pm_NLP-8(Pm_g13399.t1)	46.2	205.8	2.5083	1.3599	0.1317	0.3785	+-	0.0531	2.8747	+-	3.0042
PYIR_13275	Pm_NLP-15(Pm_g13406.t1)	47.7	204.3	2.5724	1.3599	0.1314	0.381	+-	0.0536	2.8986	+-	3.0506
Pm_NLP-4(Pm_g7586.t1)	Pm_NLP-19(Pm_g16745.t1)	37.3	214.7	2.1156	1.3599	0.1313	0.3564	+-	0.0496	2.7139	+-	2.7113
Pm_NLP-5(Pm_g7587.t1)	Pm_NLP-19(Pm_g16745.t1)	41.3	210.7	2.2898	1.3599	0.1312	0.366	+-	0.0511	2.7905	+-	2.8467
PYU1_G011236	Pm_NLP-8(Pm_g13399.t1)	47.5	204.5	2.5635	1.3599	0.1312	0.38	+-	0.0532	2.8959	+-	3.0453
Ps_FI667_g12532	Pm_NLP-12(Pm_g13403.t1)	48.6	203.4	2.612	1.3599	0.1311	0.382	+-	0.0543	2.9135	+-	3.0798
Ps_FI667_g12525	Pm_NLP-12(Pm_g13403.t1)	45.6	206.4	2.4781	1.3599	0.1309	0.3752	+-	0.0529	2.8654	+-	2.9863
Pm_NLP-3(Pm_g7585.t1)	Pm_NLP-7(Pm_g13398.t1)	37.8	214.2	2.1332	1.3599	0.1308	0.3562	+-	0.0497	2.7237	+-	2.7281
PYAR_21977	Pm_NLP-3(Pm_g7585.t1)	34.3	217.7	1.98	1.3599	0.1308	0.3468	+-	0.0483	2.6505	+-	2.6044
PYU1_G011236	Pm_NLP-10(Pm_g13401.t1)	41.9	210.1	2.3139	1.3599	0.1307	0.3663	+-	0.0513	2.8017	+-	2.8671
Ps_FI667_g10070	PYAP_24757	52.2	199.8	2.7111	1.3599	0.1306	0.3798	+-	0.0542	2.9083	+-	3.6072
Pm_NLP-18(Pm_g13591.t1)	Pm_NLP-10(Pm_g13401.t1)	33	219	1.9205	1.3599	0.1305	0.342	+-	0.0477	2.6215	+-	2.557
PYIR_13275	Pm_NLP-12(Pm_g13403.t1)	44.2	207.8	2.409	1.3599	0.1302	0.3698	+-	0.0518	2.8411	+-	2.9402
PYU1_G011231	Pm_NLP-12(Pm_g13403.t1)	49.4	202.6	2.6241	1.3599	0.1302	0.3788	+-	0.0538	2.9094	+-	7.0241
PYU1_G011231	PYU1_G011235	51.9	200.1	0.3887	1.3599	0.1299	0.0544	+-	0.017	0.4191	+-	0.1344
PG3S_07241	PYAP_24757	44	208	2.399	1.3599	0.1298	0.3684	+-	0.0516	2.8381	+-	2.9347
PYIR_13252	Pm_NLP-15(Pm_g13406.t1)	49.3	202.7	3.0259	1.3599	0.1298	0.4361	+-	0.0606	3.3605	+-	5.5032
PYAP_24757	Pm_NLP-4(Pm_g7586.t1)	43.6	208.4	2.3784	1.3599	0.1291	0.3656	+-	0.0514	2.8321	+-	2.9233
PYAR_25201	Pm_NLP-13(Pm_g13404.t1)	38.7	213.3	2.1621	1.3599	0.1289	0.3535	+-	0.0494	2.7426	+-	2.7611
PYAR_25201	Pm_NLP-14(Pm_g13405.t1)	38.7	213.3	2.1621	1.3599	0.1289	0.3535	+-	0.0494	2.7426	+-	2.7611
PYAP_24304	Pm_NLP-6(Pm_g7588.t1)	42.5	209.5	1.9587	1.3599	0.1288	0.3051	+-	0.045	2.3688	+-	1.6246
Ps_FI667_g12526	Pm_NLP-8(Pm_g13399.t1)	42.8	209.2	2.3407	1.3599	0.1287	0.3628	+-	0.0509	2.8182	+-	2.8975
Pm_NLP-17(Pm_g13424.t1)	Pm_NLP-11(Pm_g13402.t1)	46.5	205.5	2.4991	1.3599	0.1285	0.37	+-	0.052	2.8795	+-	3.0134
PYAP_24339	Pm_NLP-10(Pm_g13401.t1)	32.9	219.1	1.9026	1.3599	0.1285	0.3365	+-	0.0474	2.6192	+-	2.5533
PYAP_24339	PYAR_24955	31	221	1.8183	1.3599	0.1284	0.3305	+-	0.0467	2.5744	+-	2.4821
PYAR_25201	Pm_NLP-15(Pm_g13406.t1)	41.6	210.4	2.282	1.3599	0.1282	0.3583	+-	0.0502	2.796	+-	2.8566
Pm_NLP-17(Pm_g13424.t1)	Pm_NLP-12(Pm_g13403.t1)	43.7	208.3	2.3745	1.3599	0.1281	0.3629	+-	0.0509	2.8333	+-	2.9256
PYAR_24955	Pm_NLP-6(Pm_g7588.t1)	35.5	216.5	2.0133	1.3599	0.128	0.3426	+-	0.048	2.6765	+-	2.6476
Pm_NLP-16(Pm_g13422.t1)	Pm_NLP-10(Pm_g13401.t1)	37.5	214.5	2.1002	1.3599	0.1279	0.3476	+-	0.0487	2.7177	+-	2.7178
PYU1_G011233	Pm_NLP-13(Pm_g13404.t1)	45.5	206.5	2.4465	1.3599	0.1274	0.3646	+-	0.052	2.8629	+-	2.9816
PYU1_G011233	Pm_NLP-14(Pm_g13405.t1)	45.5	206.5	2.4465	1.3599	0.1274	0.3646	+-	0.052	2.8629	+-	2.9816
PYU1_G011236	Pm_NLP-7(Pm_g13398.t1)	44.7	207.3	2.4105	1.3599	0.1273	0.3626	+-	0.051	2.8495	+-	2.9561
Pm_NLP-6(Pm_g7588.t1)	Pm_NLP-15(Pm_g13406.t1)	46.2	205.8	2.4752	1.3599	0.1272	0.3656	+-	0.0516	2.8741	+-	3.003
PG3S_06767	Pm_NLP-3(Pm_g7585.t1)	38.5	213.5	2.6319	1.3599	0.1267	0.427	+-	0.0568	3.3712	+-	6.3152
Pm_NLP-5(Pm_g7587.t1)	Pm_NLP-10(Pm_g13401.t1)	37.2	214.8	2.0774	1.3599	0.1265	0.343	+-	0.0484	2.7117	+-	2.7075
Ps_FI667_g10070	PYU1_G011236	49.9	202.1	1.2123	1.3599	0.1265	0.1707	+-	0.0319	1.3487	+-	0.4136
PYIW_24350	PYAP_24304	43.3	208.7	2.343	1.3599	0.1264	0.357	+-	0.0509	2.8257	+-	2.9114
PYIW_24350	PYAP_24757	47.8	204.2	2.5392	1.3599	0.1262	0.3659	+-	0.0518	2.9	+-	3.0533
PYAR_25201	PYAR_24955	30.7	221.3	1.7905	1.3599	0.126	0.3235	+-	0.0458	2.568	+-	2.4722
PYAP_24757	Pm_NLP-3(Pm_g7585.t1)	45.6	206.4	2.3231	1.3599	0.1257	0.3426	+-	0.0492	2.7262	+-	2.4898
PYU1_G011235	Pm_NLP-3(Pm_g7585.t1)	47.2	204.8	3.0101	1.3599	0.1257	0.4355	+-	0.0595	3.465	+-	39.2458
Pm_NLP-6(Pm_g7588.t1)	Pm_NLP-8(Pm_g13399.t1)	42.8	209.2	2.315	1.3599	0.1252	0.3528	+-	0.0498	2.8178	+-	2.8968
PYU1_G011233	Pm_NLP-12(Pm_g13403.t1)	45.1	206.9	2.4129	1.3599	0.1248	0.3565	+-	0.0512	2.8571	+-	2.9705
Ps_FI667_g12525	PYU1_G011230	50.2	201.8	0.793	1.3599	0.1247	0.1103	+-	0.0248	0.8842	+-	0.3861
PYIR_13275	PYAP_24304	44	208	2.3599	1.3599	0.1245	0.3534	+-	0.0504	2.8374	+-	2.9332
PYIR_13275	Pm_NLP-17(Pm_g13424.t1)	43.8	208.2	3.5507	1.3599	0.1243	0.5321	+-	0.0686	4.2792	+-	19.7275
Pm_NLP-17(Pm_g13424.t1)	Pm_NLP-13(Pm_g13404.t1)	44.1	207.9	2.3623	1.3599	0.124	0.3521	+-	0.0499	2.8398	+-	2.9377
Pm_NLP-17(Pm_g13424.t1)	Pm_NLP-14(Pm_g13405.t1)	44.1	207.9	2.3623	1.3599	0.124	0.3521	+-	0.0499	2.8398	+-	2.9377
PYU1_G011236	PYAR_21977	41.5	210.5	2.2471	1.3599	0.1237	0.3457	+-	0.049	2.7944	+-	2.8537
PYAR_21977	Pm_NLP-5(Pm_g7587.t1)	36.3	215.7	2.0187	1.3599	0.1236	0.3329	+-	0.0472	2.6937	+-	2.6765
Ps_FI667_g12530	Ps_FI667_g12526	45.3	206.7	1.7151	1.3599	0.1235	0.2512	+-	0.0401	2.0337	+-	1.4495
Ps_FI667_g12531	Ps_FI667_g12526	45.3	206.7	1.7151	1.3599	0.1235	0.2512	+-	0.0401	2.0337	+-	1.4495
PYAP_24304	Pm_NLP-5(Pm_g7587.t1)	41.9	210.1	2.2622	1.3599	0.1233	0.3454	+-	0.049	2.8019	+-	2.8675
Ps_FI667_g12529	Pm_NLP-15(Pm_g13406.t1)	53.4	198.6	3.0822	1.3599	0.1231	0.4095	+-	0.0575	3.325	+-	5.0473
Pm_NLP-16(Pm_g13422.t1)	Pm_NLP-11(Pm_g13402.t1)	45.8	206.2	2.4295	1.3599	0.1229	0.3526	+-	0.0501	2.8683	+-	2.9918
PYAP_24757	Pm_NLP-5(Pm_g7587.t1)	46.3	205.7	2.4529	1.3599	0.1229	0.3535	+-	0.0503	2.8771	+-	3.0088
Pm_NLP-6(Pm_g7588.t1)	Pm_NLP-7(Pm_g13398.t1)	40	212	2.1752	1.3599	0.1228	0.3398	+-	0.0483	2.7667	+-	2.8038
PYAP_24757	Pm_NLP-18(Pm_g13591.t1)	43.8	208.2	2.3409	1.3599	0.1225	0.3474	+-	0.0498	2.8355	+-	2.9297
Ps_FI667_g10070	PYU1_G011231	50.8	201.2	0.7822	1.3599	0.1225	0.1067	+-	0.0243	0.8709	+-	0.3092
Ps_FI667_g12529	Pm_NLP-12(Pm_g13403.t1)	50	202	2.6098	1.3599	0.1225	0.3593	+-	0.0521	2.9338	+-	3.1202
Ps_FI667_g10070	PYU1_G011235	51.2	200.8	0.6646	1.3599	0.1219	0.09	+-	0.0222	0.738	+-	0.2175
PYAP_24339	Pm_NLP-19(Pm_g16745.t1)	36.6	215.4	2.0169	1.3599	0.1212	0.3274	+-	0.0468	2.7006	+-	2.6883
Pm_NLP-5(Pm_g7587.t1)	Pm_NLP-12(Pm_g13403.t1)	42.4	209.6	2.2655	1.3599	0.1209	0.3398	+-	0.0488	2.8099	+-	2.8822
PYU1_G011236	PG3S_07241	40.7	211.3	1.5419	1.3599	0.1209	0.2364	+-	0.0381	1.9564	+-	0.9807
Ps_FI667_g12532	PYU1_G011231	51.5	200.5	0.6312	1.3599	0.1207	0.0845	+-	0.0215	0.7004	+-	0.2468
PYAR_25201	Pm_NLP-10(Pm_g13401.t1)	32.8	219.2	1.8454	1.3599	0.1205	0.3155	+-	0.0454	2.6178	+-	2.5509
Pm_NLP-3(Pm_g7585.t1)	Pm_NLP-19(Pm_g16745.t1)	39.5	212.5	2.1326	1.3599	0.1201	0.331	+-	0.0473	2.7565	+-	2.7857
PYAP_24757	PYAP_24304	49.4	202.6	1.4827	1.3599	0.12	0.2027	+-	0.0353	1.6891	+-	0.8152
PYU1_G011233	PYAP_24304	45.1	206.9	2.3792	1.3599	0.12	0.3427	+-	0.0492	2.8572	+-	2.9707
Pm_NLP-19(Pm_g16745.t1)	Pm_NLP-18(Pm_g13591.t1)	37.8	214.2	2.0598	1.3599	0.1199	0.3267	+-	0.0467	2.7247	+-	2.7299
Pm_NLP-6(Pm_g7588.t1)	Pm_NLP-19(Pm_g16745.t1)	41.5	210.5	2.2202	1.3599	0.1199	0.335	+-	0.0479	2.7943	+-	2.8536
PYIW_25259	PYAR_21977	30.2	221.8	2.2127	1.3599	0.1194	0.3918	+-	0.0522	3.2809	+-	6.3378
Ps_FI667_g12532	PYU1_G011236	52.2	199.8	1.3991	1.3599	0.1192	0.1843	+-	0.0336	1.5465	+-	0.8958
Pm_NLP-5(Pm_g7587.t1)	Pm_NLP-13(Pm_g13404.t1)	42.7	209.3	2.2514	1.3599	0.117	0.3294	+-	0.0479	2.8153	+-	2.8922
Pm_NLP-5(Pm_g7587.t1)	Pm_NLP-14(Pm_g13405.t1)	42.7	209.3	2.2514	1.3599	0.117	0.3294	+-	0.0479	2.8153	+-	2.8922
Pm_NLP-16(Pm_g13422.t1)	Pm_NLP-12(Pm_g13403.t1)	43.3	208.7	2.2694	1.3599	0.116	0.3278	+-	0.0474	2.8253	+-	2.9106
Ps_FI667_g12525	PYU1_G011235	49.8	202.2	0.6933	1.3599	0.1158	0.092	+-	0.0224	0.795	+-	0.272
Ps_FI667_g12530	Pm_NLP-5(Pm_g7587.t1)	44.3	207.7	3.0474	1.3599	0.1154	0.4328	+-	0.0587	3.7492	+-	9.7094
Ps_FI667_g12531	Pm_NLP-5(Pm_g7587.t1)	44.3	207.7	3.0474	1.3599	0.1154	0.4328	+-	0.0587	3.7492	+-	9.7094
PYAR_24955	Pm_NLP-9(Pm_g13400.t1)	35.2	216.8	1.9128	1.3599	0.1152	0.3077	+-	0.0447	2.6705	+-	2.6375
Ps_FI667_g12526	Ps_FI667_g10070	45.4	206.6	1.183	1.3599	0.1143	0.1646	+-	0.0308	1.4403	+-	0.9674
Ps_FI667_g12526	PYAP_24304	42.9	209.1	2.2404	1.3599	0.1141	0.3217	+-	0.0474	2.8191	+-	2.8992
PYAR_21977	Pm_NLP-9(Pm_g13400.t1)	36.7	215.3	1.3293	1.3599	0.1139	0.2078	+-	0.0348	1.8247	+-	0.9311
Ps_FI667_g12525	Ps_FI667_g10070	47.5	204.5	0.9033	1.3599	0.1135	0.1219	+-	0.026	1.0736	+-	0.4334
PYU1_G011237	PYIR_13252	50.7	201.3	1.0904	1.3599	0.113	0.1408	+-	0.0285	1.2465	+-	0.3991
Pm_NLP-10(Pm_g13401.t1)	Pm_NLP-7(Pm_g13398.t1)	36.4	215.6	1.3314	1.3599	0.1127	0.2076	+-	0.0348	1.8416	+-	3.5974
Pm_NLP-5(Pm_g7587.t1)	Pm_NLP-11(Pm_g13402.t1)	45	207	2.323	1.3599	0.1126	0.3216	+-	0.047	2.8554	+-	2.9673
Pm_NLP-6(Pm_g7588.t1)	Pm_NLP-10(Pm_g13401.t1)	37.8	214.2	2.0055	1.3599	0.1123	0.3059	+-	0.0447	2.7239	+-	2.7285
Pm_NLP-16(Pm_g13422.t1)	Pm_NLP-13(Pm_g13404.t1)	43.6	208.4	2.2555	1.3599	0.1121	0.3174	+-	0.0464	2.8306	+-	2.9206
Pm_NLP-16(Pm_g13422.t1)	Pm_NLP-14(Pm_g13405.t1)	43.6	208.4	2.2555	1.3599	0.1121	0.3174	+-	0.0464	2.8306	+-	2.9206
PYU1_G011230	PYU1_G011236	54.2	197.8	1.5994	1.3599	0.1121	0.1972	+-	0.0351	1.7594	+-	0.6627
Pm_NLP-15(Pm_g13406.t1)	Pm_NLP-7(Pm_g13398.t1)	44.9	207.1	1.503	1.3599	0.1114	0.2069	+-	0.0354	1.8566	+-	1.0638
Ps_FI667_g12526	PYIW_25259	35.4	216.6	1.4048	1.3599	0.1112	0.2206	+-	0.036	1.9834	+-	1.0875
Ps_FI667_g12526	Pm_NLP-13(Pm_g13404.t1)	43.4	208.6	2.2343	1.3599	0.1103	0.3119	+-	0.0461	2.8272	+-	2.9143
Ps_FI667_g12526	Pm_NLP-14(Pm_g13405.t1)	43.4	208.6	2.2343	1.3599	0.1103	0.3119	+-	0.0461	2.8272	+-	2.9143
PYIR_13275	Pm_NLP-19(Pm_g16745.t1)	42.9	209.1	3.351	1.3599	0.11	0.4696	+-	0.0617	4.2706	+-	19.7032
PYU1_G011235	Pm_NLP-7(Pm_g13398.t1)	47	205	3.3728	1.3599	0.11	0.4481	+-	0.0602	4.0732	+-	28.463
Ps_FI667_g12530	PYU1_G011236	49.8	202.2	2.026	1.3599	0.1098	0.2596	+-	0.0414	2.3635	+-	1.4902
Ps_FI667_g12531	PYU1_G011236	49.8	202.2	2.026	1.3599	0.1098	0.2596	+-	0.0414	2.3635	+-	1.4902
PYU1_G011236	PYIW_25259	40.2	211.8	1.6144	1.3599	0.1097	0.2344	+-	0.0378	2.1377	+-	1.2415
Ps_FI667_g12530	PYU1_G011235	50.4	201.6	0.8419	1.3599	0.1091	0.1065	+-	0.0243	0.9763	+-	0.3817
Ps_FI667_g12531	PYU1_G011235	50.4	201.6	0.8419	1.3599	0.1091	0.1065	+-	0.0243	0.9763	+-	0.3817
PYU1_G011236	PYAP_24304	47.5	204.5	2.4006	1.3599	0.1084	0.314	+-	0.0474	2.8951	+-	3.0437
PYU1_G011233	PYU1_G011236	48.3	203.7	1.802	1.3599	0.1084	0.233	+-	0.0383	2.1501	+-	2.6661
Ps_FI667_g12530	Ps_FI667_g12529	51.2	200.8	1.3133	1.3599	0.1084	0.1638	+-	0.0312	1.5113	+-	1.1611
Ps_FI667_g12531	Ps_FI667_g12529	51.2	200.8	1.3133	1.3599	0.1084	0.1638	+-	0.0312	1.5113	+-	1.1611
Pm_NLP-12(Pm_g13403.t1)	Pm_NLP-9(Pm_g13400.t1)	43.3	208.7	2.2177	1.3599	0.1081	0.3055	+-	0.0451	2.827	+-	2.9138
Ps_FI667_g12526	Pm_NLP-12(Pm_g13403.t1)	43	209	2.2003	1.3599	0.1079	0.3043	+-	0.0453	2.8205	+-	2.9018
PYAR_21977	Pm_NLP-6(Pm_g7588.t1)	36.9	215.1	1.9316	1.3599	0.1075	0.2908	+-	0.043	2.7052	+-	2.6962
Pm_NLP-15(Pm_g13406.t1)	Pm_NLP-8(Pm_g13399.t1)	47.6	204.4	1.8124	1.3599	0.1074	0.2352	+-	0.0384	2.19	+-	1.2204
PYU1_G011236	Pm_NLP-13(Pm_g13404.t1)	48	204	2.4147	1.3599	0.1069	0.3104	+-	0.0463	2.9041	+-	3.0614
PYU1_G011236	Pm_NLP-14(Pm_g13405.t1)	48	204	2.4147	1.3599	0.1069	0.3104	+-	0.0463	2.9041	+-	3.0614
PYU1_G011236	PYIR_13251	50.6	201.4	1.484	1.3599	0.1069	0.1847	+-	0.0335	1.7284	+-	1.0455
Ps_FI667_g12532	Ps_FI667_g12526	48.1	203.9	1.3409	1.3599	0.1068	0.1722	+-	0.0318	1.6118	+-	0.9828
PYAR_24955	Pm_NLP-8(Pm_g13399.t1)	36.6	215.4	1.9114	1.3599	0.1063	0.2869	+-	0.0426	2.6996	+-	2.6867
PYU1_G011235	PYU1_G011237	52.5	199.5	0.6545	1.3599	0.1061	0.0792	+-	0.0208	0.7467	+-	0.269
Ps_FI667_g12529	PYU1_G011230	54.1	197.9	1.1174	1.3599	0.106	0.1326	+-	0.0278	1.2507	+-	0.7312
Pm_NLP-3(Pm_g7585.t1)	Pm_NLP-9(Pm_g13400.t1)	39.4	212.6	2.6682	1.3599	0.1057	0.3827	+-	0.0524	3.6214	+-	8.6894
Pm_NLP-13(Pm_g13404.t1)	Pm_NLP-9(Pm_g13400.t1)	43.7	208.3	2.2155	1.3599	0.1055	0.299	+-	0.0446	2.8331	+-	2.9252
Pm_NLP-14(Pm_g13405.t1)	Pm_NLP-9(Pm_g13400.t1)	43.7	208.3	2.2155	1.3599	0.1055	0.299	+-	0.0446	2.8331	+-	2.9252
PYAR_25201	Pm_NLP-11(Pm_g13402.t1)	41.3	210.7	2.1047	1.3599	0.1048	0.2924	+-	0.0436	2.7903	+-	2.8462
Ps_FI667_g12529	PYU1_G011231	53.6	198.4	1.2223	1.3599	0.1045	0.1442	+-	0.0291	1.3809	+-	0.9017
PYU1_G011236	Pm_NLP-12(Pm_g13403.t1)	47.6	204.4	2.3794	1.3599	0.1044	0.3025	+-	0.0455	2.8978	+-	3.0489
Pm_NLP-6(Pm_g7588.t1)	Pm_NLP-11(Pm_g13402.t1)	45.5	206.5	2.2822	1.3599	0.1039	0.2976	+-	0.0447	2.8632	+-	2.982
Pm_NLP-6(Pm_g7588.t1)	Pm_NLP-5(Pm_g7587.t1)	41.5	210.5	0.5075	1.3599	0.1035	0.0698	+-	0.0189	0.6737	+-	0.202
Ps_FI667_g12526	PYU1_G011235	49.6	202.4	1.8595	1.3599	0.1022	0.2272	+-	0.0378	2.2231	+-	3.1029
Pm_NLP-18(Pm_g13591.t1)	Pm_NLP-17(Pm_g13424.t1)	38.5	213.5	1.9618	1.3599	0.1016	0.2782	+-	0.0421	2.7379	+-	2.7529
Ps_FI667_g12525	PYIR_13252	47.5	204.5	1.1195	1.3599	0.1014	0.1398	+-	0.0281	1.3784	+-	0.6763
Ps_FI667_g12532	PYU1_G011237	51.7	200.3	0.7166	1.3599	0.1011	0.0845	+-	0.0215	0.8363	+-	0.3222
PYIR_13251	PYAR_21977	40.4	211.6	3.1082	1.3599	0.101	0.4272	+-	0.0571	4.2286	+-	19.214
Pm_NLP-6(Pm_g7588.t1)	Pm_NLP-12(Pm_g13403.t1)	42.9	209.1	2.1476	1.3599	0.1009	0.2845	+-	0.0433	2.819	+-	2.8989
Pm_NLP-10(Pm_g13401.t1)	Pm_NLP-9(Pm_g13400.t1)	37.7	214.3	1.9173	1.3599	0.1003	0.2729	+-	0.0413	2.7219	+-	2.725
PYU1_G011231	PYU1_G011236	53.1	198.9	2.0472	1.3599	0.1003	0.2362	+-	0.0392	2.3555	+-	3.7092
PYIR_13252	PYIR_13251	49	203	0.4785	1.3599	0.1001	0.058	+-	0.0174	0.5798	+-	0.1794
PYAR_25201	Pm_NLP-7(Pm_g13398.t1)	35.2	216.8	1.8105	1.3599	0.1	0.2671	+-	0.0406	2.6718	+-	2.6398
PYAP_24757	Pm_NLP-6(Pm_g7588.t1)	47.9	204.1	2.3548	1.3599	0.0994	0.2884	+-	0.044	2.9015	+-	3.0563
PYAR_24955	Pm_NLP-19(Pm_g16745.t1)	35	217	1.793	1.3599	0.0992	0.2645	+-	0.0403	2.6658	+-	2.6296
Pm_NLP-18(Pm_g13591.t1)	Pm_NLP-16(Pm_g13422.t1)	37.7	214.3	1.9027	1.3599	0.0981	0.267	+-	0.041	2.7222	+-	2.7255
Ps_FI667_g10070	PG3S_07241	39.4	212.6	1.1454	1.3599	0.098	0.1564	+-	0.0294	1.5965	+-	1.0988
Pm_NLP-6(Pm_g7588.t1)	Pm_NLP-13(Pm_g13404.t1)	43.2	208.8	2.1376	1.3599	0.0973	0.2749	+-	0.0424	2.8252	+-	2.9105
Pm_NLP-6(Pm_g7588.t1)	Pm_NLP-14(Pm_g13405.t1)	43.2	208.8	2.1376	1.3599	0.0973	0.2749	+-	0.0424	2.8252	+-	2.9105
PYAP_24339	Pm_NLP-17(Pm_g13424.t1)	37.7	214.3	1.8865	1.3599	0.0958	0.2608	+-	0.0402	2.7219	+-	2.7251
Ps_FI667_g12530	PYU1_G011233	47	205	1.3294	1.3599	0.0953	0.1599	+-	0.0304	1.6775	+-	0.642
Ps_FI667_g12531	PYU1_G011233	47	205	1.3294	1.3599	0.0953	0.1599	+-	0.0304	1.6775	+-	0.642
PYAP_24304	Pm_NLP-11(Pm_g13402.t1)	47.3	204.7	1.1401	1.3599	0.095	0.1363	+-	0.0277	1.4347	+-	0.5608
Ps_FI667_g12526	PYU1_G011230	50.4	201.6	1.6182	1.3599	0.0943	0.1848	+-	0.0334	1.9593	+-	0.8844
PYAP_24757	Pm_NLP-9(Pm_g13400.t1)	49.3	202.7	2.3767	1.3599	0.0937	0.2739	+-	0.0426	2.9234	+-	3.0996
Pm_NLP-19(Pm_g16745.t1)	Pm_NLP-11(Pm_g13402.t1)	45.3	206.7	2.2011	1.3599	0.0936	0.2676	+-	0.0415	2.8601	+-	2.9762
Pm_NLP-4(Pm_g7586.t1)	Pm_NLP-17(Pm_g13424.t1)	38.1	213.9	1.8895	1.3599	0.0934	0.2551	+-	0.0397	2.731	+-	2.7408
Pm_NLP-19(Pm_g16745.t1)	Pm_NLP-10(Pm_g13401.t1)	38	214	1.883	1.3599	0.0933	0.2545	+-	0.0395	2.7284	+-	2.7363
Pm_NLP-19(Pm_g16745.t1)	Pm_NLP-12(Pm_g13403.t1)	42.9	209.1	2.0936	1.3599	0.0932	0.2628	+-	0.0408	2.819	+-	2.899
Pm_NLP-10(Pm_g13401.t1)	Pm_NLP-8(Pm_g13399.t1)	39	213	1.9878	1.3599	0.0931	0.2643	+-	0.0406	2.8384	+-	3.1182
Pm_NLP-3(Pm_g7585.t1)	Pm_NLP-17(Pm_g13424.t1)	39.5	212.5	1.9413	1.3599	0.0926	0.2553	+-	0.0398	2.7567	+-	2.7859
Ps_FI667_g12532	PYIR_13252	50.5	201.5	0.9832	1.3599	0.0926	0.1106	+-	0.0249	1.1944	+-	0.3901
Pm_NLP-11(Pm_g13402.t1)	Pm_NLP-8(Pm_g13399.t1)	46.9	205.1	2.262	1.3599	0.0924	0.2667	+-	0.0416	2.8858	+-	3.0255
PYIR_13252	Pm_NLP-16(Pm_g13422.t1)	44.8	207.2	4.0486	1.3599	0.092	0.4897	+-	0.0643	5.3246	+-	78.4151
Pm_NLP-9(Pm_g13400.t1)	Pm_NLP-8(Pm_g13399.t1)	43.3	208.7	1.9594	1.3599	0.0916	0.2415	+-	0.0387	2.6361	+-	6.688
PYAP_24339	Pm_NLP-16(Pm_g13422.t1)	37	215	1.8227	1.3599	0.0912	0.2468	+-	0.0387	2.7072	+-	2.6997
PYAR_25201	Pm_NLP-19(Pm_g16745.t1)	37	215	1.826	1.3599	0.091	0.2466	+-	0.0386	2.7092	+-	2.703
PYU1_G011233	PYU1_G011230	50.9	201.1	1.2354	1.3599	0.0907	0.1362	+-	0.028	1.5012	+-	0.4953
Pm_NLP-4(Pm_g7586.t1)	Pm_NLP-16(Pm_g13422.t1)	37.5	214.5	1.8366	1.3599	0.09	0.2445	+-	0.0386	2.7176	+-	2.7176
Pm_NLP-19(Pm_g16745.t1)	Pm_NLP-13(Pm_g13404.t1)	43.2	208.8	2.0835	1.3599	0.0896	0.2532	+-	0.0399	2.8251	+-	2.9102
Pm_NLP-19(Pm_g16745.t1)	Pm_NLP-14(Pm_g13405.t1)	43.2	208.8	2.0835	1.3599	0.0896	0.2532	+-	0.0399	2.8251	+-	2.9102
Ps_FI667_g12525	Ps_FI667_g12529	50.6	201.4	1.279	1.3599	0.0896	0.1402	+-	0.0284	1.5646	+-	0.5374
Ps_FI667_g12525	PYU1_G011233	46.1	205.9	1.2615	1.3599	0.0885	0.1457	+-	0.0287	1.6467	+-	0.6237
Pm_NLP-12(Pm_g13403.t1)	Pm_NLP-8(Pm_g13399.t1)	44.5	207.5	2.1284	1.3599	0.0881	0.2509	+-	0.0397	2.8468	+-	2.951
Pm_NLP-13(Pm_g13404.t1)	Pm_NLP-8(Pm_g13399.t1)	44.9	207.1	2.1442	1.3599	0.0881	0.2515	+-	0.0398	2.8529	+-	2.9625
Pm_NLP-14(Pm_g13405.t1)	Pm_NLP-8(Pm_g13399.t1)	44.9	207.1	2.1442	1.3599	0.0881	0.2515	+-	0.0398	2.8529	+-	2.9625
PYAP_24304	Pm_NLP-8(Pm_g13399.t1)	44.5	207.5	2.1322	1.3599	0.088	0.2511	+-	0.0398	2.8533	+-	10.2571
PYU1_G011233	PG3S_07241	37.9	214.1	1.3189	1.3599	0.0878	0.1716	+-	0.031	1.9557	+-	1.1221
PYU1_G011233	PG3S_06767	41.9	210.1	1.4589	1.3599	0.0878	0.1785	+-	0.0321	2.0316	+-	1.4863
Pm_NLP-3(Pm_g7585.t1)	Pm_NLP-16(Pm_g13422.t1)	38.9	213.1	1.8749	1.3599	0.0867	0.2381	+-	0.038	2.7453	+-	2.7659
Ps_FI667_g10070	PYIW_25259	39.2	212.8	1.6144	1.3599	0.0862	0.2031	+-	0.0344	2.356	+-	4.7407
Ps_FI667_g10070	PG3S_06767	43.2	208.8	1.3246	1.3599	0.086	0.1566	+-	0.0297	1.8205	+-	1.7005
PYAR_24955	Pm_NLP-7(Pm_g13398.t1)	33.6	218.4	1.6091	1.3599	0.0853	0.2206	+-	0.036	2.587	+-	2.4207
Ps_FI667_g12526	PYU1_G011236	46	206	0.3106	1.3599	0.0851	0.0349	+-	0.0133	0.4106	+-	0.1512
PYAR_21977	Pm_NLP-15(Pm_g13406.t1)	41.3	210.7	1.9685	1.3599	0.085	0.2374	+-	0.0381	2.7911	+-	2.8478
PYAP_24757	PYAR_25201	44.5	207.5	2.1026	1.3599	0.0847	0.2412	+-	0.0393	2.8461	+-	2.9496
Ps_FI667_g12529	PYIR_13251	52.5	199.5	1.0802	1.3599	0.0846	0.1107	+-	0.025	1.308	+-	0.4455
PYAP_24304	Pm_NLP-15(Pm_g13406.t1)	48.1	203.9	1.1295	1.3599	0.0842	0.1224	+-	0.0262	1.4539	+-	0.585
PYAR_25201	Pm_NLP-8(Pm_g13399.t1)	38.3	213.7	1.7351	1.3599	0.0834	0.2165	+-	0.0357	2.5969	+-	2.297
PYAP_24757	PYAR_24955	42.2	209.8	1.9949	1.3599	0.0832	0.2335	+-	0.0382	2.8076	+-	2.8779
PYAR_21977	Pm_NLP-12(Pm_g13403.t1)	38	214	1.8065	1.3599	0.0824	0.2247	+-	0.0366	2.7281	+-	2.7357
PYU1_G011233	PYU1_G011231	49.9	202.1	1.4169	1.3599	0.0824	0.1473	+-	0.0292	1.7872	+-	1.5864
Ps_FI667_g10070	Pm_NLP-8(Pm_g13399.t1)	46.6	205.4	3.3606	1.3599	0.0818	0.3645	+-	0.0517	4.4541	+-	24.1412
PYAR_24955	PYAR_21977	30.2	221.8	1.471	1.3599	0.0815	0.2085	+-	0.0343	2.5569	+-	2.455
Pm_NLP-6(Pm_g7588.t1)	Pm_NLP-17(Pm_g13424.t1)	42.8	209.2	2.0057	1.3599	0.081	0.2284	+-	0.0373	2.818	+-	2.8971
Ps_FI667_g12532	PG3S_06767	44.7	207.3	1.222	1.3599	0.0807	0.1349	+-	0.0276	1.6717	+-	1.3496
Ps_FI667_g12525	PYU1_G011236	49.1	202.9	2.2708	1.3599	0.0801	0.2339	+-	0.0385	2.9199	+-	3.0926
Pm_NLP-6(Pm_g7588.t1)	Pm_NLP-16(Pm_g13422.t1)	42	210	1.9609	1.3599	0.08	0.2242	+-	0.0368	2.8027	+-	2.869
PYAR_21977	Pm_NLP-13(Pm_g13404.t1)	38.3	213.7	1.8018	1.3599	0.08	0.2187	+-	0.036	2.7336	+-	2.7453
PYAR_21977	Pm_NLP-14(Pm_g13405.t1)	38.3	213.7	1.8018	1.3599	0.08	0.2187	+-	0.036	2.7336	+-	2.7453
Ps_FI667_g12532	PYU1_G011233	49.1	202.9	1.2578	1.3599	0.08	0.1293	+-	0.0272	1.6164	+-	1.3906
Ps_FI667_g12529	Pm_NLP-13(Pm_g13404.t1)	50.3	201.7	3.638	1.3599	0.08	0.3677	+-	0.0529	4.5982	+-	28.13
Ps_FI667_g12529	Pm_NLP-14(Pm_g13405.t1)	50.3	201.7	3.638	1.3599	0.08	0.3677	+-	0.0529	4.5982	+-	28.13
Ps_FI667_g12525	Ps_FI667_g12532	48.8	203.2	0.8098	1.3599	0.0798	0.0835	+-	0.0213	1.0455	+-	0.5948
Pm_NLP-11(Pm_g13402.t1)	Pm_NLP-7(Pm_g13398.t1)	44.4	207.6	2.0631	1.3599	0.0797	0.2267	+-	0.0376	2.8445	+-	2.9466
PYU1_G011233	PYIR_13252	46.8	205.2	1.1107	1.3599	0.0795	0.1176	+-	0.0255	1.479	+-	0.7075
PYAR_21977	Pm_NLP-11(Pm_g13402.t1)	40.9	211.1	1.9059	1.3599	0.0789	0.2197	+-	0.0363	2.7827	+-	2.8326
Pm_NLP-19(Pm_g16745.t1)	Pm_NLP-9(Pm_g13400.t1)	41.8	210.2	2.3605	1.3599	0.0786	0.2675	+-	0.0414	3.4009	+-	15.9847
Pm_NLP-16(Pm_g13422.t1)	Pm_NLP-1(Pm_g5452.t1)	27.5	224.5	1.3364	1.3599	0.0785	0.1953	+-	0.0327	2.4862	+-	2.3483
Pm_NLP-16(Pm_g13422.t1)	Pm_NLP-2(Pm_g5453.t1)	27.5	224.5	1.3364	1.3599	0.0785	0.1953	+-	0.0327	2.4862	+-	2.3483
Pm_NLP-17(Pm_g13424.t1)	Pm_NLP-1(Pm_g5452.t1)	28.5	223.5	1.3752	1.3599	0.0781	0.1962	+-	0.0329	2.5129	+-	2.3879
Pm_NLP-17(Pm_g13424.t1)	Pm_NLP-2(Pm_g5453.t1)	28.5	223.5	1.3752	1.3599	0.0781	0.1962	+-	0.0329	2.5129	+-	2.3879
Ps_FI667_g12525	Ps_FI667_g12526	44.6	207.4	2.0545	1.3599	0.0772	0.22	+-	0.0367	2.8479	+-	2.9531
PYAR_24955	Pm_NLP-15(Pm_g13406.t1)	39.8	212.2	1.8453	1.3599	0.0771	0.2129	+-	0.0355	2.7621	+-	2.7956
Ps_FI667_g12532	Ps_FI667_g10070	50	202	0.5729	1.3599	0.077	0.0566	+-	0.0172	0.734	+-	0.2314
Pm_NLP-5(Pm_g7587.t1)	Pm_NLP-17(Pm_g13424.t1)	41.7	210.3	1.927	1.3599	0.0769	0.2152	+-	0.0358	2.7975	+-	2.8595
Pm_NLP-5(Pm_g7587.t1)	Pm_NLP-16(Pm_g13422.t1)	40.9	211.1	1.8887	1.3599	0.0762	0.2122	+-	0.0355	2.7834	+-	2.8338
PYIW_25259	PYIW_24350	35.8	216.2	0.9913	1.3599	0.0755	0.1206	+-	0.0251	1.5977	+-	2.8215
PYAP_24757	Pm_NLP-15(Pm_g13406.t1)	53.7	198.3	2.4372	1.3599	0.075	0.2241	+-	0.0378	2.987	+-	3.2289
Pm_NLP-8(Pm_g13399.t1)	Pm_NLP-7(Pm_g13398.t1)	41.7	210.3	1.9128	1.3599	0.0747	0.2089	+-	0.0352	2.7982	+-	2.8608
Ps_FI667_g12525	PYIR_13275	45.8	206.2	1.7724	1.3599	0.0741	0.1806	+-	0.0325	2.4382	+-	1.9047
PYU1_G011236	PYIR_13252	49.4	202.6	2.1104	1.3599	0.0734	0.2026	+-	0.0353	2.76	+-	2.5024
Ps_FI667_g12526	Pm_NLP-15(Pm_g13406.t1)	46.1	205.9	3.3407	1.3599	0.0733	0.3362	+-	0.0491	4.5852	+-	28.8853
Ps_FI667_g12530	Ps_FI667_g12525	47.2	204.8	0.5369	1.3599	0.0733	0.0531	+-	0.0165	0.7247	+-	0.2728
Ps_FI667_g12531	Ps_FI667_g12525	47.2	204.8	0.5369	1.3599	0.0733	0.0531	+-	0.0165	0.7247	+-	0.2728
PYAP_24757	Pm_NLP-10(Pm_g13401.t1)	44.2	207.8	2.0073	1.3599	0.0731	0.2076	+-	0.0354	2.841	+-	2.94
Ps_FI667_g12525	PYIW_24350	45	207	1.8989	1.3599	0.073	0.1939	+-	0.0341	2.6543	+-	2.2844
PYAR_21977	Pm_NLP-10(Pm_g13401.t1)	32.2	219.8	1.4881	1.3599	0.0722	0.1878	+-	0.0323	2.6031	+-	2.5274
Ps_FI667_g12530	PYIR_13251	49	203	1.4752	1.3599	0.0722	0.1405	+-	0.0283	1.9474	+-	0.8833
Ps_FI667_g12531	PYIR_13251	49	203	1.4752	1.3599	0.0722	0.1405	+-	0.0283	1.9474	+-	0.8833
PYU1_G011233	PYU1_G011235	50.5	201.5	1.4698	1.3599	0.0713	0.1357	+-	0.0278	1.9037	+-	2.1057
PYAR_24955	Pm_NLP-12(Pm_g13403.t1)	36.4	215.6	1.659	1.3599	0.0709	0.1911	+-	0.033	2.696	+-	2.6806
Pm_NLP-6(Pm_g7588.t1)	Pm_NLP-4(Pm_g7586.t1)	37.7	214.3	1.7094	1.3599	0.0703	0.1914	+-	0.0331	2.7219	+-	2.725
PYAR_24955	Pm_NLP-11(Pm_g13402.t1)	39.3	212.7	1.7719	1.3599	0.0695	0.1912	+-	0.0333	2.7532	+-	2.7797
Pm_NLP-11(Pm_g13402.t1)	Pm_NLP-9(Pm_g13400.t1)	46.1	205.9	3.0092	1.3599	0.0694	0.2907	+-	0.044	4.1882	+-	17.0468
Pm_NLP-15(Pm_g13406.t1)	Pm_NLP-11(Pm_g13402.t1)	50.7	201.3	1.5621	1.3599	0.0694	0.1409	+-	0.0285	2.0307	+-	1.4046
PYAP_24757	Pm_NLP-12(Pm_g13403.t1)	50.1	201.9	2.2401	1.3599	0.0692	0.2032	+-	0.0354	2.9358	+-	3.1243
PYAR_24955	Pm_NLP-13(Pm_g13404.t1)	36.8	215.2	1.6583	1.3599	0.0686	0.1854	+-	0.0324	2.7034	+-	2.6931
PYAR_24955	Pm_NLP-14(Pm_g13405.t1)	36.8	215.2	1.6583	1.3599	0.0686	0.1854	+-	0.0324	2.7034	+-	2.6931
PYU1_G011230	PYIW_25259	43.6	208.4	1.9485	1.3599	0.0685	0.1938	+-	0.034	2.8305	+-	2.9203
Pm_NLP-6(Pm_g7588.t1)	Pm_NLP-18(Pm_g13591.t1)	38	214	1.709	1.3599	0.0681	0.1858	+-	0.0325	2.729	+-	2.7373
Ps_FI667_g12529	PG3S_06767	46.5	205.5	1.7503	1.3599	0.0681	0.1655	+-	0.031	2.4309	+-	1.6824
PYAR_21977	Pm_NLP-19(Pm_g16745.t1)	36.8	215.2	1.6529	1.3599	0.0675	0.1826	+-	0.0321	2.7044	+-	2.6949
Ps_FI667_g12529	PYIW_25259	42.4	209.6	1.8893	1.3599	0.0669	0.1879	+-	0.0331	2.8112	+-	2.8845
PYIW_25259	PYIR_13251	39.3	212.7	1.4864	1.3599	0.0665	0.1554	+-	0.0293	2.336	+-	1.6192
PYAP_24757	Pm_NLP-13(Pm_g13404.t1)	50.4	201.6	2.2338	1.3599	0.0663	0.1949	+-	0.0345	2.9407	+-	3.1341
PYAP_24757	Pm_NLP-14(Pm_g13405.t1)	50.4	201.6	2.2338	1.3599	0.0663	0.1949	+-	0.0345	2.9407	+-	3.1341
Ps_FI667_g12529	PYIR_13252	51.6	200.4	1.4749	1.3599	0.0663	0.1265	+-	0.0268	1.9099	+-	1.1729
PYU1_G011233	PYIR_13251	47.7	204.3	1.2598	1.3599	0.0657	0.1138	+-	0.0252	1.7328	+-	0.8787
Ps_FI667_g12530	PYIW_24350	45.4	206.6	2.0101	1.3599	0.0657	0.1879	+-	0.0335	2.8621	+-	2.9801
Ps_FI667_g12531	PYIW_24350	45.4	206.6	2.0101	1.3599	0.0657	0.1879	+-	0.0335	2.8621	+-	2.9801
Pm_NLP-13(Pm_g13404.t1)	Pm_NLP-7(Pm_g13398.t1)	42.1	209.9	1.7074	1.3599	0.0653	0.168	+-	0.031	2.5721	+-	2.2004
Pm_NLP-14(Pm_g13405.t1)	Pm_NLP-7(Pm_g13398.t1)	42.1	209.9	1.7074	1.3599	0.0653	0.168	+-	0.031	2.5721	+-	2.2004
Pm_NLP-3(Pm_g7585.t1)	Pm_NLP-1(Pm_g5452.t1)	24.9	227.1	1.1403	1.3599	0.0653	0.1574	+-	0.0287	2.4111	+-	2.2407
Pm_NLP-3(Pm_g7585.t1)	Pm_NLP-2(Pm_g5453.t1)	24.9	227.1	1.1403	1.3599	0.0653	0.1574	+-	0.0287	2.4111	+-	2.2407
PYU1_G011230	PG3S_07241	43.7	208.3	1.4425	1.3599	0.0653	0.138	+-	0.0278	2.114	+-	1.1553
PYIR_13275	PYIR_13251	47.2	204.8	1.1752	1.3599	0.065	0.1061	+-	0.0241	1.6311	+-	1.2331
PYIW_24350	PG3S_06767	40.8	211.2	1.804	1.3599	0.0648	0.1803	+-	0.0323	2.7813	+-	2.8301
PYU1_G011231	PYIW_24350	48.4	203.6	2.1333	1.3599	0.0646	0.1879	+-	0.0337	2.9101	+-	3.0732
PYU1_G011233	PYIW_25259	37.5	214.5	1.6573	1.3599	0.0641	0.1742	+-	0.0312	2.7177	+-	2.7177
Ps_FI667_g12532	PYIW_25259	41.4	210.6	1.8225	1.3599	0.0638	0.1782	+-	0.032	2.7923	+-	2.8499
PYAP_24757	Pm_NLP-8(Pm_g13399.t1)	50.5	201.5	2.3947	1.3599	0.0636	0.202	+-	0.0352	3.1766	+-	4.2689
PYU1_G011231	PYIR_13252	51.3	200.7	1.5139	1.3599	0.0636	0.1263	+-	0.0268	1.9861	+-	1.3478
PYU1_G011236	PYIR_13275	47.6	204.4	1.6552	1.3599	0.0632	0.1453	+-	0.0288	2.299	+-	1.4037
Ps_FI667_g10070	PYU1_G011230	51.5	200.5	0.6942	1.3599	0.0629	0.0572	+-	0.0175	0.91	+-	0.323
Ps_FI667_g12526	PYIR_13251	45.9	206.1	2.0091	1.3599	0.0629	0.1804	+-	0.0326	2.8692	+-	2.9935
Pm_NLP-5(Pm_g7587.t1)	Pm_NLP-4(Pm_g7586.t1)	37.1	214.9	1.6334	1.3599	0.0628	0.1703	+-	0.0309	2.7106	+-	2.7055
PYU1_G011237	PYIR_13275	49.1	202.9	1.9459	1.3599	0.0625	0.1653	+-	0.0311	2.6455	+-	3.8169
Pm_NLP-6(Pm_g7588.t1)	Pm_NLP-3(Pm_g7585.t1)	39.4	212.6	1.7277	1.3599	0.0624	0.172	+-	0.0311	2.7553	+-	2.7835
Ps_FI667_g12532	PG3S_07241	41.3	210.7	1.3794	1.3599	0.0623	0.1326	+-	0.0271	2.1273	+-	3.3189
PYIR_13275	PG3S_06767	41.5	210.5	1.8139	1.3599	0.0621	0.1735	+-	0.0315	2.7937	+-	2.8525
PYIR_13252	PG3S_06767	43	209	1.3611	1.3599	0.062	0.1266	+-	0.0263	2.0434	+-	1.3897
Ps_FI667_g12530	PYIR_13275	46.3	205.7	2.0212	1.3599	0.062	0.1782	+-	0.0324	2.8761	+-	3.0069
Ps_FI667_g12531	PYIR_13275	46.3	205.7	2.0212	1.3599	0.062	0.1782	+-	0.0324	2.8761	+-	3.0069
PYU1_G011231	PYIR_13275	49.9	202.1	2.1782	1.3599	0.0619	0.1816	+-	0.033	2.9323	+-	3.1172
PYU1_G011237	PG3S_06767	45.4	206.6	0.9872	1.3599	0.0612	0.0874	+-	0.0216	1.4278	+-	0.4784
PYIW_24350	PG3S_07241	36.7	215.3	1.602	1.3599	0.0609	0.1646	+-	0.0302	2.7018	+-	2.6905
Ps_FI667_g12530	PG3S_06767	43.2	208.8	1.1829	1.3599	0.0609	0.1081	+-	0.0241	1.7757	+-	1.1944
Ps_FI667_g12531	PG3S_06767	43.2	208.8	1.1829	1.3599	0.0609	0.1081	+-	0.0241	1.7757	+-	1.1944
PYIW_25259	PYIR_13252	38.5	213.5	1.6766	1.3599	0.0607	0.1663	+-	0.0305	2.7375	+-	2.7521
Pm_NLP-5(Pm_g7587.t1)	Pm_NLP-18(Pm_g13591.t1)	37.3	214.7	1.626	1.3599	0.0606	0.1644	+-	0.0302	2.7145	+-	2.7122
PYU1_G011235	PYIR_13275	50.7	201.3	2.2053	1.3599	0.0605	0.1782	+-	0.0327	2.9448	+-	3.1424
Pm_NLP-12(Pm_g13403.t1)	Pm_NLP-7(Pm_g13398.t1)	41.7	210.3	1.8026	1.3599	0.0602	0.1677	+-	0.031	2.7846	+-	3.0048
Ps_FI667_g12529	PYIW_24350	48.7	203.3	2.1124	1.3599	0.0598	0.1743	+-	0.0321	2.9146	+-	3.0821
PYU1_G011230	PG3S_06767	46.6	205.4	1.6107	1.3599	0.0597	0.1372	+-	0.0279	2.2975	+-	1.4148
Ps_FI667_g12526	PYIR_13252	44.6	207.4	2.1865	1.3599	0.0594	0.1917	+-	0.0338	3.2265	+-	4.8508
PYAR_21977	Pm_NLP-8(Pm_g13399.t1)	38.3	213.7	1.6585	1.3599	0.059	0.1614	+-	0.0299	2.7348	+-	2.7474
PYIR_13275	PG3S_07241	37.2	214.8	1.6069	1.3599	0.0582	0.158	+-	0.0295	2.7131	+-	2.7099
PYU1_G011237	PYIR_13251	51.8	200.2	1.5933	1.3599	0.0577	0.1219	+-	0.0263	2.1142	+-	1.0621
Pm_NLP-3(Pm_g7585.t1)	Pm_NLP-18(Pm_g13591.t1)	35.4	216.6	0.327	1.3599	0.0576	0.033	+-	0.0126	0.5735	+-	0.2243
Pm_NLP-5(Pm_g7587.t1)	Pm_NLP-3(Pm_g7585.t1)	38.6	213.4	1.6562	1.3599	0.0573	0.1569	+-	0.0295	2.7392	+-	2.7551
PYAR_21977	Pm_NLP-7(Pm_g13398.t1)	35.6	216.4	1.0128	1.3599	0.0572	0.1015	+-	0.0229	1.7736	+-	1.1451
PYAP_24304	Pm_NLP-10(Pm_g13401.t1)	39.6	212.4	1.3711	1.3599	0.0572	0.1273	+-	0.0262	2.2264	+-	1.4016
Ps_FI667_g12529	PYU1_G011233	50.4	201.6	0.3263	1.3599	0.057	0.0252	+-	0.0113	0.4427	+-	0.1365
Ps_FI667_g12529	PYIR_13275	49.9	202.1	2.1431	1.3599	0.0566	0.166	+-	0.0313	2.9331	+-	3.1189
Ps_FI667_g12529	PG3S_07241	42.8	209.2	1.8322	1.3599	0.0565	0.1592	+-	0.03	2.8175	+-	2.8961
PYAP_24757	Pm_NLP-19(Pm_g16745.t1)	48.5	203.5	2.0787	1.3599	0.0564	0.1642	+-	0.031	2.9112	+-	3.0752
Ps_FI667_g12530	PG3S_07241	39.6	212.4	1.1931	1.3599	0.056	0.1089	+-	0.024	1.9453	+-	0.9795
Ps_FI667_g12531	PG3S_07241	39.6	212.4	1.1931	1.3599	0.056	0.1089	+-	0.024	1.9453	+-	0.9795
PYAP_24757	Pm_NLP-11(Pm_g13402.t1)	52.3	199.7	3.2487	1.3599	0.0559	0.2403	+-	0.0397	4.3018	+-	18.608
PYAP_24339	Pm_NLP-6(Pm_g7588.t1)	37.1	214.9	1.5823	1.3599	0.0558	0.1512	+-	0.0287	2.7094	+-	2.7035
Ps_FI667_g10070	PYIR_13252	48.3	203.7	1.2929	1.3599	0.0557	0.1015	+-	0.0235	1.8214	+-	1.113
Ps_FI667_g12530	PYU1_G011231	50.1	201.9	0.7414	1.3599	0.0557	0.0566	+-	0.0172	1.0155	+-	0.484
Ps_FI667_g12531	PYU1_G011231	50.1	201.9	0.7414	1.3599	0.0557	0.0566	+-	0.0172	1.0155	+-	0.484
PYAP_24339	Pm_NLP-3(Pm_g7585.t1)	34.7	217.3	1.4766	1.3599	0.0551	0.1466	+-	0.0281	2.6592	+-	2.6188
PYAP_24339	Pm_NLP-1(Pm_g5452.t1)	24.3	227.7	1.0484	1.3599	0.0549	0.1313	+-	0.0257	2.393	+-	2.2156
PYAP_24339	Pm_NLP-2(Pm_g5453.t1)	24.3	227.7	1.0484	1.3599	0.0549	0.1313	+-	0.0257	2.393	+-	2.2156
PYAP_24757	Pm_NLP-7(Pm_g13398.t1)	47.7	204.3	2.0303	1.3599	0.0547	0.1587	+-	0.0304	2.8981	+-	3.0495
PYU1_G011233	PYIW_24350	44.1	207.9	1.8755	1.3599	0.0545	0.1549	+-	0.0296	2.8404	+-	2.9388
PYU1_G011235	PYIW_25259	43.1	208.9	1.826	1.3599	0.0541	0.1527	+-	0.0293	2.8218	+-	2.9042
Ps_FI667_g12525	PYIR_13251	48.4	203.6	1.4498	1.3599	0.0534	0.1098	+-	0.0246	2.0561	+-	2.8391
PYAP_24339	Pm_NLP-18(Pm_g13591.t1)	33.4	218.6	1.4103	1.3599	0.0532	0.1401	+-	0.0272	2.6311	+-	2.5725
PYIW_25259	PYIR_13275	36.5	215.5	1.5409	1.3599	0.0531	0.1432	+-	0.0278	2.6986	+-	2.6849
PYU1_G011235	PYIW_24350	49.5	202.5	2.098	1.3599	0.0531	0.1555	+-	0.0301	2.926	+-	3.1046
Pm_NLP-19(Pm_g16745.t1)	Pm_NLP-8(Pm_g13399.t1)	43	209	1.9587	1.3599	0.053	0.1613	+-	0.0302	3.0446	+-	3.8917
PYIW_24350	PYIR_13251	46	206	1.3889	1.3599	0.0528	0.1083	+-	0.0243	2.0522	+-	1.0413
PYAP_24757	PYAR_21977	43.7	208.3	1.846	1.3599	0.0527	0.1492	+-	0.029	2.8339	+-	2.9266
PYAR_24955	Pm_NLP-10(Pm_g13401.t1)	31.9	220.1	1.3444	1.3599	0.0526	0.1367	+-	0.0268	2.5969	+-	2.5176
PYAP_24339	Pm_NLP-4(Pm_g7586.t1)	33.1	218.9	1.3935	1.3599	0.0523	0.1373	+-	0.027	2.6255	+-	2.5634
PYAP_24304	PYAR_24955	36.7	215.3	1.8664	1.3599	0.0521	0.1706	+-	0.0308	3.2719	+-	5.6783
PYU1_G011230	PYIR_13252	52.3	199.7	1.5589	1.3599	0.052	0.1086	+-	0.0247	2.0875	+-	1.0207
Ps_FI667_g12526	PYIR_13275	42.6	209.4	1.7922	1.3599	0.052	0.1462	+-	0.0286	2.8142	+-	2.89
PYU1_G011237	PG3S_07241	41.9	210.1	1.0426	1.3599	0.0517	0.0858	+-	0.0212	1.659	+-	0.6644
Ps_FI667_g12526	PYIW_24350	41.9	210.1	1.7479	1.3599	0.0498	0.1396	+-	0.0277	2.8021	+-	2.8678
Ps_FI667_g12525	PG3S_07241	38.2	213.8	0.8554	1.3599	0.0491	0.0725	+-	0.0191	1.4747	+-	0.6455
Ps_FI667_g12532	PYU1_G011230	51.8	200.2	0.3848	1.3599	0.0483	0.0254	+-	0.0114	0.526	+-	0.1695
PYU1_G011235	PYIR_13252	51.8	200.2	1.7796	1.3599	0.048	0.1169	+-	0.0257	2.4342	+-	1.6005
PYIW_25259	PG3S_07241	29.8	222.2	0.9055	1.3599	0.0478	0.09	+-	0.0211	1.8826	+-	1.3351
PYU1_G011230	PYIW_24350	49.6	202.4	2.0647	1.3599	0.0478	0.1399	+-	0.0284	2.9275	+-	3.1077
PYIR_13251	PG3S_06767	43.8	208.2	1.3116	1.3599	0.0475	0.0974	+-	0.0228	2.0507	+-	1.9912
PYU1_G011236	PYIW_24350	46.8	205.2	1.9403	1.3599	0.0475	0.1369	+-	0.0277	2.884	+-	3.0221
Ps_FI667_g12530	PYU1_G011237	50.2	201.8	0.5345	1.3599	0.0473	0.0355	+-	0.0135	0.7517	+-	0.2511
Ps_FI667_g12531	PYU1_G011237	50.2	201.8	0.5345	1.3599	0.0473	0.0355	+-	0.0135	0.7517	+-	0.2511
PYU1_G011237	PYIW_24350	48	204	2.6179	1.3599	0.0465	0.1779	+-	0.0325	3.8284	+-	10.3643
PYIR_13251	PG3S_07241	39.9	212.1	1.2218	1.3599	0.0462	0.0954	+-	0.0223	2.0665	+-	1.1389
PYIW_25259	PG3S_06767	33.9	218.1	1.169	1.3599	0.0458	0.1023	+-	0.0229	2.2356	+-	1.5315
Ps_FI667_g12525	PYIW_25259	38	214	1.5491	1.3599	0.0452	0.1234	+-	0.0256	2.7285	+-	2.7364
PYIR_13252	PG3S_07241	39	213	1.5887	1.3599	0.0451	0.124	+-	0.0258	2.747	+-	2.7688
Ps_FI667_g12525	PYU1_G011231	49.6	202.4	0.5535	1.3599	0.0446	0.0354	+-	0.0135	0.7936	+-	0.286
Pm_NLP-15(Pm_g13406.t1)	Pm_NLP-10(Pm_g13401.t1)	42.8	209.2	1.7403	1.3599	0.0436	0.1227	+-	0.0258	2.8171	+-	2.8954
PYU1_G011230	PYIR_13275	51.3	200.7	2.1117	1.3599	0.0436	0.1288	+-	0.0271	2.9533	+-	3.1597
Ps_FI667_g12532	PYIR_13275	49.4	202.6	2.0285	1.3599	0.0436	0.1275	+-	0.0268	2.9252	+-	3.1031
Pm_NLP-12(Pm_g13403.t1)	Pm_NLP-11(Pm_g13402.t1)	47.3	204.7	1.9345	1.3599	0.0431	0.1248	+-	0.0264	2.8931	+-	3.0397
Ps_FI667_g10070	PYIR_13275	46.8	205.2	1.908	1.3599	0.0429	0.1238	+-	0.0262	2.8838	+-	3.0218
PYU1_G011235	PG3S_06767	46	206	1.7364	1.3599	0.0422	0.1126	+-	0.0248	2.6679	+-	2.2994
PYU1_G011231	PYIW_25259	42.2	209.8	1.7038	1.3599	0.0419	0.1177	+-	0.0252	2.8067	+-	2.8763
PYU1_G011230	PYIR_13251	53.2	198.8	1.5454	1.3599	0.0417	0.0881	+-	0.0221	2.1116	+-	1.0443
PYIW_24350	PYIR_13252	44.9	207.1	1.8129	1.3599	0.0407	0.1161	+-	0.0252	2.854	+-	2.9645
Pm_NLP-15(Pm_g13406.t1)	Pm_NLP-13(Pm_g13404.t1)	48.4	203.6	1.6031	1.3599	0.0403	0.0959	+-	0.0228	2.3805	+-	4.1013
Pm_NLP-15(Pm_g13406.t1)	Pm_NLP-14(Pm_g13405.t1)	48.4	203.6	1.6031	1.3599	0.0403	0.0959	+-	0.0228	2.3805	+-	4.1013
Pm_NLP-13(Pm_g13404.t1)	Pm_NLP-11(Pm_g13402.t1)	47.7	204.3	1.9279	1.3599	0.0401	0.1163	+-	0.0254	2.8983	+-	3.05
Pm_NLP-14(Pm_g13405.t1)	Pm_NLP-11(Pm_g13402.t1)	47.7	204.3	1.9279	1.3599	0.0401	0.1163	+-	0.0254	2.8983	+-	3.05
PYAP_24304	PYAR_21977	38.4	213.6	2.6009	1.3599	0.0401	0.1864	+-	0.0326	4.6512	+-	34.5504
Ps_FI667_g12532	PYIW_24350	48.1	203.9	1.9438	1.3599	0.0398	0.1156	+-	0.0254	2.9049	+-	3.0629
PYU1_G011233	PYIR_13275	44.9	207.1	2.582	1.3599	0.0393	0.1606	+-	0.0303	4.0861	+-	99.9337
Pm_NLP-11(Pm_g13402.t1)	Pm_NLP-10(Pm_g13401.t1)	42.6	209.4	1.6997	1.3599	0.0391	0.11	+-	0.0243	2.8132	+-	2.8883
Pm_NLP-12(Pm_g13403.t1)	Pm_NLP-10(Pm_g13401.t1)	39.3	212.7	1.5577	1.3599	0.0388	0.1069	+-	0.0237	2.7529	+-	2.7793
PG3S_06767	PG3S_07241	34.2	217.8	0.1213	1.3599	0.0386	0.0092	+-	0.0066	0.2394	+-	0.0951
Ps_FI667_g12525	PG3S_06767	41.9	210.1	1.1377	1.3599	0.0386	0.0738	+-	0.0195	1.9123	+-	1.6308
PYAR_25201	PYAR_21977	31.8	220.2	2.9338	1.3599	0.038	0.2334	+-	0.0369	6.1355	+-	274.36
Ps_FI667_g12530	PYIW_25259	39.3	212.7	1.5472	1.3599	0.0372	0.1024	+-	0.0232	2.7533	+-	2.78
Ps_FI667_g12531	PYIW_25259	39.3	212.7	1.5472	1.3599	0.0372	0.1024	+-	0.0232	2.7533	+-	2.78
Pm_NLP-13(Pm_g13404.t1)	Pm_NLP-10(Pm_g13401.t1)	39.6	212.4	1.5576	1.3599	0.0368	0.1016	+-	0.0231	2.7591	+-	2.7903
Pm_NLP-14(Pm_g13405.t1)	Pm_NLP-10(Pm_g13401.t1)	39.6	212.4	1.5576	1.3599	0.0368	0.1016	+-	0.0231	2.7591	+-	2.7903
PYAP_24339	Pm_NLP-5(Pm_g7587.t1)	36.7	215.3	1.434	1.3599	0.0366	0.0989	+-	0.0226	2.702	+-	2.6908
PYU1_G011237	PYIW_25259	41.7	210.3	1.7579	1.3599	0.0364	0.1091	+-	0.0241	2.994	+-	3.6982
Ps_FI667_g10070	PYIW_24350	45.8	206.2	2.3077	1.3599	0.0362	0.1319	+-	0.0271	3.6385	+-	8.2473
PYU1_G011231	PG3S_07241	42.4	209.6	1.082	1.3599	0.0356	0.0649	+-	0.0183	1.8226	+-	0.8112
PYAP_24304	Pm_NLP-13(Pm_g13404.t1)	45	207	1.7764	1.3599	0.0353	0.1007	+-	0.0232	2.8545	+-	2.9655
PYAP_24304	Pm_NLP-14(Pm_g13405.t1)	45	207	1.7764	1.3599	0.0353	0.1007	+-	0.0232	2.8545	+-	2.9655
Ps_FI667_g10070	PYIR_13251	49.4	202.6	1.3544	1.3599	0.0351	0.0707	+-	0.0194	2.0132	+-	1.8317
PYAR_25201	Pm_NLP-9(Pm_g13400.t1)	37.1	214.9	2.2364	1.3599	0.0342	0.1446	+-	0.028	4.2223	+-	19.8667
PYAP_24304	Pm_NLP-12(Pm_g13403.t1)	44.7	207.3	1.7493	1.3599	0.0334	0.0951	+-	0.0225	2.8492	+-	2.9555
PYU1_G011231	PG3S_06767	45.6	206.4	1.1862	1.3599	0.0334	0.0633	+-	0.0182	1.8969	+-	0.8586
Pm_NLP-15(Pm_g13406.t1)	Pm_NLP-12(Pm_g13403.t1)	48	204	1.8046	1.3599	0.0325	0.0902	+-	0.022	2.7757	+-	8.9887
Pm_NLP-4(Pm_g7586.t1)	Pm_NLP-18(Pm_g13591.t1)	33.8	218.2	0.3487	1.3599	0.0325	0.0233	+-	0.0105	0.7159	+-	0.3123
Ps_FI667_g12532	PYIR_13251	51.4	200.6	1.927	1.3599	0.0323	0.0904	+-	0.0224	2.7988	+-	10.5033
Pm_NLP-4(Pm_g7586.t1)	Pm_NLP-3(Pm_g7585.t1)	35.1	216.9	0.2928	1.3599	0.0319	0.0187	+-	0.0094	0.5853	+-	0.27
PYU1_G011235	PG3S_07241	43	209	2.1911	1.3599	0.0305	0.1136	+-	0.0248	3.7309	+-	9.6235
PYU1_G011235	PYIR_13251	52.7	199.3	2.6991	1.3599	0.0272	0.1059	+-	0.0244	3.8992	+-	10.8569
PYIW_24350	PYIR_13275	43.1	208.9	1.6404	1.3599	0.0271	0.0764	+-	0.0199	2.8235	+-	2.9073
Ps_FI667_g12525	PYU1_G011237	49.5	202.5	0.7386	1.3599	0.0268	0.0302	+-	0.0124	1.1293	+-	0.5768
PYU1_G011231	PYIR_13251	52.2	199.8	2.7753	1.3599	0.0266	0.1076	+-	0.0246	4.0514	+-	13.3494
Pm_NLP-5(Pm_g7587.t1)	Pm_NLP-1(Pm_g5452.t1)	28	224	0.9338	1.3599	0.0151	0.0377	+-	0.0134	2.4994	+-	2.3678
Pm_NLP-5(Pm_g7587.t1)	Pm_NLP-2(Pm_g5453.t1)	28	224	0.9338	1.3599	0.0151	0.0377	+-	0.0134	2.4994	+-	2.3678
PYIR_13252	Pm_NLP-18(Pm_g13591.t1)	40.6	211.4	49.1757	1.3599	0.0051	0.5093	+-	0.066	99	+-	2.9845
PYIR_13275	Pm_NLP-18(Pm_g13591.t1)	38.9	213.1	47.1488	1.3599	0.005	0.4972	+-	0.0646	99	+-	19.7275
PYIW_24350	PYAP_24339	37.2	214.8	45.0786	1.3599	0.0049	0.4811	+-	0.063	99	+-	2.9114
PYIW_24350	Pm_NLP-18(Pm_g13591.t1)	37.8	214.2	45.7399	1.3599	0.0048	0.4723	+-	0.0617	99	+-	2.8889
Ps_FI667_g12529	Pm_NLP-1(Pm_g5452.t1)	34.7	217.3	42.1057	1.3599	0.0047	0.4669	+-	0.0602	99	+-	0.9828
Ps_FI667_g12529	Pm_NLP-2(Pm_g5453.t1)	34.7	217.3	42.1057	1.3599	0.0047	0.4669	+-	0.0602	99	+-	0.9828
PG3S_06767	PYAR_24955	32.9	219.1	40.0203	1.3599	0.0046	0.4581	+-	0.0592	99	+-	2.6438
PYU1_G011230	PYAR_24955	41.2	210.8	49.7405	1.3599	0.0046	0.4509	+-	0.0597	99	+-	2.9578
PYIW_25259	Pm_NLP-18(Pm_g13591.t1)	31.8	220.2	38.6435	1.3599	0.0045	0.4479	+-	0.058	99	+-	2.6844
PYIW_25259	PYAR_24955	29.1	222.9	35.5009	1.3599	0.0045	0.45	+-	0.0579	99	+-	6.3378
PYU1_G011233	Pm_NLP-1(Pm_g5452.t1)	29.5	222.5	35.918	1.3599	0.0045	0.4493	+-	0.0578	99	+-	0.1344
PYU1_G011233	Pm_NLP-2(Pm_g5453.t1)	29.5	222.5	35.918	1.3599	0.0045	0.4493	+-	0.0578	99	+-	0.1344
PG3S_07241	PYAR_24955	29.3	222.7	35.6912	1.3599	0.0044	0.4318	+-	0.0561	99	+-	1.6661
PYIW_24350	Pm_NLP-3(Pm_g7585.t1)	39.2	212.8	47.3385	1.3599	0.0044	0.4352	+-	0.0586	99	+-	2.8769
PYIW_25259	PYAP_24339	31.2	220.8	37.8785	1.3599	0.0044	0.4366	+-	0.0572	99	+-	2.699
PYIW_24350	Pm_NLP-1(Pm_g5452.t1)	27.7	224.3	33.7133	1.3599	0.0043	0.4211	+-	0.0553	99	+-	0.3356
PYIW_24350	Pm_NLP-2(Pm_g5453.t1)	27.7	224.3	33.7133	1.3599	0.0043	0.4211	+-	0.0553	99	+-	0.3356
PYIW_25259	Pm_NLP-10(Pm_g13401.t1)	31.2	220.8	37.914	1.3599	0.0042	0.4149	+-	0.0547	99	+-	3.3335
PG3S_07241	Pm_NLP-10(Pm_g13401.t1)	31.8	220.2	38.495	1.3599	0.0041	0.4089	+-	0.0542	99	+-	0.8565
PYIW_24350	Pm_NLP-10(Pm_g13401.t1)	38.1	213.9	45.877	1.3599	0.0041	0.4024	+-	0.0542	99	+-	2.8801
PYIR_13251	PYAR_25201	41	211	49.3375	1.3599	0.004	0.3926	+-	0.054	99	+-	2.7542
Pm_NLP-4(Pm_g7586.t1)	Pm_NLP-7(Pm_g13398.t1)	35.5	216.5	42.8178	1.3599	0.0039	0.3855	+-	0.0523	99	+-	2.7857
PYAR_24955	Pm_NLP-4(Pm_g7586.t1)	31.2	220.8	37.8095	1.3599	0.0039	0.3834	+-	0.0516	99	+-	2.6296
Pm_NLP-15(Pm_g13406.t1)	Pm_NLP-1(Pm_g5452.t1)	31.6	220.4	38.2394	1.3599	0.0038	0.3731	+-	0.0509	99	+-	0
Pm_NLP-15(Pm_g13406.t1)	Pm_NLP-2(Pm_g5453.t1)	31.6	220.4	38.2394	1.3599	0.0038	0.3731	+-	0.0509	99	+-	0
Pm_NLP-4(Pm_g7586.t1)	Pm_NLP-10(Pm_g13401.t1)	32.7	219.3	39.4715	1.3599	0.0038	0.3747	+-	0.0509	99	+-	2.7093
PYAR_21977	Pm_NLP-4(Pm_g7586.t1)	32.1	219.9	38.779	1.3599	0.0038	0.3736	+-	0.0507	99	+-	2.6044
PYAR_24955	Pm_NLP-1(Pm_g5452.t1)	22.5	229.5	27.4644	1.3599	0.0037	0.3632	+-	0.0488	99	+-	2.6962
PYAR_24955	Pm_NLP-2(Pm_g5453.t1)	22.5	229.5	27.4644	1.3599	0.0037	0.3632	+-	0.0488	99	+-	2.6962
PYAR_24955	Pm_NLP-3(Pm_g7585.t1)	33.2	218.8	40.1485	1.3599	0.0037	0.369	+-	0.0504	99	+-	2.6296
Pm_NLP-8(Pm_g13399.t1)	Pm_NLP-1(Pm_g5452.t1)	28.6	223.4	34.6815	1.3599	0.0036	0.3532	+-	0.0482	99	+-	2.2756
Pm_NLP-8(Pm_g13399.t1)	Pm_NLP-2(Pm_g5453.t1)	28.6	223.4	34.6815	1.3599	0.0036	0.3532	+-	0.0482	99	+-	2.2756
PYAR_24955	Pm_NLP-18(Pm_g13591.t1)	31.7	220.3	38.3135	1.3599	0.0036	0.3581	+-	0.0491	99	+-	2.7009
PYAR_25201	Pm_NLP-1(Pm_g5452.t1)	23.1	228.9	28.245	1.3599	0.0036	0.3559	+-	0.0479	99	+-	2.455
PYAR_25201	Pm_NLP-2(Pm_g5453.t1)	23.1	228.9	28.245	1.3599	0.0036	0.3559	+-	0.0479	99	+-	2.455
Pm_NLP-10(Pm_g13401.t1)	Pm_NLP-1(Pm_g5452.t1)	22.9	229.1	27.9291	1.3599	0.0033	0.3261	+-	0.0451	99	+-	6.688
Pm_NLP-10(Pm_g13401.t1)	Pm_NLP-2(Pm_g5453.t1)	22.9	229.1	27.9291	1.3599	0.0033	0.3261	+-	0.0451	99	+-	6.688
Pm_NLP-12(Pm_g13403.t1)	Pm_NLP-1(Pm_g5452.t1)	28.6	223.4	34.545	1.3599	0.0032	0.3162	+-	0.045	99	+-	2.8883
Pm_NLP-12(Pm_g13403.t1)	Pm_NLP-2(Pm_g5453.t1)	28.6	223.4	34.545	1.3599	0.0032	0.3162	+-	0.045	99	+-	2.8883
Pm_NLP-19(Pm_g16745.t1)	Pm_NLP-1(Pm_g5452.t1)	28.2	223.8	34.0275	1.3599	0.0032	0.3155	+-	0.0446	99	+-	2.7529
Pm_NLP-19(Pm_g16745.t1)	Pm_NLP-2(Pm_g5453.t1)	28.2	223.8	34.0275	1.3599	0.0032	0.3155	+-	0.0446	99	+-	2.7529
PYAP_24757	Pm_NLP-1(Pm_g5452.t1)	33.6	218.4	40.4662	1.3599	0.0032	0.3158	+-	0.0451	99	+-	2.7163
PYAP_24757	Pm_NLP-2(Pm_g5453.t1)	33.6	218.4	40.4662	1.3599	0.0032	0.3158	+-	0.0451	99	+-	2.7163
Pm_NLP-13(Pm_g13404.t1)	Pm_NLP-1(Pm_g5452.t1)	28.9	223.1	34.8982	1.3599	0.0031	0.3102	+-	0.0446	99	+-	3.0397
Pm_NLP-13(Pm_g13404.t1)	Pm_NLP-2(Pm_g5453.t1)	28.9	223.1	34.8982	1.3599	0.0031	0.3102	+-	0.0446	99	+-	3.0397
Pm_NLP-14(Pm_g13405.t1)	Pm_NLP-1(Pm_g5452.t1)	28.9	223.1	34.8982	1.3599	0.0031	0.3102	+-	0.0446	99	+-	0
Pm_NLP-14(Pm_g13405.t1)	Pm_NLP-2(Pm_g5453.t1)	28.9	223.1	34.8982	1.3599	0.0031	0.3102	+-	0.0446	99	+-	0
Pm_NLP-11(Pm_g13402.t1)	Pm_NLP-1(Pm_g5452.t1)	31.9	220.1	38.3357	1.3599	0.0029	0.2899	+-	0.0424	99	+-	2.725
Pm_NLP-11(Pm_g13402.t1)	Pm_NLP-2(Pm_g5453.t1)	31.9	220.1	38.3357	1.3599	0.0029	0.2899	+-	0.0424	99	+-	2.725
Pm_NLP-18(Pm_g13591.t1)	Pm_NLP-1(Pm_g5452.t1)	24	228	28.7353	1.3599	0.0016	0.1619	+-	0.029	99	+-	0.0786
Pm_NLP-18(Pm_g13591.t1)	Pm_NLP-2(Pm_g5453.t1)	24	228	28.7353	1.3599	0.0016	0.1619	+-	0.029	99	+-	0.0786
Pm_NLP-4(Pm_g7586.t1)	Pm_NLP-1(Pm_g5452.t1)	23.8	228.2	28.4505	1.3599	0.0016	0.1563	+-	0.0284	99	+-	2.7857
Pm_NLP-4(Pm_g7586.t1)	Pm_NLP-2(Pm_g5453.t1)	23.8	228.2	28.4505	1.3599	0.0016	0.1563	+-	0.0284	99	+-	2.7857
Pm_NLP-6(Pm_g7588.t1)	Pm_NLP-1(Pm_g5452.t1)	28.6	223.4	33.8949	1.3599	0.0006	0.0606	+-	0.017	99	+-	2.7055
Pm_NLP-6(Pm_g7588.t1)	Pm_NLP-2(Pm_g5453.t1)	28.6	223.4	33.8949	1.3599	0.0006	0.0606	+-	0.017	99	+-	2.7055
