# Supplementary material for: Genome of Pythium myriotylum Uncovers an Extensive Arsenal of Virulence-Related Genes among the Broad-Host-Range Necrotrophic Pythium Plant Pathogens
Source: Microbiol Spectr. 2022 Aug 10;10(4):e02268-21. doi: 10.1128/spectrum.02268-21 (PMC9430622; doi:10.1128/spectrum.02268-21)
Supplement: Supplemental file 10 — Supplemental material. Download spectrum.02268-21-s0010.xlsx, XLSX file, 0.01 MB [file spectrum.02268-21-s0010.xlsx]

## Sheet: Table_S10
Table S10. Summary of primer sequences used in this study.
Gene	Orientation	Sequence 5'-3' (lowercase sequences are vector or restriction sites)	Purpose
Pm_NLP−1(g5452.t1)	Fw	ctagcatcgattcccATGTTCTCCATGCTCACCAAGCTCAC	cloning of Pm_NLP−1 into pGR107-3xHA
	Rv	ctctagaggatccccCTTGAACCATGCCTTGTCGAGGTTG
Pm_NLP−3(g7585.t1)	Fw	ctagcatcgattcccATGCTCTCCTCCATCACCAAGATCG	cloning of Pm_NLP−3 into pGR107-3xHA
	Rv	ctctagaggatccccCGTCGAGGCAGCCTTCGC
Pm_NLP−4(g7586.t1)	Fw	ctagcatcgattcccATGCTCTCCTCCATCACCAAGATCG	cloning of Pm_NLP−4 into pGR107-3xHA
	Rv	ctctagaggatccccCGTCGAGGCAGCCTTCGC
Pm_NLP-6(g7588.t1)	Fw	CAGCTAGCATCGATTCCCATGTTCTCCACTCTTTCCAAGCTTGTTA	cloning of Pm_NLP−6 into pGR107-3xHA
	Rv	AATCTCTAGAGGATCCCCCTTGAACCAGGCCTTGGCC
Pm_NLP-12(g13403.t1)	Fw	CAGCTAGCATCGATTCCCATGGTTCGCTCCATTCTCTCACTCG	cloning of Pm_NLP−12 into pGR107-3xHA
	Rv	AATCTCTAGAGGATCCCCCTTGAAGAAACCCTTGGCGAGC
Pm_NLP-14(g13405.t1)	Fw	CAGCTAGCATCGATTCCCATGGTCAAGCAACTCATCCCAGCC	cloning of Pm_NLP−14 into pGR107-3xHA
	Rv	AATCTCTAGAGGATCCCCCTTGAAGAAACCCTTGGCGAGC
GFP	Fw	ctagcatcgattcccATGGTGAGCAAGGGCGA	cloning of GFP into pGR107-3xHA
	Rv	ctctagaggatccccACCCTTGTACAGCTCGTC
